# Supplementary material for: A Saccharomyces cerevisiae knockout screen for genes critical for growth under sulfur- and nitrogen-limited conditions reveals intracellular sorting via vesicular transport systems
Source: G3 (Bethesda). 2025 Apr 10;15(7):jkaf074. doi: 10.1093/g3journal/jkaf074 (PMC12239629; doi:10.1093/g3journal/jkaf074)
Supplement: jkaf074_Supplementary_Data [file jkaf074_supplementary_data.zip › Supplemental_Table_S1_G3-2024-405460.xlsx]

## Sheet: Sheet1
invitrogen_position	invitrogen_orf	sgd_id	sgd_orf	sgd_gene	sgd_description	sgd_qualifier	library_duplicate_notes	gene_notes	BSQN_SD_rep1	BSQN_SD_rep2	BSQN_SD_rep3	BSQN_SD_average	BSQN_LS_rep1	BSQN_LS_rep2	BSQN_LS_rep3	BSQN_LS_average	BSQN_LN_rep1	BSQN_LN_rep2	BSQN_LN_rep3	BSQN_LN_average	LS_SD_M_values	LS_SD_A_values	LN_SD_M_values	LN_SD_A_values	cellhts2_SD_rep1	cellhts2_SD_rep2	cellhts2_SD_rep3	cellhts2_SD_average	cellhts2_LS_rep1	cellhts2_LS_rep2	cellhts2_LS_rep3	cellhts2_LS_average	cellhts2_LN_rep1	cellhts2_LN_rep2	cellhts2_LN_rep3	cellhts2_LN_average	LS_SD_difference	LN_SD_difference	BSQN_p_values_LS	BSQN_coefficients_LS	BSQN_p_values_LN	BSQN_coefficients_LN	cellhts2_LS_p_values	cellhts2_LS_coefficients	cellhts2_LN_p_values	cellhts2_LN_coefficients
101A01									1e-05	1e-05	1e-05	1e-05	1e-05	0.00966667	1e-05	0.00322889	1e-05	1e-05	1e-05	1e-05	8.33489	4.16745	0	0	0	0	0	0	0	0	0	0	0	0	0	0	0	0	0.832953	0.00321889	1	3.38813e-21	1	0	1	0
101A02	YAL068C	S000002142	YAL068C	PAU8	seriPAUperin	Verified			0.597333	0.634	0.671667	0.634333	0.497	0.570333	0.707	0.591444	0.543167	0.588667	0.499	0.543611	-0.100998	-0.0504992	-0.222666	-0.111333	0.649	0.66	0.751	0.686667	0.554	0.606	0.755	0.638333	0.608	0.626	0.55	0.594667	-0.0483333	-0.092	0.487312	-0.042889	0.0332866	-0.090722	0.476344	-0.0483333	0.0562631	-0.092
101A03	YAL067C	S000000062	YAL067C	SEO1	Suppressor of sulfoxyde EthiOnine resistance	Verified			0.624	0.650333	0.508	0.594111	0.627667	0.485	0.643167	0.585278	0.593	0.619	0.564667	0.592222	-0.0216113	-0.0108056	-0.00459414	-0.00229707	0.676	0.67	0.588	0.644667	0.705	0.523	0.687	0.638333	0.66	0.66	0.616	0.645333	-0.00633333	0.000666667	0.88608	-0.008833	0.965917	-0.00188867	0.91901	-0.00633333	0.983158	0.000666667
101A04	YAL066W	S000000061	YAL066W			Dubious			0.475667	0.723667	0.529	0.576111	0.615667	0.655667	0.770333	0.680556	0.64	0.7415	0.601	0.660833	0.240366	0.120183	0.197939	0.0989697	0.565	0.761	0.619	0.648333	0.694	0.679	0.835	0.736	0.69	0.781	0.661	0.710667	0.0876667	0.0623333	0.228881	0.104444	0.308223	0.084722	0.268844	0.0876667	0.369268	0.0623333
101A05	YAL065C	S000001817	YAL065C			Uncharacterized			0.569333	0.687667	0.765333	0.674111	0.770333	0.642167	0.726667	0.713056	0.631667	0.712	0.708667	0.684111	0.0810281	0.040514	0.0212443	0.0106221	0.627	0.723	0.841	0.730333	0.808	0.664	0.782	0.751333	0.681	0.75	0.775	0.735333	0.021	0.005	0.543815	0.0389447	0.863879	0.0100003	0.775572	0.021	0.939249	0.005
101A06	YAL062W	S000000058	YAL062W	GDH3	Glutamate DeHydrogenase	Verified			0.534	0.518667	0.484	0.512222	0.549	0.549	0.643167	0.580389	0.555667	0.555667	0.533	0.548111	0.18025	0.090125	0.0976985	0.0488493	0.602	0.514	0.575	0.563667	0.617	0.6	0.687	0.634667	0.619	0.591	0.576	0.595333	0.071	0.0316667	0.0888049	0.0681667	0.125179	0.035889	0.0976575	0.071	0.300654	0.0316667
101A07	YAL061W	S000000057	YAL061W	BDH2		Uncharacterized			0.561667	0.597333	0.550667	0.569889	0.790667	0.625	0.658333	0.691333	0.626	0.566667	0.765333	0.652667	0.278701	0.13935	0.195666	0.0978328	0.624	0.609	0.648	0.627	0.833	0.649	0.704	0.728667	0.677	0.604	0.848	0.709667	0.101667	0.0826667	0.0458966	0.121444	0.180111	0.0827777	0.105866	0.101667	0.274036	0.0826667
101A08	YAL060W	S000000056	YAL060W	BDH1	Butanediol DeHydrogenase	Verified			0.524833	0.513333	0.619667	0.552611	0.733667	0.562333	0.745333	0.680444	0.699	0.747333	0.566667	0.671	0.300213	0.150106	0.280048	0.140024	0.597	0.513	0.715	0.61	0.782	0.601	0.803	0.728667	0.753	0.791	0.618	0.720667	0.118667	0.110667	0.0817692	0.127833	0.0855485	0.118389	0.192035	0.120333	0.181356	0.112333
101A09	YAL059W	S000000055	YAL059W	ECM1	ExtraCellular Mutant	Verified			0.511667	0.524833	0.541667	0.526056	0.704333	0.604	0.697	0.668444	0.661	0.765333	0.588667	0.671667	0.345592	0.172796	0.35253	0.176265	0.591	0.527	0.633	0.583667	0.758	0.637	0.745	0.713333	0.711	0.812	0.641	0.721333	0.129667	0.137667	0.0054429	0.142389	0.0237375	0.145611	0.0368983	0.129667	0.0520306	0.137667
101A10	YAL058W	S000000054	YAL058W	CNE1	CalNExin and calreticulin homolog	Verified			0.516	0.467333	0.538333	0.507222	0.570333	0.677333	0.570333	0.606	0.496333	0.544	0.689667	0.576667	0.2567	0.12835	0.18512	0.0925598	0.594	0.444	0.631	0.556333	0.639	0.71	0.605	0.651333	0.553	0.584	0.758	0.631667	0.095	0.0753333	0.0451951	0.0987777	0.257327	0.0694447	0.173896	0.095	0.381731	0.0753333
101A11	YAL056W	S000000052	YAL056W	GPB2		Verified			0.63	0.772333	0.747	0.716444	0.731	0.752333	0.752333	0.745222	0.672333	0.696667	0.803	0.724	0.0568159	0.0284079	0.0151349	0.00756743	0.678	0.817	0.817	0.770667	0.778	0.788	0.817	0.794333	0.714	0.735	0.906	0.785	0.0236667	0.0143333	0.507769	0.0287777	0.891547	0.00755567	0.615142	0.0236667	0.846024	0.0143333
101A12	YAL055W	S000000051	YAL055W	PEX22	PEroXisome related	Verified			0.557667	0.557667	0.534	0.549778	0.609667	0.639667	0.614	0.621111	0.720333	0.626	0.785667	0.710667	0.176003	0.0880014	0.370324	0.185162	0.622	0.559	0.624	0.601667	0.69	0.663	0.644	0.665667	0.767	0.668	0.89	0.775	0.064	0.173333	0.00841179	0.0713333	0.0112221	0.160889	0.0461242	0.064	0.0397254	0.173333
101B01	YAL053W	S000000049	YAL053W	FLC2	FLavin Carrier	Verified			0.6025	0.607167	0.650333	0.62	0.688833	0.770333	0.692333	0.717167	0.583167	0.625333	0.535333	0.581278	0.21004	0.10502	-0.0930405	-0.0465202	0.654	0.619	0.741	0.671333	0.745	0.807	0.742	0.764667	0.654	0.667	0.581	0.634	0.0933333	-0.0373333	0.0199675	0.0971663	0.239459	-0.0387223	0.0634489	0.0933333	0.412819	-0.0373333
101B02	YAL051W	S000000048	YAL051W	OAF1	Oleate-Activated transcription Factor	Verified			0.516	0.592667	0.687667	0.598778	0.624667	0.719	0.790667	0.711444	0.763167	0.629833	0.558333	0.650444	0.24873	0.124365	0.119405	0.0597026	0.594	0.604	0.76	0.652667	0.703	0.763	0.86	0.775333	0.794	0.669	0.615	0.692667	0.122667	0.04	0.118517	0.112667	0.481171	0.0516663	0.118252	0.122667	0.588604	0.04
101B03	YAL049C	S000000047	YAL049C	AIM2	Altered Inheritance rate of Mitochondria	Verified			0.599667	0.719333	0.607667	0.642222	0.608333	0.53	0.716667	0.618333	0.747333	0.576	0.660667	0.661333	-0.0546878	-0.0273439	0.042305	0.0211525	0.652	0.76	0.707	0.706333	0.688	0.569	0.765	0.674	0.784	0.611	0.722	0.705667	-0.0323333	-0.000666667	0.699474	-0.023889	0.744216	0.019111	0.611434	-0.0323333	0.990745	-0.000666667
101B04	YAL048C	S000000046	YAL048C	GEM1	GTPase EF-hand protein of Mitochondria	Verified			0.48	0.723667	0.624	0.609222	0.612	0.609667	0.737333	0.653	0.614	0.581667	0.499	0.564889	0.100114	0.0500572	-0.109001	-0.0545007	0.568	0.761	0.716	0.681667	0.691	0.64	0.793	0.708	0.67	0.623	0.55	0.614333	0.0263333	-0.0673333	0.567275	0.0437777	0.546247	-0.0443333	0.712676	0.0263333	0.330652	-0.0673333
101B05	YAL046C	S000000044	YAL046C	BOL3	BolA-like protein	Verified			0.64	0.581667	0.772333	0.664667	0.666667	0.54	0.5855	0.597389	0.642333	0.723	0.542333	0.635889	-0.153961	-0.0769803	-0.0638563	-0.0319282	0.693	0.592	0.843	0.709333	0.73	0.589	0.612	0.643667	0.692	0.768	0.595	0.685	-0.0656667	-0.0243333	0.305557	-0.0672777	0.68622	-0.028778	0.437883	-0.0656667	0.77592	-0.0243333
101B06	YAL045C	S000000043	YAL045C			Dubious			0.720333	0.629667	0.511667	0.620556	0.733667	0.708	0.733667	0.725111	0.724333	0.709667	0.642333	0.692111	0.224642	0.112321	0.157443	0.0787216	0.777	0.653	0.593	0.674333	0.782	0.747	0.788	0.772333	0.768	0.749	0.704	0.740333	0.098	0.066	0.106573	0.104556	0.267524	0.0715553	0.115688	0.098	0.268143	0.066
101B07	YAL044C	S000000042	YAL044C	GCV3	GlyCine cleaVage	Verified			0.712	0.647	0.597333	0.652111	0.673667	0.666	0.641667	0.660444	0.717333	0.657167	0.715333	0.696611	0.0183194	0.0091597	0.0952357	0.0476178	0.769	0.664	0.695	0.709333	0.735	0.693	0.685	0.704333	0.766	0.704	0.786	0.752	-0.005	0.0426667	0.809128	0.00833367	0.266333	0.0445	0.883832	-0.005	0.301691	0.0426667
101B08	YAL042W	S000000040	YAL042W	ERV46	ER Vesicle	Verified			0.555	0.550333	0.63	0.578444	0.588333	0.513333	0.646667	0.582778	0.559833	0.717333	0.579667	0.618944	0.0107675	0.00538373	0.0976315	0.0488158	0.618	0.553	0.72	0.630333	0.67	0.564	0.689	0.641	0.625	0.758	0.626	0.669667	0.0106667	0.0393333	0.921957	0.00433333	0.451359	0.0405	0.859424	0.0106667	0.543472	0.0393333
101B09	YAL043C-A	S000002138	YAL043C-A			Dubious		overlaps with: ERV46/YAL042W	0.580333	0.484	0.603667	0.556	0.534333	0.6535	0.685	0.624278	0.586333	0.5855	0.546333	0.572722	0.167103	0.0835516	0.0427507	0.0213754	0.63	0.467	0.7	0.599	0.608	0.675	0.734	0.672333	0.655	0.625	0.6	0.626667	0.0733333	0.0276667	0.243719	0.0682777	0.661767	0.016722	0.352989	0.0733333	0.68815	0.0276667
101B10	YAL040C	S000000038	YAL040C	CLN3	CycLiN	Verified			0.654167	0.676	0.64	0.656722	0.697667	0.725	0.623667	0.682111	0.651667	0.673167	0.651333	0.658722	0.0547235	0.0273617	0.00438695	0.00219347	0.706	0.703	0.727	0.712	0.753	0.766	0.661	0.726667	0.698	0.717	0.714	0.709667	0.0146667	-0.00233333	0.445979	0.025389	0.913369	0.002	0.663426	0.0146667	0.846373	-0.00233333
101B11	YAL037W	S000000035	YAL037W			Uncharacterized			0.616	0.619667	0.629333	0.621667	0.661333	0.666	0.695	0.674111	0.667333	0.677333	0.649333	0.664667	0.116845	0.0584226	0.0964898	0.0482449	0.662	0.64	0.718	0.673333	0.727	0.693	0.743	0.721	0.712	0.721	0.71	0.714333	0.0476667	0.041	0.0256124	0.0524443	0.0383911	0.0429997	0.12869	0.0476667	0.131309	0.041
101B12	YAL036C	S000000034	YAL036C	RBG1	RiBosome interacting Gtpase	Verified			0.644	0.584	0.518667	0.582222	0.744	0.642167	0.497	0.627722	0.701	0.729333	0.675167	0.701833	0.108556	0.0542782	0.269559	0.134779	0.695	0.595	0.609	0.633	0.786	0.664	0.538	0.662667	0.755	0.778	0.747	0.76	0.0296667	0.127	0.543245	0.0455	0.0197114	0.119611	0.695869	0.0296667	0.00957256	0.127
101C01	YAL035W	S000000033	YAL035W	FUN12	Function Unknown Now	Verified			0.608833	0.693	0.555	0.618944	0.713667	0.725	0.733667	0.724111	0.696667	0.699	0.687333	0.694333	0.226401	0.113201	0.165819	0.0829093	0.658	0.727	0.651	0.678667	0.762	0.766	0.788	0.772	0.75	0.738	0.756	0.748	0.0933333	0.0693333	0.0345274	0.105167	0.0946261	0.075389	0.0130279	0.0933333	0.0345001	0.0693333
101C02	YAL034C	S000002134	YAL034C	FUN19	Function Unknown Now	Verified			0.654167	0.668	0.655333	0.659167	0.6535	0.747833	0.744	0.715111	0.728333	0.693333	0.720333	0.714	0.117524	0.0587621	0.115281	0.0576404	0.706	0.694	0.743	0.714333	0.724	0.785	0.801	0.77	0.771	0.732	0.788	0.763667	0.0556667	0.0493333	0.118761	0.0559443	0.0203705	0.054833	0.0890822	0.0556667	0.0720478	0.0493333
101C03	YAL031C	S000000029	YAL031C	GIP4	Glc7 Interacting Protein	Verified			0.645333	0.699667	0.575	0.64	0.750333	0.627667	0.723667	0.700556	0.737667	0.715333	0.747333	0.733444	0.130428	0.0652138	0.196616	0.0983079	0.697	0.734	0.676	0.702333	0.789	0.652	0.777	0.739333	0.778	0.753	0.825	0.785333	0.037	0.083	0.246393	0.0605557	0.0404659	0.0934443	0.43364	0.037	0.0244566	0.083
101C04	YAL030W	S000000028	YAL030W	SNC1	Suppressor of the allele of CAP	Verified			0.670833	0.690333	0.684667	0.681944	0.615667	0.710667	0.698333	0.674889	0.688333	0.712	0.695667	0.698667	-0.0150042	-0.00750211	0.0349501	0.017475	0.725	0.724	0.758	0.735667	0.694	0.753	0.747	0.731333	0.736	0.75	0.763	0.749667	-0.00433333	0.014	0.820762	-0.00705533	0.334545	0.0167223	0.84572	-0.00433333	0.377742	0.014
101C05	YAL029C	S000000027	YAL029C	MYO4	MYOsin	Verified			0.693167	0.685667	0.702	0.693611	0.752333	0.707	0.713667	0.724333	0.785667	0.693333	0.729333	0.736111	0.0625268	0.0312634	0.0857965	0.0428983	0.75	0.721	0.773	0.748	0.791	0.746	0.759	0.765333	0.812	0.732	0.794	0.779333	0.0173333	0.0313333	0.164719	0.030722	0.174036	0.0424997	0.419759	0.0173333	0.299705	0.0313333
101C06	YAL028W	S000000026	YAL028W	FRT2	Functionally Related to TCP1	Verified			0.687667	0.678667	0.666167	0.6775	0.625333	0.734333	0.660333	0.673333	0.730333	0.688333	0.74	0.719556	-0.00890006	-0.00445003	0.0868851	0.0434426	0.741	0.706	0.748	0.731667	0.704	0.772	0.706	0.727333	0.777	0.731	0.815	0.774333	-0.00433333	0.0426667	0.899348	-0.00416733	0.0860184	0.042055	0.867239	-0.00433333	0.165442	0.0426667
101C07	YAL026C	S000000024	YAL026C	DRS2	Deficiency of Ribosomal Subunits	Verified			0.580333	0.535667	0.550667	0.555556	0.581	0.601667	0.593667	0.592111	0.576	0.563	0.635833	0.591611	0.0919367	0.0459684	0.090718	0.045359	0.63	0.538	0.648	0.605333	0.657	0.635	0.617	0.636333	0.649	0.602	0.703	0.651333	0.031	0.046	0.105947	0.0365557	0.223148	0.0360553	0.398879	0.031	0.319609	0.046
101C08	YAL023C	S000000021	YAL023C	PMT2	Protein O-MannosylTransferase	Verified			0.565	0.529	0.48	0.524667	0.54	0.459667	0.5855	0.528389	0.545667	0.661	0.487333	0.564667	0.010199	0.0050995	0.105998	0.0529992	0.626	0.531	0.573	0.576667	0.609	0.478	0.612	0.566333	0.61	0.708	0.548	0.622	-0.0103333	0.0453333	0.930065	0.00372233	0.462337	0.04	0.837996	-0.0103333	0.405523	0.0453333
101C09	YAL022C	S000000020	YAL022C	FUN26	Function Unknown Now	Verified			0.484	0.48	0.504667	0.489556	0.485	0.432667	0.52	0.479222	0.501667	0.487333	0.446	0.478333	-0.0307778	-0.0153889	-0.0334563	-0.0167281	0.571	0.46	0.586	0.539	0.553	0.44	0.554	0.515667	0.558	0.525	0.503	0.528667	-0.0233333	-0.0103333	0.714534	-0.0103333	0.612803	-0.0112223	0.663821	-0.0233333	0.805234	-0.0103333
101C10	YAL021C	S000000019	YAL021C	CCR4	Carbon Catabolite Repression	Verified			0.541667	0.541667	0.513333	0.532222	0.52	0.52	0.54	0.526667	0.521667	0.545	0.516667	0.527778	-0.0151386	-0.0075693	-0.0120981	-0.00604907	0.606	0.547	0.594	0.582333	0.58	0.565	0.561	0.568667	0.596	0.585	0.56	0.580333	-0.0136667	-0.002	0.761111	-0.00555567	0.810209	-0.00444433	0.497351	-0.0136667	0.925889	-0.002
101C11	YAL020C	S000000018	YAL020C	ATS1	Alpha Tubulin Suppressor	Verified			0.699667	0.693333	0.678667	0.690556	0.691833	0.614	0.691333	0.665722	0.676333	0.668667	0.708667	0.684556	-0.0528372	-0.0264186	-0.0125899	-0.00629493	0.754	0.728	0.757	0.746333	0.746	0.643	0.74	0.709667	0.719	0.713	0.775	0.735667	-0.0366667	-0.0106667	0.394643	-0.0248337	0.752853	-0.006	0.309709	-0.0366667	0.6362	-0.0106667
101C12	YAL019W	S000000017	YAL019W	FUN30	Function Unknown Now	Verified			0.699667	0.712	0.693167	0.701611	0.658333	0.698667	0.608333	0.655111	0.750333	0.720333	0.723	0.731222	-0.098932	-0.049466	0.0596383	0.0298192	0.754	0.749	0.763	0.755333	0.726	0.734	0.637	0.699	0.789	0.764	0.791	0.781333	-0.0563333	0.026	0.140253	-0.0465003	0.131872	0.0296107	0.115749	-0.0563333	0.0739097	0.026
101D01	YAL018C	S000000016	YAL018C	LDS1	Lipid Droplets in Sporulation	Verified			0.691333	0.765333	0.837667	0.764778	0.739667	0.790667	0.731	0.753778	0.710333	0.701	0.665	0.692111	-0.0209013	-0.0104507	-0.144037	-0.0720185	0.749	0.803	0.852	0.801333	0.785	0.818	0.787	0.796667	0.763	0.739	0.733	0.745	-0.00466667	-0.0563333	0.803131	-0.0109997	0.128896	-0.0726667	0.881273	-0.00466667	0.114301	-0.0563333
101D02	YAL017W	S000000015	YAL017W	PSK1	Pas domain-containing Serine/threonine protein Kinase	Verified			0.805	0.756667	0.756667	0.772778	0.719	0.731	0.750333	0.733444	0.803	0.725667	0.725667	0.751444	-0.0753659	-0.037683	-0.0403872	-0.0201936	0.818	0.783	0.839	0.813333	0.763	0.767	0.816	0.782	0.823	0.775	0.792	0.796667	-0.0313333	-0.0166667	0.119766	-0.0393337	0.499746	-0.0213333	0.226933	-0.0313333	0.463539	-0.0166667
101D03	YAL015C	S000000013	YAL015C	NTG1	eNdonuclease Three-like Glycosylase	Verified			0.732333	0.708333	0.721333	0.720667	0.707	0.691333	0.709333	0.702556	0.715333	0.707667	0.702167	0.708389	-0.0367198	-0.0183599	-0.0247905	-0.0123953	0.802	0.743	0.787	0.777333	0.759	0.727	0.756	0.747333	0.765	0.748	0.767	0.76	-0.03	-0.0173333	0.310657	-0.018111	0.456662	-0.0122773	0.194519	-0.03	0.39436	-0.0173333
101D04	YAL014C	S000000012	YAL014C	SYN8	SYNtaxin	Verified			0.666167	0.710333	0.676	0.684167	0.685	0.7035	0.702667	0.697056	0.648	0.7415	0.684	0.691167	0.0269258	0.0134629	0.0146858	0.00734291	0.723	0.745	0.756	0.741333	0.744	0.742	0.75	0.745333	0.697	0.781	0.753	0.743667	0.004	0.00233333	0.525884	0.012889	0.820956	0.007	0.743999	0.004	0.93007	0.00233333
101D05	YAL013W	S000000011	YAL013W	DEP1	Disability in regulation of Expression of genes involved in Phospholipid biosynthesis	Verified			0.656667	0.629667	0.634	0.640111	0.695	0.593667	0.628	0.638889	0.644667	0.64	0.644667	0.643111	-0.0027573	-0.00137865	0.00674566	0.00337283	0.708	0.653	0.722	0.694333	0.752	0.629	0.665	0.682	0.695	0.685	0.706	0.695333	-0.0123333	0.001	0.969027	-0.00122233	0.854108	0.003	0.765174	-0.0123333	0.964369	0.001
101D06	YAL011W	S000000009	YAL011W	SWC3	SWr Complex	Verified			0.736333	0.644667	0.67	0.683667	0.661333	0.695	0.673667	0.676667	0.651667	0.693333	0.680333	0.675111	-0.0148478	-0.00742388	-0.0181681	-0.00908406	0.804	0.662	0.749	0.738333	0.727	0.729	0.718	0.724667	0.698	0.732	0.749	0.726333	-0.0136667	-0.012	0.816091	-0.007	0.78033	-0.00855567	0.737082	-0.0136667	0.780326	-0.012
101D07	YAL010C	S000000008	YAL010C	MDM10	Mitochondrial Distribution and Morphology	Verified			0.0663333	0.0343333	0.0663333	0.0556667	0.0416667	0.0266667	0.0266667	0.0316667	0.0206667	0.0206667	0.0313333	0.0242222	-0.813849	-0.406924	-1.20048	-0.600241	0.153	0.07	0.125	0.116	0.081	0.063	0.084	0.076	0.072	0.08	0.086	0.0793333	-0.04	-0.0366667	0.223686	-0.0239999	0.115464	-0.0314444	0.159433	-0.04	0.184062	-0.0366667
101D08	YAL009W	S000000007	YAL009W	SPO7	SPOrulation	Verified			0.689333	0.624	0.656667	0.656667	0.62	0.618667	0.666	0.634889	0.605	0.668667	0.646667	0.640111	-0.0486571	-0.0243285	-0.0368389	-0.0184194	0.743	0.641	0.744	0.709333	0.695	0.644	0.715	0.684667	0.666	0.713	0.709	0.696	-0.0246667	-0.0133333	0.426331	-0.0217777	0.559223	-0.0165553	0.538269	-0.0246667	0.717645	-0.0133333
101D09	YAL008W	S000000006	YAL008W	FUN14	Function Unknown Now	Verified			0.670833	0.67	0.729167	0.69	0.671333	0.648667	0.682	0.667333	0.620333	0.646667	0.678333	0.648444	-0.0481888	-0.0240944	-0.0896134	-0.0448067	0.725	0.697	0.789	0.737	0.734	0.673	0.727	0.711333	0.675	0.692	0.748	0.705	-0.0256667	-0.032	0.377091	-0.0226667	0.167252	-0.0415557	0.449317	-0.0256667	0.374605	-0.032
101D10	YAL007C	S000000005	YAL007C	ERP2	Emp24p/Erv25p Related Protein	Verified			0.720333	0.568333	0.719333	0.669333	0.682	0.7035	0.6315	0.672333	0.628	0.673167	0.625667	0.642278	0.00645181	0.00322591	-0.0595275	-0.0297637	0.777	0.575	0.782	0.711333	0.743	0.742	0.667	0.717333	0.678	0.717	0.691	0.695333	0.006	-0.016	0.953419	0.00300033	0.591148	-0.027055	0.931773	0.006	0.811011	-0.016
101D11	YAL004W	S000002136	YAL004W			Dubious			0.708333	0.618333	0.690333	0.672333	0.602833	0.646667	0.648667	0.632722	0.601	0.629833	0.628	0.619611	-0.0876044	-0.0438022	-0.117814	-0.0589068	0.767	0.639	0.762	0.722667	0.686	0.671	0.692	0.683	0.665	0.669	0.695	0.676333	-0.0396667	-0.0463333	0.244442	-0.0396107	0.118837	-0.052722	0.359351	-0.0396667	0.297921	-0.0463333
101D12	YAL005C	S000000004	YAL005C	SSA1	Stress-Seventy subfamily A	Verified			0.676	0.644667	0.614167	0.644944	0.676333	0.697	0.567333	0.646889	0.710333	0.677333	0.667333	0.685	0.00434304	0.00217152	0.0869291	0.0434645	0.73	0.662	0.711	0.701	0.736	0.732	0.601	0.689667	0.763	0.721	0.735	0.739667	-0.0113333	0.0386667	0.963239	0.001944	0.143358	0.040055	0.811322	-0.0113333	0.152927	0.0386667
101E01	YAL002W	S000000002	YAL002W	VPS8	Vacuolar Protein Sorting	Verified			0.467333	0.59	0.645333	0.567556	0.567333	0.671333	0.629333	0.622667	0.583167	0.5855	0.614	0.594222	0.133698	0.0668492	0.0662409	0.0331205	0.56	0.603	0.738	0.633667	0.637	0.702	0.666	0.668333	0.654	0.625	0.671	0.65	0.0346667	0.0163333	0.349411	0.055111	0.600674	0.026667	0.537119	0.0346667	0.761472	0.0163333
101E02	YAR002W	S000000063	YAR002W	NUP60	NUclear Pore	Verified			0.508	0.702	0.614167	0.608056	0.593667	0.6635	0.678333	0.645167	0.693333	0.651333	0.635833	0.660167	0.0854688	0.0427344	0.118627	0.0593136	0.587	0.74	0.711	0.679333	0.674	0.692	0.724	0.696667	0.743	0.7	0.703	0.715333	0.0173333	0.036	0.526366	0.037111	0.360998	0.0521107	0.718259	0.0173333	0.462462	0.036
101E03	YAR003W	S000000064	YAR003W	SWD1	Set1c, WD40 repeat protein	Verified			0.618333	0.656667	0.606667	0.627222	0.642667	0.6535	0.653	0.649722	0.661	0.665	0.659	0.661667	0.0508464	0.0254232	0.0771279	0.038564	0.663	0.679	0.705	0.682333	0.716	0.675	0.699	0.696667	0.711	0.709	0.721	0.713667	0.0143333	0.0313333	0.296699	0.0225	0.124341	0.0344443	0.441331	0.0143333	0.0738953	0.0313333
101E04	YAR014C	S000000069	YAR014C	BUD14	BUD site selection	Verified			0.685667	0.732333	0.696667	0.704889	0.722833	0.716667	0.722	0.7205	0.724333	0.803	0.695667	0.741	0.0316026	0.0158013	0.0720777	0.0360388	0.739	0.767	0.767	0.757667	0.767	0.762	0.774	0.767667	0.768	0.838	0.763	0.789667	0.01	0.032	0.440416	0.015611	0.321349	0.036111	0.427188	0.01	0.254212	0.032
101E05	YAR015W	S000000070	YAR015W	ADE1	ADEnine requiring	Verified			0.01	0.01	0.01	0.01	0.00966667	1e-05	0.00966667	0.00644778	0.00833333	0.00833333	0.00833333	0.00833333	-0.633126	-0.316563	-0.263034	-0.131517	0.064	0.06	0.067	0.0636667	0.054	0.053	0.059	0.0553333	0.066	0.06	0.057	0.061	-0.00833333	-0.00266667	0.816036	-0.00355222	0.907748	-0.00166667	0.322576	-0.00833333	0.751931	-0.00266667
101E06	YAR018C	S000000071	YAR018C	KIN3	protein KINase	Verified			0.756667	0.736333	0.729167	0.740722	0.762	0.742	0.69	0.731333	0.763167	0.737667	0.750333	0.750389	-0.0184035	-0.00920175	0.0187058	0.00935292	0.809	0.768	0.789	0.788667	0.8	0.781	0.739	0.773333	0.794	0.78	0.826	0.8	-0.0153333	0.0113333	0.714032	-0.009389	0.585738	0.00966667	0.496918	-0.0153333	0.557431	0.0113333
101E07	YAR020C	S000000073	YAR020C	PAU7	seriPAUperin family	Verified			0.693167	0.641	0.592667	0.642278	0.745333	0.667333	0.62	0.677556	0.661	0.619	0.699	0.659667	0.0771419	0.0385709	0.0385398	0.0192699	0.75	0.661	0.692	0.701	0.787	0.694	0.66	0.713667	0.711	0.66	0.764	0.711667	0.0126667	0.0106667	0.440583	0.0352773	0.636057	0.0173887	0.778202	0.0126667	0.784742	0.0106667
101E08	YAR023C	S000000074	YAR023C	DFP1	DUP240 Family Protein	Uncharacterized			0.699667	0.599667	0.631667	0.643667	0.643667	0.625	0.639667	0.636111	0.648	0.703333	0.655333	0.668889	-0.017035	-0.00851749	0.0554528	0.0277264	0.754	0.612	0.721	0.695667	0.717	0.649	0.682	0.682667	0.697	0.744	0.716	0.719	-0.013	0.0233333	0.806666	-0.00755567	0.469548	0.0252217	0.777675	-0.013	0.600172	0.0233333
101E09	YAR027W	S000000075	YAR027W	UIP3	Ulp1 Interacting Protein	Verified			0.678667	0.655333	0.650333	0.661444	0.679333	0.666	0.664667	0.67	0.684	0.680333	0.687333	0.683889	0.0185411	0.00927055	0.048142	0.024071	0.734	0.678	0.741	0.717667	0.738	0.693	0.712	0.714333	0.728	0.723	0.756	0.735667	-0.00333333	0.018	0.626778	0.00855567	0.208915	0.0224443	0.889819	-0.00333333	0.445849	0.018
101E10	YAR028W	S000000076	YAR028W	KTD1	Killer Toxin Defense	Verified			0.710333	0.603667	0.644	0.652667	0.691833	0.685	0.628	0.668278	0.655333	0.7055	0.702167	0.687667	0.0341015	0.0170508	0.0753631	0.0376815	0.768	0.618	0.736	0.707333	0.746	0.716	0.665	0.709	0.704	0.746	0.767	0.739	0.00166667	0.0316667	0.671246	0.015611	0.335316	0.035	0.973306	0.00166667	0.517672	0.0316667
101E11	YAR029W	S000000077	YAR029W	DFP2	DUP240 Family Protein	Uncharacterized			0.726	0.664333	0.699667	0.696667	0.677333	0.643667	0.676333	0.665778	0.678333	0.696667	0.593	0.656	-0.0654278	-0.0327139	-0.0867727	-0.0433864	0.789	0.683	0.772	0.748	0.737	0.666	0.723	0.708667	0.724	0.735	0.65	0.703	-0.0393333	-0.045	0.231942	-0.030889	0.285375	-0.0406667	0.332808	-0.0393333	0.305003	-0.045
101E12	YAR031W	S000000078	YAR031W	PRM9	Pheromone-Regulated Membrane protein	Verified			0.647	0.747	0.684667	0.692889	0.699	0.680667	0.534333	0.638	0.694667	0.649333	0.558333	0.634111	-0.119068	-0.0595338	-0.127888	-0.0639442	0.698	0.777	0.758	0.744333	0.754	0.715	0.558	0.675667	0.747	0.699	0.615	0.687	-0.0686667	-0.0573333	0.344743	-0.054889	0.241958	-0.058778	0.299535	-0.0686667	0.2315	-0.0573333
101F01	YAR030C	S000001821	YAR030C			Dubious			0.634	0.690333	0.579667	0.634667	0.630333	0.744	0.654833	0.676389	0.625333	0.593	0.467667	0.562	0.0918539	0.0459269	-0.175429	-0.0877145	0.681	0.724	0.681	0.695333	0.708	0.784	0.702	0.731333	0.676	0.627	0.524	0.609	0.036	-0.0863333	0.370261	0.041722	0.212812	-0.0726667	0.260487	0.036	0.105557	-0.0863333
101F02	YAR035W	S000000080	YAR035W	YAT1		Verified			0.569333	0.683667	0.561667	0.604889	0.588333	0.676333	0.699	0.654556	0.680333	0.579667	0.558333	0.606111	0.113845	0.0569227	0.00291213	0.00145606	0.627	0.718	0.656	0.667	0.67	0.709	0.748	0.709	0.727	0.619	0.615	0.653667	0.042	-0.0133333	0.332263	0.0496663	0.980925	0.001222	0.25691	0.042	0.764264	-0.0133333
101F03	YAR037W		YAR037W			Cannot locate			0.575	0.671667	0.565	0.603889	0.636167	0.660333	0.664667	0.653722	0.674	0.496333	0.571333	0.580556	0.114395	0.0571973	-0.056849	-0.0284245	0.629	0.7	0.661	0.663333	0.713	0.687	0.712	0.704	0.716	0.544	0.62	0.626667	0.0406667	-0.0366667	0.190126	0.0498333	0.686554	-0.0233337	0.118546	0.0406667	0.493631	-0.0366667
101F04	YAR040C		YAR040C			Cannot locate			0.537	0.653	0.535667	0.575222	0.648667	0.632667	0.678333	0.653222	0.564667	0.533	0.5445	0.547389	0.183454	0.0917272	-0.0715533	-0.0357766	0.604	0.673	0.626	0.634333	0.72	0.657	0.724	0.700333	0.634	0.578	0.598	0.603333	0.066	-0.031	0.090619	0.078	0.483246	-0.0278333	0.0668348	0.066	0.270017	-0.031
101F05	YAR042W	S000000081	YAR042W	SWH1		Verified			0.548	0.696667	0.595667	0.613444	0.641667	0.598667	0.667	0.635778	0.559833	0.520333	0.579667	0.553278	0.0515899	0.0257949	-0.148929	-0.0744644	0.607	0.73	0.694	0.677	0.715	0.632	0.716	0.687667	0.625	0.56	0.626	0.603667	0.0106667	-0.0733333	0.628805	0.0223333	0.214455	-0.060167	0.81171	0.0106667	0.12392	-0.0733333
101F06	YAR043C-A		YAR043C-A			Cannot locate			0.650333	0.607167	0.601333	0.619611	0.6535	0.673667	0.687667	0.671611	0.534167	0.558333	0.5445	0.545667	0.116263	0.0581315	-0.183343	-0.0916715	0.701	0.619	0.697	0.672333	0.724	0.707	0.737	0.722667	0.603	0.593	0.598	0.598	0.0503333	-0.0743333	0.0539694	0.0520003	0.0122256	-0.0739443	0.118335	0.0503333	0.0347049	-0.0743333
101F07	YAR044W	S000000082	YAR042W	SWH1		Verified		merged	0.608833	0.579667	0.582333	0.590278	0.667333	0.630333	0.612	0.636556	0.534167	0.451333	0.605	0.530167	0.108892	0.0544462	-0.154948	-0.077474	0.658	0.589	0.684	0.643667	0.731	0.655	0.642	0.676	0.603	0.477	0.662	0.580667	0.0323333	-0.063	0.0792812	0.0462777	0.201268	-0.060111	0.421291	0.0323333	0.316758	-0.063
101F08	YAR047C	S000000083	YAR047C			Dubious			0.612333	0.561667	0.588667	0.587556	0.629333	0.608333	0.719	0.652222	0.543167	0.542333	0.528	0.537833	0.150638	0.0753192	-0.127566	-0.063783	0.66	0.566	0.686	0.637333	0.707	0.639	0.77	0.705333	0.608	0.582	0.572	0.587333	0.068	-0.05	0.116687	0.0646663	0.044484	-0.0497223	0.220545	0.068	0.218405	-0.05
101F09	YLL001W	S000003924	YLL001W	DNM1	DyNaMin-related	Verified			0.619667	0.581667	0.618333	0.606556	0.628333	0.589	0.625333	0.614222	0.487333	0.516667	0.584667	0.529556	0.0181209	0.00906046	-0.195858	-0.0979289	0.665	0.592	0.714	0.657	0.706	0.621	0.662	0.663	0.547	0.556	0.633	0.578667	0.006	-0.0783333	0.726986	0.00766633	0.0480612	-0.077	0.886512	0.006	0.118911	-0.0783333
101F10	YLL002W	S000003925	YLL002W	RTT109	Regulator of Ty1 Transposition	Verified			0.582333	0.488333	0.524333	0.531667	0.562333	0.587667	0.549	0.566333	0.417667	0.523	0.520333	0.487	0.0911294	0.0455647	-0.1266	-0.0633001	0.632	0.47	0.61	0.570667	0.628	0.62	0.569	0.605667	0.466	0.563	0.563	0.530667	0.035	-0.04	0.283073	0.034667	0.315298	-0.0446663	0.5135	0.035	0.502579	-0.04
101F11	YLL005C	S000003928	YLL005C	SPO75	SPOrulation	Verified			0.642	0.612333	0.642	0.632111	0.661333	0.618667	0.671333	0.650444	0.467667	0.501667	0.417667	0.462333	0.0412477	0.0206238	-0.451245	-0.225622	0.694	0.627	0.732	0.684333	0.727	0.644	0.717	0.696	0.532	0.555	0.482	0.523	0.0116667	-0.161333	0.431854	0.0183333	0.00100845	-0.169777	0.768091	0.0116667	0.00625052	-0.161333
101F12	YLL010C	S000003933	YLL010C	PSR1	Plasma membrane Sodium Response	Verified			0.747	0.837667	0.581	0.721889	0.708	0.661333	0.604	0.657778	0.516667	0.546333	0.451333	0.504778	-0.134177	-0.0670883	-0.516128	-0.258064	0.808	1.004	0.682	0.831333	0.76	0.688	0.628	0.692	0.592	0.587	0.508	0.562333	-0.139333	-0.269	0.403166	-0.0641113	0.0244754	-0.217111	0.193792	-0.139333	0.0307652	-0.269
101G01	YLL012W	S000003935	YLL012W	YEH1	Yeast steryl Ester Hydrolase	Verified			0.550333	0.551	0.525333	0.542222	0.602833	0.762	0.623667	0.662833	0.545667	0.619	0.620333	0.595	0.289762	0.144881	0.134005	0.0670027	0.611	0.554	0.613	0.592667	0.686	0.799	0.661	0.715333	0.61	0.66	0.684	0.651333	0.122667	0.0586667	0.0421428	0.120611	0.0964813	0.052778	0.0373453	0.122667	0.088215	0.0586667
101G02	YLL013C	S000003936	YLL013C	PUF3	PUmilio-homology domain Family	Verified			0.592667	0.547667	0.548	0.562778	0.646667	0.692333	0.762	0.700333	0.74	0.644667	0.672333	0.685667	0.315476	0.157738	0.284942	0.142471	0.643	0.55	0.647	0.613333	0.719	0.728	0.826	0.757667	0.782	0.691	0.744	0.739	0.144333	0.125667	0.00879381	0.137555	0.00880801	0.122889	0.021435	0.144333	0.0229631	0.125667
101G03	YLL014W	S000003937	YLL014W	EMC6	ER Membrane protein Complex	Verified			0.537	0.575	0.647	0.586333	0.688833	0.737333	0.709333	0.711833	0.743	0.652	0.715333	0.703444	0.279818	0.139909	0.262715	0.131358	0.604	0.581	0.74	0.641667	0.745	0.773	0.756	0.758	0.783	0.701	0.786	0.756667	0.116333	0.115	0.0111517	0.1255	0.0262252	0.117111	0.0554465	0.116333	0.081127	0.115
101G04	YLL015W	S000003938	YLL015W	BPT1	Bile Pigment Transporter	Verified			0.63	0.616	0.666167	0.637389	0.697667	0.698667	0.654833	0.683722	0.566667	0.571333	0.660667	0.599556	0.101236	0.0506182	-0.0882804	-0.0441402	0.678	0.636	0.748	0.687333	0.753	0.734	0.702	0.729667	0.636	0.609	0.722	0.655667	0.0423333	-0.0316667	0.0933549	0.0463333	0.290613	-0.0378333	0.263255	0.0423333	0.50117	-0.0316667
101G05	YLL016W	S000003939	YLL016W	SDC25		Pseudogene			0.504667	0.641	0.708333	0.618	0.702667	0.69	0.581	0.657889	0.571333	0.563	0.729333	0.621222	0.0902371	0.0451186	0.0075026	0.0037513	0.579	0.661	0.776	0.672	0.755	0.725	0.608	0.696	0.643	0.602	0.794	0.679667	0.024	0.00766667	0.550246	0.039889	0.965293	0.003222	0.733415	0.024	0.922386	0.00766667
101G06	YLL017W	S000003940	YLL017W			Pseudogene		alias: SDC25; combined with SDC25 / YLL016W in other strains	0.595667	0.587333	0.693167	0.625389	0.726667	0.722	0.725	0.724556	0.689667	0.7055	0.695667	0.696944	0.212343	0.106171	0.15629	0.078145	0.646	0.596	0.763	0.668333	0.771	0.764	0.78	0.771667	0.737	0.746	0.763	0.748667	0.103333	0.0803333	0.0251591	0.0991667	0.0748071	0.0715557	0.0756059	0.103333	0.144353	0.0803333
101G07	YLL019C	S000003942	YLL019C	KNS1	Kinase Next to SPA2	Verified			0.529	0.506333	0.568333	0.534556	0.432667	0.687667	0.485	0.535111	0.528	0.446	0.7055	0.559833	0.00149859	0.000749296	0.0666575	0.0333287	0.598	0.51	0.664	0.590667	0.535	0.72	0.518	0.591	0.6	0.475	0.771	0.615333	0.000333333	0.0246667	0.993931	0.000556	0.728013	0.025278	0.996485	0.000333333	0.791566	0.0246667
101G08	YLL020C	S000003943	YLL020C			Dubious			0.488333	0.524833	0.588667	0.533944	0.53	0.582167	0.513333	0.541833	0.521667	0.467667	0.615333	0.534889	0.0211595	0.0105798	0.00254959	0.0012748	0.572	0.527	0.686	0.595	0.605	0.617	0.543	0.588333	0.596	0.505	0.673	0.591333	-0.00666667	-0.00366667	0.824481	0.007889	0.984644	0.000944667	0.895987	-0.00666667	0.955311	-0.00366667
101G09	YLL021W	S000003944	YLL021W	SPA2	Spindle Pole Antigen	Verified			0.551	0.506333	0.457	0.504778	0.513333	0.497	0.562333	0.524222	0.451333	0.417667	0.586333	0.485111	0.0545301	0.0272651	-0.0573332	-0.0286666	0.612	0.51	0.548	0.556667	0.572	0.538	0.597	0.569	0.527	0.463	0.637	0.542333	0.0123333	-0.0143333	0.568354	0.0194443	0.719165	-0.0196667	0.71673	0.0123333	0.801977	-0.0143333
101G10	YLL023C	S000003946	YLL023C	POM33	POre Membrane, 33 kDa	Verified			0.805	0.601333	0.711167	0.705833	0.725	0.725	0.617333	0.689111	0.619	0.685167	0.695667	0.666611	-0.0345909	-0.0172955	-0.0824822	-0.0412411	0.818	0.614	0.779	0.737	0.768	0.766	0.653	0.729	0.672	0.729	0.763	0.721333	-0.008	-0.0156667	0.793157	-0.0167223	0.514913	-0.039222	0.90974	-0.008	0.811669	-0.0156667
101G11	YLL024C	S000003947	YLL024C	SSA2	Stress-Seventy subfamily A	Verified			0.765333	0.565	0.557667	0.629333	0.6655	0.628333	0.742	0.678611	0.446	0.528	0.625667	0.533222	0.108761	0.0543803	-0.239087	-0.119544	0.813	0.569	0.653	0.678333	0.729	0.653	0.799	0.727	0.518	0.57	0.691	0.593	0.0486667	-0.0853333	0.489132	0.0492777	0.251147	-0.096111	0.550805	0.0486667	0.338959	-0.0853333
101G12	YLL025W	S000003948	YLL025W	PAU17	seriPAUperin	Verified			0.648667	0.595667	0.690333	0.644889	0.598667	0.747833	0.598667	0.648389	0.710333	0.642333	0.619	0.657222	0.00780876	0.00390438	0.0273306	0.0136653	0.7	0.608	0.762	0.69	0.685	0.785	0.618	0.696	0.763	0.689	0.683	0.711667	0.006	0.0216667	0.947383	0.0035	0.744896	0.012333	0.924983	0.006	0.668328	0.0216667
101H01	YLL026W	S000003949	YLL026W	HSP104	Heat Shock Protein	Verified			0.63	0.511667	0.475667	0.539111	0.459667	0.6635	0.459667	0.527611	0.67	0.605	0.579667	0.618222	-0.0311077	-0.0155538	0.197543	0.0987714	0.678	0.512	0.57	0.586667	0.541	0.692	0.499	0.577333	0.713	0.645	0.626	0.661333	-0.00933333	0.0746667	0.878818	-0.0115	0.157487	0.079111	0.898862	-0.00933333	0.204366	0.0746667
101H02	YLL028W	S000003951	YLL028W	TPO1	Transporter of POlyamines	Verified			0.584	0.570333	0.599667	0.584667	0.6655	0.658333	0.662	0.661944	0.706667	0.785667	0.737667	0.743333	0.179096	0.0895479	0.346395	0.173197	0.633	0.58	0.696	0.636333	0.729	0.684	0.708	0.707	0.758	0.813	0.813	0.794667	0.0706667	0.158333	0.00389866	0.0772777	0.00109042	0.158667	0.0906829	0.0706667	0.00724986	0.158333
101H03									0.0343333	0.0663333	0.0343333	0.045	0.0266667	0.0416667	0.0416667	0.0366667	0.0313333	0.0313333	0.0206667	0.0277778	-0.295456	-0.147728	-0.695994	-0.347997	0	0	0	0	0	0	0	0	0	0	0	0	0	0	0.652187	-0.00833327	0.348563	-0.0172222	1	0	1	0
101H04	YLL029W	S000003952	YLL029W	FRA1	Fe Repressor of Activation	Verified			0.59	0.61	0.570333	0.590111	0.739667	0.629333	0.589	0.652667	0.615333	0.657167	0.715333	0.662611	0.14536	0.0726799	0.167176	0.0835879	0.642	0.624	0.665	0.643667	0.785	0.654	0.615	0.684667	0.671	0.704	0.786	0.720333	0.041	0.0766667	0.194194	0.0625557	0.0571369	0.0725	0.4383	0.041	0.0741577	0.0766667
101H05	YLL032C	S000003955	YLL032C			Verified			0.524833	0.631667	0.584	0.580167	0.713667	0.713667	0.667	0.698111	0.588667	0.761	0.67	0.673222	0.266989	0.133495	0.214615	0.107308	0.597	0.657	0.685	0.646333	0.762	0.759	0.716	0.745667	0.657	0.804	0.742	0.734333	0.0993333	0.088	0.0135824	0.117945	0.130124	0.0930557	0.0177587	0.0993333	0.115989	0.088
101H06	YLL038C	S000003961	YLL038C	ENT4	Epsin N-Terminal homology	Verified			0.457	0.538333	0.650333	0.548556	0.664333	0.680667	0.662	0.669	0.579667	0.729333	0.743	0.684	0.286368	0.143184	0.318359	0.159179	0.552	0.541	0.741	0.611333	0.728	0.715	0.708	0.717	0.652	0.778	0.823	0.751	0.105667	0.139667	0.0578988	0.120445	0.0959456	0.135445	0.139324	0.105667	0.125967	0.139667
101H07	YLL039C	S000003962	YLL039C	UBI4	Ubiquitin	Verified			0.587333	0.548333	0.548	0.561222	0.655667	0.612	0.601667	0.623111	0.696667	0.535333	0.675167	0.635722	0.150917	0.0754587	0.179824	0.0899122	0.641	0.552	0.647	0.613333	0.725	0.642	0.623	0.663333	0.75	0.58	0.747	0.692333	0.05	0.079	0.0396873	0.0618893	0.168867	0.0745003	0.274333	0.05	0.238297	0.079
101H08	YLL040C	S000003963	YLL040C	VPS13	Vacuolar Protein Sorting	Verified			0.548	0.457	0.61	0.538333	0.722833	0.534333	0.609667	0.622278	0.704333	0.614	0.652	0.656778	0.209059	0.104529	0.286906	0.143453	0.607	0.432	0.709	0.582667	0.767	0.576	0.638	0.660333	0.757	0.659	0.715	0.710333	0.0776667	0.127667	0.229516	0.0839443	0.0474794	0.118444	0.428768	0.0776667	0.166258	0.127667
101H09	YLL041C	S000003964	YLL041C	SDH2	Succinate DeHydrogenase	Verified			0.6025	0.555	0.736333	0.631278	0.713667	0.622667	0.704333	0.680222	0.704333	0.660333	0.710333	0.691667	0.107731	0.0538656	0.131802	0.065901	0.654	0.557	0.798	0.669667	0.762	0.647	0.752	0.720333	0.757	0.706	0.776	0.746333	0.0506667	0.0766667	0.407536	0.0489447	0.281328	0.0603887	0.51598	0.0506667	0.305406	0.0766667
101H10	YLL043W	S000003966	YLL043W	FPS1	FdP1 Suppressor	Verified			0.666167	0.475667	0.488333	0.543389	0.583333	0.582167	0.53	0.565167	0.659	0.750333	0.761	0.723444	0.0566913	0.0283457	0.412897	0.206449	0.723	0.453	0.584	0.586667	0.66	0.617	0.555	0.610667	0.71	0.794	0.843	0.782333	0.024	0.195667	0.714951	0.0217777	0.0293586	0.180055	0.766893	0.024	0.0591146	0.195667
101H11	YLL045C	S000003968	YLL045C	RPL8B	Ribosomal Protein of the Large subunit	Verified			0.683667	0.648667	0.711167	0.681167	0.622667	0.567333	0.6315	0.607167	0.686333	0.685167	0.7055	0.692333	-0.165915	-0.0829576	0.023459	0.0117295	0.736	0.666	0.779	0.727	0.699	0.603	0.667	0.656333	0.732	0.729	0.771	0.744	-0.0706667	0.017	0.0380932	-0.0740003	0.623979	0.0111663	0.140537	-0.0706667	0.63143	0.017
101H12	YLL046C	S000003969	YLL046C	RNP1	RiboNucleoProtein	Verified			0.606667	0.534	0.467333	0.536	0.636167	0.733	0.432667	0.600611	0.706667	0.601	0.523	0.610222	0.164198	0.0820991	0.187102	0.0935509	0.657	0.537	0.559	0.584333	0.713	0.768	0.462	0.647667	0.758	0.635	0.568	0.653667	0.0633333	0.0693333	0.476033	0.0646113	0.259578	0.0742223	0.524355	0.0633333	0.310327	0.0693333
102A01	YLL047W	S000003970	YLL047W			Dubious			0.623	0.514	0.594667	0.577222	0.611667	0.626667	0.745333	0.661222	0.629667	0.621667	0.521667	0.591	0.196008	-0.694797	0.0340313	-0.775786	0.711	0.567	0.614	0.630667	0.644	0.671	0.78	0.698333	0.711	0.634	0.556	0.633667	0.0676667	0.003	0.135059	0.084	0.761779	0.0137778	0.271433	0.0676667	0.959838	0.003
102A02									0.546667	0.469667	0.565	0.527111	0.676333	0.6025	0.518	0.598944	0.482833	0.616	0.533667	0.544167	0.184315	-0.831663	0.0459415	-0.90085	0	0	0	0	0	0	0	0	0	0	0	0	0	0	0.194768	0.0718333	0.712648	0.0170556	1	0	1	0
102A03	YLL051C	S000003974	YLL051C	FRE6	Ferric REductase	Verified			0.728	0.608667	0.648833	0.661833	0.6895	0.756167	0.714	0.719889	0.518333	0.534833	0.556667	0.536611	0.121306	-0.534807	-0.302591	-0.746756	0.806	0.648	0.668	0.707333	0.741	0.79	0.753	0.761333	0.597	0.545	0.603	0.581667	0.054	-0.125667	0.174379	0.0580556	0.0130371	-0.125222	0.31068	0.054	0.0512929	-0.125667
102A04	YLL052C	S000003975	YLL052C	AQY2	AQuaporin from Yeast	Verified			0.594667	0.627333	0.757	0.659667	0.518	0.673667	0.684	0.625222	0.625333	0.525333	0.512667	0.554444	-0.0773681	-0.638875	-0.250694	-0.725538	0.671	0.664	0.782	0.705667	0.548	0.714	0.718	0.66	0.706	0.539	0.552	0.599	-0.0456667	-0.106667	0.612647	-0.0344444	0.105595	-0.105222	0.496491	-0.0456667	0.139659	-0.106667
102A05	YLL053C	S000003976	YLL053C			Uncharacterized			0.576167	0.546667	0.588	0.570278	0.439667	0.488	0.532	0.486556	0.488667	0.494667	0.491	0.491444	-0.22906	-0.924793	-0.214636	-0.917582	0.65	0.596	0.611	0.619	0.486	0.53	0.585	0.533667	0.574	0.495	0.535	0.534667	-0.0853333	-0.0843333	0.0306704	-0.0837222	0.00509883	-0.0788333	0.040623	-0.0853333	0.0255222	-0.0843333
102A06	YLL054C	S000003977	YLL054C			Uncharacterized			0.5555	0.623	0.653	0.6105	0.557833	0.61	0.580667	0.582833	0.474667	0.547333	0.596667	0.539556	-0.0669079	-0.745391	-0.17822	-0.801047	0.633	0.658	0.669	0.653333	0.583	0.661	0.625	0.623	0.562	0.547	0.639	0.582667	-0.0303333	-0.0706667	0.414189	-0.0276667	0.144217	-0.0709444	0.260178	-0.0303333	0.0585199	-0.0706667
102A07	YLL055W	S000003978	YLL055W	YCT1	Yeast Cysteine Transporter	Verified			0.686333	0.709167	0.706667	0.700722	0.717	0.688333	0.781333	0.728889	0.542333	0.603	0.615	0.586778	0.0568563	-0.484657	-0.256028	-0.6411	0.764	0.748	0.731	0.747667	0.761	0.726	0.833	0.773333	0.632	0.602	0.654	0.629333	0.0256667	-0.118333	0.360505	0.0281667	0.00456108	-0.113944	0.443823	0.0256667	0.00133455	-0.118333
102A08	YLL056C	S000003979	YLL056C			Verified			0.489	0.586667	0.469667	0.515111	0.730667	0.561333	0.439667	0.577222	0.578333	0.563667	0.488667	0.543556	0.164243	-0.874923	0.0775438	-0.918273	0.583	0.622	0.438	0.547667	0.778	0.614	0.476	0.622667	0.666	0.562	0.532	0.586667	0.075	0.039	0.469325	0.0621111	0.521784	0.0284444	0.465303	0.075	0.566076	0.039
102A09	YLL057C	S000003980	YLL057C	JLP1	dnaJ-Like Protein	Verified			0.519667	0.640333	0.553667	0.571222	0.587	0.591667	0.721	0.633222	0.491	0.509333	0.568667	0.523	0.14866	-0.733546	-0.127241	-0.871497	0.604	0.68	0.568	0.617333	0.607	0.649	0.76	0.672	0.575	0.517	0.616	0.569333	0.0546667	-0.048	0.270975	0.062	0.270825	-0.0482222	0.340917	0.0546667	0.290949	-0.048
102A10	YLL058W	S000003981	YLL058W	HSU1	Hydrogen Sulfide Utilizing	Verified			0.00733333	0.00733333	0.0153333	0.01	0.000666667	0.0173333	0.00166667	0.00655556	0.00833333	0	0.00633333	0.00488889	-0.60921	-6.94846	-1.03242	-7.16007	0.049	0.053	0.067	0.0563333	0.042	0.067	0.042	0.0503333	0.056	0.044	0.051	0.0503333	-0.006	-0.006	0.828838	-0.00344444	0.730426	-0.00511111	0.626092	-0.006	0.553666	-0.006
102A11	YLL060C	S000003983	YLL060C	GTT2	GlutaThione Transferase	Verified			0.703667	0.741333	0.686333	0.710444	0.616667	0.703667	0.623	0.647778	0.512667	0.731333	0.6495	0.631167	-0.133223	-0.559818	-0.170701	-0.578557	0.781	0.781	0.706	0.756	0.648	0.739	0.666	0.684333	0.594	0.749	0.689	0.677333	-0.0716667	-0.0786667	0.0959143	-0.0626667	0.227096	-0.0792778	0.0964313	-0.0716667	0.160826	-0.0786667
102A12	YLL061W	S000003984	YLL061W	MMP1	S-MethylMethionine Permease	Verified			0.588	0.519667	0.489	0.532222	0.468	0.416	0.347333	0.410444	0.404333	0.364	0.456333	0.408222	-0.374842	-1.09732	-0.382674	-1.10124	0.67	0.569	0.483	0.574	0.526	0.456	0.367	0.449667	0.481	0.403	0.49	0.458	-0.124333	-0.116	0.0293826	-0.121778	0.0174457	-0.124	0.11602	-0.124333	0.0938421	-0.116
102B01	YLL062C	S000003985	YLL062C	MHT1	S-Methylmethionine-Homocysteine methylTransferase	Verified			0.609667	0.642167	0.726333	0.659389	0.621	0.642333	0.757	0.673444	0.587	0.687	0.703667	0.659222	0.0304294	-0.585584	-0.000364701	-0.600981	0.686	0.681	0.751	0.706	0.654	0.683	0.795	0.710667	0.678	0.709	0.738	0.708333	0.00466667	0.00233333	0.784646	0.0140556	0.997202	-0.000166667	0.921155	0.00466667	0.934372	0.00233333
102B02	YLL063C	S000003986	YLL063C	AYT1	AcetYlTransferase	Verified			0.667	0.678667	0.672667	0.672778	0.488	0.608667	0.688333	0.595	0.628667	0.615	0.629667	0.624444	-0.17724	-0.660418	-0.107557	-0.625576	0.755	0.719	0.69	0.721333	0.534	0.66	0.72	0.638	0.71	0.624	0.665	0.666333	-0.0833333	-0.055	0.189784	-0.0777778	0.01888	-0.0483333	0.180258	-0.0833333	0.121271	-0.055
102B03	YLR001C	S000003991	YLR001C			Uncharacterized			0.651	0.661667	0.667	0.659889	0.581667	0.492667	0.649833	0.574722	0.494667	0.587	0.485333	0.522333	-0.199358	-0.699384	-0.337252	-0.768331	0.732	0.697	0.683	0.704	0.602	0.531	0.688	0.607	0.58	0.581	0.53	0.563667	-0.097	-0.140333	0.0918034	-0.0851667	0.0058858	-0.137556	0.0804611	-0.097	0.00145801	-0.140333
102B04	YLR003C	S000003993	YLR003C	CMS1	Complementation of Mcm-10 Suppressor	Verified			0.786	0.770333	0.752	0.769444	0.569	0.650667	0.669	0.629556	0.610333	0.679	0.639333	0.642889	-0.289483	-0.522853	-0.259248	-0.507735	0.842	0.813	0.776	0.810333	0.591	0.692	0.702	0.661667	0.695	0.7	0.673	0.689333	-0.148667	-0.121	0.00519318	-0.139889	0.0023281	-0.126556	0.0112872	-0.148667	0.00215573	-0.121
102B05	YLR004C	S000003994	YLR004C	THI73	THIamine regulon	Verified			0.752167	0.738333	0.759667	0.750056	0.6895	0.660333	0.675	0.674944	0.688167	0.648667	0.741833	0.692889	-0.152229	-0.491045	-0.114373	-0.472117	0.829	0.776	0.788	0.797667	0.741	0.705	0.71	0.718667	0.761	0.67	0.779	0.736667	-0.079	-0.061	0.0054345	-0.0751111	0.0877957	-0.0571667	0.00996723	-0.079	0.141964	-0.061
102B06	YLR011W	S000004001	YLR011W	LOT6	LOw Temperature-responsive	Verified			0.741333	0.743333	0.748	0.744222	0.663667	0.64	0.628167	0.643944	0.699667	0.636333	0.703667	0.679889	-0.208797	-0.530593	-0.130434	-0.491412	0.818	0.783	0.771	0.790667	0.708	0.682	0.671	0.687	0.768	0.653	0.738	0.719667	-0.103667	-0.071	0.00144823	-0.100278	0.0364878	-0.0643333	0.0023459	-0.103667	0.0978293	-0.071
102B07	YLR012C	S000004002	YLR012C			Uncharacterized			0.745	0.79	0.745667	0.760222	0.745333	0.693667	0.618333	0.685778	0.694	0.703667	0.721	0.706222	-0.14868	-0.469847	-0.106299	-0.448656	0.82	0.824	0.77	0.804667	0.798	0.729	0.662	0.729667	0.765	0.73	0.757	0.750667	-0.075	-0.054	0.095107	-0.0744444	0.0391329	-0.054	0.119746	-0.075	0.0438463	-0.054
102B08	YLR013W	S000004003	YLR013W	GAT3		Verified			0.733667	0.718667	0.693	0.715111	0.769667	0.685	0.582667	0.679111	0.713	0.706333	0.719333	0.712889	-0.0745198	-0.521021	-0.00449018	-0.486006	0.814	0.76	0.71	0.761333	0.82	0.723	0.628	0.723667	0.785	0.734	0.755	0.758	-0.0376667	-0.00333333	0.497049	-0.036	0.903018	-0.00222222	0.544513	-0.0376667	0.91959	-0.00333333
102B09	YLR014C	S000004004	YLR014C	PPR1	Pyrimidine Pathway Regulation	Verified			0.725667	0.772333	0.722	0.74	0.734333	0.660333	0.755333	0.716667	0.679667	0.714333	0.628667	0.674222	-0.046223	-0.457514	-0.134301	-0.501553	0.802	0.814	0.745	0.787	0.78	0.705	0.794	0.759667	0.752	0.743	0.663	0.719333	-0.0273333	-0.0676667	0.492142	-0.0233333	0.0683512	-0.0657778	0.440522	-0.0273333	0.0979451	-0.0676667
102B10	YLR015W	S000004005	YLR015W	BRE2	BREfeldin A sensitivity	Verified			0.688	0.778333	0.641	0.702444	0.721	0.749	0.730667	0.733556	0.592333	0.721	0.687	0.666778	0.0625221	-0.478283	-0.0751781	-0.547133	0.766	0.816	0.663	0.748333	0.765	0.784	0.767	0.772	0.685	0.746	0.722	0.717667	0.0236667	-0.0306667	0.447217	0.0311111	0.503721	-0.0356667	0.598067	0.0236667	0.523953	-0.0306667
102B11	YLR016C	S000004006	YLR016C	PML1	Pre-mRNA Leakage	Verified			0.778333	0.759667	0.717	0.751667	0.683	0.781333	0.623	0.695778	0.603	0.747333	0.689333	0.679889	-0.111466	-0.467568	-0.144794	-0.484232	0.84	0.799	0.738	0.792333	0.732	0.806	0.666	0.734667	0.692	0.781	0.725	0.732667	-0.0576667	-0.0596667	0.263083	-0.0558889	0.140499	-0.0717778	0.268969	-0.0576667	0.166165	-0.0596667
102B12	YLR017W	S000004007	YLR017W	MEU1	Multicopy Enhancer of UAS2	Verified			0.767667	0.748667	0.732333	0.749556	0.749	0.683	0.591667	0.674556	0.688167	0.728	0.671667	0.695944	-0.152098	-0.491942	-0.107063	-0.469424	0.835	0.788	0.756	0.793	0.799	0.721	0.636	0.718667	0.761	0.748	0.709	0.739333	-0.0743333	-0.0536667	0.132933	-0.075	0.0529253	-0.0536111	0.185683	-0.0743333	0.0989342	-0.0536667
102C01	YLR018C	S000004008	YLR018C	POM34	POre Membrane	Verified			0.641667	0.732333	0.688833	0.687611	0.549	0.74	0.693667	0.660889	0.556667	0.569667	0.652	0.592778	-0.0571851	-0.568928	-0.214101	-0.647386	0.721	0.768	0.707	0.732	0.579	0.779	0.729	0.695667	0.641	0.567	0.69	0.632667	-0.0363333	-0.0993333	0.651543	-0.0267222	0.0459485	-0.0948333	0.557242	-0.0363333	0.0464971	-0.0993333
102C02	YLR019W	S000004009	YLR019W	PSR2	Plasma membrane Sodium Response	Verified			0.632667	0.765333	0.741333	0.713111	0.416	0.736667	0.6025	0.585056	0.563667	0.462667	0.56	0.528778	-0.285553	-0.630578	-0.431465	-0.703534	0.715	0.81	0.765	0.763333	0.462	0.776	0.646	0.628	0.647	0.473	0.607	0.575667	-0.135333	-0.187667	0.201099	-0.128056	0.00969011	-0.184333	0.182133	-0.135333	0.0194224	-0.187667
102C03	YLR020C	S000004010	YLR020C	YEH2	Yeast steryl Ester Hydrolase	Verified			0.640333	0.699	0.696333	0.678556	0.514	0.701667	0.538333	0.584667	0.503667	0.582667	0.576167	0.554167	-0.214853	-0.666887	-0.292147	-0.705535	0.718	0.74	0.715	0.724333	0.546	0.736	0.588	0.623333	0.59	0.58	0.621	0.597	-0.101	-0.127333	0.143182	-0.0938889	0.00811605	-0.124389	0.119323	-0.101	0.000473401	-0.127333
102C04	YLR021W	S000004011	YLR021W	IRC25	Increased Recombination Centers	Verified			0.758667	0.782	0.754333	0.765	0.599667	0.730667	0.628167	0.652833	0.596667	0.658	0.681167	0.645278	-0.228745	-0.500841	-0.245539	-0.509238	0.832	0.82	0.778	0.81	0.619	0.769	0.671	0.686333	0.687	0.682	0.718	0.695667	-0.123667	-0.114333	0.0277028	-0.112167	0.00534724	-0.119722	0.0370485	-0.123667	0.00231252	-0.114333
102C05	YLR023C	S000004013	YLR023C	IZH3	Implicated in Zinc Homeostasis	Verified			0.732333	0.803667	0.757667	0.764556	0.663	0.709667	0.749	0.707222	0.682667	0.646	0.706333	0.678333	-0.112458	-0.443536	-0.172627	-0.47362	0.813	0.825	0.783	0.807	0.707	0.742	0.786	0.745	0.754	0.668	0.739	0.720333	-0.062	-0.0866667	0.12112	-0.0573333	0.0221109	-0.0862222	0.0559461	-0.062	0.0271784	-0.0866667
102C06	YLR024C	S000004014	YLR024C	UBR2		Verified			0.689833	0.693	0.735667	0.706167	0.651667	0.657833	0.556333	0.621944	0.644	0.640667	0.703667	0.662778	-0.183223	-0.593531	-0.0914835	-0.547661	0.77	0.735	0.761	0.755333	0.694	0.703	0.603	0.666667	0.717	0.661	0.738	0.705333	-0.0886667	-0.05	0.0519387	-0.0842222	0.147294	-0.0433889	0.0385267	-0.0886667	0.0951134	-0.05
102C07	YLR025W	S000004015	YLR025W	SNF7	Sucrose NonFermenting	Verified			0.727	0.748667	0.723667	0.733111	0.781333	0.721	0.6975	0.733278	0.685333	0.736333	0.762667	0.728111	0.000327947	-0.447732	-0.00987325	-0.452833	0.805	0.788	0.75	0.781	0.827	0.76	0.737	0.774667	0.759	0.75	0.796	0.768333	-0.00633333	-0.0126667	0.995219	0.000166666	0.847491	-0.005	0.839108	-0.00633333	0.572047	-0.0126667
102C08	YLR028C	S000004018	YLR028C	ADE16	ADEnine	Verified			0.696333	0.712667	0.586667	0.665222	0.703667	0.6975	0.576	0.659056	0.633667	0.705	0.731333	0.69	-0.0134363	-0.59481	0.05276	-0.561712	0.777	0.749	0.61	0.712	0.751	0.73	0.62	0.700333	0.713	0.732	0.769	0.738	-0.0116667	0.026	0.908383	-0.00616667	0.599217	0.0247778	0.85429	-0.0116667	0.625112	0.026
102C09	YLR042C	S000004032	YLR042C	NFG1	Negative regulator of the Filamentous Growth MAPK pathway	Verified			0.586667	0.655333	0.576167	0.606056	0.591667	0.571333	0.488	0.550333	0.521667	0.521667	0.621667	0.555	-0.139144	-0.79205	-0.126962	-0.785959	0.668	0.695	0.599	0.654	0.612	0.632	0.522	0.588667	0.604	0.536	0.66	0.6	-0.0653333	-0.054	0.190894	-0.0557222	0.235455	-0.0510556	0.173493	-0.0653333	0.260418	-0.054
102C10	YLR043C	S000004033	YLR043C	TRX1	ThioRedoXin	Verified			0.680167	0.652	0.69	0.674056	0.657167	0.657833	0.675	0.663333	0.6155	0.690333	0.676333	0.660722	-0.0231335	-0.580627	-0.0288236	-0.583472	0.763	0.693	0.708	0.721333	0.699	0.703	0.71	0.704	0.698	0.713	0.712	0.707667	-0.0173333	-0.0136667	0.575316	-0.0107222	0.627772	-0.0133333	0.444931	-0.0173333	0.548218	-0.0136667
102C11	YLR044C	S000004034	YLR044C	PDC1	Pyruvate DeCarboxylase	Verified			0.737	0.722833	0.770333	0.743389	0.697667	0.756167	0.726667	0.726833	0.706333	0.751333	0.711667	0.723111	-0.0324925	-0.444057	-0.0398998	-0.447761	0.816	0.761	0.8	0.792333	0.748	0.79	0.764	0.767333	0.777	0.785	0.742	0.768	-0.025	-0.0243333	0.512333	-0.0165555	0.395722	-0.0202778	0.266438	-0.025	0.290019	-0.0243333
102C12	YLR046C	S000004036	YLR046C			Uncharacterized			0.699333	0.757	0.752333	0.736222	0.699	0.690667	0.700333	0.696667	0.665	0.694	0.678333	0.679111	-0.0796728	-0.481623	-0.116494	-0.500034	0.778	0.797	0.777	0.784	0.749	0.727	0.739	0.738333	0.732	0.716	0.715	0.721	-0.0456667	-0.063	0.120061	-0.0395556	0.0463116	-0.0571111	0.00936859	-0.0456667	0.00225746	-0.063
102D01	YLR047C	S000004037	YLR047C	FRE8		Verified			0.706667	0.699667	0.749833	0.718722	0.647833	0.646667	0.769667	0.688056	0.637667	0.690333	0.775333	0.701111	-0.0629092	-0.507948	-0.0357912	-0.494389	0.782	0.741	0.775	0.766	0.693	0.687	0.813	0.731	0.715	0.713	0.802	0.743333	-0.035	-0.0226667	0.475816	-0.0306667	0.672746	-0.0176111	0.420125	-0.035	0.485128	-0.0226667
102D02	YLR048W	S000004038	YLR048W	RPS0B	Ribosomal Protein of the Small subunit	Verified			0.758667	0.703667	0.738333	0.733556	0.647833	0.734333	0.736667	0.706278	0.719333	0.639	0.6495	0.669278	-0.0546705	-0.474357	-0.132301	-0.513172	0.832	0.744	0.763	0.779667	0.693	0.775	0.771	0.746333	0.789	0.66	0.689	0.712667	-0.0333333	-0.067	0.428826	-0.0272778	0.0742515	-0.0642778	0.387629	-0.0333333	0.187962	-0.067
102D03	YLR049C	S000004039	YLR049C	MLO50	Mitochondrially LOcalized protein of 50 kDa	Uncharacterized			0.772333	0.688	0.765333	0.741889	0.708833	0.663333	0.699	0.690389	0.684667	0.676333	0.603	0.654667	-0.103794	-0.482622	-0.180443	-0.520946	0.839	0.731	0.794	0.788	0.757	0.707	0.738	0.734	0.758	0.698	0.646	0.700667	-0.054	-0.0873333	0.138039	-0.0515	0.051293	-0.0872222	0.156936	-0.054	0.0920451	-0.0873333
102D04	YLR053C	S000004043	YLR053C	NRS1	Nitrogen-Responsive Start regulator	Verified			0.748667	0.665	0.678667	0.697444	0.681667	0.576	0.61	0.622556	0.582667	0.629167	0.635	0.615611	-0.163876	-0.601788	-0.180059	-0.609879	0.825	0.7	0.694	0.739667	0.73	0.633	0.65	0.671	0.676	0.644	0.672	0.664	-0.0686667	-0.0756667	0.0976573	-0.0748889	0.0371265	-0.0818333	0.213863	-0.0686667	0.123464	-0.0756667
102D05	YLR054C	S000004044	YLR054C	OSW2	Outer Spore Wall	Verified	superseded by 2.0 plate		0.71	0.686333	0.709167	0.701833	0.659667	0.582667	0.663	0.635111	0.567667	0.592333	0.599667	0.586556	-0.144119	-0.582859	-0.258861	-0.64023	0.789	0.729	0.733	0.750333	0.703	0.64	0.697	0.68	0.654	0.585	0.641	0.626667	-0.0703333	-0.123667	0.0551198	-0.0667222	0.000857336	-0.115278	0.0461396	-0.0703333	0.00660534	-0.123667
102D06	YLR055C	S000004045	YLR055C	SPT8	SuPpressor of Ty	Verified			0.615333	0.602667	0.665	0.627667	0.608667	0.549	0.549	0.568889	0.599667	0.578333	0.615	0.597667	-0.141852	-0.742855	-0.0706575	-0.707258	0.694	0.645	0.682	0.673667	0.64	0.59	0.6	0.61	0.69	0.579	0.654	0.641	-0.0636667	-0.0326667	0.0814599	-0.0587778	0.248732	-0.03	0.0284472	-0.0636667	0.375307	-0.0326667
102D07	YLR056W	S000004046	YLR056W	ERG3	ERGosterol biosynthesis	Verified			0.722833	0.745667	0.743333	0.737278	0.726667	0.6025	0.684	0.671056	0.6155	0.650333	0.661667	0.6425	-0.135776	-0.507608	-0.198512	-0.538976	0.8	0.785	0.768	0.784333	0.773	0.656	0.718	0.715667	0.698	0.675	0.704	0.692333	-0.0686667	-0.092	0.111062	-0.0662222	0.00350548	-0.0947778	0.0916177	-0.0686667	0.00130085	-0.092
102D08	YLR057W	S000004047	YLR057W	MNL2	MaNnosidase-Like protein	Verified			0.720333	0.689833	0.615333	0.675167	0.708833	0.635	0.611667	0.651833	0.678333	0.685	0.714333	0.692556	-0.0507405	-0.592055	0.0366861	-0.548341	0.797	0.732	0.638	0.722333	0.757	0.679	0.651	0.695667	0.751	0.708	0.746	0.735	-0.0266667	0.0126667	0.576614	-0.0233333	0.603776	0.0173889	0.627251	-0.0266667	0.787252	0.0126667
102D09	YLR058C	S000004048	YLR058C	SHM2	Serine HydroxyMethyltransferase	Verified			0.722833	0.706667	0.699667	0.709722	0.693667	0.631333	0.656667	0.660556	0.658	0.654333	0.635	0.649111	-0.103575	-0.546461	-0.128789	-0.559068	0.8	0.747	0.72	0.755667	0.745	0.677	0.692	0.704667	0.726	0.68	0.672	0.692667	-0.051	-0.063	0.0700977	-0.0491667	0.0114395	-0.0606111	0.144778	-0.051	0.071063	-0.063
102D10	YLR059C	S000004049	YLR059C	REX2	Rna EXonuclease	Verified			0.680167	0.667	0.641	0.662722	0.664667	0.639	0.658	0.653889	0.552333	0.618667	0.691333	0.620778	-0.0193588	-0.603203	-0.0943274	-0.640687	0.763	0.703	0.663	0.709667	0.709	0.68	0.693	0.694	0.639	0.631	0.729	0.666333	-0.0156667	-0.0433333	0.652589	-0.00883333	0.321118	-0.0419444	0.606264	-0.0156667	0.325828	-0.0433333
102D11	YLR061W	S000004051	YLR061W	RPL22A	Ribosomal Protein of the Large subunit	Verified			0.786	0.718667	0.726333	0.743667	0.666667	0.745333	0.661	0.691	0.713	0.719333	0.592333	0.674889	-0.10597	-0.480257	-0.140006	-0.497275	0.842	0.76	0.751	0.784333	0.713	0.78	0.694	0.729	0.785	0.745	0.638	0.722667	-0.0553333	-0.0616667	0.164899	-0.0526667	0.159847	-0.0687778	0.188783	-0.0553333	0.260561	-0.0616667
102D12	YLR062C	S000004052	YLR062C	BUD28	BUD site selection	Dubious			0.665	0.672667	0.709167	0.682278	0.672667	0.664667	0.644667	0.660667	0.652	0.644	0.615	0.637	-0.0464367	-0.574787	-0.0990659	-0.601102	0.753	0.708	0.733	0.731333	0.719	0.708	0.682	0.703	0.719	0.666	0.654	0.679667	-0.0283333	-0.0516667	0.320331	-0.0216111	0.0737386	-0.0452778	0.159752	-0.0283333	0.0756912	-0.0516667
102E01	YLR063W	S000004053	YLR063W	BMT6	Base Methyltransferase of Twenty five S rRNA	Verified			0.0153333	0.0153333	0.00733333	0.0126667	0.0173333	0	0.0173333	0.0115556	0.0176667	0.0176667	0.0176667	0.0176667	-0.13245	-6.36904	0.479993	-6.06282	0.065	0.054	0.06	0.0596667	0.056	0.04	0.051	0.049	0.071	0.052	0.061	0.0613333	-0.0106667	0.00166667	0.944659	-0.00111111	0.733001	0.005	0.282595	-0.0106667	0.8659	0.00166667
102E02	YLR064W	S000004054	YLR064W	PER33	Pore and ER protein, 33 kDa	Verified			0.0683333	0.0683333	0.0683333	0.0683333	0.0563333	0.0563333	0.0563333	0.0563333	0.0966667	0.0966667	0.0966667	0.0966667	-0.278601	-4.01057	0.500429	-3.62105	0.136	0.113	0.096	0.115	0.124	0.078	0.089	0.097	0.155	0.13	0.136	0.140333	-0.018	0.0253333	0.436174	-0.012	0.0896507	0.0283333	0.363167	-0.018	0.144875	0.0253333
102E03	YLR065C	S000004055	YLR065C	SND2	SRP-iNDependent targeting	Verified			0.754333	0.767667	0.772333	0.764778	0.701	0.663333	0.717	0.693778	0.67	0.701167	0.576167	0.649111	-0.140567	-0.457171	-0.236575	-0.505175	0.831	0.812	0.804	0.815667	0.75	0.707	0.755	0.737333	0.739	0.729	0.621	0.696333	-0.0783333	-0.119333	0.0149376	-0.071	0.0197816	-0.115667	0.00665854	-0.0783333	0.0220573	-0.119333
102E04	YLR068W	S000004058	YLR068W	FYV7	Function required for Yeast Viability	Verified			0.331667	0.240667	0.240667	0.271	0.206667	0.206667	0.206667	0.206667	0.238333	0.279	0.331333	0.282889	-0.390987	-2.07913	0.0619427	-1.85266	0.419	0.217	0.244	0.293333	0.282	0.216	0.244	0.247333	0.288	0.325	0.31	0.307667	-0.046	0.0143333	0.0775426	-0.0643333	0.762814	0.0118889	0.48338	-0.046	0.81776	0.0143333
102E05	YLR072W	S000004062	YLR072W	LAM6	Lipid transfer protein Anchored at Membrane contact site	Verified			0.743333	0.752167	0.778333	0.757944	0.685	0.666667	0.6975	0.683056	0.705	0.640667	0.699667	0.681778	-0.150089	-0.474881	-0.152791	-0.476231	0.819	0.791	0.819	0.809667	0.736	0.71	0.737	0.727667	0.776	0.661	0.733	0.723333	-0.082	-0.0863333	0.00829689	-0.0748889	0.0226912	-0.0761667	0.00210972	-0.082	0.0468428	-0.0863333
102E06	YLR073C	S000004063	YLR073C	RFU1	Regulator of Free Ubiquitin chains	Verified			0.603833	0.605	0.609167	0.606	0.563167	0.518	0.522667	0.534611	0.574	0.56	0.582667	0.572222	-0.180828	-0.813024	-0.0827423	-0.763981	0.681	0.647	0.634	0.654	0.587	0.561	0.571	0.573	0.661	0.561	0.623	0.615	-0.081	-0.039	0.010965	-0.0713889	0.0689243	-0.0337778	0.00447629	-0.081	0.256805	-0.039
102E07	YLR074C	S000004064	YLR074C	BUD20	BUD site selection	Verified			0.712667	0.745667	0.728	0.728778	0.74	0.700333	0.708	0.716111	0.691333	0.685	0.694	0.690111	-0.0252955	-0.469097	-0.0786503	-0.495774	0.792	0.785	0.752	0.776333	0.787	0.734	0.748	0.756333	0.763	0.708	0.732	0.734333	-0.02	-0.042	0.541641	-0.0126667	0.058205	-0.0386667	0.356597	-0.02	0.0887788	-0.042
102E08	YLR077W	S000004067	YLR077W	FMP25	Found in Mitochondrial Proteome	Verified			0.770333	0.727	0.674667	0.724	0.755333	0.683	0.635	0.691111	0.728	0.701167	0.751333	0.726833	-0.067072	-0.499474	0.00563489	-0.463121	0.838	0.765	0.692	0.765	0.804	0.721	0.678	0.734333	0.803	0.729	0.787	0.773	-0.0306667	0.008	0.453473	-0.0328889	0.928487	0.00283333	0.578586	-0.0306667	0.863394	0.008
102E09	YLR079W	S000004069	YLR079W	SIC1	Substrate/Subunit Inhibitor of Cyclin-dependent protein kinase	Verified			0.689833	0.750333	0.745667	0.728611	0.672667	0.699	0.684	0.685222	0.644	0.67	0.654333	0.656111	-0.0885771	-0.501068	-0.151209	-0.532384	0.77	0.79	0.77	0.776667	0.719	0.732	0.718	0.723	0.717	0.694	0.693	0.701333	-0.0536667	-0.0753333	0.111591	-0.0433889	0.021156	-0.0725	0.00369912	-0.0536667	0.00165659	-0.0753333
102E10	YLR080W	S000004070	YLR080W	EMP46		Verified			0.708333	0.709167	0.79	0.735833	0.679667	0.6975	0.703667	0.693611	0.661667	0.665	0.658	0.661556	-0.085252	-0.485175	-0.153517	-0.519307	0.784	0.748	0.844	0.792	0.727	0.73	0.743	0.733333	0.729	0.686	0.697	0.704	-0.0586667	-0.088	0.186129	-0.0422222	0.0373517	-0.0742778	0.0824901	-0.0586667	0.03028	-0.088
102E11	YLR081W	S000004071	YLR081W	GAL2	GALactose metabolism	Verified			0	0.003	0.003	0.002	0.002	0.002	0.00166667	0.00188889	0.00433333	0.00833333	0.00633333	0.00633333	-0.0824622	-9.00702	1.66297	-8.1343	0.047	0.047	0.054	0.0493333	0.043	0.043	0.042	0.0426667	0.048	0.049	0.051	0.0493333	-0.00666667	0	0.994082	-0.000111111	0.765104	0.00433333	0.413585	-0.00666667	1	6.93889e-18
102E12	YLR082C	S000004072	YLR082C	SRL2	Suppressor of Rad53 Lethality	Verified			0.603833	0.601	0.648833	0.617889	0.626667	0.556333	0.543333	0.575444	0.533667	0.600667	0.542333	0.558889	-0.102671	-0.745916	-0.144786	-0.766974	0.681	0.643	0.668	0.664	0.66	0.605	0.597	0.620667	0.617	0.6	0.579	0.598667	-0.0433333	-0.0653333	0.205232	-0.0424444	0.0709421	-0.059	0.106595	-0.0433333	0.0103259	-0.0653333
102F01	YLR083C	S000004073	YLR083C	EMP70		Verified			0.576167	0.642167	0.519667	0.579333	0.658	0.543333	0.658	0.619778	0.775333	0.404333	0.509333	0.563	0.0973574	-0.738856	-0.0412588	-0.808164	0.65	0.681	0.526	0.619	0.7	0.586	0.693	0.659667	0.848	0.449	0.551	0.616	0.0406667	-0.003	0.424179	0.0404444	0.876883	-0.0163333	0.494795	0.0406667	0.98063	-0.003
102F02	YLR084C	S000004074	YLR084C	RAX2		Verified	superseded by 2.0 plate		0.601	0.649333	0.582333	0.610889	0.6395	0.726667	0.690667	0.685611	0.569667	0.444	0.474667	0.496111	0.16648	-0.627778	-0.300247	-0.861141	0.679	0.689	0.607	0.658333	0.68	0.765	0.726	0.723667	0.657	0.464	0.51	0.543667	0.0653333	-0.114667	0.0570331	0.0747222	0.0298288	-0.114778	0.108437	0.0653333	0.108921	-0.114667
102F03	YLR085C	S000004075	YLR085C	ARP6	Actin-Related Protein	Verified			0.750333	0.757667	0.632667	0.713556	0.669	0.679667	0.671667	0.673444	0.536	0.488667	0.425333	0.483333	-0.0834668	-0.528636	-0.562007	-0.767906	0.826	0.798	0.652	0.758667	0.715	0.719	0.706	0.713333	0.619	0.491	0.469	0.526333	-0.0453333	-0.232333	0.33103	-0.0401111	0.00342055	-0.230222	0.4053	-0.0453333	0.0173179	-0.232333
102F04	YLR087C	S000004077	YLR087C	CSF1	Cold Sensitive for Fermentation	Verified			0.746333	0.696333	0.609167	0.683944	0.642	0.708	0.681667	0.677222	0.456333	0.512667	0.503667	0.490889	-0.0142498	-0.555174	-0.478483	-0.78729	0.824	0.737	0.634	0.731667	0.684	0.741	0.716	0.713667	0.538	0.523	0.549	0.536667	-0.018	-0.195	0.87457	-0.00672222	0.00385579	-0.193056	0.746945	-0.018	0.0131451	-0.195
102F05	YLR089C	S000004079	YLR089C	ALT1	ALanine Transaminase	Verified			0.608667	0.648333	0.688833	0.648611	0.61	0.618333	0.621	0.616444	0.482833	0.491	0.462667	0.478833	-0.0733829	-0.661266	-0.43783	-0.843489	0.684	0.688	0.707	0.693	0.641	0.666	0.664	0.657	0.569	0.494	0.494	0.519	-0.036	-0.174	0.243267	-0.0321667	0.00079819	-0.169778	0.0321924	-0.036	0.0010397	-0.174
102F06	YLR090W	S000004080	YLR090W	XDJ1		Verified			0.240667	0.331667	0.331667	0.301333	0.347333	0.347333	0.416	0.370222	0.279	0.238333	0.238333	0.251889	0.297031	-1.58205	-0.258573	-1.85985	0.401	0.372	0.344	0.372333	0.43	0.367	0.452	0.416333	0.356	0.276	0.282	0.304667	0.044	-0.0676667	0.105436	0.0688889	0.174877	-0.0494444	0.185474	0.044	0.0671019	-0.0676667
102F07	YLR092W	S000004082	YLR092W	SUL2	SULfate	Verified			0.504667	0.609667	0.525333	0.546556	0.631333	0.514	0.571333	0.572222	0.425333	0.331333	0.364	0.373556	0.0662074	-0.838456	-0.549045	-1.14608	0.599	0.649	0.53	0.592667	0.667	0.555	0.613	0.611667	0.485	0.34	0.344	0.389667	0.019	-0.203	0.569625	0.0256667	0.00553499	-0.173	0.681991	0.019	0.0141008	-0.203
102F08	YLR093C	S000004083	YLR093C	NYV1	New Yeast V-SNARE	Verified			0.642667	0.576	0.504667	0.574444	0.714	0.642333	0.64	0.665444	0.525333	0.567667	0.855667	0.649556	0.212151	-0.693685	0.177286	-0.711118	0.722	0.619	0.51	0.617	0.759	0.683	0.68	0.707333	0.606	0.564	1.021	0.730333	0.0903333	0.113333	0.0802189	0.091	0.469033	0.0751111	0.200125	0.0903333	0.46849	0.113333
102F09	YLR094C	S000004084	YLR094C	GIS3	GIg1-2 Suppressor	Verified			0.469667	0.557333	0.601	0.542667	0.557833	0.522667	0.560333	0.546944	0.331333	0.456333	0.404333	0.397333	0.011328	-0.876198	-0.449716	-1.10672	0.58	0.605	0.621	0.602	0.583	0.565	0.605	0.584333	0.475	0.472	0.414	0.453667	-0.0176667	-0.148333	0.913241	0.00427778	0.0254302	-0.145333	0.340823	-0.0176667	0.00133206	-0.148333
102F10	YLR095C	S000004085	YLR095C	IOC2	Iswi One Complex	Verified			0.536	0.565	0.889333	0.663444	0.642667	0.587	0.665667	0.631778	0.364	0.425333	0.439667	0.409667	-0.0705585	-0.627232	-0.695525	-0.939715	0.618	0.608	1.086	0.770667	0.685	0.642	0.699	0.675333	0.476	0.453	0.481	0.47	-0.0953333	-0.300667	0.763338	-0.0316667	0.0488561	-0.253778	0.539753	-0.0953333	0.0929756	-0.300667
102F11	YLR096W	S000004086	YLR096W	KIN2	KINase	Verified			0.655333	0.594667	0.803667	0.684556	0.605333	0.670333	0.6025	0.626056	0.439667	0.547333	0.448333	0.478444	-0.128877	-0.611199	-0.516816	-0.805169	0.741	0.639	0.865	0.748333	0.636	0.712	0.646	0.664667	0.505	0.547	0.482	0.511333	-0.0836667	-0.237	0.357408	-0.0585	0.0192077	-0.206111	0.24809	-0.0836667	0.0134828	-0.237
102F12	YLR097C	S000004087	YLR097C	HRT3	High level expression Reduces Ty3 transposition	Verified			0.653	0.674667	0.782	0.703222	0.623667	0.651667	0.587	0.620778	0.462667	0.4775	0.518333	0.486167	-0.179904	-0.597899	-0.53253	-0.774212	0.737	0.71	0.824	0.757	0.657	0.693	0.634	0.661333	0.552	0.483	0.555	0.53	-0.0956667	-0.227	0.0916744	-0.0824444	0.00214174	-0.217056	0.0454832	-0.0956667	0.00227685	-0.227
102G01	YLR098C	S000004088	YLR098C	CHA4	Catabolism of Hydroxy Amino acids	Verified			0.649333	0.525333	0.661667	0.612111	0.563167	0.468	0.492667	0.507944	0.509333	0.503667	0.525333	0.512778	-0.269123	-0.842696	-0.25546	-0.835864	0.731	0.581	0.676	0.662667	0.587	0.518	0.533	0.546	0.591	0.503	0.562	0.552	-0.116667	-0.110667	0.0720565	-0.104167	0.052879	-0.0993333	0.0495876	-0.116667	0.0665846	-0.110667
102G02	YLR099C	S000004089	YLR099C	ICT1	Increased Copper Tolerance	Verified			0.582333	0.754333	0.749833	0.6955	0.569	0.623667	0.709667	0.634111	0.618667	0.485333	0.480333	0.528111	-0.133315	-0.590535	-0.397209	-0.722482	0.659	0.794	0.775	0.742667	0.591	0.67	0.752	0.671	0.7	0.488	0.52	0.569333	-0.0716667	-0.173333	0.360318	-0.0613889	0.0433843	-0.167389	0.270297	-0.0716667	0.0619734	-0.173333
102G03	YLR102C	S000004092	YLR102C	APC9	Anaphase Promoting Complex	Verified			0.565	0.504667	0.514	0.527889	0.581667	0.538333	0.468	0.529333	0.448333	0.444	0.279	0.390444	0.00394221	-0.919723	-0.435117	-1.13925	0.641	0.545	0.512	0.566	0.602	0.583	0.482	0.555667	0.53	0.464	0.287	0.427	-0.0103333	-0.139	0.969062	0.00144444	0.043343	-0.137444	0.842849	-0.0103333	0.125821	-0.139
102G04	YLR104W	S000004094	YLR104W	LCL2	Long Chronological Lifespan	Uncharacterized			0.803667	0.582333	0.642667	0.676222	0.697333	0.670333	0.663667	0.677111	0.721	0.596667	0.563667	0.627111	0.00189517	-0.563483	-0.108776	-0.618819	0.861	0.621	0.665	0.715667	0.747	0.712	0.698	0.719	0.791	0.595	0.613	0.666333	0.00333333	-0.0493333	0.988515	0.000888889	0.52021	-0.0491111	0.963307	0.00333333	0.601398	-0.0493333
102G05	YLR107W	S000004097	YLR107W	REX3	Rna EXonuclease	Verified			0.758667	0.536	0.627333	0.640667	0.618333	0.616667	0.649833	0.628278	0.637667	0.4775	0.536	0.550389	-0.0281714	-0.65644	-0.219123	-0.751915	0.832	0.595	0.645	0.690667	0.649	0.663	0.688	0.666667	0.715	0.483	0.575	0.591	-0.024	-0.0996667	0.838305	-0.0123889	0.249039	-0.0902778	0.734754	-0.024	0.321041	-0.0996667
102G06	YLR108C	S000004098	YLR108C			Verified			0.693	0.646667	0.605	0.648222	0.576	0.621667	0.642	0.613222	0.654333	0.574	0.587	0.605111	-0.0800785	-0.665479	-0.0992884	-0.675084	0.774	0.683	0.627	0.694667	0.597	0.667	0.681	0.648333	0.721	0.571	0.633	0.641667	-0.0463333	-0.053	0.305111	-0.035	0.250562	-0.0431111	0.363104	-0.0463333	0.3893	-0.053
102G07	YLR109W	S000004099	YLR109W	AHP1	Alkyl HydroPeroxide reductase	Verified			0.717	0.889333	0.699	0.768444	0.736667	0.769667	0.639	0.715111	0.6495	0.556667	0.639333	0.615167	-0.103774	-0.431874	-0.320964	-0.540469	0.793	0.834	0.719	0.782	0.785	0.798	0.679	0.754	0.718	0.557	0.673	0.649333	-0.028	-0.132667	0.436121	-0.0533333	0.0461891	-0.153278	0.574554	-0.028	0.058641	-0.132667
102G08	YLR111W	S000004101	YLR111W			Uncharacterized			0.672667	0.689833	0.602667	0.655056	0.757	0.652667	0.616667	0.675444	0.639667	0.679	0.6675	0.662056	0.0442198	-0.588201	0.015335	-0.602643	0.76	0.732	0.622	0.704667	0.808	0.695	0.661	0.721333	0.716	0.7	0.708	0.708	0.0166667	0.00333333	0.667812	0.0203889	0.815214	0.007	0.779064	0.0166667	0.935741	0.00333333
102G09	YLR112W	S000004102	YLR112W			Uncharacterized			0.661667	0.735667	0.712667	0.703333	0.657167	0.656667	0.701667	0.671833	0.600667	0.625333	0.600667	0.608889	-0.0661052	-0.540772	-0.20803	-0.611734	0.752	0.77	0.737	0.753	0.699	0.701	0.741	0.713667	0.691	0.64	0.642	0.657667	-0.0393333	-0.0953333	0.28842	-0.0315	0.00993437	-0.0944444	0.0678355	-0.0393333	0.00442748	-0.0953333
102G10	YLR113W	S000004103	YLR113W	HOG1	High Osmolarity Glycerol response	Verified			0.699333	0.725667	0.767667	0.730889	0.684	0.676333	0.74	0.700111	0.644	0.629167	0.568667	0.613944	-0.0620682	-0.48331	-0.251544	-0.578048	0.778	0.764	0.796	0.779333	0.735	0.715	0.776	0.742	0.717	0.644	0.616	0.659	-0.0373333	-0.120333	0.31935	-0.0307778	0.00917177	-0.116944	0.119043	-0.0373333	0.0103982	-0.120333
102G11	YLR114C	S000004104	YLR114C	AVL9	Apl2 Vps1 Lethal	Verified			0.752167	0.722833	0.703667	0.726222	0.651667	0.683	0.665667	0.666778	0.621667	0.711667	0.552333	0.628556	-0.123205	-0.52312	-0.208371	-0.565702	0.829	0.761	0.726	0.772	0.694	0.721	0.699	0.704667	0.702	0.739	0.602	0.681	-0.0673333	-0.091	0.0292052	-0.0594444	0.0714103	-0.0976667	0.0726451	-0.0673333	0.111992	-0.091
102G12	YLR118C	S000004108	YLR118C	TML25	acyl-protein Thioesterase with Multiple Localizations, protein of 25 kDa	Verified	superseded by 2.0 plate		0.758667	0.752167	0.720333	0.743722	0.661	0.717	0.679667	0.685889	0.6495	0.682667	0.684667	0.672278	-0.116789	-0.485559	-0.145706	-0.500017	0.832	0.791	0.744	0.789	0.706	0.757	0.715	0.726	0.718	0.707	0.719	0.714667	-0.063	-0.0743333	0.0460232	-0.0578333	0.0131525	-0.0714444	0.0771439	-0.063	0.0304085	-0.0743333
102H01	YLR119W	S000004109	YLR119W	SRN2	Suppressor of Rna mutations, Number 2	Verified			0.748667	0.553667	0.546667	0.616333	0.492667	0.439667	0.565833	0.499389	0.56	0.599667	0.681167	0.613611	-0.303547	-0.849991	-0.00638621	-0.70141	0.825	0.6	0.558	0.661	0.536	0.479	0.607	0.540667	0.643	0.599	0.718	0.653333	-0.120333	-0.00766667	0.133178	-0.116944	0.968607	-0.00272222	0.208558	-0.120333	0.929374	-0.00766667
102H02	YLR120C	S000004110	YLR120C	YPS1	YaPSin	Verified			0.514	0.659	0.659	0.610667	0.527333	0.565	0.644667	0.579	0.855667	0.534833	0.644	0.678167	-0.0768217	-0.749954	0.151255	-0.635916	0.603	0.696	0.673	0.657333	0.554	0.623	0.682	0.619667	0.857	0.545	0.68	0.694	-0.0376667	0.0366667	0.573105	-0.0316667	0.493649	0.0675	0.420556	-0.0376667	0.689464	0.0366667
102H03									0.889333	0.489	0.623	0.667111	0.527333	0.532	0.514	0.524444	0.703667	0.518333	0.494667	0.572222	-0.347137	-0.75757	-0.221352	-0.694677	0	0	0	0	0	0	0	0	0	0	0	0	0	0	0.215508	-0.142667	0.450666	-0.0948889	1	0	1	0
102H04	YLR121C	S000004111	YLR121C	YPS3	YaPSin	Verified			0.525333	0.588	0.648833	0.587389	0.543333	0.611667	0.565833	0.573611	0.749333	0.652	0.6675	0.689611	-0.034243	-0.784734	0.231467	-0.651879	0.605	0.623	0.668	0.632	0.569	0.662	0.607	0.612667	0.813	0.678	0.708	0.733	-0.0193333	0.101	0.729506	-0.0137778	0.0570865	0.102222	0.558086	-0.0193333	0.0613985	0.101
102H05	YLR122C	S000004112	YLR122C			Uncharacterized			0.6475	0.576333	0.648833	0.624222	0.622333	0.621667	0.631333	0.625111	0.736333	0.610333	0.625333	0.657333	0.00205293	-0.678842	0.0745654	-0.642586	0.729	0.62	0.668	0.672333	0.656	0.667	0.672	0.665	0.811	0.613	0.661	0.695	-0.00733333	0.0226667	0.973044	0.000888889	0.465264	0.0331111	0.816308	-0.00733333	0.729455	0.0226667
102H06	YLR123C	S000004113	YLR123C			Dubious			0.737	0.615333	0.655333	0.669222	0.701	0.649	0.652667	0.667556	0.762667	0.661667	0.685333	0.703222	-0.00359745	-0.581241	0.0714953	-0.543695	0.816	0.654	0.67	0.713333	0.75	0.688	0.691	0.709667	0.816	0.683	0.72	0.739667	-0.00366667	0.0263333	0.965428	-0.00166667	0.459191	0.034	0.945449	-0.00366667	0.677836	0.0263333
102H07	YLR124W	S000004114	YLR124W			Dubious			0.674667	0.681667	0.681667	0.679333	0.6395	0.629667	0.608667	0.625944	0.731333	0.633667	0.618667	0.661222	-0.118085	-0.616851	-0.0389844	-0.577301	0.762	0.721	0.701	0.728	0.68	0.676	0.648	0.668	0.807	0.647	0.656	0.703333	-0.06	-0.0246667	0.0198462	-0.0533889	0.608945	-0.0181111	0.0317248	-0.06	0.646724	-0.0246667
102H08	YLR125W	S000004115	YLR125W			Uncharacterized			0.5555	0.733667	0.576167	0.621778	0.635	0.580667	0.651667	0.622444	0.671667	0.855667	0.728	0.751778	0.00154602	-0.684756	0.273907	-0.548575	0.633	0.769	0.599	0.667	0.67	0.637	0.69	0.665667	0.741	0.82	0.764	0.775	-0.00133333	0.108	0.990499	0.000666667	0.11238	0.13	0.979727	-0.00133333	0.0962263	0.108
102H09	YML089C	S000004554	YML089C			Dubious			0.627333	0.728	0.557333	0.637556	0.651667	0.714	0.734333	0.7	0.749333	0.769	0.641667	0.72	0.134804	-0.581975	0.175446	-0.561654	0.713	0.766	0.574	0.684333	0.694	0.752	0.77	0.738667	0.813	0.807	0.678	0.766	0.0543333	0.0816667	0.258873	0.0624444	0.197826	0.0824444	0.382558	0.0543333	0.273628	0.0816667
102H10	YML088W	S000004553	YML088W	UFO1	UV-F-box-HO	Verified			0.6475	0.652	0.733667	0.677722	0.538333	0.566667	0.658	0.587667	0.702667	0.671667	0.646	0.673444	-0.205696	-0.664082	-0.00913514	-0.565802	0.729	0.693	0.758	0.726667	0.566	0.624	0.693	0.627667	0.772	0.696	0.684	0.717333	-0.099	-0.00933333	0.0783752	-0.0900556	0.895487	-0.00427778	0.0504599	-0.099	0.777534	-0.00933333
102H11	YML087C	S000004552	YML087C	AIM33	Altered Inheritance rate of Mitochondria	Verified			0.003	1e-05	1e-05	0.00100667	0.000666667	0.00133333	1e-05	0.00067	1e-50	0.00433333	1e-05	0.00144778	-0.587353	-10.2499	0.524254	-9.69407	0.048	0.046	0.047	0.047	0.042	0.042	0.04	0.0413333	0.044	0.045	0.043	0.044	-0.00566667	-0.003	0.982073	-0.000336667	0.975664	0.000441111	0.467262	-0.00566667	0.70273	-0.003
102H12	YML084W	S000004549	YML084W			Dubious			0.659	0.632667	0.536	0.609222	0.629667	0.559333	0.560333	0.583111	0.676333	0.769	0.741833	0.729056	-0.0631978	-0.746558	0.25906	-0.585429	0.748	0.671	0.535	0.651333	0.664	0.612	0.605	0.627	0.75	0.807	0.779	0.778667	-0.0243333	0.127333	0.543591	-0.0261111	0.0330938	0.119833	0.700485	-0.0243333	0.0856183	0.127333
103A01	YML083C	S000004548	YML083C			Verified			0.689	0.667	0.667	0.674333	0.357	0.357	0.357	0.357	0.448333	0.448333	0.468667	0.455111	-0.917538	-0.458769	-0.567243	-0.283622	0.82	0.79	0.801	0.803667	0.5	0.434	0.489	0.474333	0.566	0.583	0.576	0.575	-0.329333	-0.228667	2.35738e-06	-0.317333	2.20354e-05	-0.219222	2.7734e-05	-0.329333	8.94959e-06	-0.228667
103A02	YML082W	S000004547	YML082W			Uncharacterized			0.633667	0.635167	0.743667	0.670833	0.486333	0.493	0.486333	0.488556	0.700333	0.522667	0.576	0.599667	-0.457432	-0.228716	-0.161794	-0.0808968	0.763	0.761	0.885	0.803	0.623	0.58	0.621	0.608	0.805	0.672	0.691	0.722667	-0.195	-0.0803333	0.00243928	-0.182278	0.260796	-0.071167	0.00506569	-0.195	0.196399	-0.0803333
103A03									1e-05	1e-05	1e-05	1e-05	1e-05	1e-05	1e-05	1e-05	1e-05	1e-05	1e-05	1e-05	0	0	0	0	0	0	0	0	0	0	0	0	0	0	0	0	0	0	1	3.38813e-21	1	3.38813e-21	1	0	1	0
103A04	YML081W	S000004546	YML081W	TDA9	Topoisomerase I Damage Affected	Verified			0.654667	0.625	0.729	0.669556	0.437667	0.504167	0.428333	0.456722	0.510333	0.468667	0.510333	0.496444	-0.551887	-0.275943	-0.431571	-0.215786	0.787	0.755	0.863	0.801667	0.602	0.589	0.557	0.582667	0.606	0.602	0.633	0.613667	-0.219	-0.188	0.0015344	-0.212833	0.00235005	-0.173111	0.00123309	-0.219	0.00208364	-0.188
103A05	YML080W	S000004545	YML080W	DUS1	DihydroUridine Synthase	Verified			0.681667	0.590667	0.7215	0.664611	0.589333	0.428333	0.533667	0.517111	0.517667	0.6865	0.486	0.563389	-0.362036	-0.181018	-0.238379	-0.11919	0.813	0.729	0.859	0.800333	0.728	0.484	0.667	0.626333	0.617	0.81	0.595	0.674	-0.174	-0.126333	0.0380728	-0.1475	0.172686	-0.101222	0.0713119	-0.174	0.139723	-0.126333
103A06	YML079W	S000004544	YML079W	CFF1		Uncharacterized			0.645	0.587	0.7215	0.651167	0.501667	0.555667	0.5715	0.542944	0.568	0.512667	0.564167	0.548278	-0.262222	-0.131111	-0.24812	-0.12406	0.775	0.727	0.859	0.787	0.634	0.644	0.695	0.657667	0.672	0.659	0.677	0.669333	-0.129333	-0.117667	0.0406758	-0.108222	0.0436763	-0.102889	0.0237687	-0.129333	0.023861	-0.117667
103A07	YML078W	S000004543	YML078W	CPR3	Cyclosporin A-sensitive Proline Rotamase	Verified			0.559333	0.645333	0.589667	0.598111	0.575333	0.504167	0.476333	0.518611	0.614333	0.608333	0.542333	0.588333	-0.20576	-0.10288	-0.0237797	-0.0118899	0.701	0.768	0.702	0.723667	0.712	0.589	0.611	0.637333	0.724	0.739	0.656	0.706333	-0.0863333	-0.0173333	0.074587	-0.0795	0.774051	-0.009778	0.0886311	-0.0863333	0.608233	-0.0173333
103A08	YML063W	S000004528	YML063W	RPS1B	Ribosomal Protein of the Small subunit	Verified			0.594667	0.561333	0.615333	0.590444	0.612333	0.593667	0.493	0.566333	0.522667	0.426333	0.426333	0.458444	-0.0601499	-0.0300749	-0.365054	-0.182527	0.731	0.702	0.744	0.725667	0.746	0.679	0.624	0.683	0.619	0.557	0.55	0.575333	-0.0426667	-0.150333	0.54438	-0.024111	0.00953128	-0.132	0.276362	-0.0426667	0.00175215	-0.150333
103A09	YML062C	S000004527	YML062C	MFT1	Mitochondrial Fusion Targeting	Verified			0.646	0.63	0.689	0.655	0.506667	0.478	0.612667	0.532444	0.468667	0.540333	0.535333	0.514778	-0.298864	-0.149432	-0.347545	-0.173773	0.776	0.76	0.821	0.785667	0.64	0.552	0.742	0.644667	0.592	0.696	0.651	0.646333	-0.141	-0.139333	0.0267662	-0.122555	0.00352768	-0.140222	0.0468735	-0.141	0.00884661	-0.139333
103A10	YML060W	S000004525	YML060W	OGG1	8-OxoGuanine Glycosylase/lyase	Verified			0.686	0.695667	0.733333	0.705	0.584	0.702	0.619	0.635	0.626333	0.725	0.636667	0.662667	-0.150867	-0.0754333	-0.0893399	-0.04467	0.818	0.823	0.869	0.836667	0.723	0.794	0.749	0.755333	0.742	0.823	0.755	0.773333	-0.0813333	-0.0633333	0.100275	-0.07	0.247331	-0.0423333	0.0238351	-0.0813333	0.0765145	-0.0633333
103A11	YML059C	S000004524	YML059C	NTE1	Neuropathy Target Esterase	Verified			0.709333	0.728333	0.733333	0.723667	0.517	0.517	0.612667	0.548889	0.687333	0.568	0.527667	0.594333	-0.398811	-0.199406	-0.284053	-0.142027	0.839	0.863	0.869	0.857	0.649	0.599	0.742	0.663333	0.801	0.713	0.646	0.72	-0.193667	-0.137	0.00195986	-0.174777	0.0290158	-0.129333	0.00500145	-0.193667	0.0242311	-0.137
103A12	YML058W	S000004523	YML058W	SML1	Suppressor of Mec1 Lethality	Verified			0.675	0.732333	0.747333	0.718222	0.549333	0.622	0.411	0.527444	0.512667	0.488167	0.448333	0.483056	-0.445411	-0.222706	-0.572241	-0.286121	0.808	0.866	0.886	0.853333	0.684	0.711	0.547	0.647333	0.608	0.632	0.56	0.6	-0.206	-0.253333	0.0191503	-0.190778	0.000283427	-0.235166	0.0109824	-0.206	0.000428225	-0.253333
103B01	YML057W	S000004521	YML057W	CMP2	CalModulin binding Protein	Verified			0.732333	0.743667	0.694	0.723333	0.385	0.476333	0.625667	0.495667	0.557	0.564667	0.687333	0.603	-0.54529	-0.272645	-0.262503	-0.131251	0.851	0.871	0.826	0.849333	0.536	0.551	0.755	0.614	0.661	0.711	0.815	0.729	-0.235333	-0.120333	0.0132247	-0.227667	0.0291916	-0.120333	0.0168789	-0.235333	0.0412815	-0.120333
103B02	YML058C-A	S000004522	YML057C-A			Dubious		overlaps with: CMP2/YML057W	0.711667	0.729667	0.709333	0.716889	0.608667	0.628	0.64	0.625556	0.574667	0.542333	0.675667	0.597556	-0.196612	-0.0983058	-0.262677	-0.131338	0.841	0.865	0.843	0.849667	0.744	0.719	0.767	0.743333	0.68	0.697	0.802	0.726333	-0.106333	-0.123333	0.00242288	-0.0913333	0.0220041	-0.119333	0.00136736	-0.106333	0.0201295	-0.123333
103B03	YML056C	S000004520	YML056C	IMD4	IMP Dehydrogenase	Verified			0.706667	0.69	0.702333	0.699667	0.689667	0.638167	0.643833	0.657222	0.570333	0.624	0.660333	0.618222	-0.0902865	-0.0451433	-0.178542	-0.0892711	0.838	0.816	0.834	0.829333	0.795	0.736	0.772	0.767667	0.675	0.755	0.78	0.736667	-0.0616667	-0.0926667	0.0876279	-0.0424443	0.0255409	-0.0814447	0.0208042	-0.0616667	0.0297172	-0.0926667
103B04	YML055W	S000004519	YML055W	SPC2	Signal Peptidase Complex	Verified			0.670333	0.692	0.697333	0.686556	0.678	0.633	0.674	0.661667	0.640667	0.604667	0.621667	0.622333	-0.0532719	-0.0266359	-0.141689	-0.0708445	0.803	0.82	0.829	0.817333	0.793	0.73	0.81	0.777667	0.752	0.735	0.742	0.743	-0.0396667	-0.0743333	0.267101	-0.0248887	0.0135824	-0.0642217	0.165389	-0.0396667	0.00127081	-0.0743333
103B05	YML054C	S000004518	YML054C	CYB2	CYtochrome B	Verified			0.689	0.689	0.682667	0.686889	0.668	0.645833	0.665	0.659611	0.493333	0.552	0.579	0.541444	-0.058461	-0.0292305	-0.343263	-0.171632	0.82	0.815	0.813	0.816	0.786	0.742	0.802	0.776667	0.602	0.701	0.692	0.665	-0.0393333	-0.151	0.135433	-0.027278	0.00186624	-0.145445	0.0815568	-0.0393333	0.00424673	-0.151
103B06	YML053C	S000004517	YML053C			Uncharacterized			0.684667	0.659167	0.681667	0.675167	0.683667	0.654	0.617333	0.651667	0.548	0.407667	0.548	0.501222	-0.0511095	-0.0255547	-0.429793	-0.214897	0.817	0.783	0.812	0.804	0.794	0.753	0.747	0.764667	0.649	0.552	0.661	0.620667	-0.0393333	-0.183333	0.346832	-0.0235003	0.00839813	-0.173945	0.0827941	-0.0393333	0.0031567	-0.183333
103B07	YML052W	S000004516	YML052W	SUR7	SUppressor of Rvs167 mutation	Verified			0.673333	0.682667	0.692	0.682667	0.660333	0.586333	0.550333	0.599	0.633667	0.614333	0.624833	0.624278	-0.188625	-0.0943127	-0.128993	-0.0644966	0.806	0.81	0.824	0.813333	0.782	0.674	0.675	0.710333	0.747	0.745	0.743	0.745	-0.103	-0.0683333	0.0414804	-0.083667	0.0105744	-0.058389	0.0297095	-0.103	0.000714256	-0.0683333
103B08	YML051W	S000004515	YML051W	GAL80	GALactose metabolism	Verified			0.664	0.708	0.652667	0.674889	0.521333	0.649667	0.660333	0.610444	0.564667	0.57	0.619167	0.584611	-0.14479	-0.072395	-0.207173	-0.103586	0.796	0.835	0.785	0.805333	0.653	0.745	0.793	0.730333	0.67	0.714	0.741	0.708333	-0.075	-0.097	0.192067	-0.0644447	0.0132088	-0.0902777	0.125267	-0.075	0.0114938	-0.097
103B09	YML050W	S000004514	YML050W	AIM32	Altered Inheritance rate of Mitochondria	Verified			0.692	0.657	0.675	0.674667	0.674	0.678	0.601333	0.651111	0.501833	0.626	0.633667	0.587167	-0.0512711	-0.0256356	-0.200405	-0.100202	0.821	0.782	0.809	0.804	0.788	0.779	0.729	0.765333	0.603	0.758	0.752	0.704333	-0.0386667	-0.0996667	0.42121	-0.0235557	0.0769908	-0.0875	0.126762	-0.0386667	0.0938938	-0.0996667
103B10	YML048W	S000004511	YML048W	GSF2	Glucose Signaling Factor	Verified			0.674333	0.654833	0.636667	0.655278	0.655833	0.612	0.5645	0.610778	0.633667	0.591667	0.621667	0.615667	-0.101459	-0.0507295	-0.0899571	-0.0449786	0.807	0.78	0.774	0.787	0.779	0.701	0.688	0.722667	0.747	0.728	0.742	0.739	-0.0643333	-0.048	0.171741	-0.0445	0.0971499	-0.0396107	0.0746065	-0.0643333	0.0145842	-0.048
103B11	YML048W-A	S000004512	YML047W-A			Dubious		overlaps with: PRM6/YML047C	0.719	0.653	0.675	0.682333	0.638167	0.659333	0.625667	0.641056	0.593667	0.5595	0.490333	0.547833	-0.0900273	-0.0450137	-0.31674	-0.15837	0.842	0.778	0.809	0.809667	0.766	0.756	0.755	0.759	0.704	0.703	0.602	0.669667	-0.0506667	-0.14	0.134031	-0.0412777	0.00907325	-0.1345	0.042774	-0.0506667	0.0121475	-0.14
103B12	YML037C	S000004501	YML037C	LFT1	Laa Function Two	Verified			0.724	0.63	0.711667	0.688556	0.702	0.603667	0.569667	0.625111	0.588	0.676667	0.648333	0.637667	-0.13946	-0.0697302	-0.110771	-0.0553853	0.843	0.76	0.846	0.816333	0.816	0.689	0.694	0.733	0.7	0.799	0.764	0.754333	-0.0833333	-0.062	0.210106	-0.0634443	0.218263	-0.050889	0.133438	-0.0833333	0.161433	-0.062
103C01	YML034W	S000004497	YML034W	SRC1	Spliced mRNA and Cell cycle regulated gene	Verified	superseded by 2.0 plate		0.747333	0.747333	0.705833	0.7335	0.446	0.411	0.6585	0.505167	0.55	0.563667	0.682	0.598556	-0.538038	-0.269019	-0.293312	-0.146656	0.87	0.875	0.836	0.860333	0.603	0.46	0.792	0.618333	0.65	0.709	0.805	0.721333	-0.242	-0.139	0.0184199	-0.228333	0.0180901	-0.134944	0.0426388	-0.242	0.0247723	-0.139
103C02	YML035C-A	S000004499	YML034C-A			Dubious		overlaps with: SRC1/YML034W	0.728333	0.702333	0.689	0.706556	0.551333	0.437667	0.649667	0.546222	0.681	0.510333	0.678833	0.623389	-0.371315	-0.185658	-0.180671	-0.0903353	0.848	0.83	0.821	0.833	0.688	0.493	0.779	0.653333	0.795	0.656	0.804	0.751667	-0.179667	-0.0813333	0.0304252	-0.160333	0.162417	-0.0831667	0.0699532	-0.179667	0.131236	-0.0813333
103C03	YML033W	S000082441	YML034W	SRC1		Verified		merged	0.711667	0.711333	0.711667	0.711556	0.651	0.638167	0.647333	0.6455	0.605333	0.542333	0.678833	0.608833	-0.140559	-0.0702797	-0.224929	-0.112465	0.841	0.836	0.846	0.841	0.778	0.736	0.776	0.763333	0.717	0.697	0.804	0.739333	-0.0776667	-0.101667	0.00514311	-0.0660557	0.0344177	-0.102723	0.0034795	-0.0776667	0.0228506	-0.101667
103C04	YML032C	S000004494	YML032C	RAD52	RADiation sensitive	Verified			0.647	0.647	0.6285	0.640833	0.6045	0.569667	0.605333	0.593167	0.6225	0.5595	0.611833	0.597944	-0.111512	-0.0557558	-0.0999377	-0.0499689	0.777	0.77	0.758	0.768333	0.742	0.662	0.732	0.712	0.737	0.703	0.737	0.725667	-0.0563333	-0.0426667	0.0437793	-0.0476667	0.107769	-0.042889	0.07187	-0.0563333	0.0273004	-0.0426667
103C05	YML030W	S000004492	YML030W	RCF1	Respiratory superComplex Factor	Verified			0.679667	0.68	0.663	0.674222	0.643833	0.572667	0.624667	0.613722	0.61	0.589	0.656333	0.618444	-0.135638	-0.0678192	-0.12458	-0.0622901	0.811	0.807	0.796	0.804667	0.771	0.664	0.754	0.729667	0.719	0.727	0.776	0.740667	-0.075	-0.064	0.0467375	-0.0605	0.0517901	-0.055778	0.0638259	-0.075	0.0182498	-0.064
103C06	YML029W	S000004491	YML029W	USA1	U1-Snp1 Associating	Verified			0.734333	0.642333	0.679333	0.685333	0.655833	0.605333	0.597667	0.619611	0.656667	0.626	0.669667	0.650778	-0.145443	-0.0727214	-0.0746409	-0.0373204	0.856	0.764	0.81	0.81	0.779	0.694	0.722	0.731667	0.768	0.758	0.8	0.775333	-0.0783333	-0.0346667	0.0841762	-0.065722	0.282698	-0.034555	0.0710928	-0.0783333	0.269071	-0.0346667
103C07	YML028W	S000004490	YML028W	TSA1	Thiol-Specific Antioxidant	Verified			0.670333	0.654833	0.686	0.670389	0.660333	0.612	0.605333	0.625889	0.653167	0.622	0.629333	0.634833	-0.0990917	-0.0495458	-0.0786204	-0.0393102	0.803	0.78	0.817	0.8	0.782	0.701	0.732	0.738333	0.764	0.751	0.746	0.753667	-0.0616667	-0.0463333	0.0941731	-0.0445	0.0965607	-0.0355553	0.0562571	-0.0616667	0.0181531	-0.0463333
103C08	YML026C	S000004488	YML026C	RPS18B	Ribosomal Protein of the Small subunit	Verified			0.644	0.662	0.6445	0.650167	0.597	0.617333	0.589333	0.601222	0.588	0.614333	0.600667	0.601	-0.112911	-0.0564556	-0.113445	-0.0567223	0.773	0.787	0.781	0.780333	0.739	0.706	0.716	0.720333	0.7	0.745	0.723	0.722667	-0.06	-0.0576667	0.0297565	-0.0489447	0.0251312	-0.0491667	0.00450181	-0.06	0.0110615	-0.0576667
103C09	YML024W	S000004486	YML024W	RPS17A	Ribosomal Protein of the Small subunit	Verified			0.481667	0.481667	0.573667	0.512333	0.517	0.549333	0.501667	0.522667	0.540333	0.493333	0.497667	0.510444	0.0288084	0.0144042	-0.00532881	-0.0026644	0.644	0.604	0.679	0.642333	0.649	0.641	0.634	0.641333	0.636	0.638	0.608	0.627333	-0.001	-0.015	0.76037	0.010333	0.955576	-0.00188933	0.964505	-0.001	0.541024	-0.015
103C10	YML020W	S000004482	YML020W			Uncharacterized			0.677333	0.664	0.646	0.662444	0.62	0.665	0.633	0.639333	0.625667	0.640667	0.618	0.628111	-0.0512312	-0.0256156	-0.0767797	-0.0383898	0.81	0.789	0.782	0.793667	0.755	0.763	0.761	0.759667	0.74	0.775	0.74	0.751667	-0.034	-0.042	0.293532	-0.023111	0.091999	-0.034333	0.0258078	-0.034	0.0396724	-0.042
103C11	YML019W	S000004481	YML019W	OST6	OligoSaccharylTransferase	Verified			0.677333	0.657	0.670333	0.668222	0.561167	0.591	0.636	0.596056	0.584667	0.506	0.517	0.535889	-0.164881	-0.0824406	-0.318394	-0.159197	0.81	0.782	0.805	0.799	0.701	0.678	0.763	0.714	0.695	0.649	0.638	0.660667	-0.085	-0.138333	0.0268449	-0.0721663	0.00287705	-0.132333	0.0216032	-0.085	0.000926149	-0.138333
103C12	YML018C	S000004480	YML018C			Verified			0.680667	0.628	0.705833	0.6715	0.6045	0.674	0.643833	0.640778	0.563667	0.596333	0.568	0.576	-0.0675633	-0.0337816	-0.221319	-0.110659	0.812	0.758	0.836	0.802	0.742	0.776	0.772	0.763333	0.669	0.731	0.683	0.694333	-0.0386667	-0.107667	0.345666	-0.0307223	0.0116871	-0.0955	0.173507	-0.0386667	0.0129741	-0.107667
103D01	YML017W	S000004479	YML017W	PSP2	Polymerase SuPpressor	Verified			0.761	0.761	0.761	0.761	0.528333	0.523667	0.702	0.584667	0.682	0.669667	0.725	0.692222	-0.380282	-0.190141	-0.136661	-0.0683306	0.89	0.894	0.888	0.890667	0.662	0.607	0.848	0.705667	0.796	0.797	0.874	0.822333	-0.185	-0.0683333	0.0172776	-0.176333	0.0159488	-0.0687777	0.0408702	-0.185	0.0410035	-0.0683333
103D02	YML016C	S000004478	YML016C	PPZ1	Protein Phosphatase Z	Verified			0.689	0.698667	0.698667	0.695444	0.660333	0.555667	0.591	0.602333	0.645333	0.636667	0.654	0.645333	-0.207373	-0.103687	-0.107891	-0.0539454	0.82	0.824	0.831	0.825	0.782	0.644	0.718	0.714667	0.758	0.769	0.773	0.766667	-0.110333	-0.0583333	0.0240332	-0.0931113	0.0165965	-0.0501113	0.032407	-0.110333	0.00142518	-0.0583333
103D03	YML014W	S000004476	YML014W	TRM9	TRna Methyltransferase	Verified			0.580333	0.577667	0.594667	0.584222	0.497333	0.518333	0.446	0.487222	0.552	0.497667	0.506	0.518556	-0.261937	-0.130969	-0.172019	-0.0860093	0.716	0.72	0.705	0.713667	0.632	0.601	0.586	0.606333	0.651	0.646	0.63	0.642333	-0.107333	-0.0713333	0.00787458	-0.0970003	0.0213236	-0.0656667	0.000907975	-0.107333	0.00106314	-0.0713333
103D04	YML013W	S000004475	YML013W	UBX2	UBiquitin regulatory X	Verified			0.652667	0.635167	0.669333	0.652389	0.541	0.589667	0.517	0.549222	0.579	0.572	0.589	0.58	-0.248342	-0.124171	-0.169679	-0.0848397	0.785	0.761	0.802	0.782667	0.673	0.676	0.655	0.668	0.692	0.716	0.704	0.704	-0.114667	-0.0786667	0.0071907	-0.103167	0.0061864	-0.072389	0.000569274	-0.114667	0.00323693	-0.0786667
103D05	YML013C-A	S000004474	YML012C-A			Dubious		overlaps with: UBX2/YML013W	0.596667	0.585	0.613	0.598222	0.530667	0.514667	0.519833	0.521722	0.542	0.527667	0.572	0.547222	-0.1974	-0.0986998	-0.128555	-0.0642773	0.733	0.726	0.74	0.733	0.664	0.598	0.657	0.639667	0.637	0.681	0.688	0.668667	-0.0933333	-0.0643333	0.00440213	-0.0765	0.040614	-0.051	0.00687443	-0.0933333	0.0127913	-0.0643333
103D06	YML012W	S000004473	YML012W	ERV25	ER Vesicle	Verified			0.682667	0.684667	0.684667	0.684	0.619	0.563667	0.523667	0.568778	0.619667	0.57	0.634	0.607889	-0.266131	-0.133066	-0.170189	-0.0850943	0.814	0.811	0.815	0.813333	0.753	0.654	0.66	0.689	0.734	0.714	0.753	0.733667	-0.124333	-0.0796667	0.00725266	-0.115222	0.0147554	-0.0761113	0.00971916	-0.124333	0.00169551	-0.0796667
103D07	YML011C	S000004472	YML011C	RAD33	RADiation sensitive	Verified			0.642	0.657	0.638	0.645667	0.555667	0.537333	0.528333	0.540444	0.725	0.577333	0.576	0.626111	-0.256643	-0.128322	-0.0443708	-0.0221854	0.772	0.782	0.775	0.776333	0.695	0.625	0.664	0.661333	0.842	0.717	0.691	0.75	-0.115	-0.0263333	0.00104487	-0.105222	0.680187	-0.0195557	0.00247727	-0.115	0.569147	-0.0263333
103D08	YML010W-A	S000004471	YML009W-B			Dubious		overlaps with: SPT5/YML010W and YML009C-A	0.577667	0.580333	0.590667	0.582889	0.514	0.486333	0.497333	0.499222	0.527667	0.517	0.512667	0.519111	-0.223539	-0.111769	-0.167178	-0.0835888	0.715	0.725	0.703	0.714333	0.648	0.567	0.63	0.615	0.62	0.66	0.635	0.638333	-0.0993333	-0.076	0.00278195	-0.083667	0.00610706	-0.0637777	0.00997362	-0.0993333	0.00335642	-0.076
103D09	YML009C	S000004468	YML009C	MRPL39	Mitochondrial Ribosomal Protein, Large subunit	Verified	duplicate w diff cellHTS2 LS outcome, same BSQN LS outcome; LS hit		0.729667	0.615333	0.642167	0.662389	0.547333	0.584	0.578667	0.57	0.592667	0.6105	0.603333	0.602167	-0.216717	-0.108358	-0.137516	-0.0687578	0.85	0.749	0.78	0.793	0.682	0.671	0.704	0.685667	0.703	0.74	0.725	0.722667	-0.107333	-0.0703333	0.03928	-0.092389	0.122999	-0.0602223	0.0158054	-0.107333	0.0666562	-0.0703333
103D10	YML008C	S000004467	YML008C	ERG6	ERGosterol biosynthesis	Verified			0.622	0.589667	0.596667	0.602778	0.493	0.565333	0.506667	0.521667	0.535333	0.548	0.532333	0.538556	-0.208498	-0.104249	-0.162531	-0.0812655	0.752	0.728	0.706	0.728667	0.627	0.657	0.643	0.642333	0.628	0.698	0.647	0.657667	-0.0863333	-0.071	0.020802	-0.0811113	0.0101792	-0.0642227	0.00337743	-0.0863333	0.0316437	-0.071
103D11	YML007W	S000004466	YML007W	YAP1	Yeast AP-1	Verified			0.642	0.695667	0.6445	0.660722	0.591	0.610333	0.5645	0.588611	0.637833	0.602667	0.557667	0.599389	-0.166729	-0.0833645	-0.140552	-0.0702758	0.772	0.823	0.781	0.792	0.729	0.7	0.688	0.705667	0.75	0.733	0.672	0.718333	-0.0863333	-0.0736667	0.0252903	-0.0721113	0.0797456	-0.0613333	0.00735738	-0.0863333	0.0423787	-0.0736667
103D12	YML006C	S000004465	YML006C	GIS4	GIg1-2 Suppressor	Verified			0.587667	0.679333	0.606	0.624333	0.517	0.6195	0.621	0.585833	0.608333	0.577333	0.540333	0.575333	-0.0918262	-0.0459131	-0.117918	-0.0589592	0.726	0.806	0.723	0.751667	0.649	0.707	0.75	0.702	0.718	0.717	0.653	0.696	-0.0496667	-0.0556667	0.38296	-0.0385	0.186986	-0.0490003	0.239681	-0.0496667	0.148396	-0.0556667
103E01	YML005W	S000004464	YML005W	TRM12	TRna Methyltransferase	Verified			0.604667	0.689	0.675	0.656222	0.57	0.574667	0.654	0.599556	0.650667	0.650667	0.685667	0.662333	-0.130291	-0.0651455	0.013373	0.00668651	0.737	0.815	0.809	0.787	0.705	0.665	0.782	0.717333	0.762	0.787	0.812	0.787	-0.0696667	-1.11022e-16	0.164689	-0.0566667	0.836009	0.00611133	0.138917	-0.0696667	1	1.11022e-16
103E02	YML004C	S000004463	YML004C	GLO1	GLyOxalase	Verified			0.654667	0.659167	0.671667	0.661833	0.64	0.514	0.638	0.597333	0.656	0.645333	0.641667	0.647667	-0.147932	-0.0739659	-0.0312165	-0.0156082	0.787	0.783	0.808	0.792667	0.767	0.597	0.764	0.709333	0.767	0.779	0.759	0.768333	-0.0833333	-0.0243333	0.151358	-0.0645003	0.381383	-0.014167	0.172736	-0.0833333	0.0897477	-0.0243333
103E03	YML003W	S000004462	YML003W			Uncharacterized			0.628	0.645333	0.646	0.639778	0.582333	0.570333	0.579667	0.577444	0.633667	0.628833	0.662333	0.641611	-0.147889	-0.0739444	0.00412824	0.00206412	0.757	0.768	0.782	0.769	0.722	0.663	0.706	0.697	0.747	0.76	0.782	0.763	-0.072	-0.006	0.00837482	-0.0623333	0.918812	0.00183333	0.0129532	-0.072	0.677405	-0.006
103E04	YML002W	S000004461	YML002W	VRL1		Uncharacterized			0.631	0.644	0.658667	0.644556	0.553667	0.657667	0.621	0.610778	0.604	0.596333	0.61	0.603444	-0.0776571	-0.0388286	-0.0950838	-0.0475419	0.761	0.767	0.792	0.773333	0.691	0.754	0.75	0.731667	0.716	0.731	0.735	0.727333	-0.0416667	-0.046	0.314648	-0.0337777	0.0438824	-0.0411113	0.114505	-0.0416667	0.0152741	-0.046
103E05	YMR002W	S000004604	YMR002W	MIX17	Mitochondrial Intermembrane space CX(n)C motif protein	Verified			0.647667	0.641333	0.657	0.648667	0.561167	0.555667	0.59	0.568944	0.591667	0.596333	0.592167	0.593389	-0.18919	-0.0945948	-0.128499	-0.0642497	0.779	0.763	0.79	0.777333	0.701	0.644	0.717	0.687333	0.702	0.731	0.709	0.714	-0.09	-0.0633333	0.00476679	-0.079722	0.0102171	-0.0552777	0.011179	-0.09	0.00499517	-0.0633333
103E06	YMR003W	S000004605	YMR003W	AIM34	Altered Inheritance rate of Mitochondria	Verified			0.654667	0.708	0.633667	0.665444	0.572667	0.533667	0.553667	0.553333	0.614333	0.619667	0.608333	0.614111	-0.266169	-0.133085	-0.115819	-0.0579093	0.787	0.835	0.766	0.796	0.711	0.621	0.678	0.67	0.724	0.748	0.732	0.734667	-0.126	-0.0613333	0.0058523	-0.112111	0.0776027	-0.0513337	0.0105855	-0.126	0.0343819	-0.0613333
103E07	YMR006C	S000004608	YMR006C	PLB2	PhosphoLipase B	Verified			0.659667	0.686	0.655167	0.666944	0.622	0.597	0.593667	0.604222	0.637833	0.604667	0.624833	0.622444	-0.142487	-0.0712437	-0.0996215	-0.0498108	0.791	0.812	0.787	0.796667	0.757	0.682	0.721	0.72	0.75	0.735	0.743	0.742667	-0.0766667	-0.054	0.015856	-0.0627223	0.0530168	-0.0445003	0.0189776	-0.0766667	0.00476202	-0.054
103E08	YMR007W	S000004609	YMR007W			Uncharacterized			0.657	0.734333	0.656667	0.682667	0.624667	0.601333	0.614333	0.613444	0.611	0.612667	0.614333	0.612667	-0.154249	-0.0771243	-0.156079	-0.0780395	0.788	0.867	0.789	0.814667	0.758	0.687	0.743	0.729333	0.72	0.743	0.738	0.733667	-0.0853333	-0.081	0.0462719	-0.0692223	0.0404002	-0.07	0.0448047	-0.0853333	0.0266642	-0.081
103E09	YMR008C	S000004610	YMR008C	PLB1	PhosphoLipase B	Verified			0.694	0.681667	0.647667	0.674444	0.578667	0.643333	0.638333	0.620111	0.629333	0.648333	0.633667	0.637111	-0.121173	-0.0605864	-0.0821546	-0.0410773	0.822	0.809	0.783	0.804667	0.716	0.739	0.765	0.74	0.746	0.785	0.752	0.761	-0.0646667	-0.0436667	0.083631	-0.0543337	0.0998407	-0.0373337	0.0168127	-0.0646667	0.0506706	-0.0436667
103E10	YMR009W	S000004611	YMR009W	ADI1	Acireductone DIoxygenase	Verified			0.702333	0.647	0.659667	0.669667	0.595	0.636	0.610333	0.613778	0.614333	0.654	0.619167	0.629167	-0.125727	-0.0628634	-0.0900009	-0.0450005	0.832	0.77	0.794	0.798667	0.737	0.732	0.739	0.736	0.724	0.789	0.741	0.751333	-0.0626667	-0.0473333	0.0528378	-0.055889	0.128571	-0.0405	0.0187177	-0.0626667	0.121828	-0.0473333
103E11	YMR010W	S000004612	YMR010W	ANY1	Antagonizes Neo1 Yeast phospholipid flippase	Verified			0.642	0.606	0.652667	0.633556	0.599833	0.598333	0.537333	0.5785	0.648333	0.592667	0.560667	0.600556	-0.131154	-0.0655771	-0.0771734	-0.0385867	0.772	0.745	0.785	0.767333	0.74	0.685	0.67	0.698333	0.76	0.73	0.676	0.722	-0.069	-0.0453333	0.0805511	-0.055056	0.297494	-0.033	0.0326767	-0.069	0.14223	-0.0453333
103E12	YMR011W	S000004613	YMR011W	HXT2	HeXose Transporter	Verified			0.670333	0.65	0.625	0.648444	0.624667	0.607	0.576	0.602556	0.624	0.642667	0.569667	0.612111	-0.105889	-0.0529444	-0.0831894	-0.0415947	0.803	0.775	0.756	0.778	0.758	0.697	0.701	0.718667	0.738	0.776	0.685	0.733	-0.0593333	-0.045	0.0853207	-0.0458887	0.214907	-0.036333	0.0508187	-0.0593333	0.1713	-0.045
103F01	YMR012W	S000004614	YMR012W	CLU1	CLUstered mitochondria	Verified			0.743667	0.719	0.525167	0.662611	0.626	0.626	0.689667	0.647222	0.676167	0.700333	0.700333	0.692278	-0.0339013	-0.0169506	0.0631886	0.0315943	0.864	0.845	0.642	0.783667	0.759	0.716	0.836	0.770333	0.791	0.82	0.84	0.817	-0.0133333	0.0333333	0.817392	-0.015389	0.647523	0.0296663	0.86153	-0.0133333	0.637469	0.0333333
103F02	YMR014W	S000004616	YMR014W	BUD22	BUD site selection	Verified			0.205	0.205	0.205	0.205	0.261667	0.261667	0.261667	0.261667	0.184667	0.184667	0.184667	0.184667	0.352106	0.176053	-0.1507	-0.0753502	0.298	0.347	0.359	0.334667	0.391	0.346	0.4	0.379	0.353	0.279	0.286	0.306	0.0443333	-0.0286667	0.00895742	0.056667	0.19427	-0.020333	0.124681	0.0443333	0.359805	-0.0286667
103F03	YMR016C	S000004618	YMR016C	SOK2	Suppressor Of Kinase	Verified			0.615333	0.622	0.525167	0.5875	0.581667	0.579167	0.547333	0.569389	0.577333	0.600167	0.632333	0.603278	-0.0451745	-0.0225873	0.0382336	0.0191168	0.742	0.753	0.642	0.712333	0.72	0.668	0.673	0.687	0.688	0.732	0.751	0.723667	-0.0253333	0.0113333	0.591151	-0.018111	0.652343	0.0157777	0.51645	-0.0253333	0.77264	0.0113333
103F04	YMR017W	S000004619	YMR017W	SPO20	SPOrulation	Verified			0.652667	0.669833	0.587667	0.636722	0.617333	0.64	0.615333	0.624222	0.618667	0.6105	0.614333	0.6145	-0.0286044	-0.0143022	-0.0512511	-0.0256256	0.785	0.792	0.699	0.758667	0.751	0.738	0.745	0.744667	0.733	0.74	0.738	0.737	-0.014	-0.0216667	0.65691	-0.0125003	0.422029	-0.0222223	0.643025	-0.014	0.479004	-0.0216667
103F05	YMR018W	S000004620	YMR018W	PEX9	PEroXin	Verified			0.657	0.674333	0.561333	0.630889	0.608667	0.582	0.597667	0.596111	0.602667	0.585833	0.624833	0.604444	-0.0818047	-0.0409023	-0.0617762	-0.0308881	0.788	0.796	0.667	0.750333	0.744	0.67	0.722	0.712	0.714	0.725	0.743	0.727333	-0.0383333	-0.023	0.348993	-0.0347773	0.476166	-0.0264443	0.419948	-0.0383333	0.585993	-0.023
103F06	YMR019W	S000004621	YMR019W	STB4	Sin Three Binding protein	Verified			0.658667	0.673333	0.577667	0.636556	0.611667	0.528333	0.514333	0.551444	0.596333	0.581667	0.603333	0.593778	-0.207071	-0.103535	-0.100363	-0.0501817	0.79	0.794	0.687	0.757	0.745	0.611	0.649	0.668333	0.706	0.722	0.725	0.717667	-0.0886667	-0.0393333	0.0769404	-0.0851113	0.202759	-0.042778	0.13118	-0.0886667	0.290473	-0.0393333
103F07	YMR020W	S000004622	YMR020W	FMS1	Fenpropimorph-resistance Multicopy Suppressor	Verified			0.652667	0.657	0.585	0.631556	0.643833	0.6195	0.605333	0.622889	0.633667	0.585833	0.581667	0.600389	-0.0199348	-0.00996741	-0.0730124	-0.0365062	0.785	0.782	0.695	0.754	0.771	0.707	0.732	0.736667	0.747	0.725	0.693	0.721667	-0.0173333	-0.0323333	0.754609	-0.008667	0.315751	-0.0311667	0.618033	-0.0173333	0.350443	-0.0323333
103F08	YMR022W	S000004624	YMR022W	UBC7	UBiquitin-Conjugating enzyme	Verified			0.667	0.724	0.580333	0.657111	0.636	0.648333	0.6585	0.647611	0.621333	0.6865	0.614333	0.640722	-0.0210096	-0.0105048	-0.0364383	-0.0182192	0.799	0.859	0.689	0.782333	0.765	0.743	0.792	0.766667	0.736	0.81	0.738	0.761333	-0.0156667	-0.021	0.81603	-0.0095	0.718863	-0.016389	0.756088	-0.0156667	0.697948	-0.021
103F09	YMR023C	S000004625	YMR023C	MSS1	Mitochondrial Splicing System	Verified			0.638	0.620667	0.631	0.629889	0.614833	0.593667	0.628	0.612167	0.628333	0.618333	0.599667	0.615444	-0.0411729	-0.0205864	-0.0334687	-0.0167344	0.766	0.75	0.761	0.759	0.748	0.679	0.757	0.728	0.744	0.746	0.722	0.737333	-0.031	-0.0216667	0.346441	-0.0177223	0.4078	-0.0144447	0.253568	-0.031	0.108822	-0.0216667
103F10	YMR024W	S000004626	YMR024W	MRPL3	Mitochondrial Ribosomal Protein, Large subunit	Verified			0.606	0.506333	0.647667	0.586667	0.591	0.589667	0.574667	0.585111	0.600667	0.600167	0.592167	0.597667	-0.00383041	-0.0019152	0.0268001	0.0134	0.739	0.613	0.783	0.711667	0.729	0.676	0.699	0.701333	0.711	0.732	0.709	0.717333	-0.0103333	0.00566667	0.969527	-0.00155533	0.786405	0.0110003	0.841435	-0.0103333	0.90969	0.00566667
103F11	YMR025W	S000004627	YMR025W	CSI1	Cop9 Signalosome Interactor	Verified			0.585	0.531333	0.663	0.593111	0.591	0.615333	0.558667	0.588333	0.642667	0.535333	0.596333	0.591444	-0.0116686	-0.00583431	-0.00405974	-0.00202987	0.723	0.646	0.796	0.721667	0.729	0.705	0.683	0.705667	0.757	0.691	0.716	0.721333	-0.016	-0.000333333	0.905381	-0.00477767	0.97147	-0.00166667	0.718451	-0.016	0.994226	-0.000333333
103F12	YMR026C	S000004628	YMR026C	PEX12	PEroXin	Verified			0.589667	0.519	0.559333	0.556	0.579667	0.624667	0.5715	0.591944	0.572	0.532333	0.611833	0.572056	0.0903769	0.0451884	0.0410704	0.0205352	0.728	0.642	0.666	0.678667	0.717	0.714	0.695	0.708667	0.676	0.689	0.737	0.700667	0.03	0.022	0.231064	0.0359447	0.611208	0.0160553	0.288803	0.03	0.49349	0.022
103G01	YMR027W	S000004629	YMR027W			Verified			0.657	0.652667	0.69	0.666556	0.624667	0.551333	0.530667	0.568889	0.669667	0.675667	0.645333	0.663556	-0.228578	-0.114289	-0.00650787	-0.00325393	0.788	0.777	0.823	0.796	0.758	0.643	0.666	0.689	0.776	0.798	0.763	0.779	-0.107	-0.017	0.0199753	-0.0976667	0.879198	-0.003	0.0298414	-0.107	0.37294	-0.017
103G02	YMR029C	S000004631	YMR029C	FAR8	Factor ARrest	Verified			0.613	0.613	0.621333	0.615778	0.575333	0.547333	0.519833	0.5475	0.660333	0.633667	0.522667	0.605556	-0.169551	-0.0847754	-0.0241505	-0.0120752	0.74	0.748	0.75	0.746	0.712	0.639	0.657	0.669333	0.772	0.766	0.641	0.726333	-0.0766667	-0.0196667	0.0163644	-0.068278	0.801994	-0.010222	0.0168212	-0.0766667	0.641658	-0.0196667
103G03	YMR030W	S000004632	YMR030W	RSF1	ReSpiration Factor	Verified			0.629	0.676667	0.680333	0.662	0.628667	0.614333	0.585167	0.609389	0.653167	0.681	0.597333	0.643833	-0.119468	-0.059734	-0.0401439	-0.020072	0.758	0.8	0.811	0.789667	0.76	0.704	0.71	0.724667	0.764	0.808	0.717	0.763	-0.065	-0.0266667	0.0656598	-0.052611	0.55563	-0.0181667	0.0382301	-0.065	0.401693	-0.0266667
103G04	YMR031W-A	S000004634	YMR031W-A			Dubious			0.568667	0.596667	0.621333	0.595556	0.614833	0.645833	0.437667	0.566111	0.662333	0.628833	0.557667	0.616278	-0.0731509	-0.0365754	0.0493447	0.0246723	0.705	0.74	0.75	0.731667	0.748	0.742	0.57	0.686667	0.775	0.76	0.672	0.735667	-0.045	0.004	0.636026	-0.0294447	0.550883	0.020722	0.451877	-0.045	0.907312	0.004
103G05	YMR031C	S000004633	YMR031C	EIS1	EISosome	Verified			0.657	0.654833	0.640667	0.650833	0.613	0.582	0.623667	0.606222	0.618	0.639	0.564167	0.607056	-0.102441	-0.0512207	-0.10046	-0.0502298	0.788	0.78	0.776	0.781333	0.747	0.67	0.752	0.723	0.732	0.773	0.677	0.727333	-0.0583333	-0.054	0.0554337	-0.044611	0.12287	-0.0437777	0.0718995	-0.0583333	0.0996845	-0.054
103G06	YMR032W	S000004635	YMR032W	HOF1	Homolog Of cdc Fifteen	Verified			0.531333	0.594667	0.604667	0.576889	0.477167	0.446	0.307	0.410056	0.517667	0.55	0.493333	0.520333	-0.492474	-0.246237	-0.148857	-0.0744287	0.695	0.737	0.722	0.718	0.619	0.501	0.463	0.527667	0.617	0.7	0.604	0.640333	-0.190333	-0.0776667	0.0194494	-0.166833	0.0938432	-0.0565557	0.00872778	-0.190333	0.0529944	-0.0776667
103G07	YMR034C	S000004637	YMR034C	RCH1	Regulator of Calcium Homeostasis	Verified			0.636667	0.641333	0.657	0.645	0.628667	0.579167	0.593667	0.6005	0.676167	0.614333	0.605333	0.631944	-0.103135	-0.0515675	-0.0295014	-0.0147507	0.764	0.763	0.79	0.772333	0.76	0.668	0.721	0.716333	0.791	0.745	0.728	0.754667	-0.056	-0.0176667	0.0695449	-0.0444997	0.610031	-0.0130557	0.0906452	-0.056	0.425393	-0.0176667
103G08	YMR036C	S000004639	YMR036C	MIH1	Mitotic Inducer Homolog	Verified			0.620667	0.675	0.506333	0.600667	0.428333	0.530667	0.514333	0.491111	0.597333	0.656667	0.584667	0.612889	-0.290515	-0.145258	0.0290609	0.0145305	0.751	0.797	0.639	0.729	0.596	0.614	0.649	0.619667	0.708	0.79	0.698	0.732	-0.109333	0.003	0.0865019	-0.109556	0.81128	0.0122223	0.0634339	-0.109333	0.955278	0.003
103G09	YMR039C	S000004642	YMR039C	SUB1	SUppressor of TFIIB mutations	Verified			0.679667	0.647	0.647667	0.658111	0.628667	0.628667	0.651	0.636111	0.685667	0.654	0.639	0.659556	-0.0490524	-0.0245262	0.00316301	0.0015815	0.811	0.77	0.783	0.788	0.76	0.72	0.78	0.753333	0.799	0.789	0.758	0.782	-0.0346667	-0.006	0.275641	-0.022	0.945957	0.00144433	0.157519	-0.0346667	0.744295	-0.006
103G10	YMR040W	S000004643	YMR040W	YET2	Yeast Endoplasmic reticulum Transmembrane protein	Verified			0.646	0.654833	0.655167	0.652	0.649	0.576	0.628667	0.617889	0.612667	0.654	0.652333	0.639667	-0.0775245	-0.0387623	-0.0275517	-0.0137758	0.776	0.78	0.787	0.781	0.777	0.667	0.758	0.734	0.722	0.789	0.768	0.759667	-0.047	-0.0213333	0.203438	-0.034111	0.525038	-0.0123333	0.202064	-0.047	0.329363	-0.0213333
103G11	YMR041C	S000004644	YMR041C	ARA2	ARAbinose	Verified			0.573667	0.638	0.642167	0.617944	0.649	0.623667	0.582	0.618222	0.581667	0.623	0.552	0.585556	0.000648373	0.000324187	-0.0776711	-0.0388355	0.714	0.762	0.78	0.752	0.777	0.713	0.707	0.732333	0.694	0.753	0.668	0.705	-0.0196667	-0.047	0.992715	0.000277667	0.317177	-0.032389	0.515925	-0.0196667	0.179903	-0.047
103G12	YMR042W	S000004645	YMR042W	ARG80	ARGinine requiring	Verified			0.590667	0.669833	0.6285	0.629667	0.57	0.613	0.550333	0.577778	0.599667	0.621333	0.624833	0.615278	-0.124074	-0.0620368	-0.0333504	-0.0166752	0.729	0.792	0.758	0.759667	0.705	0.702	0.675	0.694	0.709	0.75	0.743	0.734	-0.0656667	-0.0256667	0.128173	-0.051889	0.586592	-0.014389	0.0231365	-0.0656667	0.287595	-0.0256667
103H01	YMR044W	S000004647	YMR044W	IOC4	Iswi One Complex	Verified			0.586333	0.573667	0.481667	0.547222	0.307	0.307	0.582	0.398667	0.501833	0.488167	0.518333	0.502778	-0.456944	-0.228472	-0.122206	-0.061103	0.725	0.717	0.586	0.676	0.423	0.387	0.707	0.505667	0.603	0.632	0.639	0.624667	-0.170333	-0.0513333	0.134626	-0.148556	0.22389	-0.0444447	0.154897	-0.170333	0.286448	-0.0513333
103H02	YMR140W	S000004748	YMR140W	SIP5	Snf1 Interacting Protein	Verified			0.625	0.559333	0.654667	0.613	0.565333	0.385	0.541	0.497111	0.569667	0.632333	0.542333	0.581444	-0.302319	-0.151159	-0.0762457	-0.0381229	0.753	0.7	0.786	0.746333	0.703	0.458	0.671	0.610667	0.674	0.763	0.656	0.697667	-0.135667	-0.0486667	0.0882033	-0.115889	0.418323	-0.0315557	0.128126	-0.135667	0.263499	-0.0486667
103H03									0.0753333	0.0753333	0.0753333	0.0753333	0.0503333	0.0503333	0.0503333	0.0503333	0.0703333	0.0703333	0.0703333	0.0703333	-0.581774	-0.290887	-0.0990798	-0.0495399	0	0	0	0	0	0	0	0	0	0	0	0	0	0	0.135615	-0.025	0.729492	-0.005	1	0	1	0
103H04	YMR141C	S000004749	YMR141C			Uncharacterized			0.506333	0.587	0.657	0.583444	0.537333	0.497333	0.478	0.504222	0.486	0.518333	0.570333	0.524889	-0.210536	-0.105268	-0.152583	-0.0762916	0.656	0.727	0.79	0.724333	0.669	0.582	0.615	0.622	0.595	0.663	0.686	0.648	-0.102333	-0.0763333	0.11732	-0.0792223	0.246643	-0.0585557	0.063777	-0.102333	0.143484	-0.0763333
103H05	YMR143W	S000004751	YMR143W	RPS16A	Ribosomal Protein of the Small subunit	Verified			0.519	0.568667	0.586333	0.558	0.477167	0.521333	0.555667	0.518056	0.532333	0.557	0.55	0.546444	-0.107158	-0.0535792	-0.0301903	-0.0150951	0.662	0.713	0.696	0.690333	0.619	0.606	0.68	0.635	0.625	0.702	0.664	0.663667	-0.0553333	-0.0266667	0.231449	-0.0399443	0.634904	-0.0115557	0.087247	-0.0553333	0.344997	-0.0266667
103H06	YMR144W	S000004752	YMR144W	FDO1	Forkhead one interacting protein involved in DOnor preference	Uncharacterized			0.561333	0.678	0.675	0.638111	0.523667	0.541	0.385	0.483222	0.407667	0.633667	0.587	0.542778	-0.401121	-0.20056	-0.233446	-0.116723	0.704	0.804	0.809	0.772333	0.656	0.631	0.513	0.6	0.498	0.766	0.7	0.654667	-0.172333	-0.117667	0.0347495	-0.154889	0.22223	-0.095333	0.0212225	-0.172333	0.203484	-0.117667
103H07	YMR145C	S000004753	YMR145C	NDE1	NADH Dehydrogenase, External	Verified			0.65	0.680667	0.675	0.668556	0.599833	0.683667	0.683667	0.655722	0.542667	0.633667	0.641667	0.606	-0.0279627	-0.0139813	-0.14173	-0.0708648	0.781	0.808	0.809	0.799333	0.74	0.785	0.824	0.783	0.639	0.766	0.759	0.721333	-0.0163333	-0.078	0.675219	-0.0128333	0.100222	-0.0625553	0.538241	-0.0163333	0.104814	-0.078
103H08	YMR147W	S000004755	YMR147W	LDO45	Lipid Droplet Organization protein of 45 Kda	Uncharacterized			0.657	0.712	0.568667	0.645889	0.411	0.689667	0.678	0.592889	0.490333	0.682	0.656333	0.609556	-0.123524	-0.0617621	-0.0835283	-0.0417641	0.788	0.838	0.677	0.767667	0.578	0.79	0.814	0.727333	0.601	0.809	0.776	0.728667	-0.0403333	-0.039	0.566489	-0.053	0.594892	-0.0363337	0.640978	-0.0403333	0.618441	-0.039
103H09	YMR148W	S000004756	YMR148W	LDO16	LD Organization protein of 16kD	Verified			0.697333	0.604667	0.680333	0.660778	0.586333	0.660333	0.668	0.638222	0.6225	0.660333	0.650667	0.6445	-0.0501063	-0.0250532	-0.0359848	-0.0179924	0.829	0.744	0.811	0.794667	0.727	0.758	0.806	0.763667	0.737	0.793	0.767	0.765667	-0.031	-0.029	0.556215	-0.0225557	0.60558	-0.0162777	0.382615	-0.031	0.360559	-0.029
103H10	YMR153W	S000004762	YMR153W	NUP53	NUclear Pore	Verified			0.662	0.671667	0.654667	0.662778	0.638167	0.625333	0.585167	0.616222	0.558333	0.662333	0.628333	0.616333	-0.105075	-0.0525373	-0.104814	-0.0524072	0.792	0.793	0.786	0.790333	0.766	0.715	0.71	0.730333	0.664	0.794	0.745	0.734333	-0.06	-0.056	0.0651567	-0.0465557	0.177517	-0.046445	0.0213727	-0.06	0.175874	-0.056
103H11	YMR153C-A	S000004761	YMR153C-A			Dubious			0.698667	0.652667	0.652667	0.668	0.533667	0.651	0.611667	0.598778	0.426333	0.577333	0.593667	0.532444	-0.157827	-0.0789137	-0.327217	-0.163609	0.83	0.777	0.785	0.797333	0.665	0.747	0.741	0.717667	0.536	0.717	0.71	0.654333	-0.0796667	-0.143	0.102548	-0.0692223	0.0377518	-0.135556	0.0429925	-0.0796667	0.0539143	-0.143
103H12	YMR155W	S000004764	YMR155W			Uncharacterized			0.705	0.705	0.729	0.713	0.647333	0.668	0.648333	0.654556	0.560667	0.618333	0.407667	0.528889	-0.123386	-0.0616932	-0.430937	-0.215469	0.834	0.834	0.863	0.843667	0.776	0.764	0.777	0.772333	0.667	0.746	0.537	0.65	-0.0713333	-0.193667	0.0155578	-0.0584447	0.0195564	-0.184111	0.00213172	-0.0713333	0.0198988	-0.193667
104A01	YMR156C	S000004765	YMR156C	TPP1	Three Prime Phosphatase	Verified			0.384333	0.443667	0.468	0.432	0.3955	0.359667	0.378	0.377722	0.376333	0.215	0.378333	0.323222	-0.193706	-0.0968528	-0.418505	-0.209252	0.547	0.664	0.682	0.631	0.56	0.537	0.583	0.56	0.52	0.432	0.6	0.517333	-0.071	-0.113667	0.0969305	-0.0542777	0.0909275	-0.108778	0.145968	-0.071	0.114276	-0.113667
104A02	YMR157C	S000004766	YMR157C	AIM36	Altered Inheritance rate of Mitochondria	Verified			0.363667	0.521333	0.402667	0.429222	0.365333	0.311667	0.348667	0.341889	0.508333	0.409	0.430667	0.449333	-0.328197	-0.164099	0.0660613	0.0330307	0.533	0.726	0.633	0.630667	0.538	0.517	0.533	0.529333	0.675	0.626	0.657	0.652667	-0.101333	0.022	0.105905	-0.0873333	0.704021	0.020111	0.108543	-0.101333	0.695214	0.022
104A03	YMR158W-A	S000004768	YMR158W-B			Dubious		overlaps with: ATG16/YMR159C	0.412333	0.412333	0.4145	0.413056	0.456667	0.334333	0.334333	0.375111	0.465333	0.34	0.388	0.397778	-0.139018	-0.0695089	-0.0543732	-0.0271866	0.598	0.643	0.637	0.626	0.627	0.524	0.507	0.552667	0.611	0.582	0.608	0.600333	-0.0733333	-0.0256667	0.357057	-0.0379443	0.672844	-0.0152777	0.107452	-0.0733333	0.19372	-0.0256667
104A04									1e-05	1e-05	1e-05	1e-05	1e-05	1e-05	1e-05	1e-05	1e-05	1e-05	1e-05	1e-05	0	0	0	0	0	0	0	0	0	0	0	0	0	0	0	0	0	0	1	3.38813e-21	1	3.38813e-21	1	0	1	0
104A05	YMR159C	S000004769	YMR159C	ATG16	AuTophaGy related	Verified			0.416667	0.53	0.421	0.455889	0.415333	0.367	0.422333	0.401556	0.46	0.359667	0.409	0.409556	-0.183083	-0.0915413	-0.154623	-0.0773115	0.609	0.733	0.643	0.661667	0.58	0.538	0.618	0.578667	0.608	0.589	0.633	0.61	-0.083	-0.0516667	0.206043	-0.0543337	0.323794	-0.0463333	0.0967237	-0.083	0.216575	-0.0516667
104A06	YMR160W	S000004770	YMR160W	CVM1	Contact of the Vacuole Membrane	Verified	duplicate LS not sig; not hit		0.53	0.534	0.544667	0.536222	0.365333	0.470333	0.370333	0.402	0.454333	0.378333	0.439333	0.424	-0.415635	-0.207818	-0.338767	-0.169383	0.747	0.741	0.76	0.749333	0.538	0.651	0.568	0.585667	0.606	0.608	0.669	0.627667	-0.163667	-0.121667	0.00783825	-0.134223	0.0048971	-0.112223	0.0041088	-0.163667	0.00234295	-0.121667
104A07	YMR161W	S000004771	YMR161W	HLJ1	HomoLogous to E. coli dnaJ protein	Verified			0.47	0.47	0.549667	0.496556	0.409333	0.495	0.355667	0.42	0.425	0.440333	0.434	0.433111	-0.241566	-0.120783	-0.197218	-0.098609	0.676	0.692	0.763	0.710333	0.568	0.67	0.54	0.592667	0.565	0.659	0.661	0.628333	-0.117667	-0.082	0.136781	-0.0765557	0.0609768	-0.0634447	0.0457307	-0.117667	0.0879731	-0.082
104A08	YMR162C	S000004772	YMR162C	DNF3	Drs2 Neo1 Family	Verified			0.508667	0.593833	0.386667	0.496389	0.371833	0.3405	0.338667	0.350333	0.284333	0.561333	0.486833	0.444167	-0.502743	-0.251371	-0.16037	-0.0801848	0.723	0.796	0.624	0.714333	0.539	0.526	0.515	0.526667	0.398	0.767	0.698	0.621	-0.187667	-0.0933333	0.0394087	-0.146056	0.580842	-0.0522227	0.01058	-0.187667	0.447177	-0.0933333
104A09	YMR163C	S000004773	YMR163C	INP2	INheritance of Peroxisomes	Verified			0.524	0.402667	0.427667	0.451444	0.342333	0.300667	0.445333	0.362778	0.5355	0.412	0.364	0.437167	-0.315462	-0.157731	-0.0463651	-0.0231825	0.737	0.638	0.646	0.673667	0.52	0.514	0.637	0.557	0.714	0.628	0.596	0.646	-0.116667	-0.0276667	0.135303	-0.088667	0.807849	-0.014278	0.0576419	-0.116667	0.5562	-0.0276667
104A10	YMR164C	S000004774	YMR164C	MSS11	Multicopy Suppressor of STA genes	Verified			0.587167	0.576167	0.607667	0.590333	0.338667	0.282667	0.387667	0.336333	0.499333	0.384667	0.412	0.432	-0.811638	-0.405819	-0.450498	-0.225249	0.809	0.788	0.828	0.808333	0.517	0.503	0.589	0.536333	0.661	0.613	0.64	0.638	-0.272	-0.170333	0.00027317	-0.254	0.00434074	-0.158334	0.000214556	-0.272	0.000269507	-0.170333
104A11	YMR166C	S000004776	YMR166C	MME1	Mitochondrial Magnesium Exporter	Verified			0.544667	0.647333	0.563	0.585	0.427667	0.501667	0.482333	0.470556	0.581833	0.560333	0.635	0.592389	-0.314072	-0.157036	0.018108	0.00905398	0.762	0.847	0.774	0.794333	0.598	0.678	0.676	0.650667	0.767	0.765	0.843	0.791667	-0.143667	-0.00266667	0.0217846	-0.114444	0.844533	0.00738867	0.00979046	-0.143667	0.941348	-0.00266667
104A12	YMR167W	S000004777	YMR167W	MLH1	MutL Homolog	Verified			0.57	0.630333	0.652667	0.617667	0.391667	0.499667	0.409333	0.433556	0.582333	0.602333	0.543333	0.576	-0.510612	-0.255306	-0.10076	-0.0503798	0.787	0.834	0.866	0.829	0.559	0.674	0.609	0.614	0.768	0.819	0.75	0.779	-0.215	-0.05	0.0038745	-0.184111	0.210353	-0.041667	0.00253148	-0.215	0.147916	-0.05
104B01	YMR169C	S000004779	YMR169C	ALD3	ALdehyde Dehydrogenase	Verified			0.402667	0.501667	0.452	0.452111	0.514167	0.475333	0.550333	0.513278	0.430667	0.376333	0.376333	0.394444	0.183062	0.0915312	-0.196855	-0.0984276	0.578	0.707	0.66	0.648333	0.691	0.654	0.729	0.691333	0.576	0.604	0.599	0.593	0.043	-0.0553333	0.125784	0.0611663	0.128361	-0.057667	0.33539	0.043	0.186455	-0.0553333
104B02	YMR170C	S000004780	YMR170C	ALD2	ALdehyde Dehydrogenase	Verified			0.499333	0.5555	0.443667	0.4995	0.538	0.609333	0.436667	0.528	0.539667	0.434	0.554667	0.509444	0.0800533	0.0400266	0.0284401	0.0142201	0.715	0.764	0.651	0.71	0.723	0.781	0.627	0.710333	0.719	0.654	0.757	0.71	0.000333333	0	0.611894	0.0285	0.833104	0.00994467	0.995054	0.000333333	1	-1.11022e-16
104B03	YMR172C-A	S000004782	YMR172C-A			Dubious			0.505	0.483333	0.384333	0.457556	0.508667	0.4905	0.496333	0.4985	0.560333	0.522833	0.553333	0.5455	0.123647	0.0618233	0.253632	0.126816	0.718	0.697	0.622	0.679	0.688	0.668	0.683	0.679667	0.75	0.731	0.756	0.745667	0.000666667	0.0666667	0.292624	0.0409447	0.0552556	0.0879443	0.981961	0.000666667	0.0673506	0.0666667
104B04	YMR173W-A	S000004785	YMR173W-A			Dubious			0.617333	0.562667	0.549667	0.576556	0.623	0.603667	0.526333	0.584333	0.564333	0.453	0.572	0.529778	0.019332	0.00966598	-0.122072	-0.0610362	0.834	0.773	0.763	0.79	0.801	0.78	0.702	0.761	0.755	0.668	0.772	0.731667	-0.029	-0.0583333	0.827575	0.00777767	0.290801	-0.046778	0.443807	-0.029	0.171515	-0.0583333
104B05	YMR174C	S000004786	YMR174C	PAI3	Proteinase A Inhibitor	Verified			0.534333	0.559333	0.529167	0.540944	0.588	0.603667	0.549333	0.580333	0.521333	0.495667	0.560833	0.525944	0.101401	0.0507007	-0.04057	-0.020285	0.749	0.767	0.751	0.755667	0.786	0.78	0.728	0.764667	0.696	0.718	0.76	0.724667	0.009	-0.031	0.120439	0.039389	0.536773	-0.015	0.655425	0.009	0.171473	-0.031
104B06	YMR175W	S000004787	YMR175W	SIP18	Salt Induced Protein	Verified	duplicate LN not sig; not hit		0.594333	0.586667	0.586667	0.589222	0.604667	0.567	0.604667	0.592111	0.504333	0.565333	0.537833	0.535833	0.00705608	0.00352804	-0.137028	-0.0685138	0.816	0.793	0.799	0.802667	0.795	0.737	0.781	0.771	0.669	0.769	0.747	0.728333	-0.0316667	-0.0743333	0.878346	0.002889	0.0449553	-0.0533893	0.150211	-0.0316667	0.0535364	-0.0743333
104B07	YMR176W	S000004788	YMR176W	ECM5	ExtraCellular Mutant	Verified			0.596	0.596	0.5775	0.589833	0.613	0.613	0.649	0.625	0.5355	0.58	0.568	0.561167	0.0835488	0.0417744	-0.071878	-0.035939	0.819	0.798	0.789	0.802	0.798	0.789	0.813	0.8	0.714	0.781	0.77	0.755	-0.002	-0.047	0.108939	0.0351667	0.180016	-0.0286667	0.87966	-0.002	0.0857756	-0.047
104B08	YMR177W	S000004789	YMR177W	MMT1	Mitochondrial Metal Transporter	Verified			0.590667	0.593833	0.497	0.5605	0.602667	0.589333	0.554667	0.582222	0.438333	0.565333	0.588667	0.530778	0.0548555	0.0274278	-0.0786064	-0.0393032	0.811	0.796	0.712	0.773	0.794	0.76	0.733	0.762333	0.585	0.769	0.794	0.716	-0.0106667	-0.057	0.53799	0.0217223	0.579458	-0.0297223	0.760716	-0.0106667	0.432552	-0.057
104B09	YMR178W	S000004790	YMR178W	FPY1	FAD PYrophosphatase	Verified			0.606333	0.583667	0.555	0.581667	0.609333	0.514667	0.5075	0.543833	0.573167	0.557667	0.596667	0.575833	-0.097028	-0.048514	-0.0145413	-0.00727066	0.826	0.792	0.768	0.795333	0.797	0.699	0.694	0.73	0.763	0.764	0.798	0.775	-0.0653333	-0.0203333	0.312279	-0.0378333	0.792692	-0.005833	0.122071	-0.0653333	0.356633	-0.0203333
104B10	YMR179W	S000004791	YMR179W	SPT21	SuPpressor of Ty	Verified			0.193667	0.147	0.147	0.162556	0.0913333	0.0913333	0.0913333	0.0913333	0.108667	0.181333	0.108667	0.132889	-0.831719	-0.41586	-0.290712	-0.145356	0.377	0.353	0.354	0.361333	0.3	0.301	0.215	0.272	0.312	0.387	0.289	0.329333	-0.0893333	-0.032	0.0127	-0.0712224	0.338889	-0.0296667	0.0249648	-0.0893333	0.318982	-0.032
104B11	YMR180C	S000004792	YMR180C	CTL1	Capping enzyme mRNA Triphosphatase-Like	Verified			0.599	0.607667	0.617333	0.608	0.592667	0.546	0.458667	0.532444	0.675667	0.605	0.5645	0.615056	-0.19144	-0.0957202	0.0166454	0.0083227	0.821	0.81	0.842	0.824333	0.788	0.724	0.65	0.720667	0.873	0.822	0.763	0.819333	-0.103667	-0.005	0.090645	-0.0755553	0.830648	0.00705567	0.0428049	-0.103667	0.878578	-0.005
104B12	YMR182C	S000004794	YMR182C	RGM1		Verified			0.644833	0.617333	0.660667	0.640944	0.588	0.496167	0.592667	0.558944	0.5935	0.515667	0.675667	0.594944	-0.197494	-0.0987472	-0.107444	-0.0537222	0.873	0.817	0.869	0.853	0.786	0.671	0.767	0.741333	0.774	0.726	0.864	0.788	-0.111667	-0.065	0.0481681	-0.0819997	0.334045	-0.0459997	0.0308717	-0.111667	0.175562	-0.065
104C01	YMR183C	S000004795	YMR183C	SSO2	Supressor of Sec One	Verified			0.583667	0.612667	0.605	0.600444	0.547667	0.538	0.415333	0.500333	0.553333	0.508333	0.582333	0.548	-0.263141	-0.131571	-0.131855	-0.0659274	0.805	0.811	0.827	0.814333	0.735	0.717	0.615	0.689	0.737	0.725	0.789	0.750333	-0.125333	-0.064	0.0497403	-0.100111	0.0783679	-0.052445	0.0173021	-0.125333	0.0262545	-0.064
104C02	YMR184W	S000004796	YMR184W	ADD37	Alpha1-proteinase inhibitor-Degradation Deficient	Verified			0.521833	0.567167	0.563	0.550667	0.526667	0.563833	0.557333	0.549278	0.605	0.537833	0.508333	0.550389	-0.00364336	-0.00182168	-0.000727935	-0.000363968	0.733	0.78	0.774	0.762333	0.71	0.734	0.735	0.726333	0.783	0.744	0.719	0.748667	-0.036	-0.0136667	0.950335	-0.001389	0.993116	-0.000278	0.0889398	-0.036	0.576732	-0.0136667
104C03	YMR185W	S000004797	YMR185W	RTP1	Required for the nuclear Transport of RNA Pol II	Verified			0.575333	0.578	0.591	0.581444	0.558167	0.496167	0.547667	0.534	0.551333	0.4985	0.537833	0.529222	-0.122802	-0.0614008	-0.135768	-0.0678839	0.794	0.789	0.809	0.797333	0.75	0.671	0.726	0.715667	0.735	0.721	0.747	0.734333	-0.0816667	-0.063	0.0804394	-0.047444	0.0425003	-0.0522223	0.0176669	-0.0816667	0.00301244	-0.063
104C04	YMR186W	S000004798	YMR186W	HSC82		Verified			0.628333	0.590333	0.587667	0.602111	0.558167	0.521	0.582667	0.553944	0.5935	0.567	0.544333	0.568278	-0.120288	-0.0601442	-0.0834334	-0.0417167	0.846	0.794	0.801	0.813667	0.75	0.704	0.757	0.737	0.774	0.77	0.751	0.765	-0.0766667	-0.0486667	0.0940777	-0.0481663	0.172941	-0.0338333	0.0197213	-0.0766667	0.0424097	-0.0486667
104C05	YMR187C	S000004799	YMR187C			Uncharacterized			0.558667	0.590333	0.590333	0.579778	0.572333	0.5525	0.572333	0.565722	0.466333	0.504333	0.5475	0.506056	-0.0354062	-0.0177031	-0.196204	-0.0981021	0.778	0.794	0.807	0.793	0.764	0.726	0.755	0.748333	0.612	0.724	0.752	0.696	-0.0446667	-0.097	0.463309	-0.0140557	0.0333685	-0.0737223	0.0306214	-0.0446667	0.0630829	-0.097
104C06	YMR188C	S000004800	YMR188C	MRPS17	Mitochondrial Ribosomal Protein, Small subunit	Verified			0.5415	0.507667	0.542167	0.530444	0.482333	0.475333	0.485	0.480889	0.440333	0.438333	0.469	0.449222	-0.141498	-0.070749	-0.239772	-0.119886	0.758	0.71	0.758	0.742	0.651	0.654	0.677	0.660667	0.587	0.655	0.685	0.642333	-0.0813333	-0.0996667	0.0330048	-0.049556	0.00643483	-0.0812227	0.00663395	-0.0813333	0.0248561	-0.0996667
104C07	YMR189W	S000004801	YMR189W	GCV2	GlyCine cleaVage	Verified			0.547	0.534667	0.556	0.545889	0.528333	0.5525	0.537167	0.539333	0.497667	0.553333	0.529833	0.526944	-0.0174301	-0.00871507	-0.0509565	-0.0254782	0.764	0.742	0.769	0.758333	0.711	0.726	0.716	0.717667	0.657	0.761	0.74	0.719333	-0.0406667	-0.039	0.704371	-0.00655567	0.388716	-0.0189447	0.0156723	-0.0406667	0.262549	-0.039
104C08	YMR190C	S000004802	YMR190C	SGS1	Slow Growth Suppressor	Verified			0.460333	0.4545	0.363667	0.426167	0.418667	0.383667	0.311667	0.371333	0.382333	0.404333	0.295667	0.360778	-0.198703	-0.0993515	-0.240307	-0.120154	0.672	0.673	0.586	0.643667	0.587	0.556	0.469	0.537333	0.53	0.624	0.55	0.568	-0.106333	-0.0756667	0.230277	-0.054833	0.171658	-0.065389	0.0545662	-0.106333	0.102912	-0.0756667
104C09	YMR192W	S000004804	YMR192W	GYL1	GYp Like	Verified			0.587167	0.571333	0.595167	0.584556	0.536333	0.5345	0.623	0.564611	0.598	0.570833	0.580833	0.583222	-0.0500826	-0.0250413	-0.00329445	-0.00164723	0.809	0.784	0.812	0.801667	0.722	0.713	0.808	0.747667	0.775	0.775	0.788	0.779333	-0.054	-0.0223333	0.525398	-0.0199447	0.938358	-0.00133367	0.129728	-0.054	0.114759	-0.0223333
104C10	YMR194W	S000004807	YMR194W	RPL36A	Ribosomal Protein of the Large subunit	Verified			0.549667	0.511667	0.563	0.541444	0.550333	0.506333	0.567	0.541222	0.554667	0.590333	0.605	0.583333	-0.000592239	-0.00029612	0.107507	0.0537536	0.768	0.716	0.774	0.752667	0.738	0.682	0.745	0.721667	0.738	0.797	0.804	0.779667	-0.031	0.027	0.993169	-0.000222667	0.123439	0.0418887	0.283746	-0.031	0.355253	0.027
104C11	YMR193C-A	S000004805	YMR193C-A			Dubious			0.526667	0.489	0.572333	0.529333	0.470333	0.526333	0.543333	0.513333	0.548	0.530667	0.5695	0.549389	-0.0442806	-0.0221403	0.0536512	0.0268256	0.742	0.7	0.784	0.742	0.639	0.71	0.72	0.689667	0.729	0.736	0.771	0.745333	-0.0523333	0.00333333	0.630333	-0.0160003	0.483149	0.0200557	0.173715	-0.0523333	0.903516	0.00333333
104C12	YMR195W	S000004808	YMR195W	ICY1	Interacting with the CYtoskeleton	Verified			0.534333	0.497	0.569333	0.533556	0.4355	0.455	0.476667	0.455722	0.530667	0.583333	0.5515	0.555167	-0.227484	-0.113742	0.0572825	0.0286412	0.749	0.705	0.78	0.744667	0.602	0.637	0.672	0.637	0.71	0.785	0.755	0.75	-0.107667	0.00533333	0.0237118	-0.077833	0.443404	0.0216113	0.012817	-0.107667	0.861466	0.00533333
104D01	YMR196W	S000004809	YMR196W			Uncharacterized			0.590667	0.660667	0.642333	0.631222	0.461333	0.549333	0.602667	0.537778	0.551667	0.537833	0.598	0.5625	-0.231138	-0.115569	-0.166295	-0.0831475	0.811	0.85	0.854	0.838333	0.629	0.725	0.776	0.71	0.736	0.744	0.8	0.76	-0.128333	-0.0783333	0.0725849	-0.0934447	0.0509651	-0.0687223	0.0290357	-0.128333	0.0213695	-0.0783333
104D02	YMR198W	S000004811	YMR198W	CIK1	Chromosome Instability and Karyogamy	Verified	duplicate LS not sig; not hit		0.538	0.590333	0.521333	0.549889	0.453333	0.558167	0.404333	0.471944	0.561333	0.539667	0.539667	0.546889	-0.220523	-0.110262	-0.00789238	-0.00394619	0.753	0.794	0.746	0.764333	0.62	0.729	0.602	0.650333	0.751	0.746	0.748	0.748333	-0.114	-0.016	0.139285	-0.0779443	0.902492	-0.00299967	0.0350576	-0.114	0.352139	-0.016
104D03	YMR199W	S000004812	YMR199W	CLN1	CycLiN	Verified			0.581333	0.605	0.623	0.603111	0.554667	0.440667	0.474	0.489778	0.566167	0.483333	0.5475	0.532333	-0.300296	-0.150148	-0.180094	-0.090047	0.799	0.803	0.844	0.815333	0.747	0.626	0.667	0.68	0.756	0.706	0.752	0.738	-0.135333	-0.0773333	0.0179785	-0.113333	0.0466781	-0.0707777	0.0134818	-0.135333	0.0150185	-0.0773333
104D04	YMR201C	S000004814	YMR201C	RAD14	RADiation sensitive	Verified			0.644833	0.573333	0.552833	0.590333	0.526	0.4905	0.472	0.496167	0.529	0.4985	0.529833	0.519111	-0.250705	-0.125353	-0.185486	-0.0927432	0.873	0.786	0.765	0.808	0.708	0.668	0.665	0.680333	0.706	0.721	0.74	0.722333	-0.127667	-0.0856667	0.0256457	-0.0941663	0.0537627	-0.071222	0.0131928	-0.127667	0.0466618	-0.0856667
104D05	YMR202W	S000004815	YMR202W	ERG2	ERGosterol biosynthesis	Verified	superseded by 2.0 plate		0.489	0.516667	0.508667	0.504778	0.466	0.434333	0.373333	0.424556	0.384667	0.422333	0.425	0.410667	-0.249695	-0.124848	-0.297681	-0.14884	0.701	0.724	0.734	0.719667	0.635	0.622	0.575	0.610667	0.531	0.643	0.655	0.609667	-0.109	-0.11	0.0326921	-0.0802227	0.003483	-0.0941113	0.0032359	-0.109	0.0346433	-0.11
104D06	YMR204C	S000004817	YMR204C	INP1	INheritance of Peroxisomes	Verified			0.563333	0.576167	0.552833	0.564111	0.521	0.508667	0.513667	0.514444	0.422333	0.487667	0.504333	0.471444	-0.132964	-0.066482	-0.258892	-0.129446	0.782	0.788	0.765	0.778333	0.703	0.686	0.695	0.694667	0.564	0.71	0.714	0.662667	-0.0836667	-0.115667	0.0222339	-0.0496663	0.0144593	-0.0926667	0.000590529	-0.0836667	0.0550249	-0.115667
104D07	YMR205C	S000004818	YMR205C	PFK2	PhosphoFructoKinase	Verified			0.421	0.373667	0.373667	0.389444	0.378	0.404333	0.300667	0.361	0.3895	0.476833	0.284333	0.383556	-0.109419	-0.0547093	-0.021982	-0.010991	0.614	0.617	0.601	0.610667	0.543	0.587	0.465	0.531667	0.533	0.704	0.537	0.591333	-0.079	-0.0193333	0.426375	-0.0284447	0.91319	-0.00588933	0.0669844	-0.079	0.725794	-0.0193333
104D08	YMR206W	S000004819	YMR206W			Uncharacterized			0.567167	0.538	0.574833	0.56	0.468667	0.455	0.524167	0.482611	0.434	0.517333	0.474167	0.475167	-0.214566	-0.107283	-0.236993	-0.118497	0.785	0.746	0.785	0.772	0.638	0.637	0.7	0.658333	0.581	0.728	0.686	0.665	-0.113667	-0.107	0.023995	-0.0773887	0.0218039	-0.0848333	0.00515715	-0.113667	0.0536961	-0.107
104D09	YMR207C	S000004820	YMR207C	HFA1		Verified			0.468	0.4545	0.4145	0.445667	0.371833	0.352	0.387667	0.3705	0.487667	0.425	0.384667	0.432444	-0.266492	-0.133246	-0.0434503	-0.0217251	0.673	0.673	0.637	0.661	0.539	0.53	0.589	0.552667	0.649	0.649	0.604	0.634	-0.108333	-0.027	0.0156365	-0.0751667	0.697818	-0.013222	0.00412757	-0.108333	0.215953	-0.027
104D10	YMR210W	S000004823	YMR210W	MGL2	MonoacylGlycerol Lipase	Verified			0.571833	0.580167	0.5665	0.572833	0.495	0.396333	0.489667	0.460333	0.539667	0.675667	0.5165	0.577278	-0.315437	-0.157718	0.0111502	0.00557512	0.788	0.79	0.777	0.785	0.675	0.575	0.678	0.642667	0.719	0.884	0.729	0.777333	-0.142333	-0.00766667	0.0131456	-0.1125	0.924788	0.00444467	0.00714627	-0.142333	0.882715	-0.00766667
104D11	YMR214W	S000004827	YMR214W	SCJ1	S. Cerevisiae DnaJ	Verified			0.551333	0.5275	0.526667	0.535167	0.448	0.415333	0.496333	0.453222	0.569333	0.548	0.521333	0.546222	-0.23977	-0.119885	0.0294998	0.0147499	0.771	0.73	0.749	0.75	0.616	0.593	0.683	0.630667	0.757	0.757	0.731	0.748333	-0.119333	-0.00166667	0.0213565	-0.0819447	0.592922	0.0110553	0.00836847	-0.119333	0.9174	-0.00166667
104D12	YMR215W	S000004828	YMR215W	GAS3	Glycophospholipid-Anchored Surface protein	Verified			0.601667	0.523333	0.582667	0.569222	0.311667	0.3405	0.609333	0.4205	0.515667	0.554667	0.454333	0.508222	-0.436886	-0.218443	-0.163533	-0.0817663	0.822	0.728	0.795	0.781667	0.491	0.526	0.792	0.603	0.686	0.763	0.681	0.71	-0.178667	-0.0716667	0.135074	-0.148722	0.137852	-0.061	0.107258	-0.178667	0.10399	-0.0716667
104E01	YMR216C	S000004829	YMR216C	SKY1	SRPK1-like Kinase in Yeast	Verified			0.630333	0.652667	0.647333	0.643444	0.567	0.649	0.613	0.609667	0.635	0.635	0.661	0.643667	-0.0777949	-0.0388975	0.000498168	0.000249084	0.847	0.848	0.863	0.852667	0.761	0.825	0.794	0.793333	0.829	0.827	0.859	0.838333	-0.0593333	-0.0143333	0.23804	-0.0337777	0.989828	0.000222333	0.0267969	-0.0593333	0.317162	-0.0143333
104E02	YMR219W	S000004832	YMR219W	ESC1	Establishes Silent Chromatin	Verified			0.556	0.642333	0.5775	0.591944	0.549333	0.623	0.56	0.577444	0.661	0.587	0.5695	0.605833	-0.0357796	-0.0178898	0.0334592	0.0167296	0.776	0.841	0.789	0.802	0.737	0.802	0.74	0.759667	0.845	0.789	0.771	0.801667	-0.0423333	-0.000333333	0.676684	-0.0145	0.711206	0.013889	0.184767	-0.0423333	0.991024	-0.000333333
104E03	YMR221C	S000004834	YMR221C	FMP42	Found in Mitochondrial Proteome	Uncharacterized			0.566	0.599	0.601667	0.588889	0.582667	0.546	0.485	0.537889	0.587	0.565333	0.585	0.579111	-0.130687	-0.0653436	-0.0241553	-0.0120776	0.783	0.8	0.823	0.802	0.78	0.724	0.677	0.727	0.772	0.769	0.79	0.777	-0.075	-0.025	0.144109	-0.051	0.606916	-0.009778	0.0559103	-0.075	0.14033	-0.025
104E04	YMR222C	S000004835	YMR222C	FSH2	Family of Serine Hydrolases	Verified			0.660667	0.570667	0.579333	0.603556	0.561	0.526333	0.491333	0.526222	0.569333	0.568	0.5645	0.567278	-0.197814	-0.0989072	-0.0894312	-0.0447156	0.904	0.783	0.791	0.826	0.752	0.71	0.68	0.714	0.757	0.771	0.763	0.763667	-0.112	-0.0623333	0.063014	-0.0773337	0.250941	-0.036278	0.0425889	-0.112	0.150442	-0.0623333
104E05	YMR223W	S000004836	YMR223W	UBP8	UBiquitin-specific processing Protease	Verified			0.486667	0.547	0.511667	0.515111	0.496333	0.472	0.496333	0.488222	0.4105	0.430667	0.483333	0.4415	-0.0773457	-0.0386728	-0.22247	-0.111235	0.698	0.755	0.736	0.729667	0.677	0.653	0.683	0.671	0.562	0.653	0.695	0.636667	-0.0586667	-0.093	0.268616	-0.0268893	0.0411788	-0.0736113	0.0274782	-0.0586667	0.0671913	-0.093
104E06	YMR224C	S000004837	YMR224C	MRE11	Meiotic REcombination	Verified			0.483333	0.580167	0.522333	0.528611	0.426	0.445333	0.514667	0.462	0.491	0.444667	0.419333	0.451667	-0.194314	-0.0971569	-0.226948	-0.113474	0.696	0.79	0.747	0.744333	0.597	0.63	0.696	0.641	0.652	0.661	0.653	0.655333	-0.103333	-0.089	0.1208	-0.066611	0.0638916	-0.0769443	0.0396121	-0.103333	0.0196441	-0.089
104E07	YMR225C	S000004838	YMR225C	MRPL44	Mitochondrial Ribosomal Protein, Large subunit	Verified			0.567167	0.567167	0.563	0.565778	0.542333	0.5345	0.524167	0.533667	0.55	0.551333	0.55	0.550444	-0.0842966	-0.0421483	-0.0396386	-0.0198193	0.785	0.78	0.774	0.779667	0.729	0.713	0.7	0.714	0.733	0.758	0.753	0.748	-0.0656667	-0.0316667	0.0810365	-0.0321113	0.312921	-0.0153337	0.00200288	-0.0656667	0.0312378	-0.0316667
104E08	YMR226C	S000004839	YMR226C	ORA1	OxidoReductase of Alcohols	Verified			0.597667	0.549667	0.595167	0.580833	0.544333	0.524667	0.56	0.543	0.352667	0.547	0.539667	0.479778	-0.0971721	-0.048586	-0.275758	-0.137879	0.82	0.759	0.812	0.797	0.731	0.709	0.74	0.726667	0.478	0.756	0.748	0.660667	-0.0703333	-0.136333	0.132787	-0.0378337	0.136948	-0.101056	0.0200657	-0.0703333	0.172817	-0.136333
104E09	YMR230W	S000004843	YMR230W	RPS10B	Ribosomal Protein of the Small subunit	Verified			0.581333	0.564333	0.541333	0.562333	0.496	0.468667	0.563833	0.5095	0.581833	0.522833	0.5165	0.540389	-0.142343	-0.0711717	-0.0574276	-0.0287138	0.799	0.778	0.757	0.778	0.676	0.649	0.743	0.689333	0.767	0.731	0.729	0.742333	-0.0886667	-0.0356667	0.131734	-0.052833	0.411002	-0.0219443	0.028235	-0.0886667	0.0974765	-0.0356667
104E10	YMR232W	S000004845	YMR232W	FUS2	cell FUSion	Verified			0.578	0.5275	0.501667	0.535722	0.476667	0.466	0.422333	0.455	0.602333	0.661	0.574333	0.612556	-0.235619	-0.117809	0.193356	0.0966778	0.797	0.73	0.724	0.750333	0.646	0.646	0.618	0.636667	0.781	0.873	0.778	0.810667	-0.113667	0.0603333	0.0305144	-0.0807223	0.0591761	0.076833	0.00567057	-0.113667	0.158842	0.0603333
104E11	YMR233W	S000004846	YMR233W	TRI1		Verified			0.577	0.507667	0.505	0.529889	0.483	0.482667	0.461333	0.475667	0.569333	0.582	0.602333	0.584556	-0.155739	-0.0778695	0.14165	0.0708251	0.795	0.71	0.73	0.745	0.652	0.662	0.652	0.655333	0.757	0.784	0.801	0.780667	-0.0896667	0.0356667	0.0819514	-0.0542223	0.0835943	0.0546663	0.0157891	-0.0896667	0.247447	0.0356667
104E12	YMR234W	S000004847	YMR234W	RNH1	RNase H	Verified			0.57	0.514	0.516667	0.533556	0.487	0.498	0.427667	0.470889	0.542667	0.570833	0.557667	0.557056	-0.180252	-0.0901259	0.0621827	0.0310914	0.787	0.721	0.742	0.75	0.661	0.672	0.619	0.650667	0.72	0.775	0.759	0.751333	-0.0993333	0.00133333	0.0727572	-0.0626667	0.330266	0.0235	0.00987256	-0.0993333	0.958394	0.00133333
104F01	YMR237W	S000004850	YMR237W	BCH1	Bud7 and Chs6 Homolog	Verified			0.606333	0.623	0.612667	0.614	0.649	0.582667	0.586667	0.606111	0.566167	0.476833	0.582333	0.541778	-0.0186564	-0.00932818	-0.180537	-0.0902687	0.826	0.829	0.841	0.832	0.851	0.753	0.759	0.787667	0.756	0.704	0.789	0.749667	-0.0443333	-0.0823333	0.75119	-0.00788867	0.0672232	-0.0722223	0.201905	-0.0443333	0.0198463	-0.0823333
104F02	YMR238W	S000004851	YMR238W	DFG5	Defective for Filamentous Growth	Verified			0.521833	0.563667	0.506667	0.530722	0.514167	0.436667	0.470333	0.473722	0.58	0.491	0.454333	0.508444	-0.163916	-0.0819578	-0.0618668	-0.0309334	0.733	0.776	0.731	0.746667	0.691	0.623	0.663	0.659	0.765	0.715	0.681	0.720333	-0.0876667	-0.0263333	0.093003	-0.057	0.579632	-0.022278	0.014448	-0.0876667	0.374692	-0.0263333
104F03	YMR241W	S000004854	YMR241W	YHM2	Yeast suppressor of HM mutant	Verified			0.553	0.566	0.574833	0.564611	0.565	0.541	0.453333	0.519778	0.544167	0.473667	0.524333	0.514056	-0.119363	-0.0596813	-0.135333	-0.0676666	0.773	0.779	0.785	0.779	0.76	0.72	0.645	0.708333	0.724	0.702	0.739	0.721667	-0.0706667	-0.0573333	0.225683	-0.0448333	0.0781056	-0.0505553	0.0778735	-0.0706667	0.00674336	-0.0573333
104F04	YMR242C	S000004855	YMR242C	RPL20A	Ribosomal Protein of the Large subunit	Verified			0.652667	0.541667	0.534667	0.576333	0.491333	0.513667	0.537167	0.514056	0.539667	0.486	0.499333	0.508333	-0.164979	-0.0824896	-0.181129	-0.0905643	0.885	0.75	0.754	0.796333	0.668	0.697	0.716	0.693667	0.719	0.709	0.71	0.712667	-0.102667	-0.0836667	0.152398	-0.062278	0.130684	-0.0680003	0.0640307	-0.102667	0.0995905	-0.0836667
104F05	YMR243C	S000004856	YMR243C	ZRC1	Zinc Resistance Conferring	Verified			0.560667	0.573333	0.567333	0.567111	0.562667	0.523667	0.521	0.535778	0.486	0.465833	0.491	0.480944	-0.0819967	-0.0409983	-0.237761	-0.118881	0.781	0.786	0.778	0.781667	0.753	0.706	0.698	0.719	0.645	0.696	0.7	0.680333	-0.0626667	-0.101333	0.148399	-0.031333	0.00204098	-0.0861667	0.0161416	-0.0626667	0.00263835	-0.101333
104F06	YMR244W	S000004858	YMR244W			Uncharacterized			0.560667	0.5555	0.56	0.558722	0.524167	0.572333	0.456667	0.517722	0.473667	0.471667	0.560833	0.502056	-0.109953	-0.0549765	-0.154284	-0.0771421	0.781	0.764	0.773	0.772667	0.707	0.74	0.648	0.698333	0.627	0.699	0.76	0.695333	-0.0743333	-0.0773333	0.253275	-0.041	0.101687	-0.0566667	0.0364591	-0.0743333	0.0865656	-0.0773333
104F07	YMR245W	S000004859	YMR245W			Dubious			0.579333	0.541667	0.534	0.551667	0.499667	0.592667	0.440667	0.511	0.495667	0.465833	0.567	0.5095	-0.110474	-0.0552368	-0.114715	-0.0573573	0.798	0.75	0.753	0.767	0.682	0.765	0.628	0.691667	0.656	0.696	0.769	0.707	-0.0753333	-0.06	0.376223	-0.0406663	0.235434	-0.0421667	0.117381	-0.0753333	0.140541	-0.06
104F08	YMR244C-A	S000004857	YMR244C-A	COA6	Cytochrome Oxidase Assembly	Verified			0.584	0.561333	0.542167	0.5625	0.539667	0.541	0.516667	0.532444	0.295667	0.551333	0.580833	0.475944	-0.0792221	-0.039611	-0.24106	-0.12053	0.806	0.77	0.758	0.778	0.724	0.72	0.697	0.713667	0.405	0.758	0.788	0.650333	-0.0643333	-0.127667	0.167663	-0.0300553	0.32336	-0.0865557	0.0130727	-0.0643333	0.311248	-0.127667
104F09	YMR246W	S000004860	YMR246W	FAA4	Fatty Acid Activation	Verified			0.574333	0.597667	0.549667	0.573889	0.532667	0.558167	0.479333	0.523389	0.566167	0.551333	0.566	0.561167	-0.132888	-0.0664441	-0.0323421	-0.0161711	0.793	0.799	0.763	0.785	0.721	0.729	0.675	0.708333	0.756	0.758	0.767	0.760333	-0.0766667	-0.0246667	0.117718	-0.0505	0.523404	-0.0127223	0.0123279	-0.0766667	0.116174	-0.0246667
104F10	YMR247C	S000004861	YMR247C	RKR1	RING domain mutant Killed by Rtf1 deletion	Verified			0.515333	0.552833	0.514	0.527389	0.501667	0.458667	0.528333	0.496222	0.566167	0.569333	0.582333	0.572611	-0.0878808	-0.0439404	0.118688	0.0593442	0.725	0.762	0.737	0.741333	0.683	0.64	0.704	0.675667	0.756	0.774	0.789	0.773	-0.0656667	0.0316667	0.2633	-0.0311663	0.0505332	0.0452223	0.0275646	-0.0656667	0.092072	0.0316667
104F11	YMR250W	S000004862	YMR250W	GAD1	GlutAmate Decarboxylase	Verified			0.5415	0.583667	0.523667	0.549611	0.489667	0.427667	0.539667	0.485667	0.544167	0.582	0.543333	0.5565	-0.178445	-0.0892223	0.0179705	0.00898526	0.758	0.792	0.748	0.766	0.665	0.608	0.717	0.663333	0.724	0.784	0.75	0.752667	-0.102667	-0.0133333	0.119967	-0.0639443	0.778375	0.00688867	0.0247637	-0.102667	0.55865	-0.0133333
104F12	YMR251W	S000004863	YMR251W	GTO3	Glutathione Transferase Omega-like	Verified			0.555	0.559333	0.529167	0.547833	0.524167	0.391667	0.468667	0.4615	0.573167	0.596667	0.469	0.546278	-0.247406	-0.123703	-0.00410231	-0.00205116	0.774	0.767	0.751	0.764	0.707	0.569	0.661	0.645667	0.763	0.812	0.685	0.753333	-0.118333	-0.0106667	0.0613749	-0.086333	0.968224	-0.00155533	0.0280034	-0.118333	0.77327	-0.0106667
104G01	YMR251W-A	S000004864	YMR251W-A	HOR7	HyperOsmolarity-Responsive	Verified			0.523333	0.427667	0.563	0.504667	0.334333	0.378	0.367	0.359778	0.453	0.368333	0.495667	0.439	-0.488225	-0.244112	-0.20111	-0.100555	0.735	0.658	0.774	0.722333	0.514	0.55	0.567	0.543667	0.604	0.602	0.707	0.637667	-0.178667	-0.0846667	0.0116402	-0.144889	0.234771	-0.0656667	0.00408102	-0.178667	0.119779	-0.0846667
104G02	YMR252C	S000004865	YMR252C	MLO1	Mitochondrially LOcalized protein	Uncharacterized			0.452	0.552833	0.582667	0.529167	0.458667	0.461333	0.394667	0.438222	0.524333	0.46	0.439333	0.474556	-0.27206	-0.13603	-0.157145	-0.0785726	0.664	0.762	0.795	0.740333	0.628	0.645	0.594	0.622333	0.697	0.685	0.669	0.683667	-0.118	-0.0566667	0.0738842	-0.0909443	0.253323	-0.0546113	0.0305111	-0.118	0.191099	-0.0566667
104G03	YMR253C	S000004866	YMR253C			Uncharacterized			0.457	0.460333	0.599	0.505444	0.479333	0.370333	0.447667	0.432444	0.474667	0.388	0.404333	0.422333	-0.225038	-0.112519	-0.25917	-0.129585	0.668	0.678	0.817	0.721	0.649	0.546	0.638	0.611	0.628	0.617	0.623	0.622667	-0.11	-0.0983333	0.20523	-0.073	0.141009	-0.083111	0.0963993	-0.11	0.0799123	-0.0983333
104G04	YMR254C	S000004867	YMR254C			Uncharacterized			0.623	0.486667	0.571	0.560222	0.4355	0.359667	0.434333	0.409833	0.444667	0.452	0.479	0.458556	-0.450962	-0.225481	-0.288903	-0.144451	0.837	0.699	0.783	0.773	0.602	0.537	0.621	0.586667	0.595	0.667	0.69	0.650667	-0.186333	-0.122333	0.0145925	-0.150389	0.0401937	-0.101667	0.00874697	-0.186333	0.0448569	-0.122333
104G05	YMR255W	S000004868	YMR255W	GFD1	Good For Dbp5p	Verified			0.427667	0.523333	0.5665	0.505833	0.383667	0.373333	0.448333	0.401778	0.368333	0.419333	0.454333	0.414	-0.332264	-0.166132	-0.289031	-0.144516	0.62	0.728	0.777	0.708333	0.548	0.548	0.639	0.578333	0.501	0.636	0.681	0.606	-0.13	-0.102333	0.0556051	-0.104056	0.0841892	-0.0918337	0.0528497	-0.13	0.179678	-0.102333
104G06	YMR258C	S000004871	YMR258C	ROY1	Repressor Of Ypt52	Verified			0.528333	0.601667	0.593333	0.574444	0.442833	0.482667	0.532667	0.486056	0.378333	0.529	0.497667	0.468333	-0.241046	-0.120523	-0.294632	-0.147316	0.745	0.801	0.811	0.785667	0.61	0.662	0.706	0.659333	0.521	0.735	0.709	0.655	-0.126333	-0.130667	0.0404654	-0.0883887	0.0663473	-0.106111	0.01197	-0.126333	0.100889	-0.130667
104G07	YMR259C	S000004872	YMR259C	TRM732	Transfer RNA Methyltransferase	Verified			0.563333	0.544667	0.582667	0.563556	0.445667	0.561	0.495	0.500556	0.4105	0.539667	0.452	0.467389	-0.171028	-0.0855138	-0.269934	-0.134967	0.782	0.753	0.795	0.776667	0.612	0.733	0.682	0.675667	0.562	0.746	0.68	0.662667	-0.101	-0.114	0.112434	-0.063	0.0436303	-0.0961667	0.0345019	-0.101	0.0767339	-0.114
104G08	YMR261C	S000004874	YMR261C	TPS3	Trehalose Phosphate Synthase	Verified			0.542667	0.523333	0.628333	0.564778	0.448	0.487	0.499667	0.478222	0.215	0.582	0.444667	0.413889	-0.240002	-0.120001	-0.44844	-0.22422	0.761	0.728	0.848	0.779	0.616	0.665	0.685	0.655333	0.349	0.784	0.672	0.601667	-0.123667	-0.177333	0.0468182	-0.0865553	0.176307	-0.150889	0.0242435	-0.123667	0.211849	-0.177333
104G09	YMR262W	S000004875	YMR262W			Uncharacterized			0.563333	0.569333	0.558667	0.563778	0.442833	0.516667	0.5075	0.489	0.547	0.544	0.534	0.541667	-0.205292	-0.102646	-0.0577213	-0.0288606	0.782	0.782	0.772	0.778667	0.61	0.7	0.694	0.668	0.727	0.752	0.741	0.74	-0.110667	-0.0386667	0.025851	-0.0747777	0.180413	-0.022111	0.0109163	-0.110667	0.014299	-0.0386667
104G10	YMR263W	S000004876	YMR263W	SAP30	Sin3-Associated Polypeptide	Verified			0.373667	0.384333	0.303333	0.353778	0.273667	0.273667	0.352	0.299778	0.483333	0.534	0.215	0.410778	-0.23895	-0.119475	0.215515	0.107757	0.544	0.625	0.527	0.565333	0.421	0.491	0.539	0.483667	0.643	0.741	0.458	0.614	-0.0816667	0.0486667	0.171468	-0.0539997	0.547475	0.057	0.112808	-0.0816667	0.5737	0.0486667
104G11	YMR264W	S000004877	YMR264W	CUE1	Coupling of Ubiquitin conjugation to ER degradation	Verified			0.571833	0.416667	0.457	0.481833	0.355667	0.445333	0.445333	0.415444	0.517333	0.574333	0.422333	0.504667	-0.213879	-0.106939	0.0667966	0.0333983	0.788	0.645	0.671	0.701333	0.532	0.63	0.637	0.599667	0.689	0.776	0.654	0.706333	-0.101667	0.005	0.23237	-0.066389	0.703468	0.022833	0.105049	-0.101667	0.927815	0.005
104G12	YMR265C	S000004878	YMR265C			Uncharacterized			0.612667	0.563	0.523667	0.566444	0.498	0.415333	0.526333	0.479889	0.585	0.565333	0.588667	0.579667	-0.239234	-0.119617	0.0332891	0.0166445	0.827	0.774	0.748	0.783	0.681	0.593	0.702	0.658667	0.771	0.769	0.794	0.778	-0.124333	-0.005	0.0714425	-0.086556	0.640808	0.013222	0.022704	-0.124333	0.840606	-0.005
104H01	YMR269W	S000004882	YMR269W	TMA23	Translation Machinery Associated	Verified	superseded by 2.0 plate		0.443667	0.421	0.489	0.451222	0.282667	0.415333	0.273667	0.323889	0.419333	0.295667	0.364	0.359667	-0.478339	-0.23917	-0.327178	-0.163589	0.657	0.647	0.707	0.670333	0.429	0.593	0.451	0.491	0.563	0.526	0.596	0.561667	-0.179333	-0.108667	0.0335493	-0.127333	0.0560969	-0.0915557	0.0170439	-0.179333	0.00939269	-0.108667
104H02	YMR272C	S000004885	YMR272C	SCS7	Suppressor of Ca2+ Sensitivity	Verified			0.342333	0.386667	0.460333	0.396444	0.404333	0.448333	0.363667	0.405444	0.3895	0.391	0.391	0.3905	0.0323855	0.0161928	-0.0217962	-0.0108981	0.515	0.627	0.672	0.604667	0.566	0.632	0.558	0.585333	0.533	0.623	0.611	0.589	-0.0193333	-0.0156667	0.825304	0.009	0.861974	-0.00594433	0.704791	-0.0193333	0.76792	-0.0156667
104H03									0.147	0.193667	0.193667	0.178111	0.161333	0.161333	0.161333	0.161333	0.272	0.108667	0.181333	0.187333	-0.142733	-0.0713665	0.0728301	0.0364151	0	0	0	0	0	0	0	0	0	0	0	0	0	0	0.426446	-0.0167783	0.844751	0.009222	1	0	1	0
104H04	YMR273C	S000004886	YMR273C	ZDS1	Zillion Different Screens	Verified			0.511667	0.342333	0.486667	0.446889	0.3955	0.394667	0.282667	0.357611	0.471667	0.352667	0.474167	0.432833	-0.321525	-0.160762	-0.0461046	-0.0230523	0.724	0.598	0.704	0.675333	0.56	0.572	0.458	0.53	0.625	0.586	0.686	0.632333	-0.145333	-0.043	0.174651	-0.0892777	0.819214	-0.0140553	0.0326881	-0.145333	0.384285	-0.043
104H05	YMR274C	S000004887	YMR274C	RCE1	Ras and a-factor Converting Enzyme	Verified			0.303333	0.505	0.538	0.448778	0.348667	0.426	0.331333	0.368667	0.359667	0.272	0.34	0.323889	-0.283684	-0.141842	-0.470502	-0.235251	0.476	0.708	0.756	0.646667	0.526	0.605	0.505	0.545333	0.488	0.504	0.565	0.519	-0.101333	-0.127667	0.294232	-0.080111	0.123054	-0.124889	0.282107	-0.101333	0.181635	-0.127667
104H06	YMR275C	S000004888	YMR275C	BUL1	Binds Ubiquitin Ligase	Verified			0.386667	0.303333	0.342333	0.344111	0.331333	0.331333	0.342333	0.335	0.34	0.284333	0.272	0.298778	-0.0387134	-0.0193567	-0.203802	-0.101901	0.55	0.548	0.555	0.551	0.51	0.521	0.523	0.518	0.467	0.512	0.533	0.504	-0.033	-0.047	0.732014	-0.00911133	0.19481	-0.0453333	0.0110966	-0.033	0.0605962	-0.047
104H07	YMR276W	S000004889	YMR276W	DSK2	Dominant Suppressor of kar1	Verified			0.506667	0.551333	0.571	0.543	0.474	0.563833	0.563833	0.533889	0.452	0.544	0.566333	0.520778	-0.0244127	-0.0122063	-0.0602843	-0.0301422	0.72	0.761	0.783	0.754667	0.643	0.734	0.743	0.706667	0.603	0.752	0.768	0.707667	-0.048	-0.047	0.796052	-0.00911133	0.571131	-0.0222223	0.222895	-0.048	0.402263	-0.047
104H08	YMR278W	S000004891	YMR278W	PRM15	Phospho Ribo Mutase	Verified			0.552667	0.541667	0.597667	0.564	0.506333	0.528333	0.589333	0.541333	0.181333	0.585	0.486833	0.417722	-0.0591779	-0.029589	-0.433151	-0.216576	0.772	0.75	0.815	0.779	0.685	0.712	0.764	0.720333	0.346	0.788	0.698	0.610667	-0.0586667	-0.168333	0.474382	-0.0226673	0.223244	-0.146278	0.0944637	-0.0586667	0.235178	-0.168333
104H09	YMR280C	S000004893	YMR280C	CAT8	CATabolite repression	Verified			0.593333	0.583667	0.582667	0.586556	0.516667	0.586667	0.543333	0.548889	0.557667	0.598	0.5515	0.569056	-0.0957536	-0.0478768	-0.0436983	-0.0218491	0.814	0.792	0.795	0.800333	0.695	0.757	0.72	0.724	0.744	0.813	0.755	0.770667	-0.0763333	-0.0296667	0.153786	-0.0376667	0.391897	-0.0175	0.0107811	-0.0763333	0.232691	-0.0296667
104H10	YMR283C	S000004896	YMR283C	RIT1	Ribosylation of Initiator tRNA	Verified			0.499333	0.468	0.47	0.479111	0.300667	0.447667	0.501667	0.416667	0.583333	0.544	0.352667	0.493333	-0.201467	-0.100733	0.0422025	0.0211012	0.715	0.69	0.683	0.696	0.465	0.631	0.686	0.594	0.77	0.752	0.588	0.703333	-0.102	0.00733333	0.296202	-0.062444	0.830578	0.0142223	0.160315	-0.102	0.897337	0.00733333
104H11	YMR284W	S000004897	YMR284W	YKU70	Yeast KU protein	Verified			0.563333	0.363667	0.483333	0.470111	0.472	0.348667	0.396333	0.405667	0.404333	0.382333	0.465333	0.417333	-0.212707	-0.106354	-0.171802	-0.0859008	0.782	0.613	0.698	0.697667	0.64	0.529	0.596	0.588333	0.56	0.609	0.683	0.617333	-0.109333	-0.0803333	0.329008	-0.0644443	0.385598	-0.052778	0.0994806	-0.109333	0.209673	-0.0803333
104H12	YMR285C	S000004898	YMR285C	NGL2		Verified			0.515333	0.628333	0.630333	0.591333	0.352	0.479333	0.466	0.432444	0.479	0.454333	0.382333	0.438556	-0.451457	-0.225728	-0.431212	-0.215606	0.725	0.832	0.851	0.802667	0.529	0.656	0.659	0.614667	0.637	0.67	0.602	0.636333	-0.188	-0.166333	0.0211364	-0.158889	0.0147021	-0.152778	0.0178573	-0.188	0.0100825	-0.166333
105A01	YMR289W	S000004902	YMR289W	ABZ2	para-AminoBenZoic acid (PABA) biosynthesis	Verified			0.689667	0.567	0.689667	0.648778	0.705	0.705	0.724333	0.711444	0.707	0.657667	0.643	0.669222	0.133027	0.0665134	0.0447609	0.0223805	0.764	0.623	0.766	0.717667	0.749	0.738	0.84	0.775667	0.762	0.727	0.685	0.724667	0.058	0.007	0.15704	0.0626663	0.639459	0.0204443	0.322594	0.058	0.890336	0.007
105A02	YMR291W	S000004905	YMR291W	TDA1	Topoisomerase I Damage Affected	Verified			0.615	0.59	0.505333	0.570111	0.585333	0.643	0.604333	0.610889	0.561	0.607667	0.594833	0.587833	0.0996669	0.0498334	0.0441641	0.022082	0.7	0.65	0.588	0.646	0.635	0.69	0.676	0.667	0.604	0.675	0.636	0.638333	0.021	-0.00766667	0.291917	0.0407777	0.621138	0.0177223	0.563151	0.021	0.838611	-0.00766667
105A03	YMR292W	S000004906	YMR292W	GOT1	GOlgi Transport	Verified			0.71	0.635667	0.71	0.685222	0.534167	0.682	0.670667	0.628944	0.773	0.677333	0.662667	0.704333	-0.123639	-0.0618197	0.0396864	0.0198432	0.768	0.697	0.778	0.747667	0.582	0.728	0.743	0.684333	0.776	0.746	0.708	0.743333	-0.0633333	-0.00433333	0.290057	-0.0562777	0.643816	0.019111	0.284844	-0.0633333	0.89178	-0.00433333
105A04	YMR294W	S000004908	YMR294W	JNM1	Just Nuclear Migration	Verified			0.586333	0.572167	0.568667	0.575722	0.6015	0.630667	0.585333	0.605833	0.607833	0.543833	0.546	0.565889	0.0735481	0.036774	-0.0248541	-0.012427	0.671	0.628	0.636	0.645	0.649	0.673	0.661	0.661	0.652	0.6	0.608	0.62	0.016	-0.025	0.16576	0.030111	0.687127	-0.00983367	0.346219	0.016	0.276264	-0.025
105A05									0.577667	0.477333	0.457333	0.504111	0.549333	0.432333	0.390667	0.457444	0.483167	0.376	0.386333	0.415167	-0.140145	-0.0700726	-0.280051	-0.140026	0	0	0	0	0	0	0	0	0	0	0	0	0	0	0.42065	-0.0466667	0.10371	-0.0889443	1	0	1	0
105A06	YMR294W-A	S000004909	YMR294W-A			Dubious			0.645333	0.538	0.538667	0.574	0.556667	0.567667	0.505667	0.543333	0.631333	0.520833	0.707	0.619722	-0.0792132	-0.0396066	0.110571	0.0552855	0.727	0.59	0.608	0.641667	0.603	0.616	0.578	0.599	0.677	0.573	0.737	0.662333	-0.0426667	0.0206667	0.447391	-0.0306663	0.458607	0.045722	0.347805	-0.0426667	0.741045	0.0206667
105A07	YMR295C	S000004910	YMR295C	GSR1	Glucan Synthesis Regulator	Verified			0.592	0.582667	0.655667	0.610111	0.648667	0.655667	0.693333	0.665889	0.6575	0.707	0.538667	0.634389	0.126209	0.0631047	0.0562955	0.0281477	0.675	0.641	0.733	0.683	0.696	0.702	0.775	0.724333	0.696	0.777	0.598	0.690333	0.0413333	0.00733333	0.0893381	0.0557777	0.640975	0.0242777	0.285061	0.0413333	0.896644	0.00733333
105A08	YMR297W	S000004912	YMR297W	PRC1	PRoteinase C	Verified			0.661	0.585333	0.655667	0.634	0.516	0.612	0.65	0.592667	0.611333	0.594833	0.578667	0.594944	-0.0972619	-0.048631	-0.0917279	-0.0458639	0.747	0.643	0.733	0.707667	0.571	0.663	0.731	0.655	0.655	0.662	0.63	0.649	-0.0526667	-0.0586667	0.371789	-0.0413333	0.193675	-0.0390557	0.359798	-0.0526667	0.126521	-0.0586667
105A09	YMR299C	S000004914	YMR299C	DYN3	DYNein	Verified			0.6035	0.655	0.624833	0.627778	0.490667	0.616167	0.572	0.559611	0.450333	0.565333	0.551	0.522222	-0.165829	-0.0829147	-0.26559	-0.132795	0.689	0.708	0.692	0.696333	0.551	0.668	0.652	0.623667	0.484	0.622	0.609	0.571667	-0.0726667	-0.124667	0.118705	-0.0681663	0.0305672	-0.105556	0.0911277	-0.0726667	0.0302033	-0.124667
105A10	YMR300C	S000004915	YMR300C	ADE4	ADEnine requiring	Verified			1e-05	1e-05	1e-05	1e-05	1e-05	1e-05	1e-05	1e-05	1e-05	1e-05	1e-05	1e-05	0	0	0	0	0.079	0.058	0.078	0.0716667	0.061	0.053	0.058	0.0573333	0.051	0.055	0.049	0.0516667	-0.0143333	-0.02	1	3.38813e-21	1	3.38813e-21	0.2019	-0.0143333	0.0982066	-0.02
105A11	YMR302C	S000004917	YMR302C	YME2	Yeast Mitochondrial Escape	Verified			0.505333	0.528333	0.583167	0.538944	0.376333	0.407333	0.476	0.419889	0.362667	0.527667	0.414	0.434778	-0.360129	-0.180064	-0.309858	-0.154929	0.61	0.582	0.654	0.615333	0.434	0.402	0.559	0.465	0.41	0.579	0.499	0.496	-0.150333	-0.119333	0.0169185	-0.119056	0.0795384	-0.104166	0.0274045	-0.150333	0.0603882	-0.119333
105A12	YMR303C	S000004918	YMR303C	ADH2	Alcohol DeHydrogenase	Verified			0.570833	0.555	0.49	0.538611	0.643	0.419333	0.5255	0.529278	0.555667	0.264	0.327667	0.382444	-0.0252189	-0.0126095	-0.493994	-0.246997	0.661	0.613	0.585	0.619667	0.69	0.427	0.603	0.573333	0.597	0.319	0.378	0.431333	-0.0463333	-0.188333	0.883744	-0.00933333	0.104576	-0.156166	0.557594	-0.0463333	0.0668236	-0.188333
105B01	YMR304W	S000004920	YMR304W	UBP15	UBiquitin-specific Protease	Verified			0.6035	0.584	0.633333	0.606944	0.511667	0.626667	0.639333	0.592556	0.495667	0.503667	0.455	0.484778	-0.034614	-0.017307	-0.324241	-0.16212	0.689	0.642	0.699	0.676667	0.569	0.67	0.717	0.652	0.533	0.553	0.536	0.540667	-0.0246667	-0.136	0.729653	-0.0143887	0.00225951	-0.122166	0.595469	-0.0246667	0.000847493	-0.136
105B02	YMR304C-A	S000004919	YMR304C-A			Dubious			0.625667	0.663	0.606333	0.631667	0.686333	0.686333	0.617667	0.663444	0.6575	0.645	0.617833	0.640111	0.0708122	0.0354061	0.0191589	0.00957945	0.712	0.718	0.673	0.701	0.735	0.73	0.691	0.718667	0.696	0.71	0.662	0.689333	0.0176667	-0.0116667	0.305716	0.0317777	0.718439	0.00844433	0.405529	0.0176667	0.579994	-0.0116667
105B03	YMR305C	S000004921	YMR305C	SCW10	Soluble Cell Wall protein	Verified			0.682	0.673	0.621667	0.658889	0.653667	0.724333	0.686333	0.688111	0.645	0.631333	0.626333	0.634222	0.0626063	0.0313032	-0.0550468	-0.0275234	0.758	0.737	0.69	0.728333	0.7	0.753	0.766	0.739667	0.692	0.696	0.674	0.687333	0.0113333	-0.041	0.336288	0.029222	0.304049	-0.024667	0.691584	0.0113333	0.106026	-0.041
105B04	YMR306C-A	S000004922	YMR306C-A			Dubious			0.631	0.615333	0.643	0.629778	0.662667	0.666667	0.682	0.670444	0.663333	0.671667	0.607833	0.647611	0.0902749	0.0451375	0.0402849	0.0201424	0.719	0.676	0.718	0.704333	0.707	0.715	0.758	0.726667	0.701	0.745	0.651	0.699	0.0223333	-0.00533333	0.0541533	0.040667	0.471901	0.0178333	0.329843	0.0223333	0.860764	-0.00533333
105B05	YMR307W	S000004924	YMR307W	GAS1	Glycophospholipid-Anchored Surface protein	Verified			0.360333	0.384333	0.360333	0.368333	0.331667	0.398333	0.356333	0.362111	0.376	0.347	0.264	0.329	-0.0245795	-0.0122898	-0.162924	-0.0814622	0.472	0.427	0.403	0.434	0.384	0.401	0.436	0.407	0.427	0.392	0.35	0.389667	-0.027	-0.0443333	0.796631	-0.006222	0.278612	-0.039333	0.316385	-0.027	0.180613	-0.0443333
105B06	YMR310C	S000004927	YMR310C	UPA2	Urb2-particle associated methyltransferase	Uncharacterized			0.631	0.682	0.541333	0.618111	0.606	0.580667	0.611667	0.599444	0.688	0.535333	0.671667	0.631667	-0.0442401	-0.0221201	0.0312972	0.0156486	0.719	0.744	0.609	0.690667	0.657	0.627	0.685	0.656333	0.736	0.59	0.716	0.680667	-0.0343333	-0.01	0.64961	-0.0186663	0.818495	0.0135557	0.445242	-0.0343333	0.867028	-0.01
105B07	YNL339C	S000005283	YNL339C	YRF1-6		Verified			0.584667	0.616333	0.624833	0.608611	0.537833	0.558	0.537	0.544278	0.52	0.677333	0.4985	0.565278	-0.161178	-0.0805888	-0.106561	-0.0532803	0.67	0.677	0.692	0.679667	0.587	0.603	0.616	0.602	0.566	0.746	0.567	0.626333	-0.0776667	-0.0533333	0.0158975	-0.0643333	0.435119	-0.0433333	0.00149935	-0.0776667	0.380346	-0.0533333
105B08	YNL338W	S000005282	YNL338W			Dubious			0.651	0.611333	0.661	0.641111	0.617667	0.559667	0.670667	0.616	0.590333	0.616667	0.645	0.617333	-0.0576441	-0.028822	-0.0545247	-0.0272624	0.733	0.672	0.734	0.713	0.666	0.607	0.743	0.672	0.637	0.68	0.688	0.668333	-0.041	-0.0446667	0.485244	-0.0251107	0.350661	-0.0237777	0.365127	-0.041	0.13243	-0.0446667
105B09	YNL336W	S000005280	YNL336W	COS1	COnserved Sequence	Verified			0.612	0.606333	0.6495	0.622611	0.546	0.663	0.5925	0.6005	0.591333	0.602667	0.602667	0.598889	-0.0521671	-0.0260835	-0.056043	-0.0280215	0.696	0.67	0.728	0.698	0.592	0.713	0.668	0.657667	0.638	0.668	0.646	0.650667	-0.0403333	-0.0473333	0.546944	-0.022111	0.247102	-0.023722	0.318677	-0.0403333	0.0551442	-0.0473333
105B10	YNL335W	S000005279	YNL335W	DDI2	DNA Damage Inducible	Verified			0.656333	0.622333	0.616833	0.631833	0.537833	0.476	0.564333	0.526056	0.578667	0.65	0.636	0.621556	-0.264329	-0.132164	-0.0236607	-0.0118304	0.742	0.685	0.686	0.704333	0.587	0.507	0.641	0.578333	0.623	0.718	0.683	0.674667	-0.126	-0.0296667	0.0119894	-0.105778	0.702895	-0.0102773	0.0266386	-0.126	0.389485	-0.0296667
105B11	YNL334C	S000005278	YNL334C	SNO2	SNZ proximal Open reading frame	Verified			0.645333	0.643	0.6495	0.645944	0.597	0.376333	0.601333	0.524889	0.497667	0.609667	0.605333	0.570889	-0.299398	-0.149699	-0.1782	-0.0891001	0.727	0.699	0.728	0.718	0.645	0.388	0.675	0.569333	0.538	0.676	0.648	0.620667	-0.148667	-0.0973333	0.117663	-0.121056	0.0766331	-0.0750553	0.137802	-0.148667	0.0608061	-0.0973333
105B12	YNL333W	S000005277	YNL333W	SNZ2	SNooZe	Verified			0.663	0.661	0.645333	0.656444	0.724333	0.356333	0.594667	0.558444	0.477667	0.489667	0.590833	0.519389	-0.233259	-0.11663	-0.337858	-0.168929	0.75	0.717	0.725	0.730667	0.752	0.387	0.669	0.602667	0.506	0.535	0.634	0.558333	-0.128	-0.172333	0.338732	-0.098	0.00859771	-0.137055	0.263584	-0.128	0.00614662	-0.172333
105C01	YNL332W	S000005276	YNL332W	THI12	THIamine metabolism	Verified			0.568667	0.54	0.558333	0.555667	0.651167	0.601333	0.609	0.6205	0.594	0.589	0.617833	0.600278	0.159212	0.0796058	0.111411	0.0557053	0.659	0.593	0.626	0.626	0.699	0.652	0.682	0.677667	0.639	0.655	0.662	0.652	0.0516667	0.026	0.0233254	0.0648333	0.0458184	0.044611	0.0723526	0.0516667	0.248744	0.026
105C02	YNL329C	S000005273	YNL329C	PEX6	PEroXin	Verified			0.570833	0.651	0.606333	0.609389	0.639333	0.649333	0.66	0.649556	0.672167	0.688	0.682	0.680722	0.0920897	0.0460449	0.159703	0.0798515	0.661	0.707	0.673	0.680333	0.686	0.692	0.737	0.705	0.709	0.76	0.72	0.729667	0.0246667	0.0493333	0.164015	0.0401667	0.0304373	0.0713337	0.285842	0.0246667	0.0607547	0.0493333
105C03	YNL328C	S000005272	YNL328C	MDJ2	Mitochondrial DnaJ homolog	Verified			0.599667	0.656333	0.6035	0.619833	0.641	0.693333	0.655667	0.663333	0.754333	0.662	0.6575	0.691278	0.0978537	0.0489268	0.157385	0.0786926	0.687	0.709	0.671	0.689	0.688	0.734	0.736	0.719333	0.768	0.734	0.705	0.735667	0.0303333	0.0466667	0.137999	0.0435	0.0868233	0.0714443	0.170482	0.0303333	0.0759523	0.0466667
105C04	YNL327W	S000005271	YNL327W	EGT2	Early G1 Transcript	Verified			0.617333	0.584	0.606333	0.602556	0.47	0.592667	0.535667	0.532778	0.662	0.663333	0.607833	0.644389	-0.17756	-0.0887802	0.0968374	0.0484187	0.703	0.642	0.673	0.672667	0.532	0.644	0.615	0.597	0.699	0.736	0.651	0.695333	-0.0756667	0.0226667	0.0948494	-0.0697773	0.117618	0.0418333	0.0864446	-0.0756667	0.463805	0.0226667
105C05	YNL326C	S000005270	YNL326C	PFA3	Protein Fatty Acyltransferase	Verified			0.566167	0.558333	0.584	0.5695	0.613667	0.661167	0.611667	0.628833	0.636	0.576	0.662667	0.624889	0.142982	0.0714909	0.133904	0.0669519	0.658	0.618	0.655	0.643667	0.66	0.711	0.685	0.685333	0.678	0.636	0.708	0.674	0.0416667	0.0303333	0.0330798	0.0593337	0.0889453	0.055389	0.0837841	0.0416667	0.255195	0.0303333
105C06	YNL324W	S000005268	YNL324W			Dubious			0.593667	0.624	0.554	0.590556	0.636333	0.598	0.5535	0.595944	0.672167	0.585	0.672667	0.643278	0.0131051	0.00655253	0.123369	0.0616845	0.677	0.687	0.621	0.661667	0.681	0.65	0.633	0.654667	0.709	0.648	0.718	0.691667	-0.007	0.03	0.865772	0.00538867	0.171331	0.0527223	0.780444	-0.007	0.340094	0.03
105C07	YNL325C	S000005269	YNL325C	FIG4	Factor-Induced Gene	Verified			0.589667	0.592833	0.6035	0.595333	0.651167	0.613667	0.601333	0.622056	0.541667	0.657333	0.6575	0.618833	0.0633458	0.0316729	0.0558532	0.0279266	0.673	0.653	0.671	0.665667	0.699	0.667	0.675	0.680333	0.581	0.726	0.705	0.670667	0.0146667	0.005	0.224951	0.0267223	0.541311	0.0235	0.301827	0.0146667	0.910511	0.005
105C08	YNL323W	S000005267	YNL323W	LEM3	Ligand-Effect Modulator	Verified			0.54	0.556667	0.534333	0.543667	0.544667	0.551667	0.547667	0.548	0.538667	0.598667	0.568	0.568444	0.0114535	0.00572676	0.064297	0.0321485	0.633	0.614	0.605	0.617333	0.59	0.598	0.631	0.606333	0.579	0.665	0.621	0.621667	-0.011	0.00433333	0.789997	0.00433367	0.288341	0.024778	0.508691	-0.011	0.869036	0.00433333
105C09	YNL322C	S000005266	YNL322C	KRE1	Killer toxin REsistant	Verified			0.550333	0.575	0.567	0.564111	0.566833	0.604333	0.511667	0.560944	0.535333	0.626333	0.611333	0.591	-0.00812146	-0.00406073	0.0671788	0.0335894	0.642	0.63	0.635	0.635667	0.615	0.654	0.593	0.620667	0.576	0.69	0.658	0.641333	-0.015	0.00566667	0.913435	-0.00316667	0.385914	0.0268887	0.444308	-0.015	0.866299	0.00566667
105C10	YNL321W	S000005265	YNL321W	VNX1	Vacuolar Na+/H+ eXchanger	Verified			0.576	0.576	0.585333	0.579111	0.675333	0.592333	0.591	0.619556	0.526667	0.643333	0.688	0.619333	0.0973935	0.0486967	0.0968759	0.048438	0.666	0.631	0.658	0.651667	0.731	0.643	0.667	0.680333	0.575	0.709	0.723	0.669	0.0286667	0.0173333	0.202867	0.0404443	0.395814	0.0402223	0.33445	0.0286667	0.714166	0.0173333
105C11	YNL320W	S000005264	YNL320W			Uncharacterized			0.606333	0.625667	0.584667	0.605556	0.671333	0.47	0.644667	0.595333	0.503667	0.597	0.65	0.583556	-0.0245616	-0.0122808	-0.0533893	-0.0266947	0.691	0.688	0.657	0.678667	0.72	0.491	0.722	0.644333	0.544	0.664	0.693	0.633667	-0.0343333	-0.045	0.863735	-0.0102223	0.608906	-0.022	0.649133	-0.0343333	0.34791	-0.045
105C12	YNL319W	S000005263	YNL319W			Dubious			0.616	0.596667	0.62	0.610889	0.682	0.511667	0.6285	0.607389	0.432667	0.620333	0.754333	0.602444	-0.00828948	-0.00414474	-0.0200818	-0.0100409	0.701	0.658	0.689	0.682667	0.732	0.545	0.71	0.662333	0.47	0.687	0.751	0.636	-0.0203333	-0.0466667	0.941791	-0.0035	0.921269	-0.00844467	0.729258	-0.0203333	0.579441	-0.0466667
105D01	YNL318C	S000005262	YNL318C	HXT14	HeXose Transporter	Verified			0.550333	0.550667	0.545667	0.548889	0.566833	0.590667	0.494667	0.550722	0.595667	0.570667	0.347	0.504444	0.00481069	0.00240534	-0.121819	-0.0609094	0.642	0.61	0.612	0.621333	0.615	0.64	0.571	0.608667	0.644	0.627	0.398	0.556333	-0.0126667	-0.065	0.951131	0.00183333	0.547583	-0.0444443	0.587861	-0.0126667	0.416416	-0.065
105D02	YNL314W	S000005258	YNL314W	DAL82	Degradation of Allantoin	Verified			0.538333	0.590667	0.5505	0.559833	0.505667	0.611333	0.558833	0.558611	0.552667	0.754333	0.392333	0.566444	-0.00315312	-0.00157656	0.0169371	0.00846854	0.632	0.651	0.615	0.632667	0.568	0.662	0.64	0.623333	0.594	0.899	0.468	0.653667	-0.00933333	0.021	0.971514	-0.00122233	0.945322	0.006611	0.75644	-0.00933333	0.86491	0.021
105D03	YNL311C	S000005255	YNL311C	SKP2	homology with human SKP2	Verified			0.0936667	0.0936667	0.0936667	0.0936667	0.109667	0.109667	0.109667	0.109667	0.162333	0.162333	0.162333	0.162333	0.227517	0.113759	0.793352	0.396676	0.173	0.175	0.148	0.165333	0.164	0.2	0.137	0.167	0.234	0.245	0.163	0.214	0.00166667	0.0486667	0.309583	0.0160003	0.00327684	0.0686663	0.936081	0.00166667	0.119557	0.0486667
105D04	YNL307C	S000005251	YNL307C	MCK1	Meiosis and Centromere regulatory Kinase	Verified			0.5265	0.523167	0.447	0.498889	0.407333	0.481	0.634	0.507444	0.587667	0.332667	0.332667	0.417667	0.0245313	0.0122657	-0.256367	-0.128183	0.624	0.572	0.526	0.574	0.475	0.513	0.715	0.567667	0.63	0.372	0.386	0.462667	-0.00633333	-0.111333	0.8968	0.00855533	0.339698	-0.081222	0.934236	-0.00633333	0.22869	-0.111333
105D05	YNL305C	S000005249	YNL305C	BXI1	BaX Inhibitor	Verified			0.582167	0.572167	0.594167	0.582833	0.499333	0.543	0.497667	0.513333	0.4665	0.465667	0.773	0.568389	-0.183187	-0.0915937	-0.036205	-0.0181025	0.668	0.628	0.666	0.654	0.557	0.585	0.575	0.572333	0.501	0.509	0.796	0.602	-0.0816667	-0.052	0.0150484	-0.0695003	0.877159	-0.0144447	0.0038463	-0.0816667	0.586887	-0.052
105D06	YNL304W	S000005248	YNL304W	YPT11	Yeast Protein Two	Verified			0.510333	0.57	0.523167	0.5345	0.445	0.445	0.432333	0.440778	0.521667	0.424667	0.620333	0.522222	-0.278138	-0.139069	-0.0335261	-0.016763	0.614	0.626	0.593	0.611	0.479	0.485	0.541	0.501667	0.57	0.459	0.663	0.564	-0.109333	-0.047	0.00584757	-0.0937223	0.824647	-0.0122777	0.00400257	-0.109333	0.432162	-0.047
105D07	YNL303W	S000005247	YNL303W			Dubious			0.587	0.58	0.577667	0.581556	0.481	0.5855	0.543	0.5365	0.394	0.609667	0.52	0.507889	-0.116339	-0.0581694	-0.195404	-0.0977021	0.672	0.638	0.647	0.652333	0.543	0.632	0.627	0.600667	0.439	0.676	0.576	0.563667	-0.0516667	-0.0886667	0.185442	-0.0450557	0.237834	-0.0736667	0.134464	-0.0516667	0.224192	-0.0886667
105D08	YNL302C	S000005246	YNL302C	RPS19B	Ribosomal Protein of the Small subunit	Verified			0.575	0.584	0.528333	0.562444	0.390667	0.494667	0.476	0.453778	0.469	0.477	0.436333	0.460778	-0.309725	-0.154862	-0.287639	-0.14382	0.665	0.642	0.594	0.633667	0.468	0.531	0.559	0.519333	0.502	0.526	0.526	0.518	-0.114333	-0.115667	0.0219436	-0.108666	0.00555352	-0.101667	0.0166517	-0.114333	0.0034356	-0.115667
105D09	YNL301C	S000005245	YNL301C	RPL18B	Ribosomal Protein of the Large subunit	Verified			0.589667	0.565333	0.582167	0.579056	0.559667	0.555333	0.445	0.52	0.386333	0.496667	0.525667	0.469556	-0.15519	-0.0775951	-0.302406	-0.151203	0.673	0.621	0.653	0.649	0.604	0.602	0.543	0.583	0.429	0.543	0.58	0.517333	-0.066	-0.131667	0.154029	-0.0590557	0.0359011	-0.1095	0.0414722	-0.066	0.0322231	-0.131667
105D10	YNL299W	S000005243	YNL299W	TRF5	Topoisomerase one-Related Function	Verified			0.612	0.587	0.590333	0.596444	0.526	0.571333	0.579	0.558778	0.499333	0.773	0.450333	0.574222	-0.0941131	-0.0470566	-0.0547786	-0.0273893	0.696	0.645	0.662	0.667667	0.577	0.617	0.653	0.615667	0.54	0.902	0.531	0.657667	-0.052	-0.01	0.130915	-0.0376667	0.809129	-0.0222223	0.0962869	-0.052	0.93261	-0.01
105D11	YNL298W	S000005242	YNL298W	CLA4	CLn Activity dependant	Verified			0.57	0.57	0.573	0.571	0.535667	0.490667	0.564333	0.530222	0.327667	0.461	0.4985	0.429056	-0.106894	-0.0534468	-0.412326	-0.206163	0.66	0.626	0.644	0.643333	0.584	0.523	0.641	0.582667	0.389	0.504	0.567	0.486667	-0.0606667	-0.156667	0.135262	-0.0407777	0.0258102	-0.141944	0.127988	-0.0606667	0.0249513	-0.156667
105D12	YNL296W	S000005240	YNL296W			Dubious			0.457333	0.505333	0.447	0.469889	0.432333	0.331667	0.463667	0.409222	0.489667	0.455	0.403333	0.449333	-0.199435	-0.0997176	-0.0645336	-0.0322668	0.548	0.533	0.526	0.535667	0.476	0.37	0.556	0.467333	0.524	0.498	0.484	0.502	-0.0683333	-0.0336667	0.185348	-0.0606663	0.51958	-0.0205553	0.231149	-0.0683333	0.066292	-0.0336667
105E01	YNL297C	S000005241	YNL297C	MON2	MONensin sensitivity	Verified			0.329667	0.360333	0.384333	0.358111	0.407333	0.463667	0.398333	0.423111	0.461	0.436333	0.362667	0.42	0.240629	0.120315	0.229982	0.114991	0.468	0.421	0.43	0.439667	0.475	0.49	0.491	0.485333	0.494	0.464	0.432	0.463333	0.0456667	0.0236667	0.0526281	0.065	0.105623	0.061889	0.0345392	0.0456667	0.336187	0.0236667
105E02	YNL295W	S000005239	YNL295W	MRX6	Mitochondrial oRganization of gene eXpression (MIOREX)	Verified			0.545667	0.586333	0.556333	0.562778	0.585667	0.571333	0.547667	0.568222	0.566667	0.619	0.494	0.559889	0.0138899	0.00694495	-0.00742481	-0.00371241	0.64	0.644	0.625	0.636333	0.636	0.617	0.631	0.628	0.612	0.684	0.566	0.620667	-0.00833333	-0.0156667	0.796121	0.00544467	0.938258	-0.00288867	0.455274	-0.00833333	0.65118	-0.0156667
105E03	YNL294C	S000005238	YNL294C	RIM21	Regulator of IME2	Verified			0.533333	0.617333	0.5505	0.567056	0.584	0.566	0.5975	0.5825	0.626333	0.636	0.597	0.619778	0.038768	0.019384	0.128261	0.0641305	0.626	0.678	0.615	0.639667	0.634	0.614	0.67	0.639333	0.67	0.702	0.637	0.669667	-0.000333333	0.03	0.594322	0.0154447	0.112289	0.0527223	0.989566	-0.000333333	0.296846	0.03
105E04	YNL293W	S000005237	YNL293W	MSB3	Multicopy Suppressor of Bud Emergence	Verified			0.582167	0.629	0.616833	0.609333	0.590333	0.597	0.634	0.607111	0.616	0.578667	0.556833	0.583833	-0.00527109	-0.00263554	-0.0616751	-0.0308375	0.668	0.689	0.686	0.681	0.637	0.648	0.715	0.666667	0.663	0.638	0.612	0.637667	-0.0143333	-0.0433333	0.923117	-0.00222233	0.324569	-0.0255	0.578174	-0.0143333	0.0475994	-0.0433333
105E05	YNL292W	S000005236	YNL292W	PUS4	PseudoUridine Synthase	Verified			0.62	0.606333	0.592	0.606111	0.613667	0.626667	0.564333	0.601556	0.576	0.538667	0.563167	0.559278	-0.0108843	-0.00544215	-0.116017	-0.0580086	0.705	0.67	0.663	0.679333	0.66	0.67	0.641	0.657	0.619	0.594	0.617	0.61	-0.0223333	-0.0693333	0.848361	-0.00455533	0.0449063	-0.046833	0.219499	-0.0223333	0.00755558	-0.0693333
105E06	YNL291C	S000005235	YNL291C	MID1	Mating pheromone-Induced Death	Verified			0.673	0.71	0.663	0.682	0.644667	0.671333	0.590333	0.635444	0.643	0.568	0.631333	0.614111	-0.102006	-0.0510029	-0.151272	-0.075636	0.753	0.799	0.736	0.762667	0.693	0.723	0.666	0.694	0.691	0.626	0.676	0.664333	-0.0686667	-0.0983333	0.149389	-0.0465557	0.0511072	-0.067889	0.0360825	-0.0686667	0.0133917	-0.0983333
105E07	YNL289W	S000005233	YNL289W	PCL1	Pho85 CycLin	Verified			0.645333	0.621	0.632	0.632778	0.611333	0.616167	0.653667	0.627056	0.509	0.642667	0.590833	0.580833	-0.0131057	-0.00655283	-0.123575	-0.0617873	0.727	0.682	0.698	0.702333	0.659	0.668	0.733	0.686667	0.555	0.707	0.634	0.632	-0.0156667	-0.0703333	0.777565	-0.005722	0.211235	-0.0519443	0.565232	-0.0156667	0.159717	-0.0703333
105E08	YNL288W	S000005232	YNL288W	CAF40	CCR4 Associated Factor	Verified			0.577667	0.582	0.577667	0.579111	0.579833	0.564333	0.613667	0.585944	0.487667	0.551833	0.489667	0.509722	0.0169237	0.00846185	-0.184129	-0.0920645	0.667	0.64	0.647	0.651333	0.631	0.613	0.686	0.643333	0.522	0.609	0.565	0.565333	-0.008	-0.086	0.732682	0.006833	0.025648	-0.069389	0.736788	-0.008	0.0198226	-0.086
105E09	YNL286W	S000005230	YNL286W	CUS2	Cold sensitive U2 snRNA Suppressor	Verified			0.605667	0.577667	0.610333	0.597889	0.497667	0.529667	0.499333	0.508889	0.414	0.482	0.594833	0.496944	-0.232527	-0.116263	-0.266793	-0.133396	0.69	0.634	0.68	0.668	0.556	0.572	0.576	0.568	0.451	0.53	0.636	0.539	-0.1	-0.129	0.00429225	-0.089	0.0859016	-0.100945	0.00298307	-0.1	0.0567476	-0.129
105E10	YNL285W	S000005229	YNL285W			Dubious			0.621	0.600667	0.595333	0.605667	0.631667	0.516	0.648667	0.598778	0.409333	0.508667	0.615333	0.511111	-0.0165033	-0.00825167	-0.244887	-0.122444	0.706	0.66	0.667	0.677667	0.679	0.55	0.73	0.653	0.449	0.554	0.659	0.554	-0.0246667	-0.123667	0.86623	-0.00688867	0.13202	-0.0945557	0.649567	-0.0246667	0.0847747	-0.123667
105E11	YNL283C	S000005227	YNL283C	WSC2	cell Wall integrity and Stress response Component	Verified			0.622333	0.604333	0.565333	0.597333	0.570667	0.545333	0.606	0.574	0.398333	0.492333	0.586333	0.492333	-0.0574855	-0.0287427	-0.278901	-0.13945	0.707	0.668	0.632	0.669	0.616	0.587	0.677	0.626667	0.445	0.541	0.633	0.539667	-0.0423333	-0.129333	0.394781	-0.023333	0.0889069	-0.105	0.244744	-0.0423333	0.0627308	-0.129333
105E12	YNL281W	S000005225	YNL281W	HCH1	High-Copy Hsp90 suppressor	Verified			0.616	0.606333	0.594167	0.6055	0.592333	0.6	0.5925	0.594944	0.424667	0.469	0.643	0.512222	-0.025372	-0.012686	-0.241357	-0.120679	0.701	0.67	0.666	0.679	0.638	0.651	0.668	0.652333	0.461	0.515	0.685	0.553667	-0.0266667	-0.125333	0.521839	-0.0105557	0.171037	-0.0932777	0.130614	-0.0266667	0.104001	-0.125333
105F01	YNL280C	S000005224	YNL280C	ERG24	ERGosterol biosynthesis	Verified	superseded by 2.0 plate		0.538333	0.533333	0.510333	0.527333	0.543	0.534167	0.534333	0.537167	0.483167	0.499333	0.465667	0.482722	0.0266546	0.0133273	-0.127522	-0.063761	0.632	0.584	0.59	0.602	0.589	0.579	0.614	0.594	0.514	0.546	0.542	0.534	-0.008	-0.068	0.569911	0.00983367	0.0494489	-0.0446107	0.67852	-0.008	0.0140262	-0.068
105F02	YNL278W	S000005222	YNL278W	CAF120	CCR4 Associated Factor	Verified			0.452	0.545667	0.571333	0.523	0.594667	0.652333	0.613667	0.620222	0.390667	0.386333	0.426667	0.401222	0.245974	0.122987	-0.382409	-0.191205	0.544	0.6	0.64	0.594667	0.642	0.698	0.686	0.675333	0.433	0.418	0.51	0.453667	0.0806667	-0.141	0.043413	0.0972223	0.0169285	-0.121778	0.0475775	0.0806667	0.0133314	-0.141
105F03	YNL275W	S000005219	YNL275W	BOR1	BORon transporter	Verified			0.5575	0.633333	0.598167	0.596333	0.655667	0.613667	0.626	0.631778	0.616	0.555667	0.503667	0.558444	0.0832982	0.0416491	-0.0947052	-0.0473526	0.646	0.695	0.668	0.669667	0.701	0.667	0.708	0.692	0.663	0.613	0.569	0.615	0.0223333	-0.0546667	0.224543	0.0354447	0.341475	-0.0378887	0.288024	0.0223333	0.118507	-0.0546667
105F04	YNL273W	S000005217	YNL273W	TOF1	TOpoisomerase I-interacting Factor	Verified			0.577667	0.643	0.586667	0.602444	0.614667	0.601667	0.662667	0.626333	0.643	0.525667	0.508667	0.559111	0.0561025	0.0280512	-0.107693	-0.0538466	0.667	0.699	0.659	0.675	0.661	0.653	0.741	0.685	0.691	0.577	0.572	0.613333	0.01	-0.0616667	0.42344	0.023889	0.352242	-0.0433333	0.742941	0.01	0.165791	-0.0616667
105F05	YNL271C	S000005215	YNL271C	BNI1	Bud Neck Involved	Verified			0.554	0.610333	0.615	0.593111	0.66	0.630667	0.490667	0.593778	0.619667	0.561	0.477333	0.552667	0.0016207	0.000810351	-0.101893	-0.0509464	0.643	0.671	0.684	0.666	0.704	0.673	0.57	0.649	0.666	0.617	0.555	0.612667	-0.017	-0.0533333	0.989804	0.000667	0.372493	-0.0404443	0.68271	-0.017	0.159479	-0.0533333
105F06	YNL270C	S000005214	YNL270C	ALP1		Verified			0.584667	0.632	0.576	0.597556	0.517667	0.534167	0.534	0.528611	0.607833	0.487667	0.482	0.525833	-0.176866	-0.088433	-0.184467	-0.0922336	0.67	0.694	0.646	0.67	0.573	0.579	0.613	0.588333	0.652	0.533	0.557	0.580667	-0.0816667	-0.0893333	0.0198447	-0.0689443	0.133717	-0.0717223	0.00735857	-0.0816667	0.0581799	-0.0893333
105F07	YNL269W	S000005213	YNL269W	BSC4	Bypass of Stop Codon	Verified			0.635667	0.62	0.590333	0.615333	0.599	0.639333	0.601333	0.613222	0.455	0.591333	0.535333	0.527222	-0.00495817	-0.00247908	-0.222957	-0.111478	0.724	0.681	0.662	0.689	0.646	0.687	0.675	0.669333	0.486	0.657	0.595	0.579333	-0.0196667	-0.109667	0.92501	-0.00211133	0.0662524	-0.0881113	0.399008	-0.0196667	0.0773327	-0.109667
105F08	YNL266W	S000005210	YNL266W			Dubious			0.605667	0.629	0.628	0.620889	0.561333	0.621	0.570667	0.584333	0.492333	0.484333	0.461	0.479222	-0.0875435	-0.0437718	-0.37364	-0.18682	0.69	0.689	0.694	0.691	0.605	0.669	0.651	0.641667	0.525	0.532	0.54	0.532333	-0.0493333	-0.158667	0.157543	-0.0365557	0.000292793	-0.141667	0.0485761	-0.0493333	1.07548e-05	-0.158667
105F09	YNL265C	S000005209	YNL265C	IST1	Increased Sodium Tolerance	Verified			0.633333	0.605333	0.641333	0.626667	0.534167	0.594667	0.544667	0.557833	0.345333	0.467333	0.576	0.462889	-0.167864	-0.0839321	-0.437032	-0.218516	0.721	0.669	0.714	0.701333	0.582	0.645	0.629	0.618667	0.404	0.513	0.628	0.515	-0.0826667	-0.186333	0.0289117	-0.0688327	0.0371689	-0.163778	0.0188628	-0.0826667	0.0298147	-0.186333
105F10	YNL264C	S000005208	YNL264C	PDR17	Pleiotropic Drug Resistance	Verified			0.590667	0.547333	0.58	0.572667	0.564333	0.517667	0.567667	0.549889	0.357667	0.357667	0.521667	0.412333	-0.0585555	-0.0292777	-0.473885	-0.236942	0.674	0.601	0.65	0.641667	0.611	0.553	0.644	0.602667	0.407	0.4	0.577	0.461333	-0.039	-0.180333	0.35992	-0.0227777	0.0216159	-0.160333	0.278187	-0.039	0.0256785	-0.180333
105F11	YNL259C	S000005203	YNL259C	ATX1	AnTioXidant	Verified			0.535333	0.550333	0.541333	0.542333	0.525	0.505667	0.621	0.550556	0.436333	0.327667	0.445333	0.403111	0.0217083	0.0108542	-0.428002	-0.214001	0.631	0.609	0.609	0.616333	0.575	0.543	0.695	0.604333	0.474	0.371	0.528	0.457667	-0.012	-0.158667	0.817294	0.00822267	0.00950414	-0.139222	0.792834	-0.012	0.0151505	-0.158667
105F12	YNL257C	S000005201	YNL257C	SIP3	SNF1-Interacting Protein	Verified			0.595333	0.592833	0.570167	0.586111	0.572	0.584	0.585333	0.580444	0.426667	0.390667	0.432667	0.416667	-0.0140162	-0.0070081	-0.49228	-0.24614	0.679	0.653	0.639	0.657	0.619	0.629	0.661	0.636333	0.463	0.426	0.52	0.469667	-0.0206667	-0.187333	0.740444	-0.00566667	0.000196596	-0.169444	0.286486	-0.0206667	0.00130207	-0.187333
105G01	YNL255C	S000005199	YNL255C	GIS2	GIg Suppressor	Verified			0.442	0.442	0.621667	0.501889	0.6015	0.661167	0.641	0.634556	0.65	0.615333	0.552667	0.606	0.338378	0.169189	0.27195	0.135975	0.521	0.494	0.69	0.568333	0.649	0.711	0.718	0.692667	0.694	0.679	0.61	0.661	0.124333	0.0926667	0.0575092	0.132667	0.131375	0.104111	0.0938131	0.124333	0.191371	0.0926667
105G02	YNL254C	S000005198	YNL254C	RTC4	Restriction of Telomere Capping	Verified			0.384333	0.457333	0.612667	0.484778	0.67	0.641	0.643	0.651333	0.566667	0.589	0.494	0.549889	0.426073	0.213036	0.181817	0.0909083	0.511	0.511	0.682	0.568	0.719	0.689	0.721	0.709667	0.612	0.655	0.566	0.611	0.141667	0.043	0.0354263	0.166556	0.354799	0.0651113	0.046376	0.141667	0.488488	0.043
105G03	YNL253W	S000005197	YNL253W	TEX1	TrEX component	Verified			0.542667	0.329667	0.586667	0.486333	0.662667	0.606	0.705	0.657889	0.682	0.558	0.556833	0.598944	0.435898	0.217949	0.300477	0.150238	0.636	0.362	0.659	0.552333	0.707	0.656	0.8	0.721	0.735	0.616	0.612	0.654333	0.168667	0.102	0.0629382	0.171555	0.204977	0.112611	0.138749	0.168667	0.331618	0.102
105G04	YNL249C	S000005193	YNL249C	MPA43	Multicopy PDC1 Activator	Verified			0.641333	0.555	0.635667	0.610667	0.613667	0.636333	0.6285	0.626167	0.619667	0.496667	0.469	0.528444	0.0361616	0.0180808	-0.208633	-0.104317	0.726	0.613	0.701	0.68	0.66	0.685	0.71	0.685	0.666	0.543	0.545	0.584667	0.005	-0.0953333	0.606749	0.0155	0.145832	-0.082222	0.890912	0.005	0.111096	-0.0953333
105G05	YNL248C	S000005192	YNL248C	RPA49	RNA Polymerase A	Verified			0.49	0.510333	0.534333	0.511556	0.463667	0.561333	0.407333	0.477444	0.338333	0.432667	0.409333	0.393444	-0.0995581	-0.049779	-0.378731	-0.189365	0.585	0.542	0.605	0.577333	0.517	0.61	0.517	0.548	0.403	0.463	0.498	0.454667	-0.0293333	-0.122667	0.45594	-0.034111	0.00946707	-0.118111	0.424799	-0.0293333	0.011936	-0.122667
105G06	YNL246W	S000005190	YNL246W	VPS75	Vacuolar Protein Sorting	Verified			0.5575	0.648	0.582167	0.595889	0.476	0.579	0.538667	0.531222	0.546	0.414	0.484333	0.481444	-0.165728	-0.0828639	-0.307674	-0.153837	0.646	0.704	0.653	0.667667	0.534	0.625	0.62	0.593	0.585	0.447	0.562	0.531333	-0.0746667	-0.136333	0.139273	-0.0646667	0.0395864	-0.114445	0.0713277	-0.0746667	0.0258114	-0.136333
105G07	YOR001W	S000005527	YOR001W	RRP6	Ribosomal RNA Processing	Verified			0.521667	0.523167	0.523167	0.522667	0.407333	0.499333	0.376333	0.427667	0.264	0.477667	0.392333	0.378	-0.289404	-0.144702	-0.467505	-0.233752	0.615	0.572	0.593	0.593333	0.475	0.537	0.479	0.497	0.278	0.527	0.468	0.424333	-0.0963333	-0.169	0.0373259	-0.0950007	0.0432986	-0.144667	0.00865792	-0.0963333	0.0615083	-0.169
105G08	YOR002W	S000005528	YOR002W	ALG6	Asparagine-Linked Glycosylation	Verified			0.584667	0.599667	0.583167	0.589167	0.592333	0.5855	0.516833	0.564889	0.332667	0.345333	0.509333	0.395778	-0.0607087	-0.0303543	-0.573985	-0.286993	0.67	0.659	0.654	0.661	0.638	0.632	0.599	0.623	0.395	0.391	0.573	0.453	-0.038	-0.208	0.381395	-0.0242783	0.0109524	-0.193389	0.0419757	-0.038	0.0139872	-0.208
105G09	YOR003W	S000005529	YOR003W	YSP3	Yeast Subtilisin-like Protease III	Verified			0.607333	0.643	0.575	0.608444	0.599	0.609	0.476	0.561333	0.347	0.338333	0.527667	0.404333	-0.116268	-0.0581339	-0.58958	-0.29479	0.694	0.699	0.645	0.679333	0.646	0.659	0.559	0.621333	0.406	0.375	0.584	0.455	-0.058	-0.224333	0.316668	-0.047111	0.0141601	-0.204111	0.14476	-0.058	0.0159454	-0.224333
105G10	YOR005C	S000005531	YOR005C	DNL4	DNA Ligase	Verified			0.628	0.612667	0.611333	0.617333	0.609	0.545333	0.670667	0.608333	0.4665	0.394	0.563167	0.474556	-0.0211876	-0.0105938	-0.379473	-0.189736	0.716	0.675	0.681	0.690667	0.658	0.587	0.743	0.662667	0.501	0.43	0.617	0.516	-0.028	-0.174667	0.803318	-0.009	0.0212831	-0.142778	0.546961	-0.028	0.0204757	-0.174667
105G11	YOR006C	S000005532	YOR006C	TSR3	Twenty S rRNA accumulation	Verified			0.583167	0.589333	0.547333	0.573278	0.579833	0.536333	0.558833	0.558333	0.551	0.445333	0.398333	0.464889	-0.0381077	-0.0190538	-0.302348	-0.151174	0.669	0.649	0.614	0.644	0.631	0.58	0.64	0.617	0.59	0.48	0.473	0.514333	-0.027	-0.129667	0.507983	-0.0149447	0.0482211	-0.108389	0.305061	-0.027	0.0203954	-0.129667
105G12	YOR007C	S000005533	YOR007C	SGT2	Small Glutamine-rich Tetratricopeptide repeat-containing protein	Verified			0.550333	0.577667	0.538	0.555333	0.592333	0.536333	0.5535	0.560722	0.598667	0.509333	0.338333	0.482111	0.0139323	0.00696613	-0.203988	-0.101994	0.642	0.634	0.607	0.627667	0.638	0.58	0.633	0.617	0.646	0.555	0.392	0.531	-0.0106667	-0.0966667	0.819407	0.00538867	0.325917	-0.0732223	0.629328	-0.0106667	0.220381	-0.0966667
105H01	YOR008C	S000005534	YOR008C	SLG1	Synthetic Lethal with Gap	Verified			0.655	0.538667	0.682	0.625222	0.666667	0.675333	0.662667	0.668222	0.585	0.605333	0.570667	0.587	0.0959589	0.0479795	-0.0910086	-0.0455043	0.739	0.591	0.759	0.696333	0.714	0.724	0.741	0.726333	0.629	0.672	0.624	0.641667	0.03	-0.0546667	0.331955	0.043	0.392204	-0.0382223	0.570164	0.03	0.331912	-0.0546667
105H02	YOR009W	S000005535	YOR009W	TIR4	TIp1-Related	Verified			0.5265	0.535333	0.615667	0.559167	0.693333	0.653667	0.580667	0.642556	0.445333	0.594833	0.541667	0.527278	0.200543	0.100271	-0.0847152	-0.0423576	0.624	0.585	0.685	0.631333	0.743	0.7	0.656	0.699667	0.483	0.662	0.599	0.581333	0.0683333	-0.05	0.0862387	0.083389	0.524223	-0.031889	0.11593	0.0683333	0.40688	-0.05
105H03									0.595333	0.452	0.477333	0.508222	0.604333	0.525	0.419333	0.516222	0.605333	0.362667	0.376	0.448	0.0225328	0.0112664	-0.181961	-0.0909804	0	0	0	0	0	0	0	0	0	0	0	0	0	0	0.900598	0.008	0.476704	-0.060222	1	0	1	0
105H04	YOR010C	S000005536	YOR010C	TIR2	TIp1-Related	Verified			0.595333	0.542667	0.598167	0.578722	0.629667	0.644667	0.652333	0.642222	0.509	0.543833	0.586333	0.546389	0.150202	0.0751008	-0.0829429	-0.0414714	0.679	0.598	0.668	0.648333	0.678	0.691	0.732	0.700333	0.555	0.6	0.633	0.596	0.052	-0.0523333	0.0300331	0.0635	0.300482	-0.0323337	0.128122	0.052	0.162683	-0.0523333
105H05	YOR011W	S000005537	YOR011W	AUS1	ABC protein involved in Uptake of Sterols	Verified			0.583167	0.582667	0.605333	0.590389	0.627333	0.590667	0.585333	0.601111	0.570667	0.551833	0.467333	0.529944	0.0259661	0.0129831	-0.155824	-0.0779122	0.669	0.641	0.672	0.660667	0.674	0.64	0.661	0.658333	0.616	0.609	0.543	0.589333	-0.00233333	-0.0713333	0.600682	0.010722	0.106273	-0.0604447	0.879455	-0.00233333	0.0330974	-0.0713333
105H06	YOR012W	S000005538	YOR012W			Uncharacterized			0.573	0.602667	0.556333	0.577333	0.529667	0.549333	0.516833	0.531944	0.602667	0.450333	0.487667	0.513556	-0.118129	-0.0590645	-0.168884	-0.0844421	0.662	0.663	0.625	0.65	0.578	0.594	0.599	0.590333	0.649	0.491	0.563	0.567667	-0.0596667	-0.0823333	0.0691292	-0.045389	0.196475	-0.0637777	0.0102521	-0.0596667	0.120438	-0.0823333
105H07	YOR013W	S000005539	YOR013W	IRC11	Increased Recombination Centers	Dubious			0.624	0.615333	0.589333	0.609556	0.626	0.649333	0.614667	0.63	0.403333	0.520833	0.598667	0.507611	0.0475941	0.0237971	-0.264034	-0.132017	0.708	0.676	0.661	0.681667	0.672	0.692	0.687	0.683667	0.448	0.573	0.64	0.553667	0.002	-0.128	0.326549	0.0204447	0.100082	-0.101944	0.9025	0.002	0.0631112	-0.128
105H08	YOR014W	S000005540	YOR014W	RTS1	Rox Three Suppressor	Verified			0.477333	0.49	0.329667	0.432333	0.356333	0.390667	0.331667	0.359556	0.287333	0.287333	0.287333	0.287333	-0.265929	-0.132965	-0.589419	-0.294709	0.581	0.515	0.374	0.49	0.418	0.394	0.413	0.408333	0.329	0.328	0.36	0.339	-0.0816667	-0.151	0.189592	-0.0727777	0.023266	-0.145	0.209434	-0.0816667	0.046712	-0.151
105H09	YOR015W	S000005541	YOR015W			Uncharacterized			0.600667	0.594667	0.63	0.608444	0.494667	0.67	0.670667	0.611778	0.558	0.403333	0.424667	0.462	0.00788216	0.00394108	-0.397233	-0.198616	0.688	0.654	0.697	0.679667	0.554	0.72	0.743	0.672333	0.601	0.433	0.509	0.514333	-0.00733333	-0.165333	0.952058	0.00333333	0.0197606	-0.146445	0.901002	-0.00733333	0.017097	-0.165333
105H10	YOR016C	S000005542	YOR016C	ERP4	Emp24p/Erv25p Related Protein	Verified			0.610333	0.595333	0.673	0.626222	0.621	0.497667	0.5975	0.572056	0.526667	0.409333	0.477333	0.471111	-0.130519	-0.0652597	-0.410607	-0.205304	0.695	0.655	0.744	0.698	0.671	0.534	0.67	0.625	0.575	0.436	0.555	0.522	-0.073	-0.176	0.23741	-0.0541663	0.00825199	-0.155111	0.19172	-0.073	0.0136772	-0.176
105H11	YOR017W	S000005543	YOR017W	PET127	PETite colonies	Verified			0.556	0.57	0.570167	0.565389	0.551667	0.538667	0.529667	0.54	0.597	0.398333	0.345333	0.446889	-0.0662841	-0.0331421	-0.339327	-0.169664	0.645	0.626	0.639	0.636667	0.596	0.581	0.611	0.596	0.645	0.432	0.396	0.491	-0.0406667	-0.145667	0.164457	-0.0253887	0.134363	-0.1185	0.0193508	-0.0406667	0.0984198	-0.145667
105H12	YOR018W	S000005544	YOR018W	ROD1	Resistance to O-Dinitrobenzene	Verified			0.566167	0.689667	0.600667	0.618833	0.556667	0.526	0.5255	0.536056	0.477	0.426667	0.357667	0.420444	-0.207168	-0.103584	-0.557636	-0.278818	0.658	0.754	0.669	0.693667	0.603	0.57	0.603	0.592	0.505	0.462	0.421	0.462667	-0.101667	-0.231	0.0638088	-0.082778	0.00606665	-0.198389	0.0211379	-0.101667	0.00157169	-0.231
106A01	YOR019W	S000005545	YOR019W			Verified			0.551167	0.608667	0.641667	0.6005	0.494667	0.633333	0.561667	0.563222	0.568833	0.670833	0.674	0.637889	-0.09246	-0.04623	0.0871409	0.0435705	0.681	0.723	0.804	0.736	0.63	0.745	0.618	0.664333	0.68	0.79	0.733	0.734333	-0.0716667	-0.00166667	0.42744	-0.037278	0.387753	0.0373883	0.212314	-0.0716667	0.971542	-0.00166667
106A02	YOR021C	S000005547	YOR021C	SFM1	Spout Family Methyltransferase	Verified			0.593667	0.541667	0.582667	0.572667	0.637667	0.486333	0.645667	0.589889	0.482	0.462833	0.504	0.482944	0.0427476	0.0213738	-0.245838	-0.122919	0.717	0.648	0.74	0.701667	0.748	0.638	0.731	0.705667	0.582	0.573	0.591	0.582	0.004	-0.119667	0.736088	0.017222	0.00786351	-0.0897227	0.92557	0.004	0.00700297	-0.119667
106A03	YOR022C	S000005548	YOR022C	DDL1	DDHD Domain-containing Lipase	Verified			0.629	0.585333	0.552333	0.588889	0.506	0.587833	0.590333	0.561389	0.625667	0.596	0.509833	0.577167	-0.0689949	-0.0344975	-0.0290075	-0.0145037	0.751	0.695	0.713	0.719667	0.642	0.712	0.664	0.672667	0.741	0.709	0.597	0.682333	-0.047	-0.0373333	0.447204	-0.0275	0.769218	-0.011722	0.122236	-0.047	0.427411	-0.0373333
106A04	YOR023C	S000005549	YOR023C	AHC1	Ada Histone acetyltransferase complex Component	Verified			0.546333	0.5275	0.615667	0.563167	0.436667	0.365	0.597333	0.466333	0.513667	0.523	0.266667	0.434444	-0.2722	-0.1361	-0.37439	-0.187195	0.672	0.633	0.776	0.693667	0.573	0.497	0.673	0.581	0.626	0.625	0.392	0.547667	-0.112667	-0.146	0.190106	-0.0968333	0.150718	-0.128722	0.125757	-0.112667	0.133866	-0.146
106A05	YOR024W	S000005550	YOR024W			Dubious			0.527	0.629	0.615667	0.590556	0.4665	0.396	0.623333	0.495278	0.570667	0.587	0.526333	0.561333	-0.253835	-0.126917	-0.0732151	-0.0366075	0.652	0.734	0.776	0.720667	0.603	0.527	0.718	0.616	0.681	0.697	0.611	0.663	-0.104667	-0.0576667	0.199606	-0.095278	0.43235	-0.0292223	0.148165	-0.104667	0.226206	-0.0576667
106A06									0.355333	0.426	0.401667	0.394333	0.333	0.428667	0.396	0.385889	0.438667	0.320333	0.475333	0.411444	-0.0312302	-0.0156151	0.061282	0.030641	0	0	0	0	0	0	0	0	0	0	0	0	0	0	0.808083	-0.00844433	0.724336	0.017111	1	0	1	0
106A07	YOR025W	S000005551	YOR025W	HST3	Homolog of SIR Two (SIR2)	Verified			0.554333	0.612	0.634667	0.600333	0.481333	0.628333	0.477167	0.528944	0.454667	0.375667	0.509833	0.446722	-0.182648	-0.0913238	-0.426386	-0.213193	0.683	0.726	0.801	0.736667	0.618	0.734	0.502	0.618	0.567	0.491	0.597	0.551667	-0.118667	-0.185	0.20286	-0.071389	0.0122201	-0.153611	0.147893	-0.118667	0.00845167	-0.185
106A08	YOR026W	S000005552	YOR026W	BUB3	Budding Uninhibited by Benzimidazole	Verified	superseded by 2.0 plate		0.161667	0.213667	0.263	0.212778	0.26	0.274333	0.185	0.239778	0.394667	0.296667	0.379	0.356778	0.17235	0.0861752	0.745678	0.372839	0.293	0.35	0.392	0.345	0.364	0.404	0.262	0.343333	0.506	0.403	0.45	0.453	-0.00166667	0.108	0.499402	0.0269997	0.0119319	0.144	0.973159	-0.00166667	0.0387308	0.108
106A09	YOR027W	S000005553	YOR027W	STI1	STress Inducible	Verified			0.450667	0.455333	0.431667	0.445889	0.487333	0.513	0.413667	0.471333	0.478667	0.386333	0.396333	0.420444	0.0800635	0.0400317	-0.0847691	-0.0423845	0.576	0.562	0.58	0.572667	0.623	0.651	0.449	0.574333	0.581	0.494	0.483	0.519333	0.00166667	-0.0533333	0.430096	0.0254443	0.422139	-0.0254447	0.978289	0.00166667	0.133274	-0.0533333
106A10	YOR028C	S000005554	YOR028C	CIN5	Chromosome INstability	Verified			0.525	0.448333	0.531667	0.501667	0.409333	0.565667	0.428667	0.467889	0.566667	0.438667	0.423	0.476111	-0.100563	-0.0502816	-0.0754308	-0.0377154	0.65	0.555	0.695	0.633333	0.553	0.699	0.465	0.572333	0.678	0.553	0.505	0.578667	-0.061	-0.0546667	0.52715	-0.0337777	0.611108	-0.0255553	0.442387	-0.061	0.409422	-0.0546667
106A11	YOR029W	S000005555	YOR029W			Uncharacterized			0.536	0.474667	0.500667	0.503778	0.36	0.418333	0.349667	0.376	0.442	0.531667	0.539	0.504222	-0.422055	-0.211027	0.00127222	0.000636109	0.661	0.577	0.66	0.632667	0.475	0.553	0.423	0.483667	0.558	0.631	0.626	0.605	-0.149	-0.0276667	0.00468292	-0.127778	0.989971	0.000444333	0.0194817	-0.149	0.453887	-0.0276667
106A12	YOR030W	S000005556	YOR030W	DFG16	Defective for Filamentous Growth	Verified			0.332333	0.300333	0.289667	0.307444	0.365667	0.346	0.26	0.323889	0.379	0.266667	0.333	0.326222	0.0751732	0.0375866	0.0855293	0.0427647	0.477	0.406	0.443	0.442	0.477	0.481	0.351	0.436333	0.5	0.392	0.422	0.438	-0.00566667	-0.004	0.638794	0.0164447	0.593095	0.018778	0.90203	-0.00566667	0.914831	-0.004
106B01	YOR031W	S000005557	YOR031W	CRS5		Blocked reading frame			0.567333	0.634667	0.602667	0.601556	0.413667	0.508	0.6315	0.517722	0.531667	0.578333	0.497833	0.535944	-0.21652	-0.10826	-0.166615	-0.0833073	0.691	0.743	0.762	0.732	0.554	0.65	0.722	0.642	0.653	0.685	0.587	0.641667	-0.09	-0.0903333	0.20515	-0.0838333	0.0725652	-0.0656113	0.126834	-0.09	0.0441917	-0.0903333
106B02	YOR032C	S000005558	YOR032C	HMS1	High-copy Mep Suppressor	Verified			0.569667	0.602	0.608667	0.593444	0.544333	0.582	0.628333	0.584889	0.630667	0.589667	0.562667	0.594333	-0.0209504	-0.0104752	0.00215932	0.00107966	0.693	0.717	0.769	0.726333	0.669	0.707	0.721	0.699	0.753	0.7	0.651	0.701333	-0.0273333	-0.025	0.765258	-0.008556	0.971977	0.000889	0.340213	-0.0273333	0.502118	-0.025
106B03	YOR033C	S000005559	YOR033C	EXO1	EXOnuclease	Verified			0.564667	0.554333	0.544	0.554333	0.459	0.496667	0.583333	0.513	0.674	0.642	0.531667	0.615889	-0.111795	-0.0558975	0.151916	0.0759582	0.69	0.66	0.706	0.685333	0.598	0.645	0.657	0.633333	0.805	0.754	0.617	0.725333	-0.052	0.04	0.286258	-0.0413333	0.178551	0.0615557	0.0635618	-0.052	0.485984	0.04
106B04	YOR034C	S000005560	YOR034C	AKR2	AnKyrin Repeat-containing protein	Verified			0.507667	0.598667	0.620667	0.575667	0.498667	0.445333	0.538667	0.494222	0.640667	0.618667	0.542	0.600444	-0.220074	-0.110037	0.0607971	0.0303985	0.638	0.711	0.785	0.711333	0.631	0.602	0.59	0.607667	0.76	0.724	0.629	0.704333	-0.103667	-0.007	0.0939418	-0.0814447	0.575645	0.0247777	0.0535964	-0.103667	0.900276	-0.007
106B05	YOR035C	S000005561	YOR035C	SHE4	Swi5p-dependent HO Expression	Verified			0.456333	0.462333	0.426	0.448222	0.377333	0.36	0.392333	0.376556	0.488333	0.379	0.394667	0.420667	-0.251351	-0.125676	-0.0915367	-0.0457683	0.582	0.569	0.576	0.575667	0.504	0.493	0.438	0.478333	0.587	0.493	0.48	0.52	-0.0973333	-0.0556667	0.011041	-0.0716667	0.449257	-0.0275553	0.00526812	-0.0973333	0.141862	-0.0556667
106B06	YOR036W	S000005562	YOR036W	PEP12	carboxyPEPtidase Y-deficient	Verified			0.516667	0.557667	0.562333	0.545556	0.479667	0.489333	0.539667	0.502889	0.539	0.5425	0.564667	0.548722	-0.117486	-0.0587432	0.00834989	0.00417494	0.644	0.662	0.721	0.675667	0.613	0.643	0.591	0.615667	0.655	0.646	0.653	0.651333	-0.06	-0.0243333	0.140258	-0.0426667	0.878659	0.00316667	0.0726369	-0.06	0.331419	-0.0243333
106B07	YOR037W	S000005563	YOR037W	CYC2	CYtochrome C	Verified			0.582667	0.567833	0.57	0.5735	0.533	0.557667	0.415	0.501889	0.554	0.501167	0.570667	0.541944	-0.192425	-0.0962127	-0.0816485	-0.0408243	0.711	0.677	0.732	0.706667	0.661	0.692	0.45	0.601	0.665	0.611	0.657	0.644333	-0.105667	-0.0623333	0.132392	-0.071611	0.223934	-0.0315553	0.19933	-0.105667	0.040245	-0.0623333
106B08	YOR038C	S000005564	YOR038C	HIR2	HIstone Regulation	Verified			0.456333	0.564167	0.466333	0.495611	0.451	0.538667	0.36	0.449889	0.596667	0.552667	0.612333	0.587222	-0.13964	-0.0698199	0.244698	0.122349	0.582	0.674	0.632	0.629333	0.588	0.677	0.425	0.563333	0.715	0.658	0.691	0.688	-0.066	0.0586667	0.440435	-0.045722	0.0480829	0.0916113	0.401256	-0.066	0.104812	0.0586667
106B09	YOR039W	S000005565	YOR039W	CKB2	Casein Kinase Beta' subunit	Verified			0.521667	0.466333	0.519333	0.502444	0.400667	0.451	0.421667	0.424444	0.551333	0.369	0.296667	0.405667	-0.243388	-0.121694	-0.308669	-0.154335	0.648	0.572	0.682	0.634	0.542	0.605	0.458	0.535	0.664	0.482	0.393	0.513	-0.099	-0.121	0.0215991	-0.0779997	0.211537	-0.0967777	0.102851	-0.099	0.186952	-0.121
106B10	YOR040W	S000005566	YOR040W	GLO4	GLyOxalase	Verified			0.608667	0.516667	0.546333	0.557222	0.489333	0.574	0.404	0.489111	0.623667	0.596	0.5845	0.601389	-0.188091	-0.0940453	0.110045	0.0550227	0.728	0.62	0.71	0.686	0.624	0.702	0.445	0.590333	0.739	0.709	0.664	0.704	-0.0956667	0.018	0.227353	-0.0681113	0.18162	0.0441667	0.265366	-0.0956667	0.648255	0.018
106B11	YOR041C	S000005567	YOR041C			Dubious		overlaps with: CUE5/YOR042W	0.614333	0.534667	0.564833	0.571278	0.609333	0.518	0.366333	0.497889	0.558	0.545	0.548	0.550333	-0.198369	-0.0991843	-0.0538867	-0.0269433	0.734	0.642	0.724	0.7	0.721	0.653	0.435	0.603	0.669	0.649	0.636	0.651333	-0.097	-0.0486667	0.30893	-0.073389	0.428037	-0.0209443	0.297957	-0.097	0.15485	-0.0486667
106B12	YOR042W	S000005568	YOR042W	CUE5	Coupling of Ubiquitin conjugation to ER degradation	Verified			0.634667	0.564167	0.567833	0.588889	0.51	0.623333	0.404	0.512444	0.640667	0.513333	0.652333	0.602111	-0.2006	-0.1003	0.0320343	0.0160171	0.754	0.674	0.729	0.719	0.647	0.732	0.445	0.608	0.76	0.619	0.724	0.701	-0.111	-0.018	0.250046	-0.0764447	0.780592	0.013222	0.229483	-0.111	0.704417	-0.018
106C01	YOR043W	S000005569	YOR043W	WHI2	WHIskey	Verified			0.620667	0.614333	0.567833	0.600944	0.613	0.637667	0.637667	0.629444	0.612333	0.625667	0.554	0.597333	0.0668474	0.0334237	-0.00869539	-0.0043477	0.743	0.727	0.729	0.733	0.729	0.752	0.726	0.735667	0.732	0.729	0.645	0.702	0.00266667	-0.031	0.235445	0.0285003	0.899923	-0.003611	0.823238	0.00266667	0.310325	-0.031
106C02	YOR044W	S000005570	YOR044W	IRC23	Increased Recombination Centers	Verified			0.531667	0.589	0.513333	0.544667	0.591333	0.597333	0.653	0.613889	0.588333	0.568833	0.543	0.566722	0.172604	0.086302	0.0572682	0.0286341	0.658	0.696	0.676	0.676667	0.705	0.722	0.736	0.721	0.708	0.677	0.63	0.671667	0.0443333	-0.005	0.061248	0.069222	0.439493	0.0220553	0.0312049	0.0443333	0.843986	-0.005
106C03	YOR045W	S000005571	YOR045W	TOM6	Translocase of the Outer Mitochondrial membrane	Verified			0.585333	0.575667	0.498	0.553	0.559667	0.613	0.613	0.595222	0.667667	0.639333	0.519667	0.608889	0.106149	0.0530745	0.1389	0.0694498	0.713	0.684	0.659	0.685333	0.683	0.729	0.694	0.702	0.792	0.748	0.609	0.716333	0.0166667	0.031	0.233975	0.0422223	0.289945	0.055889	0.450241	0.0166667	0.582661	0.031
106C04	YOR047C	S000005573	YOR047C	STD1	Suppressor of Tbp Deletion	Verified			0.476333	0.543667	0.544	0.521333	0.5195	0.489333	0.602	0.536944	0.584	0.612333	0.513	0.569778	0.0425667	0.0212834	0.128193	0.0640966	0.597	0.649	0.706	0.650667	0.655	0.643	0.676	0.658	0.702	0.72	0.601	0.674333	0.00733333	0.0236667	0.693094	0.015611	0.217684	0.0484443	0.821611	0.00733333	0.620998	0.0236667
106C05	YOR049C	S000005575	YOR049C	RSB1	Resistance to Sphingoid long-chain Base	Verified			0.542333	0.575	0.579	0.565444	0.540167	0.4665	0.525667	0.510778	0.617667	0.5425	0.570667	0.576944	-0.14669	-0.0733448	0.0290471	0.0145236	0.669	0.682	0.737	0.696	0.663	0.611	0.568	0.614	0.736	0.646	0.657	0.679667	-0.082	-0.0163333	0.0846582	-0.0546663	0.667779	0.0115003	0.0531014	-0.082	0.640906	-0.0163333
106C06	YOR050C	S000005576	YOR050C			Dubious		alias: YOR29-01	0.551167	0.5275	0.557667	0.545444	0.4665	0.489333	0.5	0.485278	0.563667	0.606	0.558	0.575889	-0.168621	-0.0843107	0.0783582	0.0391791	0.681	0.633	0.718	0.677333	0.603	0.643	0.535	0.593667	0.676	0.717	0.648	0.680333	-0.0836667	0.003	0.0194025	-0.060167	0.193088	0.0304443	0.0756687	-0.0836667	0.923867	0.003
106C07	YOR051C	S000005577	YOR051C	ETT1	Enhancer of Translation Termination	Verified			0.556	0.552333	0.510333	0.539556	0.493	0.521	0.443	0.485667	0.556	0.573667	0.5675	0.565722	-0.151805	-0.0759025	0.0683223	0.0341612	0.684	0.656	0.674	0.671333	0.629	0.655	0.469	0.584333	0.666	0.684	0.654	0.668	-0.087	-0.00333333	0.100184	-0.0538887	0.225818	0.026167	0.169705	-0.087	0.81028	-0.00333333
106C08	YOR052C	S000005578	YOR052C	TMC1	Trivalent Metalloid sensitive, Cuz1-related protein	Verified			0.480667	0.507667	0.489667	0.492667	0.540167	0.4805	0.346	0.455556	0.585	0.558	0.618167	0.587056	-0.112985	-0.0564924	0.252885	0.126443	0.601	0.61	0.657	0.622667	0.663	0.636	0.418	0.572333	0.704	0.663	0.7	0.689	-0.0503333	0.0663333	0.502014	-0.0371113	0.00577688	0.0943887	0.520587	-0.0503333	0.0267857	0.0663333
106C09	YOR053W	S000005579	YOR053W			Dubious		alias: YOR29-04; overlaps with: VHS3/YOR054C	0.510333	0.487	0.527	0.508111	0.5195	0.557667	0.493	0.523389	0.602333	0.561333	0.667667	0.610444	0.0427393	0.0213696	0.264716	0.132358	0.641	0.593	0.69	0.641333	0.655	0.692	0.52	0.622333	0.722	0.666	0.727	0.705	-0.019	0.0636667	0.545045	0.015278	0.0203929	0.102333	0.741815	-0.019	0.104865	0.0636667
106C10	YOR054C	S000005580	YOR054C	VHS3	Viable in a Hal3 Sit4 background	Verified			0.564667	0.541667	0.551	0.552444	0.591333	0.554667	0.4805	0.542167	0.646333	0.616	0.639333	0.633889	-0.027093	-0.0135465	0.198401	0.0992003	0.69	0.648	0.711	0.683	0.705	0.691	0.503	0.633	0.766	0.722	0.716	0.734667	-0.05	0.0516667	0.759092	-0.010278	0.0038168	0.081444	0.458147	-0.05	0.0795381	0.0516667
106C11	YOR055W	S000005581	YOR055W			Dubious		alias: YOR29-06; overlaps with: VHS3/YOR054C	0.556667	0.567833	0.556	0.560167	0.555333	0.557667	0.531333	0.548111	0.548833	0.617667	0.679667	0.615389	-0.0313878	-0.0156939	0.135642	0.0678211	0.685	0.677	0.717	0.693	0.677	0.692	0.577	0.648667	0.663	0.723	0.737	0.707667	-0.0443333	0.0146667	0.490994	-0.0120557	0.175136	0.0552223	0.26785	-0.0443333	0.577722	0.0146667
106C12	YOR058C	S000005584	YOR058C	ASE1	Anaphase Spindle Elongation	Verified			0.537	0.525	0.514	0.525333	0.58	0.537	0.466333	0.527778	0.568833	0.584167	0.5795	0.5775	0.00669748	0.00334874	0.136588	0.0682939	0.663	0.632	0.678	0.657667	0.694	0.674	0.498	0.622	0.68	0.692	0.663	0.678333	-0.0356667	0.0206667	0.94232	0.00244433	0.0171109	0.0521667	0.569255	-0.0356667	0.261876	0.0206667
106D01	YOR059C	S000005585	YOR059C	LPL1	LD phospholipase	Verified			0.537833	0.593667	0.528	0.553167	0.487333	0.496667	0.574	0.519333	0.463333	0.659	0.375667	0.499333	-0.0910534	-0.0455267	-0.147711	-0.0738555	0.664	0.704	0.692	0.686667	0.623	0.645	0.641	0.636333	0.57	0.785	0.444	0.599667	-0.0503333	-0.087	0.343321	-0.0338333	0.504535	-0.0538333	0.0180609	-0.0503333	0.386995	-0.087
106D02	YOR061W	S000005587	YOR061W	CKA2	Casein Kinase Alpha' subunit	Verified			0.577	0.57	0.476333	0.541111	0.552	0.546167	0.544333	0.5475	0.519667	0.646333	0.442	0.536	0.0169341	0.00846705	-0.0136919	-0.00684593	0.705	0.679	0.648	0.677333	0.676	0.681	0.596	0.651	0.633	0.76	0.517	0.636667	-0.0263333	-0.0406667	0.845685	0.006389	0.93504	-0.005111	0.422603	-0.0263333	0.565739	-0.0406667
106D03	YOR062C	S000005588	YOR062C			Uncharacterized		alias: YOR29-13	0.519333	0.551167	0.42	0.496833	0.614667	0.407333	0.582	0.534667	0.5845	0.652333	0.462333	0.566389	0.105878	0.0529389	0.189031	0.0945155	0.645	0.655	0.575	0.625	0.731	0.539	0.656	0.642	0.703	0.772	0.551	0.675333	0.017	0.0503333	0.590497	0.0378333	0.296271	0.0695553	0.774986	0.017	0.469058	0.0503333
106D04	YOR064C	S000005590	YOR064C	YNG1	Yeast iNG1 homolog	Verified			0.442667	0.513667	0.562333	0.506222	0.443	0.421667	0.585	0.483222	0.517	0.509833	0.406333	0.477722	-0.067084	-0.033542	-0.0835989	-0.0417994	0.569	0.615	0.721	0.635	0.575	0.56	0.659	0.598	0.628	0.616	0.488	0.577333	-0.037	-0.0576667	0.691309	-0.023	0.552202	-0.0285003	0.494948	-0.037	0.369237	-0.0576667
106D05	YOR066W	S000005592	YOR066W	MSA1	Mbf and Sbf Associated	Verified			0.534667	0.538	0.585333	0.552667	0.426	0.392333	0.518	0.445444	0.594	0.517	0.623667	0.578222	-0.311164	-0.155582	0.0652145	0.0326072	0.659	0.645	0.742	0.682	0.569	0.52	0.559	0.549333	0.71	0.62	0.712	0.680667	-0.132667	-0.00133333	0.0332149	-0.107222	0.479316	0.0255557	0.00911875	-0.132667	0.974548	-0.00133333
106D06	YOR067C	S000005593	YOR067C	ALG8	Asparagine-Linked Glycosylation	Verified			0.503333	0.471333	0.456333	0.477	0.429833	0.4805	0.451	0.453778	0.47	0.623667	0.463333	0.519	-0.0720033	-0.0360017	0.121745	0.0608726	0.632	0.576	0.616	0.608	0.57	0.636	0.473	0.559667	0.576	0.726	0.553	0.618333	-0.0483333	0.0103333	0.344243	-0.023222	0.423507	0.0420003	0.345309	-0.0483333	0.851035	0.0103333
106D07	YOR068C	S000005594	YOR068C	VAM10	VAcuolar Morphogenesis	Verified			0.503333	0.504	0.439	0.482111	0.445333	0.409	0.333	0.395778	0.475333	0.406333	0.511	0.464222	-0.284675	-0.142338	-0.0545501	-0.027275	0.632	0.609	0.599	0.613333	0.577	0.54	0.389	0.502	0.578	0.523	0.598	0.566333	-0.111333	-0.047	0.0611404	-0.0863333	0.629917	-0.017889	0.0942543	-0.111333	0.103372	-0.047
106D08	YOR069W	S000005595	YOR069W	VPS5	Vacuolar Protein Sorting	Verified	superseded by 2.0 plate		0.426	0.439	0.450667	0.438556	0.418333	0.400667	0.486333	0.435111	0.5845	0.608333	0.618167	0.603667	-0.0113758	-0.00568788	0.460993	0.230496	0.558	0.546	0.614	0.572667	0.559	0.528	0.511	0.532667	0.703	0.718	0.7	0.707	-0.04	0.134333	0.903849	-0.00344467	0.000137524	0.165111	0.159245	-0.04	0.00159413	0.134333
106D09	YOR070C	S000005596	YOR070C	GYP1	Gtpase-activating protein for YPt1p	Verified			0.464333	0.457333	0.462333	0.461333	0.409333	0.409667	0.445333	0.421444	0.415	0.415	0.546333	0.458778	-0.130467	-0.0652335	-0.00801403	-0.00400701	0.589	0.568	0.623	0.593333	0.553	0.541	0.47	0.521333	0.531	0.528	0.635	0.564667	-0.072	-0.0286667	0.0690372	-0.0398887	0.95146	-0.00255533	0.0552155	-0.072	0.462528	-0.0286667
106D10	YOR071C	S000005597	YOR071C	NRT1	Nicotinamide Riboside Transporter	Verified			0.544333	0.469667	0.504	0.506	0.513	0.5	0.553333	0.522111	0.595333	0.764667	0.659	0.673	0.0452195	0.0226097	0.411469	0.205735	0.671	0.573	0.665	0.636333	0.654	0.646	0.609	0.636333	0.712	0.921	0.725	0.786	0	0.149667	0.575972	0.016111	0.0159129	0.167	1	-1.11022e-16	0.0820753	0.149667
106D11	YOR072W	S000005598	YOR072W			Uncharacterized		alias: YOR29-23; overlaps with: YOR072W-A	0.54	0.480667	0.480667	0.500444	0.464333	0.478667	0.488333	0.477111	0.573667	0.475333	0.608333	0.552444	-0.0688846	-0.0344423	0.142619	0.0713097	0.666	0.581	0.654	0.633667	0.602	0.635	0.512	0.583	0.686	0.593	0.685	0.654667	-0.0506667	0.021	0.352139	-0.0233337	0.252466	0.0519997	0.282353	-0.0506667	0.60293	0.021
106D12	YOR073W	S000005599	YOR073W	SGO1	ShuGOshin (Japanese for guardian spirit")"	Verified			0.528	0.476333	0.469667	0.491333	0.475667	0.464333	0.426	0.455333	0.764667	0.462833	0.539	0.588833	-0.109779	-0.0548895	0.261157	0.130579	0.653	0.578	0.638	0.623	0.609	0.61	0.459	0.559333	0.937	0.573	0.626	0.712	-0.0636667	0.089	0.202736	-0.036	0.276809	0.0975	0.266617	-0.0636667	0.439356	0.089
106E01	YOR076C	S000005602	YOR076C	SKI7	SuperKIller	Verified			0.567333	0.558333	0.489667	0.538444	0.575667	0.531333	0.576	0.561	0.510667	0.594	0.524667	0.543111	0.0592033	0.0296016	0.0124499	0.00622494	0.691	0.663	0.657	0.670333	0.693	0.669	0.644	0.668667	0.624	0.708	0.61	0.647333	-0.00166667	-0.023	0.460166	0.0225557	0.894266	0.004667	0.928127	-0.00166667	0.483814	-0.023
106E02	YOR078W	S000005604	YOR078W	BUD21	BUD site selection	Verified			0.589	0.569333	0.442667	0.533667	0.555333	0.526	0.556	0.545778	0.544	0.562667	0.478667	0.528444	0.0323748	0.0161874	-0.0141871	-0.00709355	0.716	0.678	0.6	0.664667	0.677	0.665	0.612	0.651333	0.659	0.667	0.567	0.631	-0.0133333	-0.0336667	0.786796	0.012111	0.915743	-0.005222	0.73178	-0.0133333	0.472931	-0.0336667
106E03	YOR079C	S000005605	YOR079C	ATX2	AnTioXidant	Verified			0.617	0.602	0.497667	0.572222	0.629667	0.645667	0.614667	0.63	0.679667	0.679667	0.5675	0.642278	0.138776	0.0693882	0.166622	0.0833109	0.741	0.717	0.658	0.705333	0.744	0.765	0.696	0.735	0.809	0.799	0.654	0.754	0.0296667	0.0486667	0.164429	0.057778	0.196267	0.0700557	0.369741	0.0296667	0.388132	0.0486667
106E04	YOR080W	S000005606	YOR080W	DIA2	Digs Into Agar	Verified			0.469667	0.450667	0.448333	0.456222	0.392333	0.426	0.4805	0.432944	0.526333	0.478667	0.446	0.483667	-0.0755548	-0.0377774	0.0842764	0.0421382	0.592	0.556	0.61	0.586	0.532	0.563	0.503	0.532667	0.644	0.594	0.522	0.586667	-0.0533333	0.000666667	0.422553	-0.023278	0.318319	0.0274443	0.0661577	-0.0533333	0.985996	0.000666667
106E05	YOR081C	S000005607	YOR081C	TGL5	TriacylGlycerol Lipase	Verified			0.557667	0.618833	0.612	0.596167	0.602	0.534667	0.5485	0.561722	0.616	0.584167	0.630667	0.610278	-0.0858588	-0.0429294	0.0337503	0.0168752	0.687	0.728	0.774	0.729667	0.719	0.67	0.604	0.664333	0.733	0.692	0.715	0.713333	-0.0653333	-0.0163333	0.270004	-0.0344443	0.588904	0.0141113	0.15385	-0.0653333	0.563309	-0.0163333
106E06	YOR082C	S000005608	YOR082C			Dubious			0.558333	0.500667	0.551333	0.536778	0.478667	0.593667	0.506	0.526111	0.546333	0.630667	0.5845	0.587167	-0.0289574	-0.0144787	0.129445	0.0647226	0.688	0.606	0.712	0.668667	0.612	0.719	0.539	0.623333	0.66	0.73	0.664	0.684667	-0.0453333	0.016	0.780574	-0.0106663	0.143985	0.050389	0.458386	-0.0453333	0.680225	0.016
106E07	YOR083W	S000005609	YOR083W	WHI5	WHIskey	Verified			0.578667	0.618833	0.577	0.5915	0.525333	0.591333	0.409667	0.508778	0.548833	0.488333	0.625667	0.554278	-0.217343	-0.108671	-0.093769	-0.0468845	0.708	0.728	0.735	0.723667	0.657	0.716	0.448	0.607	0.663	0.607	0.713	0.661	-0.116667	-0.0626667	0.147711	-0.0827223	0.37636	-0.0372223	0.181224	-0.116667	0.090964	-0.0626667
106E08	YOR084W	S000005610	YOR084W	LPX1	Lipase of PeroXisomes	Verified			0.523667	0.5365	0.538	0.532722	0.537833	0.546167	0.466667	0.516889	0.561333	0.566667	0.616	0.581333	-0.0435293	-0.0217646	0.125982	0.0629911	0.649	0.644	0.699	0.664	0.662	0.681	0.499	0.614	0.675	0.674	0.699	0.682667	-0.05	0.0186667	0.569697	-0.0158333	0.0615076	0.048611	0.409663	-0.05	0.374906	0.0186667
106E09	YOR085W	S000005611	YOR085W	OST3	OligoSaccharylTransferase	Verified			0.612	0.579333	0.589	0.593444	0.574	0.587833	0.494667	0.552167	0.578333	0.584833	0.545	0.569389	-0.104009	-0.0520046	-0.0596986	-0.0298493	0.73	0.686	0.749	0.721667	0.692	0.712	0.522	0.642	0.693	0.693	0.633	0.673	-0.0796667	-0.0486667	0.220531	-0.0412777	0.262508	-0.0240557	0.229089	-0.0796667	0.12175	-0.0486667
106E10	YOR086C	S000005612	YOR086C	TCB1	Three Calcium and lipid Binding domains (TriCalBins)	Verified			0.569667	0.577833	0.598667	0.582056	0.597333	0.609333	0.498667	0.568444	0.659	0.599667	0.561333	0.606667	-0.0341375	-0.0170688	0.0597472	0.0298736	0.693	0.685	0.757	0.711667	0.71	0.727	0.533	0.656667	0.773	0.713	0.649	0.711667	-0.055	-2.22045e-16	0.704575	-0.0136113	0.43161	0.024611	0.406913	-0.055	1	1.11022e-16
106E11	YOR087W	S000005613	YOR087W	YVC1	Yeast Vacuolar Conductance	Verified			0.6	0.551167	0.537333	0.562833	0.5	0.571667	0.51	0.527222	0.510667	0.527333	0.764667	0.600889	-0.0942966	-0.0471483	0.0943905	0.0471952	0.722	0.655	0.698	0.691667	0.632	0.701	0.546	0.626333	0.624	0.63	0.742	0.665333	-0.0653333	-0.0263333	0.268792	-0.035611	0.625772	0.0380557	0.209191	-0.0653333	0.539439	-0.0263333
106E12	YOR088W	S000005614	YOR087W	YVC1		Verified		merged	0.602667	0.582667	0.557667	0.581	0.5635	0.5505	0.459	0.524333	0.544	0.546333	0.606	0.565444	-0.148054	-0.0740269	-0.0391529	-0.0195764	0.723	0.691	0.718	0.710667	0.685	0.684	0.483	0.617333	0.659	0.65	0.68	0.663	-0.0933333	-0.0476667	0.146407	-0.056667	0.556778	-0.015556	0.195904	-0.0933333	0.0212617	-0.0476667
106F01	YOR089C	S000005615	YOR089C	VPS21	Vacuolar Protein Sorting	Verified			0.448333	0.507667	0.507167	0.487722	0.396	0.333	0.525667	0.418222	0.462333	0.511	0.438667	0.470667	-0.22179	-0.110895	-0.051354	-0.025677	0.574	0.61	0.669	0.617667	0.535	0.472	0.568	0.525	0.569	0.617	0.512	0.566	-0.0926667	-0.0516667	0.244981	-0.0695	0.57312	-0.0170557	0.0543502	-0.0926667	0.235119	-0.0516667
106F02	YOR090C	S000005616	YOR090C	PTC5	Phosphatase Two C	Verified			0.474667	0.519333	0.537333	0.510444	0.633333	0.413667	0.588333	0.545111	0.504	0.670833	0.5845	0.586444	0.0947964	0.0473982	0.20024	0.10012	0.596	0.625	0.698	0.639667	0.746	0.551	0.662	0.653	0.616	0.79	0.664	0.69	0.0133333	0.0503333	0.593758	0.0346667	0.158283	0.076	0.82987	0.0133333	0.40505	0.0503333
106F03	YOR091W	S000005617	YOR091W	TMA46	Translation Machinery Associated	Verified			0.575333	0.565	0.541	0.560444	0.628333	0.508	0.609333	0.581889	0.652333	0.580667	0.570667	0.601222	0.0541723	0.0270862	0.101327	0.0506635	0.704	0.675	0.703	0.694	0.743	0.65	0.693	0.695333	0.767	0.689	0.657	0.704333	0.00133333	0.0103333	0.57618	0.0214443	0.193083	0.040778	0.962467	0.00133333	0.759023	0.0103333
106F04	YOR092W	S000005618	YOR092W	ECM3	ExtraCellular Mutant	Verified			0.511333	0.513667	0.575333	0.533444	0.5485	0.540167	0.58	0.556222	0.599667	0.588333	0.519667	0.569222	0.0603234	0.0301617	0.093654	0.046827	0.642	0.615	0.733	0.663333	0.672	0.678	0.653	0.667667	0.718	0.698	0.609	0.675	0.00433333	0.0116667	0.40379	0.022778	0.299749	0.035778	0.903626	0.00433333	0.806782	0.0116667
106F05	YOR093C	S000005619	YOR093C	CMR2	Changed Mutation Rate	Uncharacterized			0.537833	0.546333	0.579	0.554389	0.568833	0.576	0.5485	0.564444	0.589667	0.568833	0.646333	0.601611	0.0259332	0.0129666	0.117933	0.0589664	0.664	0.651	0.737	0.684	0.687	0.704	0.604	0.665	0.709	0.677	0.719	0.701667	-0.019	0.0176667	0.621322	0.0100557	0.13	0.0472223	0.638027	-0.019	0.555875	0.0176667
106F06	YOR094W	S000005620	YOR094W	ARF3	ADP-Ribosylation Factor	Verified			0.513667	0.497833	0.521667	0.511056	0.526	0.629667	0.464333	0.54	0.513	0.570667	0.5795	0.554389	0.0794793	0.0397396	0.117418	0.0587091	0.643	0.605	0.684	0.644	0.658	0.736	0.494	0.629333	0.625	0.68	0.663	0.656	-0.0146667	0.012	0.538395	0.0289443	0.118285	0.0433333	0.839271	-0.0146667	0.670713	0.012
106F07	YOR289W	S000005815	YOR289W			Uncharacterized			0.513667	0.556333	0.535333	0.535111	0.537833	0.590333	0.377333	0.501833	0.523833	0.509833	0.5845	0.539389	-0.0926302	-0.0463151	0.0114873	0.00574366	0.643	0.661	0.697	0.667	0.662	0.715	0.436	0.604333	0.641	0.616	0.664	0.640333	-0.0626667	-0.0266667	0.586835	-0.033278	0.87639	0.00427767	0.467566	-0.0626667	0.252854	-0.0266667
106F08	YER070W	S000000872	YER070W	RNR1	RiboNucleotide Reductase	Verified			0.289667	0.387333	0.355333	0.344111	0.421667	0.309667	0.287667	0.339667	0.346667	0.47	0.346667	0.387778	-0.0187548	-0.00937742	0.172356	0.0861778	0.434	0.476	0.487	0.465667	0.56	0.466	0.371	0.465667	0.441	0.583	0.433	0.485667	5.55112e-17	0.02	0.92571	-0.004444	0.375548	0.043667	1	5.55111e-17	0.690529	0.02
106F09	YOR291W	S000005817	YOR291W	YPK9	Yeast ParK9	Verified			0.497833	0.507667	0.535333	0.513611	0.582	0.561667	0.565667	0.569778	0.606	0.501167	0.589667	0.565611	0.149723	0.0748615	0.139134	0.069567	0.624	0.61	0.697	0.643667	0.696	0.695	0.625	0.672	0.727	0.611	0.666	0.668	0.0283333	0.0243333	0.023452	0.056167	0.167411	0.0520003	0.435489	0.0283333	0.568853	0.0243333
106F10	YOR292C	S000005818	YOR292C			Uncharacterized			0.552333	0.556333	0.525	0.544556	0.583333	0.58	0.591833	0.585056	0.587	0.513333	0.551333	0.550556	0.103494	0.0517472	0.0158089	0.00790446	0.682	0.661	0.687	0.676667	0.697	0.706	0.666	0.689667	0.705	0.619	0.638	0.654	0.013	-0.0226667	0.0572624	0.0405	0.814623	0.006	0.42725	0.013	0.422723	-0.0226667
106F11	YOR293W	S000005819	YOR293W	RPS10A	Ribosomal Protein of the Small subunit	Verified			0.431667	0.263	0.387333	0.360667	0.346	0.366333	0.513	0.408444	0.375667	0.454667	0.386333	0.405556	0.179474	0.0897369	0.169233	0.0846167	0.565	0.362	0.553	0.493333	0.452	0.5	0.547	0.499667	0.498	0.564	0.466	0.509333	0.00633333	0.016	0.486518	0.0477777	0.409428	0.044889	0.926571	0.00633333	0.817783	0.016
106F12	YOR295W	S000005821	YOR295W	UAF30	Upstream Activation Factor subunit	Verified			0.387333	0.289667	0.300333	0.325778	0.309667	0.26	0.274333	0.281333	0.323667	0.333	0.415	0.357222	-0.211608	-0.105804	0.132934	0.0664668	0.527	0.386	0.453	0.455333	0.392	0.378	0.363	0.377667	0.417	0.462	0.492	0.457	-0.0776667	0.00166667	0.226802	-0.0444443	0.453414	0.0314447	0.101795	-0.0776667	0.970409	0.00166667
106G01	YOR296W	S000005822	YOR296W			Uncharacterized			0.641667	0.641667	0.601333	0.628222	0.575667	0.540167	0.489333	0.535056	0.386333	0.548	0.587667	0.507333	-0.231586	-0.115793	-0.308341	-0.154171	0.762	0.753	0.759	0.758	0.693	0.678	0.514	0.628333	0.505	0.651	0.665	0.607	-0.129667	-0.151	0.0188547	-0.0931667	0.0786063	-0.120889	0.059044	-0.129667	0.0252264	-0.151
106G02	YOR297C	S000005823	YOR297C	TIM18	Translocase of the Inner Mitochondrial membrane	Verified			0.42	0.442667	0.474667	0.445778	0.287667	0.349667	0.534667	0.390667	0.320333	0.423	0.369	0.370778	-0.190387	-0.0951933	-0.26577	-0.132885	0.544	0.553	0.645	0.580667	0.389	0.484	0.586	0.486333	0.414	0.529	0.435	0.459333	-0.0943333	-0.121333	0.442056	-0.055111	0.0620697	-0.0750003	0.178505	-0.0943333	0.0420352	-0.121333
106G03	YOR298W	S000005824	YOR298W	MUM3	MUddled Meiosis	Verified			0.564667	0.523667	0.511333	0.533222	0.645667	0.431	0.557667	0.544778	0.539	0.602333	0.528333	0.556556	0.0309309	0.0154655	0.0617888	0.0308944	0.69	0.63	0.675	0.665	0.754	0.57	0.613	0.645667	0.655	0.716	0.612	0.661	-0.0193333	-0.004	0.846488	0.0115557	0.437162	0.023333	0.733833	-0.0193333	0.90792	-0.004
106G04	YOR299W	S000005825	YOR299W	BUD7	BUD site selection	Verified			0.506667	0.538	0.593667	0.546111	0.588333	0.5505	0.591833	0.576889	0.396333	0.584833	0.482	0.487722	0.079099	0.0395495	-0.163135	-0.0815674	0.635	0.645	0.754	0.678	0.704	0.684	0.666	0.684667	0.507	0.693	0.574	0.591333	0.00666667	-0.0866667	0.324143	0.0307773	0.321018	-0.0583893	0.863596	0.00666667	0.215897	-0.0866667
106G05	YOR301W	S000005827	YOR301W	RAX1	Revert to Axial	Verified			0.487	0.431667	0.507167	0.475278	0.5635	0.436667	0.559667	0.519944	0.406333	0.482	0.519667	0.469333	0.129587	0.0647933	-0.018158	-0.00907901	0.605	0.544	0.669	0.606	0.685	0.583	0.617	0.628333	0.514	0.596	0.609	0.573	0.0223333	-0.033	0.342795	0.0446667	0.878866	-0.00594467	0.628758	0.0223333	0.480483	-0.033
106G06	YOR302W	S000005828	YOR302W			Verified			0.0333333	0.0333333	0.0333333	0.0333333	0.0413333	0.0413333	0.0413333	0.0413333	0.0413333	0.0413333	0.0413333	0.0413333	0.31034	0.15517	0.31034	0.15517	0.186	0.144	0.164	0.164667	0.138	0.137	0.162	0.145667	0.153	0.146	0.131	0.143333	-0.019	-0.0213333	0.597707	0.008	0.583493	0.008	0.265892	-0.019	0.20389	-0.0213333
106G07	YOR303W	S000005829	YOR303W	CPA1	Carbamyl Phosphate synthetase A	Verified	duplicate LN not sig; not hit		1e-05	1e-05	1e-05	1e-05	1e-05	1e-05	1e-05	1e-05	1e-05	1e-05	1e-05	1e-05	0	0	0	0	0.141	0.127	0.126	0.131333	0.099	0.092	0.122	0.104333	0.105	0.106	0.095	0.102	-0.027	-0.0293333	1	3.38813e-21	1	3.38813e-21	0.0721099	-0.027	0.0251475	-0.0293333
106G08	YOR304C-A	S000005830	YOR304C-A	BIL1	Bud6-Interacting Ligand	Verified			0.471333	0.511333	0.516667	0.499778	0.5485	0.584167	0.477167	0.536611	0.509333	0.556	0.587667	0.551	0.10259	0.0512951	0.140766	0.0703828	0.593	0.611	0.68	0.628	0.672	0.709	0.502	0.627667	0.621	0.662	0.665	0.649333	-0.000333333	0.0213333	0.309151	0.0368337	0.110443	0.0512223	0.996005	-0.000333333	0.486713	0.0213333
106G09	YOR304W	S000005831	YOR304W	ISW2	Imitation SWitch subfamily	Verified			0.561	0.544333	0.557667	0.554333	0.568833	0.584167	0.565667	0.572889	0.608333	0.539	0.556	0.567778	0.0475016	0.0237508	0.0345726	0.0172863	0.689	0.65	0.718	0.685667	0.687	0.709	0.625	0.673667	0.728	0.642	0.646	0.672	-0.012	-0.0136667	0.286653	0.0185557	0.582386	0.0134443	0.705713	-0.012	0.688005	-0.0136667
106G10	YOR307C	S000005834	YOR307C	SLY41	Suppressor of Loss of Ypt1	Verified			0.575333	0.531667	0.539	0.548667	0.591333	0.593667	0.595	0.593333	0.580667	0.527333	0.549667	0.552556	0.112913	0.0564565	0.0101896	0.0050948	0.704	0.636	0.7	0.68	0.705	0.719	0.672	0.698667	0.696	0.63	0.637	0.654333	0.0186667	-0.0256667	0.0554072	0.0446667	0.868198	0.003889	0.486326	0.0186667	0.41231	-0.0256667
106G11	YOR308C	S000005835	YOR308C	SNU66	Small NUclear ribonucleoprotein associated	Verified			0.579333	0.492333	0.569333	0.547	0.623333	0.565667	0.553333	0.580778	0.498333	0.524667	0.599667	0.540889	0.0864454	0.0432227	-0.0162086	-0.00810429	0.709	0.597	0.731	0.679	0.733	0.699	0.609	0.680333	0.603	0.629	0.674	0.635333	0.00133333	-0.0436667	0.3513	0.033778	0.877352	-0.00611067	0.980227	0.00133333	0.356504	-0.0436667
106G12	YOR311C	S000005838	YOR311C	DGK1	DiacylGlycerol Kinase	Verified			0.6	0.561	0.575333	0.578778	0.429833	0.475667	0.587333	0.497611	0.333	0.519667	0.513667	0.455444	-0.217991	-0.108995	-0.345734	-0.172867	0.722	0.667	0.733	0.707333	0.57	0.629	0.661	0.62	0.421	0.623	0.602	0.548667	-0.0873333	-0.158667	0.116986	-0.0811667	0.0719031	-0.123333	0.0402903	-0.0873333	0.0515625	-0.158667
106H01	YOR312C	S000005839	YOR312C	RPL20B	Ribosomal Protein of the Large subunit	Verified			0.300333	0.401667	0.332333	0.344778	0.274333	0.287667	0.418333	0.326778	0.369	0.346667	0.323667	0.346444	-0.0773569	-0.0386785	0.00695723	0.00347862	0.436	0.493	0.474	0.467667	0.369	0.416	0.456	0.413667	0.496	0.472	0.403	0.457	-0.054	-0.0106667	0.727503	-0.018	0.959348	0.001667	0.117861	-0.054	0.741301	-0.0106667
106H02	YOR313C	S000005840	YOR313C	SPS4	SPorulation Specific trancript	Verified			0.568	0.577833	0.523667	0.5565	0.415	0.525333	0.537	0.492444	0.542	0.446	0.602333	0.530111	-0.176421	-0.0882104	-0.0700869	-0.0350435	0.692	0.685	0.686	0.687667	0.556	0.664	0.588	0.602667	0.657	0.56	0.675	0.630667	-0.085	-0.057	0.155849	-0.0640557	0.57169	-0.026389	0.0383475	-0.085	0.150551	-0.057
106H03									0.263	0.332333	0.213667	0.269667	0.365667	0.377333	0.431	0.391333	0.296667	0.396333	0.320333	0.337778	0.537221	0.26861	0.324897	0.162449	0	0	0	0	0	0	0	0	0	0	0	0	0	0	0.019135	0.121667	0.158013	0.068111	1	0	1	0
106H04	YOR314W	S000005841	YOR314W			Uncharacterized			0.54	0.521667	0.567	0.542889	0.653	0.602	0.6315	0.628833	0.528333	0.564667	0.594	0.562333	0.212021	0.10601	0.0507686	0.0253843	0.666	0.627	0.728	0.673667	0.758	0.724	0.722	0.734667	0.649	0.671	0.67	0.663333	0.061	-0.0103333	0.00985959	0.0859443	0.454482	0.0194443	0.0969654	0.061	0.732396	-0.0103333
106H05	YOR315W	S000005842	YOR315W	SFG1	SuperFicial pseudohyphal Growth	Verified			0.500667	0.5365	0.564833	0.534	0.533	0.443	0.575333	0.517111	0.563667	0.549667	0.488333	0.533889	-0.0463654	-0.0231827	-0.000300217	-0.000150109	0.63	0.644	0.724	0.666	0.661	0.598	0.643	0.634	0.676	0.655	0.577	0.636	-0.032	-0.03	0.686498	-0.016889	0.997078	-0.000111	0.370703	-0.032	0.47694	-0.03
106H06	YOR316C	S000005843	YOR316C	COT1	CObalt Toxicity	Verified			0.497833	0.42	0.542333	0.486722	0.585	0.653	0.521	0.586333	0.618667	0.539	0.642	0.599889	0.268622	0.134311	0.301597	0.150798	0.624	0.535	0.704	0.621	0.7	0.778	0.566	0.681333	0.738	0.642	0.718	0.699333	0.0603333	0.0783333	0.082772	0.0996113	0.0430021	0.113167	0.442221	0.0603333	0.196515	0.0783333
106H07	YOR320C	S000005847	YOR320C	GNT1	GlcNAc Transferase	Verified			0.439	0.538	0.471333	0.482778	0.595	0.4665	0.409	0.490167	0.446	0.442	0.497833	0.461944	0.0219131	0.0109566	-0.0636399	-0.03182	0.566	0.645	0.639	0.616667	0.707	0.611	0.447	0.588333	0.562	0.557	0.587	0.568667	-0.0283333	-0.048	0.898247	0.007389	0.547345	-0.0208333	0.715203	-0.0283333	0.122646	-0.048
106H08	YOR321W	S000005848	YOR321W	PMT3	Protein O-MannosylTransferase	Verified			0.492333	0.497833	0.456333	0.482167	0.557667	0.614667	0.436667	0.536333	0.423	0.552667	0.596667	0.524111	0.153598	0.076799	0.120341	0.0601704	0.617	0.605	0.616	0.612667	0.681	0.73	0.467	0.626	0.541	0.658	0.672	0.623667	0.0133333	0.011	0.310348	0.0541673	0.420777	0.041945	0.864203	0.0133333	0.787836	0.011
106H09	YOR322C	S000005849	YOR322C	LDB19	Low Dye Binding	Verified			0.401667	0.355333	0.554333	0.437111	0.349667	0.575333	0.309667	0.411556	0.497333	0.323667	0.454667	0.425222	-0.0869129	-0.0434564	-0.0397831	-0.0198915	0.536	0.471	0.714	0.573667	0.455	0.703	0.384	0.514	0.601	0.457	0.539	0.532333	-0.0596667	-0.0413333	0.783886	-0.0255553	0.870958	-0.0118887	0.612601	-0.0596667	0.613316	-0.0413333
106H10	YOR323C	S000005850	YOR323C	PRO2	PROline requiring	Verified			0.213667	0.161667	0.161667	0.179	0.185	0.185	0.365	0.245	0.172333	0.172333	0.172333	0.172333	0.452822	0.226411	-0.0547578	-0.0273789	0.306	0.277	0.309	0.297333	0.3	0.306	0.434	0.346667	0.311	0.224	0.288	0.274333	0.0493333	-0.023	0.282358	0.0659997	0.754401	-0.00666733	0.289376	0.0493333	0.426267	-0.023
106H11	YOR324C	S000005851	YOR324C	FRT1	Functionally Related to TCP1	Verified			0.464333	0.567	0.629	0.553444	0.587333	0.459	0.571667	0.539333	0.523833	0.497333	0.595333	0.538833	-0.0372613	-0.0186307	-0.0385994	-0.0192997	0.589	0.676	0.796	0.687	0.702	0.609	0.64	0.650333	0.641	0.61	0.671	0.640667	-0.0366667	-0.0463333	0.808964	-0.014111	0.781976	-0.0146113	0.571515	-0.0366667	0.457386	-0.0463333
106H12	YOR327C	S000005854	YOR327C	SNC2	Suppressor of the allele of CAP	Verified			0.543667	0.502667	0.502667	0.516333	0.407333	0.415	0.540667	0.454333	0.266667	0.394667	0.47	0.377111	-0.184552	-0.0922758	-0.453313	-0.226657	0.67	0.607	0.663	0.646667	0.551	0.552	0.594	0.565667	0.322	0.504	0.557	0.461	-0.081	-0.185667	0.189338	-0.0620003	0.0462734	-0.139222	0.0190014	-0.081	0.0421324	-0.185667
107A01	YOR328W	S000005855	YOR328W	PDR10	Pleiotropic Drug Resistance	Verified			0.35	0.538667	0.594	0.494222	0.330667	0.335333	0.267333	0.311111	0.491667	0.381	0.454333	0.442333	-0.66773	-0.333865	-0.160026	-0.080013	0.482	0.676	0.733	0.630333	0.48	0.496	0.478	0.484667	0.648	0.575	0.59	0.604333	-0.145667	-0.026	0.0384993	-0.183111	0.493473	-0.051889	0.0929472	-0.145667	0.734753	-0.026
107A02	YOR332W	S000005859	YOR332W	VMA4	Vacuolar Membrane Atpase	Verified			0.464333	0.476	0.464333	0.468222	0.451667	0.267333	0.458333	0.392444	0.408	0.529667	0.481333	0.473	-0.254705	-0.127352	0.0146468	0.00732339	0.574	0.615	0.619	0.602667	0.613	0.444	0.661	0.572667	0.549	0.713	0.615	0.625667	-0.03	0.023	0.226162	-0.0757777	0.891798	0.004778	0.64823	-0.03	0.638211	0.023
107A03	YOR334W	S000005861	YOR334W	MRS2	Mitochondrial RNA Splicing	Verified			0.431	0.443667	0.397333	0.424	0.267333	0.208333	0.372667	0.282778	0.403	0.403	0.357333	0.387778	-0.584396	-0.292198	-0.128834	-0.0644171	0.529	0.59	0.577	0.565333	0.431	0.421	0.609	0.487	0.546	0.594	0.506	0.548667	-0.0783333	-0.0166667	0.023116	-0.141222	0.161941	-0.0362223	0.24037	-0.0783333	0.598354	-0.0166667
107A04	YOR337W	S000005864	YOR337W	TEA1	Ty Enhancer Activator	Verified			0.413333	0.304333	0.606	0.441222	0.208333	0.321667	0.451667	0.327222	0.381	0.394667	0.504	0.426556	-0.431235	-0.215617	-0.0487718	-0.0243859	0.528	0.415	0.744	0.562333	0.358	0.484	0.66	0.500667	0.536	0.589	0.64	0.588333	-0.0616667	0.026	0.291363	-0.114	0.867692	-0.0146663	0.626734	-0.0616667	0.789815	0.026
107A05	YOR338W	S000005865	YOR338W			Uncharacterized			0.453	0.377667	0.540667	0.457111	0.382333	0.353667	0.448	0.394667	0.497667	0.506833	0.466667	0.490389	-0.21191	-0.105955	0.101381	0.0506907	0.563	0.49	0.685	0.579333	0.536	0.519	0.657	0.570667	0.651	0.693	0.602	0.648667	-0.00866667	0.0693333	0.254182	-0.0624447	0.481021	0.0332777	0.900134	-0.00866667	0.283672	0.0693333
107A06	YOR339C	S000005866	YOR339C	UBC11	UBiquitin Carrier	Verified			0.443667	0.476	0.578	0.499222	0.363667	0.394667	0.393667	0.384	0.451333	0.475	0.506833	0.477722	-0.378576	-0.189288	-0.0635102	-0.0317551	0.559	0.615	0.718	0.630667	0.518	0.557	0.627	0.567333	0.602	0.657	0.644	0.634333	-0.0633333	0.00366667	0.0271919	-0.115222	0.61112	-0.0215003	0.278292	-0.0633333	0.939121	0.00366667
107A07									0.383	0.275	0.497167	0.385056	0.372667	0.382333	0.330667	0.361889	0.357333	0.472667	0.410167	0.413389	-0.0895198	-0.0447599	0.102433	0.0512165	0	0	0	0	0	0	0	0	0	0	0	0	0	0	0.7064	-0.0231667	0.6733	0.0283333	1	0	1	0
107A08	YOR342C	S000005869	YOR342C			Verified			0.481333	0.573333	0.573333	0.542667	0.396333	0.361333	0.438667	0.398778	0.394333	0.496667	0.403	0.431333	-0.444481	-0.222241	-0.331263	-0.165632	0.6	0.712	0.713	0.675	0.551	0.52	0.647	0.572667	0.543	0.688	0.547	0.592667	-0.102333	-0.0823333	0.00816813	-0.143889	0.0384574	-0.111333	0.0943924	-0.102333	0.201409	-0.0823333
107A09	YOR343C	S000005870	YOR343C			Uncharacterized			0.490333	0.467667	0.616	0.524667	0.563	0.496	0.461667	0.506889	0.395	0.491333	0.518	0.468111	-0.0497316	-0.0248658	-0.16455	-0.0822751	0.614	0.613	0.756	0.661	0.74	0.669	0.667	0.692	0.544	0.68	0.659	0.627667	0.031	-0.0333333	0.731039	-0.0177777	0.329736	-0.0565557	0.55547	0.031	0.593292	-0.0333333
107A10	YOR344C	S000005871	YOR344C	TYE7	Ty1-mediated Expression	Verified			0.52	0.556	0.582333	0.552778	0.502333	0.41	0.515333	0.475889	0.525	0.44	0.516333	0.493778	-0.216075	-0.108037	-0.162838	-0.0814189	0.654	0.694	0.721	0.689667	0.675	0.585	0.723	0.661	0.676	0.631	0.655	0.654	-0.0286667	-0.0356667	0.077038	-0.076889	0.111955	-0.059	0.521291	-0.0286667	0.176446	-0.0356667
107A11	YOR346W	S000005873	YOR346W	REV1	REVersionless	Verified			0.668333	0.6305	0.661667	0.6535	0.507667	0.565667	0.474333	0.515889	0.462667	0.594333	0.497667	0.518222	-0.341127	-0.170563	-0.334616	-0.167308	0.796	0.763	0.813	0.790667	0.684	0.744	0.674	0.700667	0.621	0.769	0.632	0.674	-0.09	-0.116667	0.00391673	-0.137611	0.0139694	-0.135278	0.0165254	-0.09	0.0535876	-0.116667
107A12	YOR347C	S000005874	YOR347C	PYK2	PYruvate Kinase	Verified			0.618	0.578	0.529167	0.575056	0.458333	0.392667	0.547333	0.466111	0.476	0.571333	0.415333	0.487556	-0.303027	-0.151514	-0.238135	-0.119067	0.751	0.716	0.674	0.713667	0.627	0.556	0.753	0.645333	0.641	0.752	0.557	0.65	-0.0683333	-0.0636667	0.0617599	-0.108945	0.116499	-0.0875003	0.283593	-0.0683333	0.306757	-0.0636667
107B01	YOR348C	S000005875	YOR348C	PUT4	Proline UTilization	Verified			0.538667	0.479667	0.689	0.569111	0.353667	0.398	0.289333	0.347	0.529667	0.394667	0.540333	0.488222	-0.713775	-0.356887	-0.221172	-0.110586	0.669	0.624	0.856	0.716333	0.497	0.566	0.535	0.532667	0.677	0.589	0.69	0.652	-0.183667	-0.0643333	0.013194	-0.222111	0.286305	-0.080889	0.0433684	-0.183667	0.408929	-0.0643333
107B02	YOR349W	S000005876	YOR349W	CIN1	Chromosome INstability	Verified			0.554333	0.6305	0.5995	0.594778	0.425	0.289333	0.444	0.386111	0.412333	0.597667	0.6115	0.5405	-0.623335	-0.311667	-0.138056	-0.0690281	0.688	0.763	0.739	0.73	0.573	0.449	0.653	0.558333	0.555	0.772	0.764	0.697	-0.171667	-0.033	0.00601815	-0.208667	0.403747	-0.0542777	0.0330809	-0.171667	0.649202	-0.033
107B03	YOR350C	S000005877	YOR350C	MNE1		Verified			0.6015	0.637333	0.644	0.627611	0.444	0.491167	0.502333	0.479167	0.541167	0.565667	0.582667	0.563167	-0.389343	-0.194672	-0.156309	-0.0781545	0.74	0.768	0.792	0.766667	0.603	0.664	0.711	0.659333	0.684	0.745	0.732	0.720333	-0.107333	-0.0463333	0.00112389	-0.148444	0.0233328	-0.064444	0.0222478	-0.107333	0.101426	-0.0463333
107B04	YOR351C	S000005878	YOR351C	MEK1	MEiotic Kinase	Verified			0.6015	0.634333	0.698333	0.644722	0.289333	0.473333	0.467333	0.41	0.476	0.511	0.592333	0.526444	-0.653054	-0.326527	-0.292396	-0.146198	0.74	0.767	0.866	0.791	0.435	0.656	0.67	0.587	0.641	0.698	0.746	0.695	-0.204	-0.096	0.00877307	-0.234722	0.0307277	-0.118278	0.0487803	-0.204	0.0884098	-0.096
107B05	YOR352W	S000005879	YOR352W	TFB6		Verified			0.658667	0.584667	0.671333	0.638222	0.41	0.491167	0.44	0.447056	0.564	0.611667	0.6115	0.595722	-0.513605	-0.256802	-0.0994191	-0.0497095	0.79	0.722	0.826	0.779333	0.562	0.664	0.648	0.624667	0.717	0.791	0.764	0.757333	-0.154667	-0.022	0.0018372	-0.191167	0.214408	-0.0425	0.0134208	-0.154667	0.556067	-0.022
107B06	YOR354C	S000005881	YOR354C	MSC6	Meiotic Sister-Chromatid recombination	Verified			0.661333	0.603	0.653667	0.639333	0.477667	0.515333	0.388	0.460333	0.547333	0.561333	0.626333	0.578333	-0.473889	-0.236945	-0.144667	-0.0723335	0.791	0.741	0.806	0.779333	0.647	0.683	0.625	0.651667	0.693	0.741	0.777	0.737	-0.127667	-0.0423333	0.00456482	-0.179	0.0896032	-0.0610003	0.00390443	-0.127667	0.211446	-0.0423333
107B07	YOR355W	S000005882	YOR355W	GDS1		Verified			0.608667	0.584667	0.559333	0.584222	0.438667	0.419333	0.403333	0.420444	0.505	0.506833	0.475	0.495611	-0.474602	-0.237301	-0.237309	-0.118654	0.743	0.722	0.699	0.721333	0.597	0.61	0.632	0.613	0.659	0.693	0.605	0.652333	-0.108333	-0.069	0.000345977	-0.163778	0.00618409	-0.0886113	0.00139239	-0.108333	0.0528968	-0.069
107B08	YOR356W	S000005883	YOR356W	CIR2	Changed Intracellular Redox state	Verified			0.633833	0.656333	0.648667	0.646278	0.448	0.477667	0.499	0.474889	0.507667	0.569333	0.607667	0.561556	-0.444564	-0.222282	-0.202726	-0.101363	0.766	0.789	0.796	0.783667	0.611	0.658	0.705	0.658	0.664	0.751	0.76	0.725	-0.125667	-0.0586667	0.000223813	-0.171389	0.0303658	-0.084722	0.00607424	-0.125667	0.109691	-0.0586667
107B09	YOR357C	S000005884	YOR357C	SNX3	Sorting NeXin	Verified			0.633833	0.646	0.656333	0.645389	0.542333	0.560667	0.526667	0.543222	0.555667	0.611667	0.628333	0.598556	-0.248626	-0.124313	-0.108684	-0.0543418	0.766	0.781	0.808	0.785	0.718	0.736	0.736	0.73	0.705	0.791	0.779	0.758333	-0.055	-0.0266667	0.0015455	-0.102166	0.104145	-0.046833	0.013053	-0.055	0.384508	-0.0266667
107B10	YOR358W	S000005885	YOR358W	HAP5	Heme Activator Protein	Verified			0.512667	0.390167	0.471	0.457944	0.392667	0.307	0.335333	0.345	0.454333	0.412333	0.472667	0.446444	-0.408576	-0.204288	-0.0366919	-0.018346	0.647	0.502	0.625	0.591333	0.546	0.458	0.576	0.526667	0.603	0.607	0.603	0.604333	-0.0646667	0.013	0.0341697	-0.112945	0.768357	-0.0115003	0.276174	-0.0646667	0.768418	0.013
107B11	YOR359W	S000005886	YOR359W	VTS1	VTi1-2 Suppressor	Verified			0.404167	0.586667	0.608667	0.533167	0.321667	0.461667	0.425	0.402778	0.543333	0.515333	0.486667	0.515111	-0.404602	-0.202301	-0.0497029	-0.0248515	0.526	0.724	0.745	0.665	0.469	0.641	0.639	0.583	0.686	0.701	0.622	0.669667	-0.082	0.00466667	0.106875	-0.130389	0.771225	-0.018056	0.366445	-0.082	0.94774	0.00466667
107B12	YOR360C	S000005887	YOR360C	PDE2	PhosphoDiEsterase	Verified			0.479667	0.490333	0.377667	0.449222	0.307	0.330667	0.361333	0.333	0.495667	0.476	0.462667	0.478111	-0.431907	-0.215954	0.0899166	0.0449583	0.599	0.638	0.549	0.595333	0.464	0.488	0.598	0.516667	0.649	0.659	0.597	0.635	-0.0786667	0.0396667	0.0215848	-0.116222	0.44107	0.028889	0.141826	-0.0786667	0.247445	0.0396667
107C01	YOR363C	S000005890	YOR363C	PIP2	Peroxisome Induction Pathway	Verified			0.528667	0.671333	0.694333	0.631444	0.489333	0.544333	0.41	0.481222	0.555667	0.574	0.596167	0.575278	-0.391953	-0.195976	-0.134397	-0.0671985	0.658	0.803	0.861	0.774	0.661	0.715	0.634	0.67	0.705	0.757	0.75	0.737333	-0.104	-0.0366667	0.0432801	-0.150222	0.287869	-0.0561663	0.142996	-0.104	0.551898	-0.0366667
107C02	YOR365C	S000005892	YOR365C			Uncharacterized			0.615333	0.662	0.668333	0.648556	0.388	0.388	0.560667	0.445556	0.590167	0.604333	0.6	0.598167	-0.541625	-0.270812	-0.116683	-0.0583413	0.748	0.795	0.821	0.788	0.542	0.548	0.761	0.617	0.739	0.778	0.754	0.757	-0.171	-0.031	0.0105929	-0.203	0.0510784	-0.0503887	0.0570916	-0.171	0.24131	-0.031
107C03	YOR367W	S000005894	YOR367W	SCP1	S. cerevisiae CalPonin	Verified			0.616	0.580333	0.665667	0.620667	0.366	0.480667	0.507	0.451222	0.519667	0.582667	0.549833	0.550722	-0.459981	-0.22999	-0.172494	-0.0862469	0.75	0.719	0.817	0.762	0.521	0.66	0.713	0.631333	0.671	0.76	0.697	0.709333	-0.130667	-0.0526667	0.0111503	-0.169444	0.0615324	-0.0699443	0.0788974	-0.130667	0.209609	-0.0526667
107C04	YOR368W	S000005895	YOR368W	RAD17	RADiation sensitive	Verified			0.586667	0.542667	0.633833	0.587722	0.484667	0.5895	0.535167	0.536444	0.569333	0.563	0.563	0.565111	-0.131706	-0.0658528	-0.0565999	-0.0282999	0.723	0.678	0.783	0.728	0.659	0.761	0.74	0.72	0.72	0.742	0.709	0.723667	-0.008	-0.00433333	0.221901	-0.0512777	0.429997	-0.0226113	0.850485	-0.008	0.890888	-0.00433333
107C05	YOR371C	S000005898	YOR371C	GPB1		Verified			0.567333	0.529167	0.589333	0.561944	0.5115	0.538667	0.549333	0.533167	0.592667	0.558	0.521	0.557222	-0.0758409	-0.0379205	-0.0121747	-0.00608736	0.697	0.667	0.731	0.698333	0.687	0.704	0.754	0.715	0.742	0.738	0.665	0.715	0.0166667	0.0166667	0.259646	-0.0287777	0.867859	-0.004722	0.548747	0.0166667	0.594419	0.0166667
107C06	YOR374W	S000005901	YOR374W	ALD4	ALdehyde Dehydrogenase	Verified			0.629333	0.639667	0.6285	0.6325	0.609333	0.574333	0.542333	0.575333	0.595667	0.628333	0.6205	0.614833	-0.136667	-0.0683337	-0.0408701	-0.020435	0.761	0.772	0.777	0.77	0.794	0.751	0.747	0.764	0.745	0.814	0.77	0.776333	-0.006	0.00633333	0.045099	-0.057167	0.327513	-0.0176667	0.724087	-0.006	0.767425	0.00633333
107C07	YOR376W	S000005903	YOR376W			Uncharacterized			0.568667	0.467667	0.526667	0.521	0.467333	0.451667	0.435667	0.451556	0.491667	0.462667	0.491333	0.481889	-0.20638	-0.10319	-0.112583	-0.0562914	0.699	0.613	0.671	0.661	0.632	0.633	0.645	0.636667	0.648	0.648	0.624	0.64	-0.0243333	-0.021	0.0635535	-0.0694447	0.242778	-0.0391113	0.366498	-0.0243333	0.445069	-0.021
107C08	YOR377W	S000005904	YOR377W	ATF1	AcetylTransFerase	Verified			0.626	0.645167	0.644	0.638389	0.605	0.578333	0.560667	0.581333	0.594333	0.626333	0.603	0.607889	-0.13507	-0.067535	-0.0706279	-0.0353139	0.757	0.78	0.792	0.776333	0.79	0.756	0.761	0.769	0.744	0.811	0.757	0.770667	-0.00733333	-0.00566667	0.0259502	-0.0570557	0.12576	-0.0305003	0.650826	-0.00733333	0.80853	-0.00566667
107C09	YOR378W	S000005905	YOR378W	AMF1	AMmonium Facilitator	Verified			0.612167	0.66	0.645333	0.639167	0.602	0.586333	0.586333	0.591556	0.628333	0.6	0.614	0.614111	-0.111679	-0.0558393	-0.0576925	-0.0288462	0.745	0.791	0.793	0.776333	0.785	0.758	0.789	0.777333	0.77	0.773	0.767	0.77	0.001	-0.00633333	0.0522918	-0.0476113	0.254003	-0.0250557	0.958503	0.001	0.711405	-0.00633333
107C10	YOR380W	S000005907	YOR380W	RDR1	Repressor of Drug Resistance	Verified			0.644	0.644	0.644	0.644	0.560667	0.6035	0.584	0.582722	0.6205	0.609667	0.612333	0.614167	-0.144252	-0.0721262	-0.0684305	-0.0342152	0.775	0.778	0.792	0.781667	0.736	0.771	0.785	0.764	0.766	0.787	0.765	0.772667	-0.0176667	-0.009	0.0159599	-0.0612777	0.0822388	-0.0298333	0.316049	-0.0176667	0.449309	-0.009
107C11	YOR381W	S000005908	YOR381W	FRE3	Ferric REductase	Verified			0.661333	0.676	0.658667	0.665333	0.556333	0.6275	0.616333	0.600056	0.6205	0.622333	0.597667	0.6135	-0.148981	-0.0744906	-0.117014	-0.058507	0.791	0.807	0.809	0.802333	0.733	0.793	0.812	0.779333	0.766	0.809	0.751	0.775333	-0.023	-0.027	0.0389948	-0.065278	0.0205313	-0.0518333	0.372279	-0.023	0.200154	-0.027
107C12	YOR382W	S000005909	YOR382W	FIT2	Facilitator of Iron Transport	Verified			0.639667	0.604667	0.624333	0.622889	0.471833	0.6275	0.602	0.567111	0.571333	0.614	0.561	0.582111	-0.135343	-0.0676717	-0.0976803	-0.0488401	0.77	0.743	0.767	0.76	0.639	0.793	0.801	0.744333	0.722	0.792	0.708	0.740667	-0.0156667	-0.0193333	0.261347	-0.055778	0.110771	-0.040778	0.763167	-0.0156667	0.491067	-0.0193333
107D01	YOR383C	S000005910	YOR383C	FIT3	Facilitator of Iron Transport	Verified			0.535167	0.626	0.616	0.592389	0.556333	0.567833	0.538667	0.554278	0.574	0.549333	0.5735	0.565611	-0.0959354	-0.0479677	-0.0667341	-0.0333671	0.667	0.762	0.756	0.728333	0.733	0.745	0.746	0.741333	0.723	0.732	0.72	0.725	0.013	-0.00333333	0.246678	-0.0381113	0.396929	-0.026778	0.674449	0.013	0.913398	-0.00333333
107D02	YOR384W	S000005911	YOR384W	FRE5	Ferric REductase	Verified			0.585667	0.612167	0.573333	0.590389	0.550333	0.609	0.524667	0.561333	0.505	0.555667	0.592333	0.551	-0.0728078	-0.0364039	-0.0996132	-0.0498066	0.722	0.753	0.713	0.729333	0.725	0.774	0.734	0.744333	0.659	0.737	0.746	0.714	0.015	-0.0153333	0.335439	-0.0290557	0.207795	-0.039389	0.466527	0.015	0.61349	-0.0153333
107D03	YOR385W	S000005912	YOR385W			Uncharacterized			0.584667	0.590667	0.545	0.573444	0.553333	0.57	0.560667	0.561333	0.531667	0.555667	0.541667	0.543	-0.030796	-0.015398	-0.0787015	-0.0393508	0.721	0.725	0.689	0.711667	0.731	0.748	0.761	0.746667	0.678	0.737	0.692	0.702333	0.035	-0.00933333	0.555201	-0.0121113	0.172651	-0.0304443	0.0670517	0.035	0.670054	-0.00933333
107D04	YOR386W	S000005913	YOR386W	PHR1	PHotoreactivation Repair deficient	Verified			0.5765	0.52	0.616	0.570833	0.526	0.594333	0.508333	0.542889	0.553667	0.486667	0.547333	0.529222	-0.0724126	-0.0362063	-0.109196	-0.054598	0.713	0.664	0.756	0.711	0.701	0.765	0.714	0.726667	0.702	0.674	0.696	0.690667	0.0156667	-0.0203333	0.466801	-0.0279447	0.260725	-0.041611	0.634007	0.0156667	0.477856	-0.0203333
107D05	YOL001W	S000005361	YOL001W	PHO80	PHOsphate metabolism	Verified			0.540667	0.506	0.5995	0.548722	0.59	0.6035	0.594333	0.595944	0.476	0.6	0.591	0.555667	0.119102	0.0595509	0.0181437	0.00907185	0.672	0.654	0.739	0.688333	0.768	0.771	0.796	0.778333	0.641	0.773	0.745	0.719667	0.09	0.0313333	0.142841	0.047222	0.87967	0.00694433	0.018772	0.09	0.510112	0.0313333
107D06	YOL002C	S000005362	YOL002C	IZH2	Implicated in Zinc Homeostasis	Verified			0.612167	0.551667	0.6285	0.597444	0.578333	0.582333	0.605	0.588556	0.582667	0.573	0.535	0.563556	-0.021626	-0.010813	-0.0842467	-0.0421234	0.745	0.69	0.777	0.737333	0.757	0.757	0.805	0.773	0.734	0.754	0.682	0.723333	0.0356667	-0.014	0.741341	-0.00888933	0.266321	-0.033889	0.264259	0.0356667	0.67256	-0.014
107D07	YOL003C	S000005363	YOL003C	PFA4	Protein Fatty Acyltransferase	Verified			0.580667	0.535667	0.584667	0.567	0.580667	0.609667	0.557	0.582444	0.579	0.541667	0.585333	0.568667	0.0387717	0.0193859	0.00423451	0.00211725	0.716	0.671	0.724	0.703667	0.758	0.775	0.759	0.764	0.729	0.727	0.735	0.730333	0.0603333	0.0266667	0.53875	0.0154443	0.943706	0.00166633	0.0188074	0.0603333	0.17675	0.0266667
107D08	YOL004W	S000005364	YOL004W	SIN3	Switch INdependent	Verified			0.377667	0.431	0.453	0.420556	0.403333	0.435667	0.426333	0.421778	0.415333	0.320667	0.44	0.392	0.00418669	0.00209335	-0.101443	-0.0507214	0.507	0.588	0.599	0.564667	0.555	0.616	0.641	0.604	0.556	0.488	0.576	0.54	0.0393333	-0.0246667	0.963149	0.001222	0.496348	-0.0285557	0.324838	0.0393333	0.53113	-0.0246667
107D09	YOL006C	S000005366	YOL006C	TOP1	TOPoisomerase	Verified			0.563667	0.615667	0.631667	0.603667	0.586333	0.567833	0.589	0.581056	0.574	0.624667	0.579	0.592556	-0.055076	-0.027538	-0.0268017	-0.0134009	0.696	0.755	0.782	0.744333	0.763	0.745	0.791	0.766333	0.723	0.81	0.727	0.753333	0.022	0.009	0.373889	-0.0226117	0.688891	-0.0111113	0.454823	0.022	0.809872	0.009
107D10	YOL007C	S000005367	YOL007C	CSI2	Chitin Synthesis Involved	Verified			0.698333	0.658667	0.622667	0.659889	0.632	0.616333	0.609	0.619111	0.614	0.611667	0.652333	0.626	-0.0920248	-0.0460124	-0.0760605	-0.0380302	0.815	0.79	0.765	0.79	0.811	0.787	0.81	0.802667	0.761	0.791	0.823	0.791667	0.0126667	0.00166667	0.148511	-0.040778	0.243072	-0.033889	0.480242	0.0126667	0.943133	0.00166667
107D11	YOL008W	S000005368	YOL008W	COQ10	COenzyme Q	Verified			0.582333	0.573333	0.594	0.583222	0.538667	0.509667	0.57	0.539444	0.535	0.531667	0.545667	0.537444	-0.112571	-0.0562856	-0.11793	-0.058965	0.717	0.712	0.733	0.720667	0.717	0.678	0.767	0.720667	0.681	0.715	0.695	0.697	0	-0.0236667	0.0900576	-0.0437773	0.0262277	-0.0457773	1	2.22045e-16	0.129618	-0.0236667
107D12	YOL011W	S000005371	YOL011W	PLB3	PhosphoLipase B	Verified			0.631667	0.608667	0.612667	0.617667	0.596667	0.549833	0.632	0.592833	0.597167	0.652333	0.563	0.604167	-0.0592019	-0.029601	-0.0318819	-0.0159409	0.763	0.751	0.753	0.755667	0.778	0.722	0.843	0.781	0.748	0.836	0.709	0.764333	0.0253333	0.00866667	0.373291	-0.0248337	0.635997	-0.0135003	0.475863	0.0253333	0.815289	0.00866667
107E01	YOL012C	S000005372	YOL012C	HTZ1	Histone Two A Z	Verified			0.563667	0.584667	0.542667	0.563667	0.515333	0.557667	0.512	0.528333	0.566833	0.549333	0.571333	0.5625	-0.0933938	-0.0466969	-0.00298916	-0.00149458	0.696	0.722	0.687	0.701667	0.691	0.732	0.721	0.714667	0.718	0.732	0.718	0.722667	0.013	0.021	0.159256	-0.0353337	0.951089	-0.00116733	0.463255	0.013	0.163543	0.021
107E02	YOL013C	S000005373	YOL013C	HRD1	HMG-coA Reductase Degradation	Verified			0.661333	0.653667	0.567333	0.627444	0.556333	0.556333	0.567833	0.560167	0.6105	0.607667	0.6205	0.612889	-0.163632	-0.0818158	-0.0338622	-0.0169311	0.791	0.784	0.709	0.761333	0.733	0.728	0.766	0.742333	0.757	0.785	0.77	0.770667	-0.019	0.00933333	0.0682894	-0.067278	0.641114	-0.0145553	0.51694	-0.019	0.735332	0.00933333
107E03	YOL014W	S000005374	YOL014W			Uncharacterized			0.645333	0.648667	0.603	0.632333	0.5115	0.524667	0.553333	0.529833	0.597167	0.579	0.596167	0.590778	-0.255147	-0.127573	-0.0980697	-0.0490349	0.776	0.783	0.741	0.766667	0.687	0.691	0.757	0.711667	0.748	0.759	0.75	0.752333	-0.055	-0.0143333	0.00423602	-0.1025	0.0800581	-0.0415553	0.0797268	-0.055	0.36274	-0.0143333
107E04	YOL015W	S000005375	YOL015W	IRC10	Increased Recombination Centers	Verified			0.604667	0.643333	0.443667	0.563889	0.498167	0.509667	0.567833	0.525222	0.607667	0.596167	0.635333	0.613056	-0.102483	-0.0512415	0.120607	0.0603034	0.741	0.777	0.595	0.704333	0.671	0.678	0.766	0.705	0.756	0.77	0.78	0.768667	0.000666667	0.0643333	0.52745	-0.0386667	0.411023	0.0491667	0.991323	0.000666667	0.269271	0.0643333
107E05	YOL017W	S000005377	YOL017W	ESC8	Establishes Silent Chromatin	Verified			0.645333	0.698333	0.568667	0.637444	0.514	0.553333	0.535167	0.534167	0.643833	0.617333	0.566833	0.609333	-0.25501	-0.127505	-0.0650679	-0.032534	0.776	0.827	0.711	0.771333	0.689	0.723	0.74	0.717333	0.776	0.797	0.713	0.762	-0.054	-0.00933333	0.0335019	-0.103278	0.512677	-0.0281113	0.17743	-0.054	0.820349	-0.00933333
107E06	YOL018C	S000005378	YOL018C	TLG2	T-snare affecting a Late Golgi compartment	Verified			0.551667	0.526667	0.586167	0.554833	0.461667	0.458333	0.471333	0.463778	0.550333	0.518	0.529667	0.532667	-0.258621	-0.12931	-0.0588215	-0.0294107	0.687	0.665	0.726	0.692667	0.628	0.638	0.672	0.646	0.7	0.703	0.677	0.693333	-0.0466667	0.000666667	0.005873	-0.091056	0.351991	-0.022167	0.0838511	-0.0466667	0.973867	0.000666667
107E07	YOL019W	S000005379	YOL019W	TOS7	Target Of Sbf	Verified			0.648667	0.661333	0.66	0.656667	0.532667	0.549833	0.550333	0.544278	0.607667	0.574667	0.603	0.595111	-0.270818	-0.135409	-0.142002	-0.0710011	0.78	0.793	0.811	0.794667	0.71	0.722	0.755	0.729	0.756	0.758	0.757	0.757	-0.0656667	-0.0376667	0.000536909	-0.112389	0.0123159	-0.0615553	0.0109535	-0.0656667	0.0199524	-0.0376667
107E08	YOL020W	S000005380	YOL020W	TAT2	Tryptophan Amino acid Transporter	Verified			0.673667	0.626	0.676	0.658556	0.535167	0.526	0.554667	0.538611	0.617333	0.584667	0.584667	0.595556	-0.290061	-0.145031	-0.145069	-0.0725345	0.798	0.762	0.836	0.798667	0.714	0.692	0.758	0.721333	0.764	0.762	0.734	0.753333	-0.0773333	-0.0453333	0.00181675	-0.119944	0.0307756	-0.063	0.0376906	-0.0773333	0.103001	-0.0453333
107E09	YOL023W	S000005383	YOL023W	IFM1	Initiation Factor of Mitochondria	Verified			0.559333	0.563667	0.58	0.567667	0.493833	0.426333	0.477667	0.465944	0.511	0.520333	0.511	0.514111	-0.284886	-0.142443	-0.142964	-0.0714819	0.694	0.701	0.719	0.704667	0.666	0.615	0.679	0.653333	0.665	0.704	0.648	0.672333	-0.0513333	-0.0323333	0.00577375	-0.101722	0.0139866	-0.0535557	0.0544977	-0.0513333	0.136252	-0.0323333
107E10	YOL024W	S000005384	YOL024W			Uncharacterized			0.673667	0.645167	0.661667	0.660167	0.565667	0.554667	0.59	0.570111	0.6	0.596167	0.599	0.598389	-0.211587	-0.105794	-0.141747	-0.0708735	0.798	0.78	0.813	0.797	0.741	0.724	0.792	0.752333	0.751	0.77	0.752	0.757667	-0.0446667	-0.0393333	0.00343809	-0.0900557	0.00887674	-0.061778	0.0969991	-0.0446667	0.0282004	-0.0393333
107E11	YOL025W	S000005385	YOL025W	LAG2	Longevity Assurance Gene	Verified			0.645333	0.530667	0.633833	0.603278	0.567333	0.596667	0.609667	0.591222	0.574	0.567667	0.609667	0.583778	-0.0291219	-0.014561	-0.0474031	-0.0237016	0.776	0.669	0.783	0.742667	0.742	0.766	0.811	0.773	0.723	0.75	0.763	0.745333	0.0303333	0.00266667	0.749975	-0.0120553	0.609619	-0.0194997	0.472571	0.0303333	0.943929	0.00266667
107E12	YOL027C	S000005387	YOL027C	MDM38	Mitochondrial Distribution and Morphology	Verified			0.530167	0.529167	0.554333	0.537889	0.474333	0.446	0.519667	0.48	0.486667	0.516333	0.566833	0.523278	-0.164274	-0.0821369	-0.0397312	-0.0198656	0.661	0.667	0.695	0.674333	0.644	0.627	0.727	0.666	0.642	0.702	0.713	0.685667	-0.00833333	0.0113333	0.0588583	-0.057889	0.587551	-0.0146113	0.796239	-0.00833333	0.649564	0.0113333
107F01	YOL028C	S000005388	YOL028C	YAP7	Yeast AP-1	Verified			0.556	0.590667	0.551667	0.566111	0.517667	0.531333	0.565667	0.538222	0.607667	0.496667	0.547333	0.550556	-0.0728833	-0.0364416	-0.0401971	-0.0200985	0.69	0.725	0.691	0.702	0.692	0.699	0.763	0.718	0.756	0.688	0.696	0.713333	0.016	0.0113333	0.248042	-0.027889	0.651633	-0.0155557	0.538029	0.016	0.648649	0.0113333
107F02	YOL029C	S000005389	YOL029C			Uncharacterized			0.404167	0.413333	0.331667	0.383056	0.537	0.467333	0.596667	0.533667	0.611667	0.565667	0.607667	0.595	0.478385	0.239193	0.635336	0.317668	0.526	0.536	0.509	0.523667	0.715	0.651	0.797	0.721	0.758	0.745	0.76	0.754333	0.197333	0.230667	0.0128703	0.150611	0.00053088	0.211945	0.00466831	0.197333	6.64984e-06	0.230667
107F03	YOL030W	S000005390	YOL030W	GAS5	Glycophospholipid-Anchored Surface protein	Verified			0.471	0.563667	0.475667	0.503444	0.519667	0.518667	0.574333	0.537556	0.592	0.54	0.617333	0.583111	0.0945813	0.0472906	0.211938	0.105969	0.588	0.701	0.627	0.638667	0.697	0.686	0.768	0.717	0.741	0.725	0.769	0.745	0.0783333	0.106333	0.350743	0.034111	0.0692314	0.0796663	0.10175	0.0783333	0.0250651	0.106333
107F04	YOL031C	S000005391	YOL031C	SIL1	Suppressor of the Ire1/Lhs1 double mutant	Verified			0.542667	0.542667	0.275	0.453444	0.544333	0.5895	0.546	0.559944	0.564	0.546333	0.594333	0.568222	0.304358	0.152179	0.325529	0.162765	0.676	0.678	0.448	0.600667	0.719	0.761	0.751	0.743667	0.717	0.73	0.748	0.731667	0.143	0.131	0.229565	0.1065	0.20074	0.114777	0.101408	0.143	0.123654	0.131
107F05	YOL032W	S000005392	YOL032W	OPI10	OverProducer of Inositol	Verified			0.637333	0.596	0.563333	0.598889	0.531333	0.542333	0.484667	0.519444	0.601667	0.585333	0.587667	0.591556	-0.205319	-0.102659	-0.0177747	-0.00888735	0.768	0.732	0.706	0.735333	0.709	0.713	0.685	0.702333	0.753	0.763	0.739	0.751667	-0.033	0.0163333	0.0318701	-0.0794443	0.765431	-0.007333	0.154235	-0.033	0.431202	0.0163333
107F06	YOL035C	S000005395	YOL035C			Dubious			0.653667	0.665667	0.637333	0.652222	0.546	0.563	0.514	0.541	0.6105	0.618667	0.624667	0.617944	-0.269735	-0.134868	-0.0778865	-0.0389432	0.784	0.798	0.789	0.790333	0.72	0.739	0.722	0.727	0.757	0.798	0.775	0.776667	-0.0633333	-0.0136667	0.00201096	-0.111222	0.0784776	-0.0342777	0.00146975	-0.0633333	0.362411	-0.0136667
107F07	YOL036W	S000005396	YOL036W			Uncharacterized			0.643333	0.612167	0.580667	0.612056	0.535167	0.533833	0.544333	0.537778	0.587667	0.592667	0.553667	0.578	-0.186652	-0.0933262	-0.0825931	-0.0412966	0.774	0.753	0.72	0.749	0.714	0.702	0.75	0.722	0.737	0.768	0.701	0.735333	-0.027	-0.0136667	0.0150862	-0.074278	0.198654	-0.0340553	0.250589	-0.027	0.592424	-0.0136667
107F08	YOL037C	S000005397	YOL037C			Dubious			0.689	0.668333	0.611667	0.656333	0.574333	0.533833	0.517667	0.541944	0.612333	0.587667	0.5735	0.591167	-0.276284	-0.138142	-0.150864	-0.0754319	0.807	0.801	0.75	0.786	0.755	0.702	0.726	0.727667	0.759	0.765	0.72	0.748	-0.0583333	-0.038	0.00833859	-0.114389	0.050634	-0.0651667	0.051909	-0.0583333	0.148752	-0.038
107F09	YOL039W	S000005399	YOL039W	RPP2A	Ribosomal Protein P2 Alpha	Verified			0.626	0.615667	0.604667	0.615444	0.57	0.518667	0.532	0.540222	0.585	0.589333	0.555333	0.576556	-0.188076	-0.0940378	-0.094169	-0.0470845	0.757	0.755	0.743	0.751667	0.746	0.686	0.737	0.723	0.736	0.766	0.702	0.734667	-0.0286667	-0.017	0.0114935	-0.0752223	0.0708987	-0.0388893	0.191187	-0.0286667	0.408563	-0.017
107F10	YOL041C	S000005401	YOL041C	NOP12	NucleOlar Protein	Verified			0.694333	0.568	0.506	0.589444	0.549333	0.500667	0.493833	0.514611	0.547333	0.543333	0.569333	0.553333	-0.195873	-0.0979366	-0.091207	-0.0456035	0.809	0.709	0.643	0.720333	0.723	0.672	0.7	0.698333	0.693	0.729	0.715	0.712333	-0.022	-0.008	0.203127	-0.0748333	0.500494	-0.0361113	0.656611	-0.022	0.867679	-0.008
107F11	YOL042W	S000005402	YOL042W	NGL1		Verified			0.592	0.633333	0.512667	0.579333	0.507667	0.546	0.493833	0.515833	0.590167	0.563833	0.549833	0.567944	-0.167489	-0.0837443	-0.0286439	-0.0143219	0.731	0.764	0.649	0.714667	0.684	0.718	0.7	0.700667	0.739	0.743	0.697	0.726333	-0.014	0.0116667	0.133778	-0.0635	0.756349	-0.011389	0.690985	-0.014	0.750582	0.0116667
107F12	YOL043C	S000005403	YOL043C	NTG2	eNdonuclease Three-like Glycosylase	Verified			0.622667	0.559333	0.490333	0.557444	0.559333	0.536167	0.557	0.550833	0.626333	0.607667	0.540333	0.591444	-0.0172122	-0.00860608	0.0854146	0.0427073	0.756	0.698	0.632	0.695333	0.734	0.703	0.759	0.732	0.769	0.785	0.69	0.748	0.0366667	0.0526667	0.861891	-0.006611	0.453097	0.034	0.362641	0.0366667	0.274988	0.0526667
107G01	YOL044W	S000005404	YOL044W	PEX15	PEroXisome related	Verified			0.476	0.568	0.586167	0.543389	0.4	0.44	0.4	0.413333	0.563	0.520333	0.574667	0.552667	-0.394679	-0.19734	0.0244245	0.0122123	0.598	0.709	0.726	0.677667	0.553	0.626	0.63	0.603	0.716	0.704	0.721	0.713667	-0.0746667	0.036	0.0110173	-0.130056	0.802588	0.00927767	0.149871	-0.0746667	0.38313	0.036
107G02	YOL045W	S000005405	YOL045W	PSK2	Pas domain-containing Serine/threonine protein Kinase	Verified			0.331667	0.453	0.35	0.378222	0.419333	0.366	0.382333	0.389222	0.545667	0.408	0.525	0.492889	0.0413599	0.02068	0.382028	0.191014	0.47	0.61	0.537	0.539	0.564	0.523	0.622	0.569667	0.69	0.6	0.669	0.653	0.0306667	0.114	0.782022	0.0109997	0.0702304	0.114667	0.532954	0.0306667	0.0538104	0.114
107G03	YOL046C	S000005406	YOL046C			Dubious			0.304333	0.542667	0.422167	0.423056	0.479333	0.4	0.353667	0.411	0.585	0.504	0.451333	0.513444	-0.0417087	-0.0208544	0.279361	0.139681	0.454	0.678	0.589	0.573667	0.649	0.568	0.596	0.604333	0.736	0.691	0.587	0.671333	0.0306667	0.0976667	0.86621	-0.0120557	0.244713	0.0903887	0.650213	0.0306667	0.23471	0.0976667
107G04	YOL047C	S000005407	YOL047C	LDS2	Lipid Droplets in Sporulation	Verified			0.275	0.481333	0.304333	0.353556	0.568333	0.500667	0.482	0.517	0.643833	0.546333	0.563	0.584389	0.548227	0.274114	0.724992	0.362496	0.432	0.626	0.457	0.505	0.745	0.672	0.681	0.699333	0.776	0.73	0.709	0.738333	0.194333	0.233333	0.040746	0.163445	0.0123366	0.230833	0.0237495	0.194333	0.0113951	0.233333
107G05	YOL048C	S000005408	YOL048C	RRT8	Regulator of rDNA Transcription	Verified			0.5765	0.499333	0.538667	0.538167	0.584	0.559333	0.363667	0.502333	0.624667	0.5915	0.543333	0.5865	-0.099408	-0.049704	0.124078	0.062039	0.713	0.649	0.684	0.682	0.761	0.734	0.602	0.699	0.767	0.767	0.693	0.742333	0.017	0.0603333	0.599198	-0.0358333	0.176312	0.0483333	0.739759	0.017	0.0941044	0.0603333
107G06	YOL049W	S000005409	YOL049W	GSH2	Glutathione	Verified			0.58	0.606	0.535667	0.573889	0.482	0.438667	0.321667	0.414111	0.561667	0.462667	0.556	0.526778	-0.470754	-0.235377	-0.123577	-0.0617885	0.715	0.745	0.682	0.714	0.656	0.623	0.563	0.614	0.713	0.648	0.704	0.688333	-0.1	-0.0256667	0.0165868	-0.159778	0.237738	-0.047111	0.0235443	-0.1	0.368743	-0.0256667
107G07	YOL050C	S000005410	YOL050C			Dubious			0.656333	0.580333	0.543333	0.593333	0.498167	0.496	0.393667	0.462611	0.566833	0.540667	0.519667	0.542389	-0.359043	-0.179521	-0.129515	-0.0647576	0.785	0.719	0.688	0.730667	0.671	0.669	0.627	0.655667	0.718	0.726	0.662	0.702	-0.075	-0.0286667	0.0266766	-0.130722	0.187774	-0.050944	0.0561601	-0.075	0.421802	-0.0286667
107G08	YOL051W	S000005411	YOL051W	GAL11	GALactose metabolism	Verified			0.526667	0.512667	0.478	0.505778	0.471833	0.372667	0.208333	0.350944	0.561	0.451333	0.476	0.496111	-0.527261	-0.26363	-0.0278404	-0.0139202	0.657	0.655	0.629	0.647	0.639	0.53	0.397	0.522	0.712	0.643	0.606	0.653667	-0.125	0.00666667	0.0687489	-0.154834	0.786877	-0.009667	0.112906	-0.125	0.835087	0.00666667
107G09	YOL052C	S000005412	YOL052C	SPE2	SPErmidine auxotroph	Verified			0.596	0.501	0.422167	0.506389	0.524667	0.473333	0.419333	0.472444	0.599	0.563833	0.558	0.573611	-0.100101	-0.0500505	0.179827	0.0899136	0.736	0.651	0.589	0.658667	0.7	0.656	0.635	0.663667	0.75	0.743	0.707	0.733333	0.005	0.0746667	0.542515	-0.0339447	0.204653	0.067222	0.91235	0.005	0.132424	0.0746667
107G10	YOL053C-A	S000005413	YOL052C-A	DDR2	DNA Damage Responsive	Verified			0.665667	0.620333	0.556	0.614	0.527333	0.514	0.526667	0.522667	0.517167	0.6	0.589333	0.568833	-0.232348	-0.116174	-0.110233	-0.0551163	0.795	0.76	0.697	0.750667	0.702	0.682	0.736	0.706667	0.67	0.773	0.741	0.728	-0.044	-0.0226667	0.0287638	-0.0913333	0.282871	-0.0451667	0.212319	-0.044	0.584957	-0.0226667
107G11	YOL053W	S000005414	YOL053W	AIM39	Altered Inheritance rate of Mitochondria	Verified			0.530167	0.6	0.52	0.550056	0.438667	0.484667	0.537	0.486778	0.541167	0.492	0.531667	0.521611	-0.176314	-0.088157	-0.0766027	-0.0383014	0.661	0.734	0.655	0.683333	0.597	0.661	0.744	0.667333	0.684	0.681	0.68	0.681667	-0.016	-0.00166667	0.129715	-0.0632777	0.363589	-0.0284443	0.740838	-0.016	0.948026	-0.00166667
107G12	YOL054W	S000005415	YOL054W	PSH1	Pob3/Spt16 Histone associated	Verified			0.543333	0.534667	0.564	0.547333	0.361333	0.425	0.532	0.439444	0.517167	0.535	0.564	0.538722	-0.316739	-0.158369	-0.0228781	-0.0114391	0.677	0.67	0.708	0.685	0.517	0.614	0.737	0.622667	0.67	0.72	0.71	0.7	-0.0623333	0.015	0.059922	-0.107889	0.676518	-0.008611	0.343235	-0.0623333	0.466508	0.015
107H01	YOL055C	S000005416	YOL055C	THI20	THIamine metabolism	Verified			0.495	0.331667	0.497167	0.441278	0.426333	0.547333	0.497333	0.490333	0.558	0.462667	0.410167	0.476944	0.152076	0.0760379	0.112134	0.0560671	0.62	0.429	0.638	0.562333	0.574	0.719	0.703	0.665333	0.707	0.648	0.553	0.636	0.103	0.0736667	0.429671	0.049055	0.585595	0.0356667	0.225589	0.103	0.364665	0.0736667
107H02	YOL056W	S000005417	YOL056W	GPM3	Glycerate PhosphoMutase	Verified			0.499333	0.390167	0.411	0.4335	0.438667	0.527333	0.479333	0.481778	0.54	0.357333	0.431667	0.443	0.152336	0.0761679	0.0312747	0.0156374	0.624	0.502	0.585	0.570333	0.597	0.695	0.68	0.657333	0.683	0.532	0.566	0.593667	0.087	0.0233333	0.264302	0.0482777	0.870557	0.0095	0.104009	0.087	0.681349	0.0233333
107H03									0.501	0.35	0.481333	0.444111	0.335333	0.363667	0.307	0.335333	0.472667	0.525	0.395	0.464222	-0.405325	-0.202662	0.0638949	0.0319475	0	0	0	0	0	0	0	0	0	0	0	0	0	0	0.0571125	-0.108778	0.723014	0.0201113	1	0	1	0
107H04	YOL057W	S000005418	YOL057W			Verified			0.476	0.411	0.383	0.423333	0.396333	0.403333	0.398	0.399222	0.44	0.415333	0.394333	0.416556	-0.0846021	-0.042301	-0.0232852	-0.0116426	0.598	0.535	0.55	0.561	0.551	0.574	0.628	0.584333	0.591	0.611	0.529	0.577	0.0233333	0.016	0.419651	-0.0241113	0.827401	-0.006778	0.44326	0.0233333	0.609183	0.016
107H05	YOL058W	S000005419	YOL058W	ARG1	ARGinine requiring	Verified			1e-05	1e-05	1e-05	1e-05	1e-05	1e-05	1e-05	1e-05	1e-05	1e-05	1e-05	1e-05	0	0	0	0	0.127	0.121	0.165	0.137667	0.171	0.186	0.194	0.183667	0.135	0.168	0.175	0.159333	0.046	0.0216667	1	3.38813e-21	1	3.38813e-21	0.0339049	0.046	0.293049	0.0216667
107H06	YOL059W	S000005420	YOL059W	GPD2	Glycerol-3-Phosphate Dehydrogenase	Verified			0.545	0.620333	0.646	0.603778	0.547333	0.536167	0.472333	0.518611	0.521	0.553667	0.515333	0.53	-0.219365	-0.109682	-0.188025	-0.0940126	0.678	0.76	0.794	0.744	0.721	0.703	0.673	0.699	0.672	0.736	0.654	0.687333	-0.045	-0.0566667	0.0587283	-0.0851667	0.0603469	-0.0737777	0.251737	-0.045	0.211442	-0.0566667
107H07	YOL060C	S000005421	YOL060C	MAM3		Verified			0.599	0.545	0.530667	0.558222	0.493833	0.446	0.489333	0.476389	0.515333	0.481333	0.506833	0.501167	-0.2287	-0.11435	-0.155549	-0.0777745	0.738	0.681	0.675	0.698	0.666	0.627	0.694	0.662333	0.669	0.666	0.644	0.659667	-0.0356667	-0.0383333	0.0236005	-0.0818337	0.0609366	-0.057056	0.236746	-0.0356667	0.129086	-0.0383333
107H08	YOL061W	S000005422	YOL061W	PRS5	PhosphoRibosylpyrophosphate Synthetase	Verified			0.606	0.554333	0.478	0.546111	0.589	0.480667	0.366	0.478556	0.549333	0.431667	0.320667	0.433889	-0.190508	-0.095254	-0.331869	-0.165934	0.742	0.693	0.629	0.688	0.766	0.66	0.605	0.677	0.697	0.626	0.472	0.598333	-0.011	-0.0896667	0.344135	-0.0675553	0.148001	-0.112222	0.843461	-0.011	0.245022	-0.0896667
107H09	YOL062C	S000005423	YOL062C	APM4	clathrin Adaptor Protein complex Medium chain	Verified			0.506	0.599	0.534667	0.546556	0.594333	0.471333	0.511	0.525556	0.564	0.549333	0.492	0.535111	-0.0565249	-0.0282624	-0.0305297	-0.0152648	0.634	0.733	0.68	0.682333	0.773	0.654	0.719	0.715333	0.717	0.732	0.625	0.691333	0.033	0.009	0.632541	-0.0210003	0.743399	-0.0114447	0.462212	0.033	0.834139	0.009
107H10	YOL063C	S000005424	YOL063C	CRT10	Constitutive RNR Transcription regulators	Verified			0.571667	0.694333	0.529167	0.598389	0.616333	0.582333	0.580667	0.593111	0.320667	0.5915	0.565333	0.4925	-0.012781	-0.00639049	-0.28096	-0.14048	0.703	0.826	0.674	0.734333	0.801	0.757	0.778	0.778667	0.48	0.767	0.712	0.653	0.0443333	-0.0813333	0.912437	-0.005278	0.271754	-0.105889	0.366751	0.0443333	0.413175	-0.0813333
107H11	YOL064C	S000005425	YOL064C	MET22	METhionine requiring	Verified			0.535167	0.689	0.501	0.575056	0.609333	0.512	0.623	0.581444	0.466667	0.561333	0.495667	0.507889	0.01594	0.00797001	-0.179188	-0.0895942	0.667	0.817	0.64	0.708	0.794	0.679	0.823	0.765333	0.628	0.741	0.628	0.665667	0.0573333	-0.0423333	0.918445	0.00638867	0.28698	-0.0671667	0.416363	0.0573333	0.52066	-0.0423333
107H12	YOL065C	S000005426	YOL065C	INP54	INositol polyphosphate 5-Phosphatase	Verified			0.589333	0.495	0.639667	0.574667	0.623	0.507	0.578333	0.569444	0.431667	0.635333	0.381	0.482667	-0.0131703	-0.00658514	-0.251698	-0.125849	0.725	0.64	0.79	0.718333	0.804	0.675	0.773	0.750667	0.581	0.828	0.51	0.639667	0.0323333	-0.0786667	0.918211	-0.00522233	0.283586	-0.092	0.573122	0.0323333	0.453201	-0.0786667
108A01	YOL067C	S000005428	YOL067C	RTG1	ReTroGrade regulation	Verified			0.192667	0.171	0.0656667	0.143111	0.201	0.201	0.167667	0.189889	0.169333	0.232667	0.138667	0.180222	0.40802	0.20401	0.332641	0.166321	0.482	0.436	0.345	0.421	0.499	0.444	0.339	0.427333	0.348	0.487	0.373	0.402667	0.00633333	-0.0183333	0.265548	0.0467778	0.429474	0.0371111	0.915606	0.00633333	0.748339	-0.0183333
108A02	YOL068C	S000005429	YOL068C	HST1	Homolog of SIR Two (SIR2)	Verified			0.282667	0.293667	0.259333	0.278556	0.317333	0.130667	0.243667	0.230556	0.272	0.302167	0.25	0.274722	-0.272851	-0.136425	-0.0199915	-0.00999574	0.561	0.542	0.518	0.540333	0.615	0.388	0.442	0.481667	0.498	0.542	0.472	0.504	-0.0586667	-0.0363333	0.372213	-0.048	0.86054	-0.00383333	0.40103	-0.0586667	0.176777	-0.0363333
108A03	YOL070C	S000005431	YOL070C	NBA1	Nap1p and Bud neck Associated	Verified			0.171	0.213667	0.171	0.185222	0.252	0.219667	0.219667	0.230444	0.301	0.25	0.272	0.274333	0.315162	0.157581	0.566673	0.283336	0.469	0.493	0.394	0.452	0.534	0.475	0.4	0.469667	0.53	0.514	0.48	0.508	0.0176667	0.056	0.0784086	0.0452223	0.00887288	0.089111	0.711906	0.0176667	0.134258	0.056
108A04	YOL071W	S000005432	YOL071W	SDH5	Succinate DeHydrogenase	Verified			0.213667	0.343	0.317667	0.291444	0.261667	0.255667	0.261667	0.259667	0.25	0.336333	0.169333	0.251889	-0.16656	-0.08328	-0.210433	-0.105217	0.501	0.607	0.556	0.554667	0.541	0.515	0.458	0.504667	0.447	0.591	0.411	0.483	-0.05	-0.0716667	0.424286	-0.0317777	0.50432	-0.039556	0.229907	-0.05	0.271483	-0.0716667
108A05	YOL072W	S000005433	YOL072W	THP1	Tho2/Hpr1 Phenotype	Verified			0.122333	0.122333	0.192667	0.145778	0.0903333	1e-05	0.0903333	0.0602256	1e-05	0.121333	0.0943333	0.0718922	-1.27532	-0.637662	-1.01986	-0.509932	0.359	0.413	0.403	0.391667	0.412	0.214	0.275	0.300333	0.256	0.394	0.27	0.306667	-0.0913333	-0.085	0.0574852	-0.0855521	0.11889	-0.0738856	0.164963	-0.0913333	0.108909	-0.085
108A06	YOL075C	S000005435	YOL075C			Verified			0.264333	0.370167	0.282667	0.305722	0.308667	0.379333	0.294	0.327333	0.344	0.361	0.245333	0.316778	0.0985391	0.0492695	0.0512497	0.0256249	0.542	0.633	0.537	0.570667	0.607	0.654	0.468	0.576333	0.573	0.618	0.471	0.554	0.00566667	-0.0166667	0.598321	0.021611	0.810877	0.0110553	0.926925	0.00566667	0.749334	-0.0166667
108A07	YOL076W	S000005436	YOL076W	MDM20	Mitochondrial Distribution and Morphology	Verified			0.0656667	0.0656667	0.122333	0.0845556	0.167667	0.167667	0.130667	0.155333	0.2185	0.138667	0.121333	0.1595	0.877396	0.438698	0.915585	0.457792	0.352	0.286	0.381	0.339667	0.475	0.425	0.283	0.394333	0.417	0.404	0.34	0.387	0.0546667	0.0473333	0.0288235	0.0707782	0.0705302	0.0749445	0.395898	0.0546667	0.228281	0.0473333
108A08									0.33	0.264333	0.228	0.274111	0.255667	0.273333	0.318333	0.282444	0.361	0.302167	0.232667	0.298611	0.0432063	0.0216032	0.123507	0.0617535	0	0	0	0	0	0	0	0	0	0	0	0	0	0	0.811832	0.00833333	0.592942	0.0245003	1	0	1	0
108A09	YOL079W	S000005439	YOL079W			Dubious			0.485333	0.519333	0.472667	0.492444	0.391333	0.528667	0.564	0.494667	0.535333	0.387333	0.568667	0.497111	0.00649571	0.00324786	0.0136074	0.00680369	0.755	0.771	0.73	0.752	0.702	0.799	0.78	0.760333	0.794	0.645	0.762	0.733667	0.00833333	-0.0183333	0.965284	0.00222233	0.930702	0.00466667	0.792538	0.00833333	0.68988	-0.0183333
108A10	YOL080C	S000005440	YOL080C	REX4	Rna EXonuclease	Verified			0.526333	0.464833	0.569333	0.520167	0.403	0.578	0.505	0.495333	0.516	0.475	0.539	0.51	-0.0705742	-0.0352871	-0.0284767	-0.0142384	0.804	0.727	0.833	0.788	0.708	0.846	0.705	0.753	0.774	0.724	0.727	0.741667	-0.035	-0.0463333	0.655103	-0.024833	0.773235	-0.0101663	0.529423	-0.035	0.223203	-0.0463333
108A11	YOL081W	S000005441	YOL081W	IRA2	Inhibitory Regulator of the RAS-cAMP pathway	Verified			0.259333	0.192667	0.213667	0.221889	0.130667	0.363333	0.377667	0.290556	0.341333	0.266167	0.302167	0.303222	0.388977	0.194488	0.450538	0.225269	0.537	0.479	0.433	0.483	0.457	0.629	0.529	0.538333	0.57	0.521	0.514	0.535	0.0553333	0.052	0.380629	0.0686667	0.0332758	0.0813333	0.349981	0.0553333	0.173373	0.052
108A12	YOL082W	S000005442	YOL082W	ATG19	AuTophaGy related	Verified			0.448333	0.492333	0.463	0.467889	0.394	0.359667	0.481667	0.411778	0.402	0.341333	0.464333	0.402556	-0.1843	-0.09215	-0.216978	-0.108489	0.709	0.755	0.715	0.726333	0.706	0.628	0.658	0.664	0.634	0.6	0.656	0.63	-0.0623333	-0.0963333	0.17468	-0.0561107	0.118586	-0.0653333	0.0602394	-0.0623333	0.00660577	-0.0963333
108B01	YOL084W	S000005444	YOL084W	PHM7	PHosphate Metabolism	Verified			0.451	0.496	0.399	0.448667	0.447	0.391333	0.252	0.363444	0.260333	0.511	0.347667	0.373	-0.303909	-0.151955	-0.266468	-0.133234	0.716	0.756	0.657	0.709667	0.739	0.665	0.448	0.617333	0.468	0.754	0.543	0.588333	-0.0923333	-0.121333	0.190115	-0.0852223	0.318826	-0.0756667	0.323374	-0.0923333	0.203457	-0.121333
108B02	YOL085C	S000005445	YOL085C			Uncharacterized			0.430333	0.413333	0.388667	0.410778	0.411	0.333667	0.308667	0.351111	0.347667	0.418667	0.294333	0.353556	-0.22643	-0.113215	-0.216421	-0.108211	0.691	0.673	0.647	0.670333	0.718	0.595	0.471	0.594667	0.576	0.676	0.512	0.588	-0.0756667	-0.0823333	0.113954	-0.0596663	0.16258	-0.057222	0.307329	-0.0756667	0.132615	-0.0823333
108B03	YPL274W	S000006195	YPL274W	SAM3	S-AdenosylMethionine metabolism	Verified			0.519333	0.567167	0.469333	0.518611	0.568	0.564	0.363333	0.498444	0.372667	0.517	0.361	0.416889	-0.0572204	-0.0286102	-0.31499	-0.157495	0.794	0.809	0.726	0.776333	0.819	0.832	0.519	0.723333	0.603	0.76	0.555	0.639333	-0.053	-0.137	0.765469	-0.0201667	0.100025	-0.101722	0.606144	-0.053	0.077899	-0.137
108B04	YPL273W	S000006194	YPL273W	SAM4	S-AdenosylMethionine metabolism	Verified			0.469333	0.567167	0.541333	0.525944	0.509333	0.371333	0.402	0.427556	0.336333	0.519	0.260333	0.371889	-0.298799	-0.149399	-0.500039	-0.250019	0.734	0.809	0.799	0.780667	0.773	0.637	0.561	0.657	0.566	0.762	0.475	0.601	-0.123667	-0.179667	0.080797	-0.098389	0.080863	-0.154056	0.0995786	-0.123667	0.0774014	-0.179667
108B05	YPL272C	S000006193	YPL272C	PBI1	PSTB2 Interacting protein	Uncharacterized			0.569333	0.557333	0.518333	0.548333	0.49	0.301333	0.255667	0.349	0.309667	0.538	0.151333	0.333	-0.651826	-0.325913	-0.719531	-0.359765	0.852	0.801	0.778	0.810333	0.771	0.574	0.449	0.598	0.55	0.774	0.387	0.570333	-0.212333	-0.24	0.0240715	-0.199333	0.0758969	-0.215333	0.0622245	-0.212333	0.0714879	-0.24
108B06	YPL270W	S000006191	YPL270W	MDL2	MultiDrug resistance-Like	Verified			0.375333	0.485333	0.293667	0.384778	0.339667	0.351333	0.348667	0.346556	0.4245	0.372667	0.4495	0.415556	-0.150939	-0.0754694	0.111016	0.0555079	0.647	0.746	0.548	0.647	0.655	0.614	0.507	0.592	0.655	0.628	0.636	0.639667	-0.055	-0.00733333	0.47414	-0.038222	0.587	0.030778	0.444628	-0.055	0.895617	-0.00733333
108B07	YPL269W	S000006190	YPL269W	KAR9	KARyogamy	Verified			0.381	0.324667	0.490833	0.398833	0.3785	0.467	0.424833	0.423444	0.452	0.456	0.402	0.436667	0.0863867	0.0431934	0.130746	0.0653732	0.648	0.597	0.743	0.662667	0.689	0.746	0.583	0.672667	0.695	0.71	0.598	0.667667	0.01	0.005	0.636945	0.024611	0.450833	0.0378333	0.871847	0.01	0.925693	0.005
108B08	YPL267W	S000006188	YPL267W	ACM1	APC/C[Cdh1] Modulator	Verified			0.469333	0.490667	0.496	0.485333	0.343667	0.413667	0.438	0.398444	0.331	0.384333	0.416833	0.377389	-0.284597	-0.142299	-0.362924	-0.181462	0.734	0.753	0.751	0.746	0.66	0.679	0.589	0.642667	0.558	0.642	0.611	0.603667	-0.103333	-0.142333	0.0269899	-0.0868887	0.00806355	-0.107945	0.0122345	-0.103333	0.00224254	-0.142333
108B09	YPL265W	S000006186	YPL265W	DIP5	DIcarboxylic amino acid Permease	Verified			0.415667	0.359667	0.469333	0.414889	0.339667	0.472333	0.467667	0.426556	0.415	0.408667	0.435	0.419556	0.0400086	0.0200043	0.0161368	0.00806842	0.684	0.625	0.726	0.678333	0.655	0.749	0.638	0.680667	0.646	0.662	0.631	0.646333	0.00233333	-0.032	0.817607	0.0116667	0.886617	0.00466667	0.957743	0.00233333	0.31927	-0.032
108B10	YPL264C	S000006185	YPL264C			Uncharacterized			0.490833	0.458667	0.451	0.466833	0.328667	0.386	0.480667	0.398444	0.458667	0.468333	0.436333	0.454444	-0.228529	-0.114264	-0.0388036	-0.0194018	0.762	0.721	0.708	0.730333	0.64	0.663	0.655	0.652667	0.703	0.716	0.632	0.683667	-0.0776667	-0.0466667	0.15842	-0.0683887	0.543032	-0.012389	0.00744507	-0.0776667	0.169928	-0.0466667
108B11	YPL263C	S000006184	YPL263C	KEL3	KELch	Verified			0.415667	0.503	0.480333	0.466333	0.356667	0.543333	0.497333	0.465778	0.4495	0.445667	0.445667	0.446944	-0.00171975	-0.000859873	-0.061266	-0.030633	0.684	0.76	0.735	0.726333	0.668	0.814	0.688	0.723333	0.692	0.695	0.635	0.674	-0.003	-0.0523333	0.992288	-0.000555667	0.492734	-0.0193887	0.951519	-0.003	0.122635	-0.0523333
108B12	YPL262W	S000006183	YPL262W	FUM1	FUMarase	Verified			0.518333	0.516333	0.512	0.515556	0.333667	0.318333	0.436333	0.362778	0.303333	0.344	0.4875	0.378278	-0.507042	-0.253521	-0.446682	-0.223341	0.793	0.769	0.767	0.776333	0.652	0.589	0.588	0.609667	0.537	0.604	0.666	0.602333	-0.166667	-0.174	0.00579541	-0.152778	0.0371178	-0.137278	0.000728253	-0.166667	0.00491518	-0.174
108C01	YPL260W	S000006181	YPL260W	CUB1	Cu2+ suppressing and Bleomycin sensitive	Verified			0.469333	0.449667	0.442667	0.453889	0.461	0.497333	0.294	0.417444	0.380333	0.498	0.341333	0.406556	-0.120755	-0.0603775	-0.158887	-0.0794433	0.734	0.715	0.704	0.717667	0.75	0.768	0.468	0.662	0.612	0.747	0.537	0.632	-0.0556667	-0.0856667	0.540862	-0.0364447	0.320319	-0.0473337	0.560318	-0.0556667	0.194949	-0.0856667
108C02	YPL261C	S000006182	YPL261C			Uncharacterized			0.385333	0.362333	0.343	0.363556	0.438	0.34	0.328667	0.368889	0.350333	0.44	0.239333	0.343222	0.0210105	0.0105052	-0.0830329	-0.0415164	0.651	0.627	0.591	0.623	0.735	0.6	0.488	0.607667	0.577	0.691	0.469	0.579	-0.0153333	-0.044	0.883027	0.00533367	0.71476	-0.0203333	0.829075	-0.0153333	0.503441	-0.044
108C03	YPL259C	S000006180	YPL259C	APM1	clathrin Adaptor Protein complex Medium chain	Verified			0.324667	0.317667	0.264333	0.302222	0.433667	0.49	0.273333	0.399	0.290667	0.347667	0.345333	0.327889	0.400779	0.20039	0.117597	0.0587986	0.598	0.591	0.523	0.570667	0.73	0.764	0.46	0.651333	0.519	0.607	0.539	0.555	0.0806667	-0.0156667	0.160755	0.0967777	0.377256	0.0256667	0.414893	0.0806667	0.659455	-0.0156667
108C04	YPL258C	S000006179	YPL258C	THI21	THIamine metabolism	Verified			0.317667	0.408333	0.415667	0.380556	0.436333	0.403	0.316333	0.385222	0.375	0.435	0.217333	0.342444	0.0175838	0.00879192	-0.152237	-0.0761186	0.592	0.666	0.676	0.644667	0.733	0.673	0.484	0.63	0.605	0.686	0.46	0.583667	-0.0146667	-0.061	0.917923	0.00466633	0.572673	-0.0381113	0.848499	-0.0146667	0.39409	-0.061
108C05	YPL257W	S000006178	YPL257W			Uncharacterized			0.557333	0.4875	0.497333	0.514056	0.516333	0.348667	0.409667	0.424889	0.44	0.482333	0.4405	0.454278	-0.274839	-0.137419	-0.17835	-0.0891748	0.839	0.748	0.753	0.78	0.781	0.612	0.574	0.655667	0.678	0.728	0.634	0.68	-0.124333	-0.1	0.118039	-0.0891663	0.0672241	-0.0597777	0.112788	-0.124333	0.0451601	-0.1
108C06	YPL256C	S000006177	YPL256C	CLN2	CycLiN	Verified			0.362333	0.430333	0.385333	0.392667	0.472333	0.461667	0.465333	0.466444	0.519	0.473	0.468333	0.486778	0.2484	0.1242	0.309958	0.154979	0.632	0.698	0.645	0.658333	0.755	0.74	0.637	0.710667	0.779	0.719	0.659	0.719	0.0523333	0.0606667	0.0191453	0.073778	0.0132539	0.0941113	0.240242	0.0523333	0.16615	0.0606667
108C07	YPL254W	S000006175	YPL254W	HFI1	Histone H2A Functional Interactor	Verified			0.469333	0.413333	0.438667	0.440444	0.559667	0.505	0.523333	0.529333	0.512333	0.449333	0.525667	0.495778	0.265216	0.132608	0.170734	0.0853668	0.734	0.673	0.695	0.700667	0.811	0.774	0.727	0.770667	0.77	0.703	0.708	0.727	0.07	0.0263333	0.0123201	0.088889	0.101902	0.0553333	0.0583803	0.07	0.367552	0.0263333
108C08	YPL253C	S000006174	YPL253C	VIK1	Vegetative Interaction with Kar3p	Verified			0.531667	0.480333	0.4875	0.499833	0.49	0.538667	0.535	0.521222	0.499	0.568667	0.555333	0.541	0.0604515	0.0302257	0.114181	0.0570907	0.807	0.744	0.742	0.764333	0.771	0.811	0.741	0.774333	0.761	0.804	0.745	0.77	0.01	0.00566667	0.409035	0.021389	0.179931	0.0411667	0.733627	0.01	0.837851	0.00566667
108C09	YPL250C	S000006171	YPL250C	ATG41	AuTophaGy related	Verified			0.354333	0.328333	0.375333	0.352667	0.468333	0.439	0.489	0.465444	0.473	0.452	0.497	0.474	0.400304	0.200152	0.426582	0.213291	0.626	0.601	0.625	0.617333	0.754	0.726	0.669	0.716333	0.72	0.706	0.671	0.699	0.099	0.0816667	0.00300122	0.112778	0.00175019	0.121334	0.0115036	0.099	0.00519774	0.0816667
108C10	YPL249C	S000006170	YPL249C	GYP5	Gtpase-activating protein for Ypt Proteins	Verified			0.347333	0.384833	0.394333	0.3755	0.416333	0.4455	0.460333	0.440722	0.456	0.492667	0.425667	0.458111	0.231057	0.115528	0.286885	0.143442	0.619	0.646	0.651	0.638667	0.723	0.73	0.628	0.693667	0.699	0.744	0.625	0.689333	0.055	0.0506667	0.0274914	0.0652223	0.0185446	0.0826117	0.149244	0.055	0.194608	0.0506667
108C11	YPL248C	S000006169	YPL248C	GAL4	GALactose metabolism	Verified			0.486667	0.603667	0.542	0.544111	0.564	0.560167	0.568	0.564056	0.511	0.526333	0.563	0.533444	0.051936	0.025968	-0.0285633	-0.0142816	0.756	0.819	0.8	0.791667	0.816	0.831	0.783	0.81	0.768	0.768	0.756	0.764	0.0183333	-0.0276667	0.562085	0.0199443	0.770318	-0.010667	0.453358	0.0183333	0.204405	-0.0276667
108C12	YPL247C	S000006168	YPL247C			Uncharacterized			0.509833	0.5255	0.565	0.533444	0.530667	0.472333	0.560667	0.521222	0.563	0.535333	0.535333	0.544556	-0.0334394	-0.0167197	0.0297412	0.0148706	0.784	0.774	0.83	0.796	0.792	0.749	0.775	0.772	0.821	0.771	0.724	0.772	-0.024	-0.024	0.698366	-0.012222	0.621242	0.011111	0.299586	-0.024	0.472636	-0.024
108D01	YPL246C	S000006167	YPL246C	RBD2		Verified			0.46	0.434833	0.408333	0.434389	0.483667	0.439	0.371333	0.431333	0.365667	0.458667	0.336333	0.386889	-0.010184	-0.005092	-0.167068	-0.083534	0.731	0.701	0.665	0.699	0.767	0.726	0.527	0.673333	0.597	0.711	0.535	0.614333	-0.0256667	-0.0846667	0.931392	-0.00305533	0.249555	-0.0474997	0.729498	-0.0256667	0.156922	-0.0846667
108D02	YPL245W	S000006166	YPL245W			Uncharacterized			0.480333	0.474333	0.411667	0.455444	0.481167	0.483667	0.351333	0.438722	0.492667	0.465667	0.309667	0.422667	-0.0539673	-0.0269837	-0.107755	-0.0538774	0.748	0.737	0.666	0.717	0.764	0.76	0.513	0.679	0.749	0.715	0.516	0.66	-0.038	-0.057	0.719732	-0.016722	0.570375	-0.0327773	0.653187	-0.038	0.456958	-0.057
108D03	YPL244C	S000006165	YPL244C	HUT1	Homolog of UDP-galactose Transporter	Verified			0.394333	0.403333	0.324667	0.374111	0.426667	0.436333	0.307333	0.390111	0.445667	0.405	0.290667	0.380444	0.0604183	0.0302091	0.024219	0.0121095	0.667	0.663	0.565	0.631667	0.727	0.724	0.47	0.640333	0.69	0.66	0.511	0.620333	0.00866667	-0.0113333	0.728641	0.016	0.898254	0.00633367	0.921569	0.00866667	0.856139	-0.0113333
108D04	YPL241C	S000006162	YPL241C	CIN2	Chromosome INstability	Verified			0.337667	0.384833	0.391667	0.371389	0.44	0.428667	0.333667	0.400778	0.418667	0.612667	0.219667	0.417	0.109872	0.0549359	0.167117	0.0835584	0.606	0.646	0.649	0.633667	0.736	0.708	0.49	0.644667	0.652	0.839	0.463	0.651333	0.011	0.0176667	0.440453	0.029389	0.664575	0.0456113	0.885141	0.011	0.866754	0.0176667
108D05	YPL240C	S000006161	YPL240C	HSP82	Heat Shock Protein	Verified			0.545333	0.469333	0.483	0.499222	0.530667	0.481167	0.431167	0.481	0.482333	0.523667	0.465667	0.490556	-0.0536453	-0.0268226	-0.0252656	-0.0126328	0.828	0.734	0.737	0.766333	0.792	0.759	0.585	0.712	0.738	0.767	0.657	0.720667	-0.0543333	-0.0456667	0.620975	-0.0182217	0.772374	-0.00866633	0.444139	-0.0543333	0.325159	-0.0456667
108D06	YPL239W	S000006160	YPL239W	YAR1	Yeast Ankyrin Repeat	Verified			0.328333	0.347333	0.328333	0.334667	0.416333	0.416333	0.356667	0.396444	0.462333	0.3795	0.331	0.390944	0.244394	0.122197	0.224239	0.112119	0.599	0.614	0.571	0.594667	0.723	0.687	0.514	0.641333	0.705	0.637	0.532	0.624667	0.0466667	0.03	0.0391227	0.061778	0.175362	0.056278	0.474837	0.0466667	0.558588	0.03
108D07	YPL236C	S000006157	YPL236C	ENV7	late ENdosome and Vacuole interface function	Verified			0.458667	0.413333	0.434333	0.435444	0.550667	0.526333	0.549333	0.542111	0.569833	0.646667	0.521667	0.579389	0.3161	0.15805	0.412043	0.206022	0.73	0.673	0.693	0.698667	0.803	0.798	0.765	0.788667	0.823	0.868	0.702	0.797667	0.09	0.099	0.00205346	0.106667	0.00875496	0.143945	0.00695094	0.09	0.0969873	0.099
108D08	YPL234C	S000006155	YPL234C	VMA11	Vacuolar Membrane Atpase	Verified			0.524667	0.469667	0.430333	0.474889	0.478	0.523333	0.537667	0.513	0.546667	0.657	0.582333	0.595333	0.111369	0.0556844	0.326108	0.163054	0.803	0.735	0.688	0.742	0.761	0.794	0.743	0.766	0.799	0.89	0.767	0.818667	0.024	0.0766667	0.275594	0.038111	0.0245055	0.120444	0.513383	0.024	0.157382	0.0766667
108D09	YPL232W	S000006153	YPL232W	SSO1	Supressor of Sec One	Verified			0.343	0.33	0.381	0.351333	0.386	0.403	0.444	0.411	0.478333	0.449667	0.499	0.475667	0.226298	0.113149	0.43711	0.218555	0.617	0.603	0.637	0.619	0.694	0.673	0.601	0.656	0.729	0.704	0.672	0.701667	0.037	0.0826667	0.0538049	0.0596667	0.00212275	0.124333	0.246728	0.037	0.00793042	0.0826667
108D10	YPL230W	S000006151	YPL230W	USV1	Up in StarVation	Verified			0.435333	0.4875	0.4875	0.470111	0.509333	0.509333	0.559667	0.526111	0.657	0.598667	0.646667	0.634111	0.162366	0.0811829	0.431734	0.215867	0.697	0.748	0.742	0.729	0.773	0.779	0.773	0.775	0.961	0.837	0.802	0.866667	0.046	0.137667	0.0719426	0.056	0.000997026	0.164	0.0392636	0.046	0.0337334	0.137667
108D11	YPL229W	S000006150	YPL229W			Uncharacterized			0.434333	0.475667	0.46	0.456667	0.526333	0.514	0.550667	0.530333	0.517	0.582333	0.528167	0.5425	0.215758	0.107879	0.248482	0.124241	0.695	0.738	0.712	0.715	0.789	0.783	0.767	0.779667	0.776	0.811	0.711	0.766	0.0646667	0.051	0.0119155	0.0736667	0.0149047	0.0858333	0.00763458	0.0646667	0.150983	0.051
108D12	YPL227C	S000006148	YPL227C	ALG5	Asparagine-Linked Glycosylation	Verified			0.496	0.562667	0.549	0.535889	0.578	0.568	0.599	0.581667	0.527	0.563	0.523667	0.537889	0.118259	0.0591294	0.00537428	0.00268714	0.767	0.806	0.806	0.793	0.838	0.838	0.825	0.833667	0.785	0.795	0.705	0.761667	0.0406667	-0.0313333	0.108047	0.0457777	0.938409	0.002	0.0381821	0.0406667	0.337331	-0.0313333
108E01	YPL226W	S000006147	YPL226W	NEW1	Nu+	Verified			0.522333	0.518333	0.537	0.525889	0.553333	0.465333	0.447	0.488556	0.475	0.506333	0.405	0.462111	-0.106235	-0.0531177	-0.186518	-0.0932591	0.799	0.77	0.795	0.788	0.805	0.743	0.608	0.718667	0.721	0.751	0.603	0.691667	-0.0693333	-0.0963333	0.290366	-0.0373333	0.0793683	-0.0637777	0.257713	-0.0693333	0.0749797	-0.0963333
108E02	YPL225W	S000006146	YPL225W	CHP1	CHaPerone	Verified			0.494667	0.483	0.526333	0.501333	0.453	0.423	0.379333	0.418444	0.4245	0.423333	0.391333	0.413056	-0.260734	-0.130367	-0.279434	-0.139717	0.766	0.745	0.787	0.766	0.741	0.697	0.531	0.656333	0.655	0.678	0.584	0.639	-0.109667	-0.127	0.0207095	-0.082889	0.00572411	-0.088278	0.12756	-0.109667	0.00771939	-0.127
108E03	YPL223C	S000006144	YPL223C	GRE1	Genes de Respuesta a Estres (spanish for stress responsive genes)	Verified			0.492333	0.509333	0.603667	0.535111	0.474	0.509333	0.343667	0.442333	0.436333	0.402	0.416833	0.418389	-0.274705	-0.137352	-0.354994	-0.177497	0.764	0.766	0.859	0.796333	0.757	0.779	0.505	0.680333	0.672	0.657	0.611	0.646667	-0.116	-0.149667	0.143032	-0.0927777	0.0161114	-0.116722	0.23364	-0.116	0.00747694	-0.149667
108E04	YPL222W	S000006143	YPL222W	FMP40	Found in Mitochondrial Proteome	Verified			0.516333	0.499	0.466667	0.494	0.461	0.448	0.394	0.434333	0.4495	0.478333	0.364667	0.430833	-0.185708	-0.0928542	-0.197381	-0.0986906	0.79	0.759	0.725	0.758	0.75	0.731	0.544	0.675	0.692	0.725	0.556	0.657667	-0.083	-0.100333	0.0646554	-0.0596667	0.123877	-0.0631667	0.244344	-0.083	0.10628	-0.100333
108E05	YPL221W	S000006142	YPL221W	FLC1	FLavin Carrier	Verified			0.549	0.496	0.516333	0.520444	0.49	0.433667	0.424833	0.4495	0.435	0.526333	0.452	0.471111	-0.211423	-0.105712	-0.143677	-0.0718384	0.83	0.756	0.776	0.787333	0.771	0.722	0.583	0.692	0.671	0.768	0.638	0.692333	-0.0953333	-0.095	0.0385292	-0.0709443	0.164995	-0.0493333	0.1487	-0.0953333	0.0724282	-0.095
108E06	YPL220W	S000006141	YPL220W	RPL1A	Ribosomal Protein of the Large subunit	Verified			0.535333	0.434833	0.557333	0.509167	0.523333	0.474667	0.49	0.496	0.582333	0.521667	0.519	0.541	-0.0377979	-0.0188989	0.0874906	0.0437453	0.813	0.701	0.818	0.777333	0.785	0.752	0.671	0.736	0.852	0.765	0.699	0.772	-0.0413333	-0.00533333	0.737899	-0.0131663	0.453383	0.0318337	0.420879	-0.0413333	0.924939	-0.00533333
108E07	YPL219W	S000006140	YPL219W	PCL8	Pho85 CycLin	Verified			0.541333	0.536333	0.492333	0.523333	0.571333	0.553333	0.509	0.544556	0.525667	0.529333	0.546667	0.533889	0.0573491	0.0286745	0.0288094	0.0144047	0.821	0.788	0.744	0.784333	0.827	0.82	0.711	0.786	0.784	0.77	0.737	0.763667	0.00166667	-0.0206667	0.434435	0.0212223	0.617858	0.010556	0.96874	0.00166667	0.448045	-0.0206667
108E08	YPL216W	S000006137	YPL216W			Uncharacterized			0.542	0.469333	0.545333	0.518889	0.467	0.532667	0.545333	0.515	0.529333	0.571	0.657	0.585778	-0.0108532	-0.00542661	0.174928	0.0874639	0.822	0.734	0.804	0.786667	0.753	0.803	0.755	0.770333	0.79	0.807	0.803	0.8	-0.0163333	0.0133333	0.910327	-0.00388867	0.159727	0.066889	0.604259	-0.0163333	0.629881	0.0133333
108E09	YPL214C	S000006135	YPL214C	THI6	THIamine biosynthesis	Verified			0.488333	0.491	0.485333	0.488222	0.481167	0.453	0.528667	0.487611	0.497	0.425667	0.612667	0.511778	-0.00180696	-0.000903481	0.0679795	0.0339898	0.761	0.754	0.741	0.752	0.764	0.734	0.731	0.743	0.756	0.68	0.791	0.742333	-0.009	-0.00966667	0.98039	-0.000610667	0.64828	0.023556	0.523428	-0.009	0.769432	-0.00966667
108E10	YPL213W	S000006134	YPL213W	LEA1	Looks Exceptionally like U2A	Verified			1e-05	1e-05	1e-05	1e-05	1e-05	0.0903333	1e-05	0.0301178	0.107833	1e-05	1e-05	0.0359511	11.5564	5.7782	11.8118	5.90591	0.28	0.235	0.271	0.262	0.326	0.32	0.196	0.280667	0.313	0.242	0.185	0.246667	0.0186667	-0.0153333	0.350132	0.0301078	0.332716	0.035941	0.669904	0.0186667	0.693947	-0.0153333
108E11	YPL212C	S000006133	YPL212C	PUS1	PseudoUridine Synthase	Verified			0.403333	0.322333	0.458667	0.394778	0.363333	0.460333	0.514	0.445889	0.465667	0.516	0.492667	0.491444	0.175643	0.0878217	0.315988	0.157994	0.672	0.596	0.711	0.659667	0.678	0.739	0.715	0.710667	0.708	0.759	0.668	0.711667	0.051	0.052	0.373188	0.051111	0.0511667	0.096667	0.211743	0.051	0.248698	0.052
108E12	YPL208W	S000006129	YPL208W	RKM1	Ribosomal lysine (K) Methyltransferase	Verified			0.535333	0.549	0.524667	0.536333	0.523333	0.523333	0.571333	0.539333	0.521667	0.512333	0.511667	0.515222	0.00804728	0.00402364	-0.0579351	-0.0289676	0.813	0.797	0.783	0.797667	0.785	0.794	0.784	0.787667	0.781	0.756	0.694	0.743667	-0.01	-0.054	0.889937	0.00299967	0.220777	-0.021111	0.407467	-0.01	0.0933963	-0.054
108F01	YPL207W	S000006128	YPL207W	TYW1	Trna-YW synthesizing protein	Verified			0.442667	0.438667	0.435333	0.438889	0.408333	0.377667	0.478	0.421333	0.391333	0.415	0.4875	0.431278	-0.0588937	-0.0294468	-0.0252384	-0.0126192	0.706	0.703	0.694	0.701	0.712	0.651	0.653	0.672	0.626	0.671	0.666	0.654333	-0.029	-0.0466667	0.571958	-0.0175557	0.799004	-0.00761133	0.20561	-0.029	0.0294989	-0.0466667
108F02	YPL206C	S000006127	YPL206C	PGC1	Phosphatidyl Glycerol phospholipase C	Verified			0.388667	0.354333	0.37	0.371	0.371333	0.261667	0.431167	0.354722	0.245333	0.245333	0.366667	0.285778	-0.0647295	-0.0323647	-0.376525	-0.188263	0.658	0.62	0.62	0.632667	0.686	0.522	0.585	0.597667	0.443	0.505	0.561	0.503	-0.035	-0.129667	0.734675	-0.0162777	0.0726788	-0.0852223	0.478082	-0.035	0.0131433	-0.129667
108F03	YPL205C	S000006126	YPL205C			Dubious			0.293667	0.392	0.337667	0.341111	0.35	0.456333	0.367333	0.391222	0.184333	0.224	0.302167	0.236833	0.197747	0.0988733	-0.52637	-0.263185	0.577	0.648	0.588	0.604333	0.663	0.736	0.52	0.639667	0.363	0.472	0.514	0.449667	0.0353333	-0.154667	0.260288	0.0501107	0.0475738	-0.104278	0.59164	0.0353333	0.0214886	-0.154667
108F04	YPL203W	S000006124	YPL203W	TPK2	Takashi's Protein Kinase	Verified			0.322333	0.375333	0.413333	0.370333	0.307333	0.308	0.339667	0.318333	0.294333	0.3795	0.372667	0.348833	-0.218286	-0.109143	-0.0862865	-0.0431433	0.594	0.64	0.669	0.634333	0.604	0.584	0.501	0.563	0.527	0.637	0.57	0.578	-0.0713333	-0.0563333	0.120138	-0.0519997	0.568314	-0.0214997	0.103744	-0.0713333	0.18067	-0.0563333
108F05	YPL202C	S000006123	YPL202C	AFT2	Activator of Fe (iron) Transcription	Verified			0.603667	0.522333	0.535667	0.553889	0.465333	0.419	0.415	0.433111	0.408667	0.488	0.384333	0.427	-0.354859	-0.17743	-0.375361	-0.18768	0.919	0.772	0.792	0.827667	0.752	0.688	0.575	0.671667	0.638	0.735	0.577	0.65	-0.156	-0.177667	0.00763776	-0.120778	0.0166957	-0.126889	0.0590662	-0.156	0.0322761	-0.177667
108F06	YPL201C	S000006122	YPL201C	YIG1	Yeast protein Interacting with Glycerol 3-phosphatase	Verified			0.512	0.5255	0.510333	0.515944	0.547333	0.481167	0.483667	0.504056	0.523667	0.464333	0.456	0.481333	-0.033633	-0.0168165	-0.100179	-0.0500897	0.787	0.774	0.765	0.775333	0.801	0.759	0.66	0.74	0.782	0.714	0.642	0.712667	-0.0353333	-0.0626667	0.63638	-0.0118887	0.192375	-0.034611	0.409489	-0.0353333	0.161783	-0.0626667
108F07	YPL200W	S000006121	YPL200W	CSM4	Chromosome Segregation in Meiosis	Verified			0.509833	0.449667	0.499	0.486167	0.541	0.599	0.509667	0.549889	0.538	0.498	0.474	0.503333	0.177689	0.0888446	0.0500632	0.0250316	0.784	0.715	0.754	0.751	0.798	0.869	0.713	0.793333	0.797	0.747	0.663	0.735667	0.0423333	-0.0153333	0.0898036	0.0637223	0.542667	0.0171667	0.395903	0.0423333	0.721896	-0.0153333
108F08	YPL199C	S000006120	YPL199C			Verified			0.503	0.496	0.454	0.484333	0.442833	0.55	0.516333	0.503056	0.569833	0.539	0.5165	0.541778	0.0547174	0.0273587	0.161701	0.0808505	0.779	0.756	0.71	0.748333	0.737	0.818	0.72	0.758333	0.823	0.775	0.698	0.765333	0.01	0.017	0.596406	0.018722	0.0523105	0.0574443	0.780275	0.01	0.678946	0.017
108F09	YPL198W	S000006119	YPL198W	RPL7B	Ribosomal Protein of the Large subunit	Verified			0.370167	0.296667	0.370333	0.345722	0.301333	0.252	0.404	0.319111	0.354333	0.184333	0.354333	0.297667	-0.115554	-0.0577772	-0.215916	-0.107958	0.643	0.546	0.621	0.603333	0.598	0.51	0.567	0.558333	0.578	0.454	0.553	0.528333	-0.045	-0.075	0.585858	-0.0266113	0.417795	-0.048056	0.27161	-0.045	0.15273	-0.075
108F10	YPL197C	S000006118	YPL197C			Dubious			0.497333	0.536333	0.494667	0.509444	0.456333	0.535	0.532667	0.508	0.598667	0.487	0.4405	0.508722	-0.00409633	-0.00204817	-0.00204671	-0.00102336	0.769	0.788	0.748	0.768333	0.745	0.806	0.739	0.763333	0.873	0.733	0.634	0.746667	-0.005	-0.0216667	0.961722	-0.00144433	0.987537	-0.000722	0.838596	-0.005	0.750632	-0.0216667
108F11	YPL196W	S000006117	YPL196W	OXR1	OXidation Resistance	Verified			0.490833	0.542	0.475667	0.502833	0.514	0.520667	0.578	0.537556	0.487	0.555333	0.423333	0.488556	0.0963336	0.0481668	-0.0415577	-0.0207788	0.762	0.79	0.733	0.761667	0.78	0.793	0.786	0.786333	0.745	0.791	0.62	0.718667	0.0246667	-0.043	0.270382	0.0347223	0.73129	-0.014278	0.207195	0.0246667	0.425214	-0.043
108F12	YPL195W	S000006116	YPL195W	APL5	clathrin Adaptor Protein complex Large chain	Verified			0.463	0.454	0.422333	0.446444	0.416333	0.408333	0.474667	0.433111	0.468333	0.391333	0.378667	0.412778	-0.0437435	-0.0218717	-0.113115	-0.0565577	0.733	0.718	0.683	0.711333	0.723	0.675	0.651	0.683	0.713	0.647	0.573	0.644333	-0.0283333	-0.067	0.617811	-0.0133333	0.304249	-0.0336667	0.302834	-0.0283333	0.155849	-0.067
108G01	YPL194W	S000006115	YPL194W	DDC1	DNA Damage Checkpoint	Verified			0.537	0.531667	0.522333	0.530333	0.547333	0.55	0.553333	0.550222	0.384333	0.546667	0.571	0.500667	0.053115	0.0265575	-0.083049	-0.0415245	0.814	0.784	0.782	0.793333	0.801	0.818	0.771	0.796667	0.617	0.787	0.766	0.723333	0.00333333	-0.07	0.23286	0.0198887	0.593376	-0.0296667	0.854297	0.00333333	0.223526	-0.07
108G02	YPL193W	S000006114	YPL193W	RSA1	RiboSome Assembly	Verified			0.370167	0.370167	0.359667	0.366667	0.286667	0.356667	0.472333	0.371889	0.151333	0.266167	0.375	0.264167	0.0204025	0.0102013	-0.473021	-0.23651	0.643	0.633	0.613	0.629667	0.593	0.624	0.649	0.622	0.331	0.521	0.571	0.474333	-0.00766667	-0.155333	0.918265	0.005222	0.128858	-0.1025	0.692339	-0.00766667	0.0712789	-0.155333
108G03	YPL192C	S000006113	YPL192C	PRM3	Pheromone-Regulated Membrane protein	Verified			0.483	0.542	0.519333	0.514778	0.501167	0.489	0.496333	0.4955	0.2185	0.290667	0.511667	0.340278	-0.0550647	-0.0275324	-0.597237	-0.298618	0.753	0.79	0.779	0.774	0.772	0.763	0.687	0.740667	0.417	0.525	0.694	0.545333	-0.0333333	-0.228667	0.391687	-0.0192777	0.0725144	-0.1745	0.280481	-0.0333333	0.0289698	-0.228667
108G04	YPL191C	S000006112	YPL191C	MIY2	MINDY deubiquitinase In Yeast	Verified			0.499	0.472167	0.562667	0.511278	0.501167	0.339333	0.467667	0.436056	0.239333	0.317	0.480333	0.345556	-0.229595	-0.114798	-0.56519	-0.282595	0.77	0.736	0.827	0.777667	0.772	0.598	0.638	0.669333	0.432	0.547	0.664	0.547667	-0.108333	-0.23	0.189126	-0.0752223	0.0517356	-0.165723	0.103738	-0.108333	0.0185685	-0.23
108G05	YPL189W	S000006110	YPL189W	GUP2	Glycerol UPtake	Verified	duplicate LN not sig; not hit		0.562667	0.542	0.535	0.546556	0.535	0.394	0.44	0.456333	0.378667	0.354333	0.408667	0.380556	-0.26028	-0.13014	-0.522261	-0.261131	0.841	0.79	0.791	0.807333	0.794	0.668	0.594	0.685333	0.609	0.615	0.609	0.611	-0.122	-0.196333	0.0640884	-0.0902223	0.000320058	-0.166	0.0822715	-0.122	0.000109061	-0.196333
108G06	YPL188W	S000006109	YPL188W	POS5	PerOxide Sensitive	Verified			0.228	0.228	0.347333	0.267778	0.219667	0.243667	0.201	0.221444	0.281333	0.151333	0.281333	0.238	-0.274091	-0.137046	-0.170075	-0.0850373	0.528	0.5	0.595	0.541	0.52	0.504	0.396	0.473333	0.514	0.419	0.491	0.474667	-0.0676667	-0.0663333	0.277473	-0.046333	0.592464	-0.029778	0.18952	-0.0676667	0.137448	-0.0663333
108G07	YPL187W	S000006108	YPL187W	MF(ALPHA)1	Mating Factor ALPHA	Verified			0.454	0.464833	0.469333	0.462722	0.448	0.560167	0.473333	0.493833	0.488	0.441	0.480333	0.469778	0.0938778	0.0469389	0.0218321	0.010916	0.72	0.727	0.726	0.724333	0.74	0.831	0.65	0.740333	0.746	0.692	0.664	0.700667	0.016	-0.0236667	0.380705	0.0311113	0.724201	0.00705567	0.753535	0.016	0.355898	-0.0236667
108G08	YPL185W	S000006106	YPL185W			Dubious			0.438667	0.39	0.362333	0.397	0.273333	0.316333	0.453	0.347556	0.464333	0.462333	0.5165	0.481056	-0.191895	-0.0959477	0.277065	0.138532	0.704	0.647	0.614	0.655	0.571	0.586	0.62	0.592333	0.706	0.713	0.698	0.705667	-0.0626667	0.0506667	0.383154	-0.0494447	0.0274427	0.0840553	0.0791551	-0.0626667	0.104038	0.0506667
108G09	YPL186C	S000006107	YPL186C	UIP4	Ulp1 Interacting Protein	Verified			0.392	0.302667	0.354333	0.349667	0.359667	0.286667	0.448	0.364778	0.405	0.211333	0.344	0.320111	0.0610376	0.0305188	-0.127408	-0.0637038	0.665	0.553	0.603	0.607	0.669	0.535	0.609	0.604333	0.635	0.455	0.538	0.542667	-0.00266667	-0.0643333	0.763921	0.0151113	0.616421	-0.0295557	0.956591	-0.00266667	0.306271	-0.0643333
108G10	YPL184C	S000006105	YPL184C	MRN1	Multicopy supressor of rsc nhp6	Verified			0.472667	0.511167	0.448333	0.477389	0.423	0.478	0.461667	0.454222	0.555333	0.436333	0.506333	0.499333	-0.0717667	-0.0358833	0.0648382	0.0324191	0.738	0.768	0.707	0.737667	0.725	0.756	0.631	0.704	0.813	0.688	0.685	0.728667	-0.0336667	-0.009	0.399952	-0.0231667	0.569706	0.021944	0.422629	-0.0336667	0.839987	-0.009
108G11	YPL181W	S000006102	YPL181W	CTI6	Cyc8-Tup1 Interacting protein	Verified			0.391333	0.399	0.302667	0.364333	0.243667	0.343667	0.419	0.335444	0.317	0.239333	0.474	0.343444	-0.119185	-0.0595926	-0.0851822	-0.0425911	0.664	0.658	0.552	0.624667	0.521	0.602	0.582	0.568333	0.557	0.5	0.663	0.573333	-0.0563333	-0.0513333	0.606374	-0.0288887	0.764917	-0.020889	0.224787	-0.0563333	0.395955	-0.0513333
108G12	YPL182C	S000006103	YPL182C			Dubious			0.411667	0.337667	0.384333	0.377889	0.317333	0.328667	0.339667	0.328556	0.506333	0.350333	0.458667	0.438444	-0.201825	-0.100912	0.214432	0.107216	0.682	0.605	0.643	0.643333	0.615	0.594	0.501	0.57	0.766	0.61	0.645	0.673667	-0.0733333	0.0303333	0.0904128	-0.0493333	0.240044	0.0605553	0.116725	-0.0733333	0.556904	0.0303333
108H01	YPL180W	S000006101	YPL180W	TCO89	Tor Complex One	Verified			0.384333	0.472167	0.474333	0.443611	0.428667	0.441667	0.456333	0.442222	0.232667	0.331	0.184333	0.249333	-0.00452398	-0.00226199	-0.83122	-0.41561	0.65	0.736	0.731	0.705667	0.729	0.728	0.624	0.693667	0.426	0.586	0.419	0.477	-0.012	-0.228667	0.964633	-0.00138867	0.00765816	-0.194278	0.783106	-0.012	0.0103844	-0.228667
108H02	YPL179W	S000006100	YPL179W	PPQ1	Protein Phosphatase Q	Verified			0.399	0.417667	0.490833	0.435833	0.520667	0.496333	0.441667	0.486222	0.138667	0.219667	0.350333	0.236222	0.157839	0.0789196	-0.883632	-0.441816	0.668	0.677	0.743	0.696	0.784	0.767	0.596	0.715667	0.322	0.462	0.547	0.443667	0.0196667	-0.252333	0.197521	0.050389	0.0182538	-0.199611	0.753526	0.0196667	0.0116272	-0.252333
108H03									0.302667	0.259333	0.33	0.297333	0.367333	0.367333	0.386	0.373556	0.107833	0.0943333	0.224	0.142056	0.329242	0.164621	-1.06563	-0.532813	0	0	0	0	0	0	0	0	0	0	0	0	0	0	0.0195059	0.076222	0.0119966	-0.155278	1	0	1	0
108H04	YPL178W	S000006099	YPL178W	CBC2	Cap Binding Complex	Verified			0.408333	0.381	0.403333	0.397556	0.403	0.472333	0.359667	0.411667	0.224	0.169333	0.317	0.236778	0.0503202	0.0251601	-0.747623	-0.373811	0.68	0.644	0.661	0.661667	0.708	0.749	0.518	0.658333	0.418	0.432	0.53	0.46	-0.00333333	-0.201667	0.679207	0.0141113	0.0087416	-0.160778	0.961654	-0.00333333	0.00225309	-0.201667
108H05	YPL177C	S000006098	YPL177C	CUP9		Verified			0.565	0.511167	0.503	0.526389	0.474	0.411	0.391333	0.425444	0.211333	0.366667	0.380333	0.319444	-0.307158	-0.153579	-0.720564	-0.360282	0.842	0.768	0.756	0.788667	0.757	0.677	0.543	0.659	0.41	0.625	0.575	0.536667	-0.129667	-0.252	0.0189245	-0.100945	0.0085038	-0.206945	0.0938413	-0.129667	0.0120568	-0.252
108H06	YPL176C	S000006097	YPL176C	TRE1	Transferrin REceptor like	Verified			0.475667	0.46	0.471667	0.469111	0.442833	0.516333	0.409667	0.456278	0.646667	0.294333	0.462333	0.467778	-0.0400173	-0.0200086	-0.00410635	-0.00205317	0.742	0.723	0.729	0.731333	0.737	0.784	0.574	0.698333	0.953	0.527	0.652	0.710667	-0.033	-0.0206667	0.692782	-0.0128337	0.988529	-0.00133367	0.598368	-0.033	0.86515	-0.0206667
108H07	YPL174C	S000006095	YPL174C	NIP100	Nuclear ImPort	Verified			0.296667	0.282667	0.296667	0.292	0.35	0.308	0.415	0.357667	0.387333	0.217333	0.211333	0.272	0.292647	0.146324	-0.102362	-0.0511809	0.579	0.536	0.551	0.555333	0.663	0.584	0.575	0.607333	0.621	0.458	0.452	0.510333	0.052	-0.045	0.0793429	0.0656663	0.713076	-0.0200007	0.133009	0.052	0.429329	-0.045
108H08	YPL171C	S000006092	YPL171C	OYE3	Old Yellow Enzyme	Verified			0.471667	0.39	0.391667	0.417778	0.536667	0.426667	0.523333	0.495556	0.441	0.375	0.528167	0.448056	0.246311	0.123156	0.100942	0.0504709	0.736	0.647	0.649	0.677333	0.796	0.706	0.727	0.743	0.68	0.632	0.711	0.674333	0.0656667	-0.003	0.106074	0.0777777	0.542968	0.0302777	0.139047	0.0656667	0.93459	-0.003
108H09	YPL170W	S000006091	YPL170W	DAP1	DAmage resistance Protein	Verified			0.474333	0.422333	0.509333	0.468667	0.541	0.545333	0.520667	0.535667	0.539	0.345333	0.598667	0.494333	0.192773	0.0963867	0.076922	0.038461	0.741	0.685	0.764	0.73	0.798	0.816	0.721	0.778333	0.798	0.605	0.769	0.724	0.0483333	-0.006	0.0500751	0.0670003	0.729794	0.025667	0.225394	0.0483333	0.9233	-0.006
108H10	YPL168W	S000006089	YPL168W	MRX4	Mitochondrial oRganization of gene eXpression (MIOREX)	Uncharacterized			0.415667	0.535	0.531667	0.494111	0.560667	0.571333	0.526333	0.552778	0.612667	0.309667	0.538	0.486778	0.161864	0.0809321	-0.0215722	-0.0107861	0.684	0.787	0.79	0.753667	0.812	0.839	0.728	0.793	0.891	0.546	0.726	0.721	0.0393333	-0.0326667	0.181411	0.0586663	0.935386	-0.00733333	0.41883	0.0393333	0.748788	-0.0326667
108H11	YPL167C	S000006088	YPL167C	REV3	REVersionless	Verified			0.359667	0.394333	0.322333	0.358778	0.3785	0.4455	0.537667	0.453889	0.345333	0.364667	0.387333	0.365778	0.339249	0.169624	0.0278769	0.0139384	0.627	0.651	0.563	0.613667	0.689	0.73	0.743	0.720667	0.575	0.624	0.579	0.592667	0.107	-0.021	0.086841	0.0951113	0.788449	0.007	0.0150949	0.107	0.499854	-0.021
108H12	YPL166W	S000006087	YPL166W	ATG29	AuTophaGy related	Verified			0.422333	0.442667	0.417667	0.427556	0.599	0.536667	0.543333	0.559667	0.365667	0.281333	0.4495	0.3655	0.388456	0.194228	-0.22624	-0.11312	0.685	0.704	0.678	0.689	0.839	0.807	0.754	0.8	0.597	0.522	0.636	0.585	0.111	-0.104	0.0017104	0.132111	0.216876	-0.0620557	0.00699645	0.111	0.0241596	-0.104
109A01	YPL165C	S000006086	YPL165C	SET6	SET domain-containing	Verified			0.5395	0.710667	0.442667	0.564278	0.416333	0.657	0.561	0.544778	0.705	0.705	0.597667	0.669222	-0.0507377	-0.0253688	0.24608	0.12304	0.629	0.762	0.594	0.661667	0.534	0.858	0.738	0.71	0.739	0.752	0.683	0.724667	0.0483333	0.063	0.8382	-0.0195003	0.217804	0.104944	0.643945	0.0483333	0.272898	0.063
109A02	YPL164C	S000006085	YPL164C	MLH3	MutL Homolog	Verified			0.449667	0.470333	0.458667	0.459556	0.500667	0.522333	0.378667	0.467222	0.583667	0.440333	0.510333	0.511444	0.0238696	0.0119348	0.154338	0.0771691	0.542	0.601	0.608	0.583667	0.603	0.665	0.553	0.607	0.645	0.483	0.595	0.574333	0.0233333	-0.00933333	0.859053	0.00766667	0.230986	0.0518887	0.544566	0.0233333	0.854149	-0.00933333
109A03	YPL163C	S000006084	YPL163C	SVS1	Suppressor of Vanadate Sensitivity	Verified			0.405	0.506667	0.428333	0.446667	0.523667	0.586667	0.401833	0.504056	0.453333	0.556667	0.453333	0.487778	0.174384	0.0871921	0.127025	0.0635127	0.489	0.637	0.583	0.569667	0.626	0.75	0.571	0.649	0.527	0.614	0.549	0.563333	0.0793333	-0.00633333	0.342918	0.057389	0.369185	0.041111	0.262913	0.0793333	0.897293	-0.00633333
109A04	YPL162C	S000006083	YPL162C			Uncharacterized			0.297	0.417667	0.401333	0.372	0.403	0.343	0.369333	0.371778	0.467667	0.579	0.52	0.522222	-0.000862083	-0.000431041	0.489361	0.244681	0.4	0.55	0.561	0.503667	0.504	0.488	0.54	0.510667	0.536	0.637	0.599	0.590667	0.007	0.087	0.995583	-0.000222333	0.0179354	0.150222	0.893919	0.007	0.175496	0.087
109A05	YPL161C	S000006082	YPL161C	BEM4	Bud EMergence	Verified			0.420667	0.404	0.417667	0.414111	0.358667	0.409	0.378667	0.382111	0.475	0.469667	0.320667	0.421778	-0.116026	-0.0580129	0.0264652	0.0132326	0.513	0.539	0.575	0.542333	0.468	0.555	0.553	0.525333	0.546	0.523	0.398	0.489	-0.017	-0.0533333	0.156845	-0.032	0.873117	0.00766667	0.614682	-0.017	0.295998	-0.0533333
109A06	YPL159C	S000006080	YPL159C	PET20	PETite colonies	Verified			0.375	0.326	0.327333	0.342778	0.32	0.289333	0.326667	0.312	0.329167	0.445333	0.361333	0.378611	-0.135728	-0.0678638	0.143443	0.0717216	0.472	0.459	0.488	0.473	0.445	0.432	0.482	0.453	0.39	0.485	0.436	0.437	-0.02	-0.036	0.219022	-0.0307777	0.356715	0.0358333	0.298638	-0.02	0.243708	-0.036
109A07	YPL157W	S000006078	YPL157W	TGS1	TrimethylGuanosine Synthase	Verified			0.218	0.279667	0.277333	0.258333	0.294667	0.345667	0.289333	0.309889	0.4205	0.425833	0.379333	0.408556	0.262517	0.131259	0.661298	0.330649	0.351	0.405	0.441	0.399	0.424	0.489	0.437	0.45	0.487	0.476	0.444	0.469	0.051	0.07	0.111511	0.0515557	0.00151327	0.150222	0.159992	0.051	0.0534853	0.07
109A08	YPL156C	S000006077	YPL156C	PRM4	Pheromone-Regulated Membrane protein	Verified			0.366	0.366	0.397667	0.376556	0.351167	0.326667	0.343	0.340278	0.405667	0.460333	0.331667	0.399222	-0.14615	-0.0730749	0.0843293	0.0421646	0.46	0.498	0.552	0.503333	0.464	0.464	0.5	0.476	0.479	0.508	0.419	0.468667	-0.0273333	-0.0346667	0.0951221	-0.0362777	0.554726	0.0226667	0.368681	-0.0273333	0.366829	-0.0346667
109A09									0.0636667	0.140667	0.110333	0.104889	0.106667	0.0653333	0.0653333	0.0791111	0.154333	0.154333	0.106667	0.138444	-0.40691	-0.203455	0.400445	0.200223	0	0	0	0	0	0	0	0	0	0	0	0	0	0	0.374517	-0.0257777	0.269718	0.0335554	1	0	1	0
109A10	YPL155C	S000006076	YPL155C	KIP2	KInesin related Protein	Verified			0.3235	0.563	0.493667	0.460056	0.435	0.460333	0.451333	0.448889	0.53	0.472333	0.422333	0.474889	-0.0354497	-0.0177249	0.0457819	0.022891	0.41	0.683	0.65	0.581	0.557	0.596	0.612	0.588333	0.589	0.525	0.515	0.543	0.00733333	-0.038	0.86548	-0.011167	0.835617	0.014833	0.930667	0.00733333	0.661005	-0.038
109A11	YPL154C	S000006075	YPL154C	PEP4	carboxyPEPtidase Y-deficient	Verified			0.327333	0.277333	0.404	0.336222	0.486667	0.308	0.450333	0.415	0.286333	0.308	0.505	0.366444	0.303696	0.151848	0.124179	0.0620897	0.416	0.404	0.566	0.462	0.588	0.443	0.61	0.547	0.375	0.389	0.592	0.452	0.085	-0.01	0.228678	0.078778	0.67839	0.0302223	0.266255	0.085	0.905384	-0.01
109A12	YPL152W	S000006073	YPL152W	RRD2	Resistant to Rapamycin Deletion	Verified			0.397667	0.186333	0.425	0.336333	0.379667	0.382333	0.305333	0.355778	0.478	0.326667	0.326667	0.377111	0.0810846	0.0405423	0.165098	0.0825489	0.485	0.274	0.582	0.447	0.48	0.529	0.462	0.490333	0.549	0.395	0.406	0.45	0.0433333	0.003	0.790161	0.0194443	0.62683	0.040778	0.632794	0.0433333	0.975957	0.003
109B01	YPL150W	S000006071	YPL150W			Uncharacterized			0.570333	0.596667	0.432333	0.533111	0.47	0.576667	0.623667	0.556778	0.627667	0.561333	0.627667	0.605556	0.0626654	0.0313327	0.183823	0.0919115	0.661	0.713	0.586	0.653333	0.58	0.741	0.802	0.707667	0.701	0.617	0.713	0.677	0.0543333	0.0236667	0.70907	0.023667	0.200146	0.0724447	0.470044	0.0543333	0.614435	0.0236667
109B02	YPL149W	S000006070	YPL149W	ATG5	AuTophaGy related	Verified			0.475333	0.515	0.580667	0.523667	0.376667	0.539	0.494333	0.47	0.742333	0.615	0.630667	0.662667	-0.155988	-0.077994	0.339635	0.169817	0.568	0.65	0.755	0.657667	0.479	0.685	0.654	0.606	0.751	0.665	0.716	0.710667	-0.0516667	0.053	0.33813	-0.0536667	0.0255301	0.139	0.531517	-0.0516667	0.378897	0.053
109B03	YPL147W	S000006068	YPL147W	PXA1	PeroXisomal ABC-transporter	Verified			0.543333	0.3995	0.351667	0.4315	0.345667	0.5105	0.507667	0.454611	0.630667	0.742333	0.577333	0.650111	0.0752724	0.0376362	0.591326	0.295663	0.63	0.537	0.498	0.555	0.462	0.663	0.67	0.598333	0.702	0.766	0.67	0.712667	0.0433333	0.157667	0.751428	0.0231113	0.0190338	0.218611	0.57408	0.0433333	0.0175533	0.157667
109B04	YPL145C	S000006066	YPL145C	KES1	KrE11-1 Suppressor	Verified			0.470333	0.428333	0.382	0.426889	0.351167	0.178	0.371	0.300056	0.653333	0.634833	0.54	0.609389	-0.508631	-0.254315	0.513503	0.256751	0.565	0.567	0.531	0.554333	0.464	0.374	0.545	0.461	0.726	0.691	0.618	0.678333	-0.0933333	0.124	0.0782083	-0.126833	0.00481746	0.1825	0.104399	-0.0933333	0.0120856	0.124
109B05	YPL144W	S000006065	YPL144W	POC4	PrOteasome Chaperone	Verified			0.410667	0.342	0.266667	0.339778	0.265	0.235333	0.420667	0.307	0.597667	0.606333	0.433667	0.545889	-0.146353	-0.0731764	0.684016	0.342008	0.501	0.477	0.436	0.471333	0.411	0.389	0.579	0.459667	0.664	0.659	0.53	0.617667	-0.0116667	0.146333	0.620017	-0.032778	0.0180907	0.206111	0.84808	-0.0116667	0.0221946	0.146333
109B06	YPL141C	S000006062	YPL141C	FRK1	Fatty acyl-CoA synthetase and RNA processing-associated Kinase	Verified			0.382	0.382	0.409667	0.391222	0.260333	0.294667	0.460333	0.338444	0.642333	0.595333	0.493	0.576889	-0.209069	-0.104535	0.560305	0.280153	0.479	0.517	0.568	0.521333	0.408	0.433	0.625	0.488667	0.718	0.655	0.581	0.651333	-0.0326667	0.13	0.380465	-0.052778	0.00516562	0.185666	0.647405	-0.0326667	0.0321637	0.13
109B07	YPL140C	S000006061	YPL140C	MKK2	Mitogen-activated Kinase Kinase	Verified			0.425	0.3995	0.405	0.409833	0.335333	0.335333	0.265	0.311889	0.660333	0.637667	0.592667	0.630222	-0.394005	-0.197003	0.620823	0.310412	0.515	0.537	0.567	0.539667	0.457	0.478	0.396	0.443667	0.73	0.693	0.68	0.701	-0.096	0.161333	0.0102792	-0.0979447	0.000131499	0.220389	0.0177741	-0.096	0.00065059	0.161333
109B08	YPL139C	S000006060	YPL139C	UME1	Unscheduled Meiotic gene Expression	Verified			0.357	0.442	0.342	0.380333	0.382333	0.354333	0.294667	0.343778	0.543333	0.543667	0.496	0.527667	-0.145788	-0.0728941	0.472362	0.236181	0.458	0.581	0.493	0.510667	0.481	0.503	0.444	0.476	0.613	0.605	0.584	0.600667	-0.0346667	0.09	0.370624	-0.0365557	0.00546641	0.147333	0.399034	-0.0346667	0.0516198	0.09
109B09	YPL138C	S000006059	YPL138C	SPP1	Set1c, Phd finger Protein	Verified			0.277333	0.501167	0.366	0.3815	0.289333	0.305333	0.358667	0.317778	0.501667	0.597667	0.5445	0.547944	-0.263665	-0.131832	0.522347	0.261173	0.368	0.633	0.521	0.507333	0.416	0.442	0.521	0.459667	0.564	0.657	0.624	0.615	-0.0476667	0.107667	0.334839	-0.0637223	0.0409233	0.166445	0.558612	-0.0476667	0.210145	0.107667
109B10	YPL136W	S000006057	YPL136W			Dubious			0.369667	0.509333	0.375	0.418	0.235333	0.260333	0.435	0.310222	0.572333	0.536667	0.486	0.531667	-0.430201	-0.2151	0.347019	0.17351	0.464	0.639	0.528	0.543667	0.386	0.401	0.594	0.460333	0.636	0.601	0.579	0.605333	-0.0833333	0.0616667	0.169041	-0.107778	0.0557892	0.113667	0.330352	-0.0833333	0.2696	0.0616667
109B11	YPL135W	S000006056	YPL135W	ISU1	IScU homolog	Verified			0.279667	0.420667	0.322333	0.340889	0.308	0.348	0.673	0.443	0.52	0.536667	0.588	0.548222	0.378005	0.189003	0.685459	0.34273	0.373	0.553	0.482	0.469333	0.433	0.491	0.836	0.586667	0.581	0.601	0.675	0.619	0.117333	0.149667	0.376879	0.102111	0.00357352	0.207333	0.389721	0.117333	0.0427192	0.149667
109B12	YPL133C	S000006054	YPL133C	RDS2	Regulator of Drug Sensitivity	Verified			0.417667	0.469	0.297	0.394556	0.450333	0.400667	0.657	0.502667	0.538333	0.609	0.521667	0.556333	0.349374	0.174687	0.495721	0.247861	0.509	0.6	0.449	0.519333	0.567	0.545	0.826	0.646	0.607	0.66	0.6	0.622333	0.126667	0.103	0.23696	0.108111	0.0227421	0.161778	0.227297	0.126667	0.0687043	0.103
109C01	YPL130W	S000006051	YPL130W	SPO19	SPOrulation	Verified			0.591667	0.518667	0.454	0.521444	0.424667	0.499	0.683333	0.535667	0.634	0.573	0.563667	0.590222	0.038822	0.019411	0.178745	0.0893723	0.68	0.654	0.602	0.645333	0.541	0.655	0.837	0.677667	0.705	0.628	0.653	0.662	0.0323333	0.0166667	0.857357	0.014222	0.153176	0.0687777	0.708504	0.0323333	0.606315	0.0166667
109C02	YPL129W	S000006050	YPL129W	TAF14	TATA binding protein-Associated Factor	Verified			0.186333	0.218	0.186333	0.196889	0.178	0.126667	0.235333	0.18	0.257667	0.257667	0.257667	0.257667	-0.129385	-0.0646924	0.388124	0.194062	0.34	0.313	0.326	0.326333	0.267	0.29	0.348	0.301667	0.342	0.372	0.27	0.328	-0.0246667	0.00166667	0.615693	-0.0168887	0.0122101	0.0607783	0.355243	-0.0246667	0.957038	0.00166667
109C03	YPL127C	S000006048	YPL127C	HHO1	Histone H One	Verified			0.469	0.553333	0.449667	0.490667	0.494333	0.575	0.598667	0.556	0.625	0.663667	0.582333	0.623667	0.180342	0.0901708	0.346032	0.173016	0.563	0.68	0.601	0.614667	0.595	0.739	0.779	0.704333	0.699	0.725	0.674	0.699333	0.0896667	0.0846667	0.166715	0.0653333	0.0131324	0.133	0.198439	0.0896667	0.0613984	0.0846667
109C04	YPL125W	S000006046	YPL125W	KAP120	KAryoPherin	Verified			0.446	0.488	0.369667	0.434556	0.409	0.366	0.439	0.404667	0.595333	0.543667	0.53	0.556333	-0.102807	-0.0514033	0.356409	0.178204	0.537	0.618	0.526	0.560333	0.516	0.507	0.596	0.539667	0.661	0.605	0.613	0.626333	-0.0206667	0.066	0.459645	-0.029889	0.0192074	0.121778	0.606691	-0.0206667	0.0937593	0.066
109C05	YPL123C	S000006044	YPL123C	RNY1	RiboNuclease from Yeast	Verified			0.361667	0.326	0.324667	0.337444	0.305333	0.375667	0.416333	0.365778	0.388	0.342667	0.368333	0.366333	0.116317	0.0581587	0.118507	0.0592535	0.459	0.459	0.486	0.468	0.429	0.516	0.575	0.506667	0.464	0.407	0.44	0.437	0.0386667	-0.031	0.425347	0.028333	0.215325	0.0288887	0.380686	0.0386667	0.159274	-0.031
109C06	YPL121C	S000006042	YPL121C	MEI5	MEIosis	Verified			0.563	0.570333	0.463667	0.532333	0.461667	0.486667	0.534667	0.494333	0.635667	0.653333	0.604	0.631	-0.106846	-0.0534229	0.24531	0.122655	0.648	0.688	0.618	0.651333	0.577	0.638	0.715	0.643333	0.707	0.719	0.688	0.704667	-0.008	0.0533333	0.353965	-0.0379997	0.0335577	0.0986667	0.854575	-0.008	0.057532	0.0533333
109C07	YPL120W	S000006041	YPL120W	VPS30	Vacuolar Protein Sorting	Verified			0.442	0.498	0.416	0.452	0.475667	0.4635	0.519333	0.486167	0.578167	0.533	0.462333	0.5245	0.105128	0.0525641	0.21462	0.10731	0.532	0.63	0.573	0.578333	0.583	0.602	0.692	0.625667	0.639	0.6	0.552	0.597	0.0473333	0.0186667	0.28828	0.0341667	0.111767	0.0725	0.299064	0.0473333	0.620511	0.0186667
109C08	YPL119C	S000006040	YPL119C	DBP1	Dead Box Protein	Verified			0.506667	0.580667	0.470333	0.519222	0.572333	0.533667	0.527667	0.544556	0.637667	0.634833	0.506333	0.592944	0.0687271	0.0343636	0.191545	0.0957724	0.598	0.697	0.626	0.640333	0.648	0.673	0.705	0.675333	0.709	0.691	0.593	0.664333	0.035	0.024	0.480515	0.0253333	0.184537	0.073722	0.31953	0.035	0.601667	0.024
109C09	YPL118W	S000006039	YPL118W	MRP51	Mitochondrial Ribosomal Protein	Verified			0.342	0.565333	0.361667	0.423	0.426667	0.358667	0.424667	0.403333	0.433667	0.391333	0.377	0.400667	-0.068685	-0.0343425	-0.0782552	-0.0391276	0.437	0.684	0.512	0.544333	0.542	0.504	0.583	0.543	0.502	0.458	0.443	0.467667	-0.00133333	-0.0766667	0.775505	-0.0196663	0.742378	-0.0223333	0.985581	-0.00133333	0.317865	-0.0766667
109C10	YPL116W	S000006037	YPL116W	HOS3	Hda One Similar	Verified			0.622	0.622	0.710667	0.651556	0.5385	0.530667	0.527667	0.532278	0.591	0.581	0.462333	0.544778	-0.291709	-0.145854	-0.25822	-0.12911	0.721	0.721	0.823	0.755	0.632	0.67	0.705	0.669	0.658	0.638	0.552	0.616	-0.086	-0.139	0.00789429	-0.119278	0.0629906	-0.106778	0.0701172	-0.086	0.0252175	-0.139
109C11	YPL115C	S000006036	YPL115C	BEM3	Bud EMergence	Verified			0.509333	0.567333	0.567333	0.548	0.594333	0.58	0.578	0.584111	0.615	0.642333	0.705	0.654111	0.0920669	0.0460335	0.25536	0.12768	0.603	0.685	0.741	0.676333	0.673	0.745	0.754	0.724	0.693	0.696	0.835	0.741333	0.0476667	0.065	0.161478	0.0361113	0.0174915	0.106111	0.328629	0.0476667	0.304358	0.065
109C12	YPL114W	S000006035	YPL114W			Dubious			0.516833	0.540333	0.652667	0.569944	0.5105	0.542	0.572333	0.541611	0.604	0.528667	0.397333	0.51	-0.073564	-0.036782	-0.160324	-0.080162	0.608	0.671	0.812	0.697	0.613	0.689	0.75	0.684	0.677	0.598	0.466	0.580333	-0.013	-0.116667	0.523074	-0.0283333	0.39321	-0.0599443	0.852034	-0.013	0.200666	-0.116667
109D01	YPL113C	S000006034	YPL113C			Verified			0.567333	0.580667	0.474	0.540667	0.623667	0.636	0.602333	0.620667	0.528667	0.604	0.609	0.580556	0.199079	0.0995396	0.102695	0.0513474	0.657	0.697	0.631	0.661667	0.693	0.812	0.786	0.763667	0.588	0.658	0.693	0.646333	0.102	-0.0153333	0.0565622	0.08	0.349545	0.039889	0.044867	0.102	0.670561	-0.0153333
109D02	YPL112C	S000006033	YPL112C	PEX25	PEroXisome related	Verified			0.493333	0.443333	0.538667	0.491778	0.5105	0.583333	0.607667	0.567167	0.630667	0.625	0.582333	0.612667	0.205766	0.102883	0.317096	0.158548	0.587	0.582	0.701	0.623333	0.613	0.748	0.791	0.717333	0.702	0.676	0.674	0.684	0.094	0.0606667	0.0938545	0.075389	0.00891123	0.120889	0.184227	0.094	0.1645	0.0606667
109D03	YPL111W	S000006032	YPL111W	CAR1	Catabolism of ARginine	Verified			0.486167	0.425	0.526167	0.479111	0.523667	0.683333	0.594333	0.600444	0.54	0.63	0.595333	0.588444	0.325671	0.162835	0.296546	0.148273	0.582	0.559	0.683	0.608	0.626	0.905	0.772	0.767667	0.611	0.683	0.681	0.658333	0.159667	0.0503333	0.0520986	0.121333	0.0274818	0.109333	0.109235	0.159667	0.280856	0.0503333
109D04	YPL110C	S000006031	YPL110C	GDE1	GlycerophosphoDiEsterase	Verified			0.532	0.543333	0.553333	0.542889	0.561	0.527667	0.490833	0.5265	0.5625	0.631333	0.667	0.620278	-0.0442234	-0.0221117	0.192257	0.0961287	0.626	0.672	0.722	0.673333	0.645	0.668	0.653	0.655333	0.627	0.687	0.753	0.689	-0.018	0.0156667	0.506953	-0.0163887	0.0468178	0.077389	0.53453	-0.018	0.72666	0.0156667
109D05	YPL109C	S000006030	YPL109C	CQD1	CoQ Distribution	Verified			0.551667	0.458667	0.526167	0.512167	0.581667	0.598667	0.58	0.586778	0.581	0.577333	0.642333	0.600222	0.196201	0.0981004	0.228883	0.114442	0.638	0.592	0.683	0.637667	0.657	0.757	0.755	0.723	0.642	0.634	0.724	0.666667	0.0853333	0.029	0.0418339	0.074611	0.0407772	0.088055	0.0825549	0.0853333	0.460739	0.029
109D06	YPL108W	S000006029	YPL108W			Uncharacterized			0.461167	0.446	0.515	0.474056	0.477	0.522333	0.48	0.493111	0.5625	0.53	0.637667	0.576722	0.0568566	0.0284283	0.28282	0.14141	0.557	0.586	0.668	0.603667	0.584	0.665	0.641	0.63	0.627	0.599	0.722	0.649333	0.0263333	0.0456667	0.495844	0.0190553	0.0311815	0.102667	0.520295	0.0263333	0.368028	0.0456667
109D07	YPL107W	S000006028	YPL107W	DPC25	Delta-Psi dependent mitochondrial import and Cleavage protein of ~25 kDa	Uncharacterized			0.501667	0.454	0.484333	0.48	0.48	0.516	0.475667	0.490556	0.545	0.476	0.579	0.533333	0.0313821	0.0156911	0.152003	0.0760015	0.596	0.588	0.644	0.609333	0.585	0.664	0.637	0.628667	0.615	0.531	0.672	0.606	0.0193333	-0.00333333	0.643932	0.0105557	0.149601	0.0533333	0.512719	0.0193333	0.938747	-0.00333333
109D08	YPL106C	S000006027	YPL106C	SSE1	Stress Seventy subfamily E	Verified			0.454	0.493	0.543833	0.496944	0.461667	0.522333	0.477	0.487	0.533	0.555333	0.561333	0.549889	-0.0291628	-0.0145814	0.146056	0.0730278	0.553	0.624	0.709	0.628667	0.577	0.665	0.639	0.627	0.594	0.613	0.651	0.619333	-0.00166667	-0.00933333	0.758129	-0.00994433	0.105283	0.0529443	0.97367	-0.00166667	0.842075	-0.00933333
109D09	YPL105C	S000006026	YPL105C	SYH1	SmY2 Homolog	Verified			0.596667	0.607667	0.506667	0.570333	0.519333	0.450833	0.464	0.478056	0.568	0.518667	0.534	0.540222	-0.254627	-0.127314	-0.0782524	-0.0391262	0.694	0.715	0.666	0.691667	0.618	0.591	0.628	0.612333	0.631	0.59	0.616	0.612333	-0.0793333	-0.0793333	0.045437	-0.0922783	0.402762	-0.0301113	0.00733799	-0.0793333	0.00832164	-0.0793333
109D10	YPL103C	S000006024	YPL103C	FMP30	Found in Mitochondrial Proteome	Verified			0.814333	0.524	0.532	0.623444	0.546333	0.494333	0.486667	0.509111	0.592667	0.588	0.556667	0.579111	-0.29228	-0.14614	-0.106421	-0.0532104	1.035	0.658	0.687	0.793333	0.641	0.651	0.651	0.647667	0.66	0.646	0.641	0.649	-0.145667	-0.144333	0.229502	-0.114333	0.617542	-0.044333	0.246589	-0.145667	0.250615	-0.144333
109D11	YPL101W	S000006022	YPL101W	ELP4	ELongator Protein	Verified			0.266667	0.297	0.357	0.306889	0.389333	0.395	0.366	0.383444	0.4205	0.425833	0.475	0.440444	0.321301	0.160651	0.521244	0.260622	0.355	0.423	0.502	0.426667	0.492	0.543	0.538	0.524333	0.487	0.476	0.559	0.507333	0.0976667	0.0806667	0.0370158	0.0765553	0.00595539	0.133555	0.0694565	0.0976667	0.141469	0.0806667
109D12	YPL102C	S000006023	YPL102C			Dubious			0.599667	0.322333	0.467	0.463	0.492	0.475667	0.546333	0.504667	0.578167	0.478833	0.467667	0.508222	0.124319	0.0621593	0.134447	0.0672236	0.696	0.456	0.623	0.591667	0.59	0.624	0.721	0.645	0.639	0.532	0.556	0.575667	0.0533333	-0.016	0.587825	0.0416667	0.577716	0.0452223	0.505626	0.0533333	0.831951	-0.016
109E01	YPL100W	S000006021	YPL100W	ATG21	AuTophaGy related	Verified			0.584	0.524	0.469	0.525667	0.657	0.623667	0.534667	0.605111	0.469667	0.478833	0.5445	0.497667	0.203052	0.101526	-0.0789685	-0.0394842	0.676	0.658	0.625	0.653	0.704	0.793	0.715	0.737333	0.539	0.532	0.624	0.565	0.0843333	-0.088	0.13012	0.0794447	0.487387	-0.028	0.0380166	0.0843333	0.037906	-0.088
109E02	YPL099C	S000006020	YPL099C	INA17	INner membrane Assembly 17 kDa	Verified			0.553333	0.814333	0.527667	0.631778	0.636	0.492	0.539	0.555667	0.524	0.505	0.568	0.532333	-0.185197	-0.0925987	-0.247087	-0.123544	0.639	0.778	0.684	0.700333	0.7	0.65	0.717	0.689	0.585	0.565	0.659	0.603	-0.0113333	-0.0973333	0.42139	-0.076111	0.27274	-0.0994443	0.79906	-0.0113333	0.0901493	-0.0973333
109E03	YPL098C	S000006019	YPL098C	MGR2	Mitochondrial Genome Required	Verified			0.53	0.580667	0.500667	0.537111	0.57	0.527667	0.636	0.577889	0.4595	0.540167	0.471	0.490222	0.105572	0.0527858	-0.131785	-0.0658923	0.624	0.697	0.655	0.658667	0.647	0.668	0.813	0.709333	0.532	0.602	0.558	0.564	0.0506667	-0.0946667	0.310754	0.0407777	0.205078	-0.046889	0.374042	0.0506667	0.0201058	-0.0946667
109E04	YPL097W	S000006018	YPL097W	MSY1	Mitochondrial aminoacyl-tRNA Synthetase, tyrosine (Y)	Verified			0.467	0.410667	0.522333	0.466667	0.527667	0.377667	0.47	0.458444	0.429333	0.486	0.54	0.485111	-0.0256455	-0.0128228	0.0559228	0.0279614	0.561	0.544	0.679	0.594667	0.627	0.518	0.629	0.591333	0.498	0.534	0.618	0.55	-0.00333333	-0.0446667	0.871832	-0.008222	0.672821	0.0184443	0.951044	-0.00333333	0.421957	-0.0446667
109E05	YPL096W	S000006017	YPL096W	PNG1	Peptide N-Glycanase	Verified			0.580667	0.551667	0.540333	0.557556	0.575	0.507667	0.583333	0.555333	0.540333	0.592667	0.573667	0.568889	-0.00576157	-0.00288078	0.0290313	0.0145157	0.671	0.679	0.702	0.684	0.652	0.658	0.762	0.690667	0.612	0.649	0.667	0.642667	0.00666667	-0.0413333	0.9374	-0.00222233	0.620998	0.0113333	0.853959	0.00666667	0.0778605	-0.0413333
109E06	YPL095C	S000006016	YPL095C	EEB1	Ethyl Ester Biosynthesis	Verified			0.5395	0.526667	0.493	0.519722	0.507667	0.47	0.525	0.500889	0.505	0.563667	0.551333	0.54	-0.0532501	-0.0266251	0.0552187	0.0276093	0.629	0.659	0.649	0.645667	0.612	0.618	0.701	0.643667	0.569	0.622	0.637	0.609333	-0.002	-0.0363333	0.450872	-0.0188333	0.430084	0.0202777	0.946423	-0.002	0.15706	-0.0363333
109E07	YPL092W	S000006013	YPL092W	SSU1	Sensitive to SUlfite	Verified			0.525667	0.495333	0.509333	0.510111	0.576667	0.48	0.510333	0.522333	0.524	0.493	0.591	0.536	0.0341592	0.0170796	0.0714215	0.0357107	0.617	0.627	0.667	0.637	0.653	0.631	0.672	0.652	0.585	0.549	0.679	0.604333	0.015	-0.0326667	0.692348	0.0122223	0.415518	0.025889	0.466581	0.015	0.437523	-0.0326667
109E08	YBR173C	S000000377	YBR173C	UMP1	Ubiquitin-Mediated Proteolysis	Verified			0.546333	0.490333	0.535	0.523889	0.527667	0.534667	0.497333	0.519889	0.535	0.545667	0.625	0.568556	-0.0110575	-0.00552877	0.11804	0.0590202	0.634	0.621	0.691	0.648667	0.627	0.675	0.657	0.653	0.599	0.607	0.711	0.639	0.00433333	-0.00966667	0.866399	-0.00399967	0.212495	0.044667	0.866351	0.00433333	0.814071	-0.00966667
109E09	YBR174C	S000000378	YBR174C			Dubious			0.428333	0.375	0.409667	0.404333	0.439833	0.389333	0.348	0.392389	0.397333	0.368333	0.405667	0.390444	-0.043261	-0.0216305	-0.0504279	-0.0252139	0.516	0.506	0.568	0.53	0.563	0.532	0.506	0.533667	0.475	0.445	0.484	0.468	0.00366667	-0.062	0.705621	-0.0119447	0.545098	-0.013889	0.885334	0.00366667	0.0375476	-0.062
109E10	YBR175W	S000000379	YBR175W	SWD3	Set1c, WD40 repeat protein	Verified			0.609667	0.369667	0.53	0.503111	0.420667	0.430833	0.395	0.4155	0.377	0.418667	0.388	0.394556	-0.276029	-0.138014	-0.350649	-0.175324	0.71	0.5	0.685	0.631667	0.539	0.571	0.565	0.558333	0.447	0.466	0.454	0.455667	-0.0733333	-0.176	0.216872	-0.0876113	0.141467	-0.108556	0.287423	-0.0733333	0.0356753	-0.176
109E11	YBR176W	S000000380	YBR176W	ECM31	ExtraCellular Mutant	Verified			0.461167	0.449667	0.624333	0.511722	0.5385	0.546333	0.522333	0.535722	0.609	0.591	0.742333	0.647444	0.0661243	0.0330621	0.339396	0.169698	0.557	0.587	0.805	0.649667	0.632	0.694	0.693	0.673	0.685	0.647	0.921	0.751	0.0233333	0.101333	0.65444	0.0239997	0.0866959	0.135722	0.765352	0.0233333	0.38369	0.101333
109E12	YBR177C	S000000381	YBR177C	EHT1	Ethanol Hexanoyl Transferase	Verified			0.408667	0.609667	0.814333	0.610889	0.607667	0.594333	0.613333	0.605111	0.521667	0.510333	0.418667	0.483556	-0.0137099	-0.00685496	-0.337228	-0.168614	0.496	0.717	1.011	0.741333	0.688	0.755	0.801	0.748	0.583	0.577	0.514	0.558	0.00666667	-0.183333	0.956586	-0.005778	0.276952	-0.127333	0.963721	0.00666667	0.241648	-0.183333
109F01	YBR178W	S000000382	YBR178W			Dubious			0.435	0.405	0.495333	0.445111	0.516	0.370167	0.490833	0.459	0.489333	0.458667	0.429333	0.459111	0.0443286	0.0221643	0.0446778	0.0223389	0.528	0.54	0.652	0.573333	0.617	0.508	0.653	0.592667	0.557	0.504	0.525	0.528667	0.0193333	-0.0446667	0.778393	0.013889	0.664203	0.014	0.735494	0.0193333	0.308659	-0.0446667
109F02	YBR180W	S000000384	YBR180W	DTR1	DiTyRosine	Verified			0.544333	0.390333	0.518667	0.484444	0.683333	0.5105	0.542	0.578611	0.441333	0.476	0.441333	0.452889	0.256263	0.128131	-0.0971741	-0.048587	0.631	0.535	0.675	0.613667	0.725	0.663	0.719	0.702333	0.519	0.531	0.533	0.527667	0.0886667	-0.086	0.188959	0.0941667	0.50581	-0.0315557	0.0921972	0.0886667	0.0779139	-0.086
109F03	YBR181C	S000000385	YBR181C	RPS6B	Ribosomal Protein of the Small subunit	Verified			0.416	0.361667	0.435	0.404222	0.451333	0.673	0.463	0.529111	0.320667	0.379333	0.391333	0.363778	0.388422	0.194211	-0.152091	-0.0760456	0.507	0.495	0.588	0.53	0.568	0.879	0.627	0.691333	0.382	0.454	0.458	0.431333	0.161333	-0.0986667	0.112321	0.124889	0.230574	-0.0404447	0.138758	0.161333	0.0407318	-0.0986667
109F04	YBR182C	S000000386	YBR182C	SMP1	Second MEF2-like Protein	Verified			0.607667	0.532	0.563	0.567556	0.602333	0.499	0.442833	0.514722	0.486	0.464333	0.606333	0.518889	-0.140968	-0.0704838	-0.129336	-0.064668	0.708	0.664	0.739	0.703667	0.678	0.655	0.599	0.644	0.556	0.518	0.692	0.588667	-0.0596667	-0.115	0.302784	-0.0528337	0.320906	-0.048667	0.105323	-0.0596667	0.0820066	-0.115
109F05	YBR183W	S000000387	YBR183W	YPC1	Yeast Phyto-Ceramidase	Verified			0.527667	0.493667	0.551667	0.524333	0.598667	0.561	0.563333	0.574333	0.464333	0.440333	0.471	0.458556	0.131404	0.065702	-0.193388	-0.0966939	0.62	0.625	0.719	0.654667	0.677	0.717	0.743	0.712333	0.534	0.483	0.558	0.525	0.0576667	-0.129667	0.0754052	0.0499997	0.0252852	-0.0657783	0.16108	0.0576667	0.0169887	-0.129667
109F06	YBR184W	S000000388	YBR184W			Uncharacterized			0.533333	0.584	0.594167	0.5705	0.564833	0.602333	0.57	0.579056	0.556667	0.506333	0.630667	0.564556	0.0214749	0.0107374	-0.0151113	-0.00755566	0.627	0.698	0.764	0.696333	0.646	0.76	0.749	0.718333	0.626	0.567	0.716	0.636333	0.022	-0.06	0.732312	0.00855533	0.880066	-0.00594433	0.675283	0.022	0.317928	-0.06
109F07	YBR185C	S000000389	YBR185C	MBA1	Multi-copy Bypass of AFG3	Verified			0.535	0.490333	0.546333	0.523889	0.578	0.538	0.426667	0.514222	0.445333	0.467667	0.572333	0.495111	-0.0268689	-0.0134345	-0.0815085	-0.0407543	0.628	0.621	0.71	0.653	0.654	0.684	0.584	0.640667	0.52	0.522	0.664	0.568667	-0.0123333	-0.0843333	0.833465	-0.00966633	0.493313	-0.0287777	0.75995	-0.0123333	0.161942	-0.0843333
109F08	YBR186W	S000000390	YBR186W	PCH2	Pachytene CHeckpoint	Verified			0.626667	0.599667	0.5835	0.603278	0.533667	0.57	0.530667	0.544778	0.518667	0.521667	0.501667	0.514	-0.147155	-0.0735773	-0.231054	-0.115527	0.722	0.714	0.759	0.731667	0.63	0.731	0.71	0.690333	0.579	0.593	0.591	0.587667	-0.0413333	-0.144	0.0346535	-0.0585	0.00365416	-0.0892777	0.248873	-0.0413333	0.00026204	-0.144
109F09	YBR187W	S000000391	YBR187W	GDT1	Gcr1 Dependent Translation factor	Verified			0.576333	0.544333	0.556667	0.559111	0.564833	0.439	0.382333	0.462056	0.368333	0.320667	0.534	0.407667	-0.275069	-0.137534	-0.455745	-0.227873	0.666	0.674	0.728	0.689333	0.646	0.575	0.554	0.591667	0.431	0.393	0.616	0.48	-0.0976667	-0.209333	0.0996327	-0.0970557	0.0435521	-0.151444	0.0288448	-0.0976667	0.0253918	-0.209333
109F10	YBR188C	S000000392	YBR188C	NTC20	Prp19p (NineTeen)-associated Complex	Verified			0.710667	0.53	0.609667	0.616778	0.586667	0.578	0.516	0.560222	0.551333	0.523	0.489333	0.521222	-0.138752	-0.0693758	-0.242852	-0.121426	0.928	0.662	0.783	0.791	0.66	0.743	0.684	0.695667	0.619	0.594	0.58	0.597667	-0.0953333	-0.193333	0.311337	-0.0565557	0.106622	-0.095556	0.255084	-0.0953333	0.043423	-0.193333
109F11	YBR194W	S000000398	YBR194W	AIM4	Altered Inheritance rate of Mitochondria	Verified			0.3235	0.266667	0.446	0.345389	0.376667	0.416333	0.335333	0.376111	0.391333	0.377	0.525	0.431111	0.122937	0.0614686	0.319838	0.159919	0.41	0.39	0.596	0.465333	0.479	0.557	0.488	0.508	0.469	0.452	0.604	0.508333	0.0426667	0.043	0.575073	0.030722	0.223784	0.085722	0.53657	0.0426667	0.589099	0.043
109F12	YBR195C	S000000399	YBR195C	MSI1	Multicopy Suppressor of IRA1	Verified			0.49	0.463667	0.475333	0.476333	0.542	0.4635	0.442833	0.482778	0.361333	0.433667	0.445333	0.413444	0.0193878	0.00969388	-0.204278	-0.102139	0.585	0.597	0.634	0.605333	0.635	0.602	0.599	0.612	0.415	0.48	0.542	0.479	0.00666667	-0.126333	0.839073	0.00644433	0.0648926	-0.062889	0.733472	0.00666667	0.0194637	-0.126333
109G01	YBR197C	S000000401	YBR197C			Verified			0.404	0.484333	0.390333	0.426222	0.343	0.403	0.409	0.385	0.379333	0.405667	0.523	0.436	-0.146747	-0.0733737	0.0327223	0.0163612	0.488	0.608	0.534	0.543333	0.458	0.551	0.573	0.527333	0.451	0.465	0.601	0.505667	-0.016	-0.0376667	0.275945	-0.041222	0.844668	0.009778	0.741246	-0.016	0.52072	-0.0376667
109G02	YBR199W	S000000403	YBR199W	KTR4	Kre Two Related	Verified			0.390333	0.408667	0.624333	0.474444	0.551667	0.445	0.505333	0.500667	0.493	0.489333	0.518667	0.500333	0.0776112	0.0388056	0.0766504	0.0383252	0.483	0.543	0.805	0.610333	0.643	0.588	0.667	0.632667	0.56	0.542	0.598	0.566667	0.0223333	-0.0436667	0.725794	0.0262223	0.711817	0.025889	0.819604	0.0223333	0.65407	-0.0436667
109G03	YBR200W	S000000404	YBR200W	BEM1	Bud EMergence	Verified			0.526667	0.501167	0.489	0.505611	0.534667	0.563333	0.510667	0.536222	0.472333	0.52	0.479667	0.490667	0.0848028	0.0424014	-0.0432849	-0.0216425	0.619	0.633	0.645	0.632333	0.631	0.718	0.673	0.674	0.545	0.591	0.568	0.568	0.0416667	-0.0643333	0.209959	0.030611	0.506432	-0.0149447	0.157352	0.0416667	0.0101334	-0.0643333
109G04	YBR201W	S000000405	YBR201W	DER1	Degradation in the Endoplasmic Reticulum	Verified	superseded by 2.0 plate		0.500667	0.533333	0.489	0.507667	0.400667	0.420667	0.345667	0.389	0.439333	0.453333	0.54	0.477556	-0.384111	-0.192056	-0.088213	-0.0441065	0.595	0.666	0.645	0.635333	0.503	0.561	0.503	0.522333	0.515	0.495	0.618	0.542667	-0.113	-0.0926667	0.00528561	-0.118666	0.392382	-0.0301113	0.00926778	-0.113	0.0716935	-0.0926667
109G05	YBR203W	S000000407	YBR203W	COS111	Ciclopirox Olamine Sensitive	Verified			0.495333	0.474667	0.5835	0.517833	0.439833	0.5505	0.586667	0.525667	0.588	0.501667	0.615	0.568222	0.0216604	0.0108302	0.133967	0.0669837	0.588	0.605	0.759	0.650667	0.563	0.696	0.767	0.675333	0.654	0.561	0.698	0.637667	0.0246667	-0.013	0.879963	0.00783333	0.293071	0.050389	0.752608	0.0246667	0.842702	-0.013
109G06	YBR204C	S000000408	YBR204C	LDH1	Lipid Droplet Hydrolase	Verified			0.474	0.546333	0.594167	0.538167	0.549333	0.566333	0.534667	0.550111	0.606333	0.573	0.660333	0.613222	0.03167	0.015835	0.188357	0.0941785	0.567	0.676	0.764	0.669	0.642	0.723	0.715	0.693333	0.679	0.628	0.737	0.681333	0.0243333	0.0123333	0.738938	0.0119443	0.112043	0.0750553	0.689679	0.0243333	0.844764	0.0123333
109G07	YBR205W	S000000409	YBR205W	KTR3	Kre Two Related	Verified			0.522333	0.467	0.543833	0.511056	0.505333	0.440667	0.575	0.507	0.555333	0.496	0.653333	0.568222	-0.0114944	-0.00574719	0.152975	0.0764876	0.611	0.598	0.709	0.639333	0.609	0.577	0.751	0.645667	0.625	0.553	0.726	0.634667	0.00633333	-0.00466667	0.924963	-0.00405533	0.266379	0.0571667	0.918317	0.00633333	0.937131	-0.00466667
109G08	YBR206W	S000000410	YBR206W			Dubious			0.556667	0.626667	0.607667	0.597	0.464	0.572333	0.576667	0.537667	0.667	0.627667	0.635667	0.643444	-0.151019	-0.0755095	0.108085	0.0540423	0.642	0.734	0.781	0.719	0.579	0.736	0.753	0.689333	0.734	0.68	0.72	0.711333	-0.0296667	-0.00766667	0.183706	-0.0593337	0.116063	0.0464443	0.658385	-0.0296667	0.858027	-0.00766667
109G09	YBR207W	S000000411	YBR207W	FTH1	FTR1 Homolog	Verified			0.432333	0.556667	0.501667	0.496889	0.454	0.32	0.375667	0.383222	0.496	0.388	0.439333	0.441111	-0.374742	-0.187371	-0.171781	-0.0858906	0.524	0.681	0.657	0.620667	0.572	0.454	0.549	0.525	0.562	0.457	0.531	0.516667	-0.0956667	-0.104	0.0581014	-0.113667	0.248586	-0.055778	0.148856	-0.0956667	0.110133	-0.104
109G10	YBR208C	S000000412	YBR208C	DUR12	Degradation of URea	Verified			0.652667	0.536833	0.570333	0.586611	0.497333	0.430833	0.549333	0.4925	0.508333	0.397333	0.546333	0.484	-0.252281	-0.12614	-0.277397	-0.138699	0.779	0.667	0.743	0.729667	0.597	0.571	0.727	0.631667	0.57	0.462	0.627	0.553	-0.098	-0.176667	0.0807431	-0.0941113	0.0929511	-0.102611	0.129649	-0.098	0.0230337	-0.176667
109G11	YBR209W	S000000413	YBR209W			Uncharacterized			0.351667	0.351667	0.599667	0.434333	0.445	0.5505	0.566333	0.520611	0.573667	0.545667	0.634	0.584444	0.261403	0.130702	0.428263	0.214132	0.456	0.482	0.77	0.569333	0.565	0.696	0.747	0.669333	0.637	0.607	0.717	0.653667	0.1	0.0843333	0.321907	0.0862773	0.0999277	0.150111	0.38308	0.1	0.423936	0.0843333
109G12	YBR210W	S000000414	YBR210W	ERV15	ER Vesicle Protein	Verified			0.401333	0.357	0.279667	0.346	0.530667	0.424667	0.32	0.425111	0.308	0.286333	0.342667	0.312333	0.297068	0.148534	-0.147685	-0.0738427	0.487	0.492	0.442	0.473667	0.629	0.567	0.478	0.558	0.378	0.382	0.429	0.396333	0.0843333	-0.0773333	0.253465	0.0791113	0.393621	-0.0336667	0.10935	0.0843333	0.0181297	-0.0773333
109H01	YBR212W	S000000416	YBR212W	NGR1	Negative Growth Regulatory protein	Verified			0.583	0.432333	0.316667	0.444	0.370167	0.370167	0.308	0.349444	0.477	0.525	0.528667	0.510222	-0.345497	-0.172748	0.200566	0.100283	0.674	0.568	0.473	0.571667	0.477	0.508	0.465	0.483333	0.548	0.597	0.611	0.585333	-0.0883333	0.0136667	0.22914	-0.0945553	0.379086	0.0662223	0.168593	-0.0883333	0.817558	0.0136667
109H02	YBR213W	S000000417	YBR213W	MET8	METhionine requiring	Verified			1e-05	1e-05	1e-05	1e-05	1e-05	1e-05	1e-05	1e-05	1e-05	1e-05	1e-05	1e-05	0	0	0	0	0.117	0.124	0.14	0.127	0.142	0.135	0.14	0.139	0.068	0.07	0.073	0.0703333	0.012	-0.0566667	1	3.38813e-21	1	3.38813e-21	0.270294	0.012	0.00235313	-0.0566667
109H03									0.140667	0.110333	0.0636667	0.104889	0.126667	0.265	0.126667	0.172778	0.0853333	0.096	0.0853333	0.0888889	0.720056	0.360028	-0.238787	-0.119393	0	0	0	0	0	0	0	0	0	0	0	0	0	0	0.196528	0.0678891	0.529624	-0.016	1	0	1	0
109H04	YBR214W	S000000418	YBR214W	SDS24	homolog of S. pombe SDS23	Verified			0.565333	0.536833	0.498	0.533389	0.370167	0.454	0.389333	0.4045	0.479667	0.551333	0.516	0.515667	-0.399048	-0.199524	-0.048749	-0.0243745	0.653	0.667	0.653	0.657667	0.477	0.594	0.561	0.544	0.55	0.609	0.596	0.585	-0.113667	-0.0726667	0.00722372	-0.128889	0.552974	-0.017722	0.0189244	-0.113667	0.011574	-0.0726667
109H05	YBR215W	S000000419	YBR215W	HPC2	Histone Periodic Control	Verified			0.490667	0.416	0.533333	0.48	0.326667	0.613333	0.401833	0.447278	0.508333	0.516	0.458667	0.494333	-0.101863	-0.0509317	0.0424498	0.0212249	0.586	0.549	0.688	0.607667	0.451	0.766	0.571	0.596	0.57	0.587	0.551	0.569333	-0.0116667	-0.0383333	0.699507	-0.0327223	0.705649	0.0143333	0.904195	-0.0116667	0.379886	-0.0383333
109H06	YBR216C	S000000420	YBR216C	YBP1	Yap1-Binding Protein	Verified			0.443333	0.435	0.576333	0.484889	0.395	0.607667	0.551667	0.518111	0.4595	0.568	0.543333	0.523611	0.0956073	0.0478037	0.110842	0.0554208	0.535	0.57	0.747	0.617333	0.494	0.761	0.733	0.662667	0.532	0.625	0.623	0.593333	0.0453333	-0.024	0.647143	0.0332227	0.473856	0.0387223	0.663135	0.0453333	0.732772	-0.024
109H07	YBR217W	S000000421	YBR217W	ATG12	AuTophaGy related	Verified			0.486167	0.474667	0.420667	0.4605	0.489667	0.477	0.500667	0.489111	0.544	0.361333	0.478	0.461111	0.0869611	0.0434805	0.00191327	0.000956637	0.582	0.605	0.577	0.588	0.589	0.625	0.661	0.625	0.614	0.444	0.564	0.540667	0.037	-0.0473333	0.267571	0.028611	0.990866	0.000610667	0.150858	0.037	0.363076	-0.0473333
109H08	YBR218C	S000000422	YBR218C	PYC2	PYruvate Carboxylase	Verified			0.493333	0.527667	0.565333	0.528778	0.673	0.505333	0.454	0.544111	0.546333	0.663667	0.477	0.562333	0.0412397	0.0206199	0.088764	0.044382	0.587	0.66	0.74	0.662333	0.721	0.657	0.613	0.663667	0.616	0.725	0.563	0.634667	0.00133333	-0.0276667	0.810867	0.0153333	0.544743	0.0335557	0.979724	0.00133333	0.662788	-0.0276667
109H09	YBR219C	S000000423	YBR219C			Uncharacterized			0.316667	0.652667	0.490667	0.486667	0.613333	0.489667	0.354333	0.485778	0.516	0.540167	0.555333	0.537167	-0.00263747	-0.00131873	0.142436	0.0712179	0.408	0.748	0.646	0.600667	0.69	0.644	0.513	0.615667	0.576	0.602	0.639	0.605667	0.015	0.005	0.993595	-0.000889333	0.576669	0.0504997	0.891004	0.015	0.959479	0.005
109H10	YBR220C	S000000424	YBR220C			Uncharacterized			0.498	0.591667	0.442667	0.510778	0.366	0.450833	0.178	0.331611	0.342667	0.583667	0.308	0.411444	-0.623203	-0.311602	-0.311998	-0.155999	0.592	0.712	0.594	0.632667	0.47	0.591	0.31	0.457	0.403	0.643	0.368	0.471333	-0.175667	-0.161333	0.0700547	-0.179167	0.288689	-0.0993333	0.0890687	-0.175667	0.124437	-0.161333
109H11	YBR221C	S000000425	YBR221C	PDB1	Pyruvate Dehydrogenase Beta subunit	Verified			0.110333	0.0636667	0.140667	0.104889	0.0653333	0.106667	0.106667	0.0928889	0.106667	0.096	0.154333	0.119	-0.175284	-0.087642	0.1821	0.0910499	0.191	0.175	0.324	0.23	0.186	0.25	0.28	0.238667	0.168	0.164	0.258	0.196667	0.00866667	-0.0333333	0.669992	-0.0119998	0.636691	0.0141111	0.870332	0.00866667	0.549095	-0.0333333
109H12	YBR222C	S000000426	YBR222C	PCS60	Peroxisomal CoA-dependent Synthetase	Verified			0.516833	0.316667	0.218	0.3505	0.581667	0.379667	0.260333	0.407222	0.329167	0.331667	0.286333	0.315722	0.216402	0.108201	-0.150759	-0.0753793	0.608	0.45	0.371	0.476333	0.657	0.523	0.389	0.523	0.39	0.397	0.313	0.366667	0.0466667	-0.109667	0.629289	0.0567223	0.672242	-0.0347777	0.644905	0.0466667	0.171678	-0.109667
110A01	YBR223C	S000000427	YBR223C	TDP1	Tyrosyl-DNA Phosphodiesterase	Verified			0.363667	0.314333	0.324333	0.334111	0.583	0.467333	0.519333	0.523222	0.292667	0.519333	0.528333	0.446778	0.647096	0.323548	0.419229	0.209615	0.508	0.49	0.522	0.506667	0.766	0.635	0.717	0.706	0.474	0.658	0.656	0.596	0.199333	0.0893333	0.00209395	0.189111	0.158372	0.112667	0.00311932	0.199333	0.177598	0.0893333
110A02	YBR224W	S000000428	YBR224W			Dubious			0.33	0.367833	0.271667	0.323167	0.328667	0.385167	0.458667	0.390833	0.332333	0.364333	0.340667	0.345778	0.274275	0.137138	0.0975668	0.0487834	0.481	0.532	0.47	0.494333	0.54	0.548	0.669	0.585667	0.522	0.532	0.425	0.493	0.0913333	-0.00133333	0.168293	0.067667	0.466508	0.022611	0.0856652	0.0913333	0.972202	-0.00133333
110A03	YBR225W	S000000429	YBR225W			Uncharacterized			0.262667	0.307333	0.262667	0.277556	0.308167	0.472333	0.256	0.3455	0.462667	0.347333	0.454333	0.421444	0.315909	0.157955	0.602566	0.301283	0.432	0.484	0.453	0.456333	0.503	0.64	0.477	0.54	0.636	0.511	0.562	0.569667	0.0836667	0.113333	0.297444	0.0679443	0.00989815	0.143889	0.147595	0.0836667	0.0280308	0.113333
110A04	YBR226C	S000000430	YBR226C			Dubious			0.314333	0.301333	0.229333	0.281667	0.352667	0.395333	0.263	0.337	0.347333	0.306667	0.385	0.346333	0.25876	0.12938	0.298172	0.149086	0.462	0.47	0.403	0.445	0.556	0.554	0.48	0.53	0.53	0.47	0.466	0.488667	0.085	0.0436667	0.24803	0.0553337	0.102102	0.064667	0.0407066	0.085	0.180477	0.0436667
110A05	YBR227C	S000000431	YBR227C	MCX1	Mitochondrial ClpX	Verified			0.424333	0.542833	0.327667	0.431611	0.498333	0.545333	0.593	0.545556	0.427833	0.521167	0.486	0.478333	0.337994	0.168997	0.148284	0.0741422	0.581	0.725	0.525	0.610333	0.698	0.743	0.778	0.739667	0.611	0.662	0.597	0.623333	0.129333	0.013	0.110741	0.113944	0.468462	0.0467223	0.080366	0.129333	0.830648	0.013
110A06	YBR228W	S000000432	YBR228W	SLX1	Synthetic Lethal of unknown (X) function	Verified			0.3595	0.406333	0.307333	0.357722	0.541667	0.377	0.272333	0.397	0.306667	0.292667	0.306667	0.302	0.150299	0.0751496	-0.244291	-0.122146	0.504	0.576	0.501	0.527	0.732	0.54	0.484	0.585333	0.485	0.44	0.39	0.438333	0.0583333	-0.0886667	0.611086	0.039278	0.102881	-0.0557217	0.457414	0.0583333	0.0507264	-0.0886667
110A07	YBR229C	S000000433	YBR229C	ROT2	Reversal Of Tor2 lethality	Verified			0.287667	0.274667	0.185667	0.249333	0.371	0.416667	0.171	0.319556	0.234833	0.263	0.390667	0.296167	0.357991	0.178996	0.248333	0.124167	0.45	0.43	0.349	0.409667	0.581	0.573	0.424	0.526	0.405	0.385	0.471	0.420333	0.116333	0.0106667	0.368298	0.070222	0.401186	0.046833	0.0890633	0.116333	0.787639	0.0106667
110A08	YBR230C	S000000434	YBR230C	OM14	Outer Membrane Protein of 14 kDa	Verified			0.413667	0.339333	0.361333	0.371444	0.433667	0.541667	0.401167	0.458833	0.406	0.332333	0.417667	0.385333	0.304824	0.152412	0.0529605	0.0264803	0.567	0.509	0.569	0.548333	0.633	0.734	0.62	0.662333	0.591	0.492	0.51	0.531	0.114	-0.0173333	0.0953564	0.0873893	0.688068	0.013889	0.0315781	0.114	0.630707	-0.0173333
110A09	YBR231C	S000000435	YBR231C	SWC5	SWr Complex	Verified			0.337667	0.262667	0.301333	0.300556	0.348333	0.343333	0.383667	0.358444	0.202667	0.338667	0.361667	0.301	0.254118	0.127059	0.0021318	0.0010659	0.491	0.423	0.498	0.470667	0.552	0.513	0.588	0.551	0.395	0.495	0.438	0.442667	0.0803333	-0.028	0.0704589	0.0578887	0.993013	0.000444667	0.0466191	0.0803333	0.460873	-0.028
110A10									1e-05	0.0126667	0.0126667	0.00844778	1e-05	0.0366667	1e-05	0.0122289	1e-05	1e-05	1e-05	1e-05	0.53365	0.266825	-9.72243	-4.86121	0	0	0	0	0	0	0	0	0	0	0	0	0	0	0.841863	0.0037811	0.576299	-0.0084378	1	0	1	0
110A11	YBR233W	S000000437	YBR233W	PBP2	Pbp1p Binding Protein	Verified			0.327667	0.33	0.437	0.364889	0.593	0.430333	0.305	0.442778	0.394	0.447333	0.425333	0.422222	0.279126	0.139563	0.210545	0.105273	0.479	0.503	0.637	0.539667	0.776	0.586	0.512	0.624667	0.58	0.586	0.519	0.561667	0.085	0.022	0.366272	0.0778887	0.171678	0.057333	0.363246	0.085	0.675008	0.022
110A12	YBR235W	S000000439	YBR235W	VHC1	Vacuolar protein Homologous to CCC family	Verified			0.420333	0.565	0.424333	0.469889	0.526333	0.447167	0.5435	0.505667	0.379667	0.377333	0.492	0.416333	0.105867	0.0529335	-0.174581	-0.0872903	0.574	0.745	0.623	0.647333	0.723	0.616	0.735	0.691333	0.555	0.539	0.602	0.565333	0.044	-0.082	0.504384	0.035778	0.363602	-0.0535553	0.484315	0.044	0.163396	-0.082
110B01	YBR238C	S000000442	YBR238C			Verified			0.339333	0.310333	0.453	0.367556	0.263	0.267667	0.623667	0.384778	0.519333	0.659667	0.547667	0.575556	0.0660632	0.0330316	0.646993	0.323496	0.493	0.488	0.647	0.542667	0.45	0.435	0.815	0.566667	0.678	0.799	0.669	0.715333	0.024	0.172667	0.88099	0.0172227	0.0104801	0.208	0.85309	0.024	0.0388566	0.172667
110B02	YBR239C	S000000443	YBR239C	ERT1	Ethanol Regulated Transcription factor	Verified			0.353	0.327667	0.280333	0.320333	0.4455	0.348833	0.386667	0.393667	0.632333	0.647333	0.659667	0.646444	0.297401	0.1487	1.01295	0.506476	0.5	0.499	0.484	0.494333	0.638	0.514	0.596	0.582667	0.805	0.788	0.759	0.784	0.0883333	0.289667	0.0750878	0.0733333	2.09945e-05	0.326111	0.0510672	0.0883333	9.37267e-06	0.289667
110B03	YBR240C	S000000444	YBR240C	THI2	THIamine metabolism	Verified			0.395	0.352167	0.292167	0.346444	0.202667	0.44	0.3425	0.328389	0.647333	0.537333	0.566	0.583556	-0.0772187	-0.0386094	0.752246	0.376123	0.542	0.519	0.49	0.517	0.399	0.605	0.546	0.516667	0.826	0.677	0.688	0.730333	-0.000333333	0.213333	0.793959	-0.0180557	0.00158369	0.237111	0.995633	-0.000333333	0.00633064	0.213333
110B04	YBR241C	S000000445	YBR241C	VVS1	Vacuolar protein Vital for Stress response	Verified			0.49	0.357667	0.292167	0.379944	0.217667	0.365	0.207167	0.263278	0.526667	0.523	0.543	0.530889	-0.529203	-0.264601	0.482621	0.241311	0.637	0.523	0.49	0.55	0.406	0.532	0.452	0.463333	0.687	0.663	0.667	0.672333	-0.0866667	0.122333	0.140733	-0.116667	0.0309139	0.150944	0.165488	-0.0866667	0.0340031	0.122333
110B05	YBR242W	S000000446	YBR242W			Verified			0.480667	0.185667	0.253667	0.306667	0.272333	0.390333	0.333	0.331889	0.53	0.623167	0.638667	0.597278	0.114029	0.0570145	0.961731	0.480865	0.633	0.374	0.437	0.481333	0.474	0.553	0.532	0.519667	0.69	0.769	0.749	0.736	0.0383333	0.254667	0.77243	0.0252217	0.0152434	0.290611	0.629612	0.0383333	0.0199804	0.254667
110B06	YBR244W	S000000448	YBR244W	GPX2	Glutathione PeroXidase	Verified			0.397	0.502667	0.33	0.409889	0.364333	0.520667	0.281	0.388667	0.587	0.503667	0.531333	0.540667	-0.0766995	-0.0383498	0.399507	0.199753	0.544	0.684	0.526	0.584667	0.568	0.703	0.493	0.588	0.754	0.637	0.657	0.682667	0.00333333	0.098	0.788512	-0.0212223	0.0437688	0.130778	0.965132	0.00333333	0.145871	0.098
110B07	YBR245C	S000000449	YBR245C	ISW1	Imitation SWitch subfamily	Verified			0.392	0.204667	0.218	0.271556	0.281	0.348833	0.319333	0.316389	0.438167	0.556	0.521	0.505056	0.220452	0.110226	0.895195	0.447597	0.537	0.401	0.393	0.443667	0.489	0.514	0.529	0.510667	0.614	0.697	0.647	0.652667	0.067	0.209	0.458182	0.044833	0.0108896	0.2335	0.193831	0.067	0.00821864	0.209
110B08	YBR246W	S000000450	YBR246W	RRT2	Regulator of rDNA Transcription	Verified			0.324333	0.287667	0.363667	0.325222	0.297333	0.297333	0.297333	0.297333	0.5	0.528667	0.521	0.516556	-0.129345	-0.0646723	0.667498	0.333749	0.473	0.443	0.571	0.495667	0.498	0.473	0.497	0.489333	0.67	0.665	0.647	0.660667	-0.00633333	0.165	0.286291	-0.0278893	0.000377686	0.191333	0.869851	-0.00633333	0.00682596	0.165
110B09	YBR248C	S000000452	YBR248C	HIS7	HIStidine requiring	Verified			0.547667	0.475	0.485333	0.502667	0.464667	0.356333	0.479667	0.433556	0.540333	0.569	0.578667	0.562667	-0.213385	-0.106693	0.162678	0.0813392	0.708	0.652	0.678	0.679333	0.666	0.526	0.682	0.624667	0.698	0.712	0.7	0.703333	-0.0546667	0.024	0.148495	-0.069111	0.0637661	0.06	0.30791	-0.0546667	0.217697	0.024
110B10	YBR249C	S000000453	YBR249C	ARO4	AROmatic amino acid requiring	Verified			0.378	0.223	0.411	0.337333	0.372333	0.487667	0.284	0.381333	0.547667	0.578667	0.563667	0.563333	0.176878	0.0884389	0.739814	0.369907	0.525	0.409	0.612	0.515333	0.582	0.66	0.495	0.579	0.71	0.719	0.683	0.704	0.0636667	0.188667	0.566826	0.044	0.00626408	0.226	0.401585	0.0636667	0.0195671	0.188667
110B11	YBR250W	S000000454	YBR250W	SPO23	SPOrulation	Verified			0.417667	0.449	0.553	0.473222	0.623667	0.334167	0.311333	0.423056	0.586	0.569	0.5865	0.5805	-0.161671	-0.0808353	0.294778	0.147389	0.571	0.623	0.734	0.642667	0.804	0.498	0.522	0.608	0.752	0.712	0.708	0.724	-0.0346667	0.0813333	0.614625	-0.0501667	0.0339965	0.107278	0.742983	-0.0346667	0.14051	0.0813333
110B12	YBR255W	S000000459	YBR255W	MTC4	Maintenance of Telomere Capping	Verified			0.687	0.542833	0.544667	0.5915	0.387833	0.433667	0.356333	0.392611	0.620333	0.632333	0.626	0.626222	-0.591277	-0.295639	0.0822965	0.0411483	0.745	0.725	0.727	0.732333	0.592	0.593	0.56	0.581667	0.787	0.773	0.731	0.763667	-0.150667	0.0313333	0.00703218	-0.198889	0.457077	0.034722	0.000124102	-0.150667	0.143436	0.0313333
110C01	YBR258C	S000000462	YBR258C	SHG1	Set1c, Hypothetical G	Verified			0.3465	0.319	0.498	0.387833	0.5175	0.311333	0.604667	0.477833	0.472667	0.614	0.589	0.558556	0.301071	0.150535	0.526264	0.263132	0.498	0.496	0.688	0.560667	0.714	0.485	0.792	0.663667	0.642	0.762	0.709	0.704333	0.103	0.143667	0.357365	0.09	0.0373963	0.170722	0.361292	0.103	0.0847776	0.143667
110C02	YBR259W	S000000463	YBR259W			Verified			0.319	0.344	0.377333	0.346778	0.467667	0.4605	0.4985	0.475556	0.571667	0.5	0.571667	0.547778	0.455602	0.227801	0.659579	0.32979	0.463	0.512	0.589	0.521333	0.668	0.622	0.698	0.662667	0.735	0.635	0.693	0.687667	0.141333	0.166333	0.00175956	0.128778	0.000650182	0.201	0.0170779	0.141333	0.0127943	0.166333
110C03	YBR260C	S000000464	YBR260C	RGD1	Related GAP Domain	Verified			0.505667	0.488333	0.406333	0.466778	0.604667	0.587667	0.743	0.645111	0.615	0.638667	0.647333	0.633667	0.466812	0.233406	0.440988	0.220494	0.659	0.666	0.605	0.643333	0.795	0.797	0.823	0.805	0.781	0.786	0.753	0.773333	0.161667	0.13	0.0157892	0.178334	0.00227221	0.166889	0.000638413	0.161667	0.0018913	0.13
110C04	YBR261C	S000000465	YBR261C	TAE1	Translation Associated Element	Verified			0.403333	0.229333	0.248333	0.293667	0.508667	0.489333	0.351	0.449667	0.364333	0.414	0.543	0.440444	0.614676	0.307338	0.584781	0.29239	0.553	0.418	0.434	0.468333	0.709	0.661	0.556	0.642	0.545	0.564	0.667	0.592	0.173667	0.123667	0.0576841	0.156	0.076725	0.146778	0.0297847	0.173667	0.0665706	0.123667
110C05	YBR262C	S000000466	YBR262C	MIC12	MItochondrial contact site and Cristae organizing system	Verified			0.570667	0.413667	0.350167	0.444833	0.520667	0.604667	0.508667	0.544667	0.508333	0.458	0.507	0.491111	0.292109	0.146054	0.142785	0.0713923	0.726	0.58	0.556	0.620667	0.718	0.803	0.71	0.743667	0.672	0.6	0.636	0.636	0.123	0.0153333	0.171345	0.0998333	0.470621	0.0462773	0.0809148	0.123	0.782104	0.0153333
110C06	YBR263W	S000000467	YBR263W	SHM1	Serine HydroxyMethyltransferase	Verified			0.575667	0.508667	0.449	0.511111	0.558	0.526333	0.536667	0.540333	0.55	0.569	0.543	0.554	0.0802127	0.0401064	0.116249	0.0581245	0.735	0.693	0.643	0.690333	0.747	0.713	0.729	0.729667	0.713	0.712	0.667	0.697333	0.0393333	0.007	0.442985	0.029222	0.270424	0.0428887	0.203756	0.0393333	0.81807	0.007
110C07	YBR264C	S000000468	YBR264C	YPT10	Yeast Protein Two	Verified			0.469	0.559667	0.337667	0.455444	0.568667	0.518	0.4985	0.528389	0.564833	0.586	0.540333	0.563722	0.214325	0.107163	0.307709	0.153855	0.62	0.739	0.534	0.631	0.754	0.699	0.698	0.717	0.723	0.723	0.666	0.704	0.086	0.073	0.272216	0.0729443	0.117278	0.108277	0.194479	0.086	0.260265	0.073
110C08	YBR266C	S000000470	YBR266C	SLM6	Synthetic Lethal with Mss4	Verified			0.449	0.337667	0.517	0.434556	0.448	0.4985	0.351	0.4325	0.49	0.379667	0.5	0.456556	-0.0068405	-0.00342025	0.0712498	0.0356249	0.601	0.508	0.696	0.601667	0.642	0.675	0.556	0.624333	0.665	0.544	0.62	0.609667	0.0226667	0.008	0.973815	-0.00205567	0.71647	0.022	0.719186	0.0226667	0.898273	0.008
110C09	YBR267W	S000000471	YBR267W	REI1	REquired for Isotropic bud growth	Verified			0.189333	0.117	0.117	0.141111	0.096	0.202667	0.131	0.143222	0.0826667	0.162333	0.162333	0.135778	0.0214238	0.0107119	-0.0555842	-0.0277921	0.357	0.306	0.268	0.310333	0.324	0.333	0.346	0.334333	0.271	0.301	0.254	0.275333	0.024	-0.035	0.956266	0.00211133	0.880134	-0.00533343	0.3863	0.024	0.262322	-0.035
110C10	YDR049W	S000002456	YDR049W	VMS1	VCP/Cdc48-associated Mitochondrial Stress-responsive	Verified			0.447333	0.472333	0.460667	0.460111	0.503333	0.481	0.492333	0.492222	0.521333	0.527333	0.508333	0.519	0.0973275	0.0486637	0.173752	0.0868761	0.6	0.65	0.651	0.633667	0.702	0.654	0.693	0.683	0.68	0.664	0.639	0.661	0.0493333	0.0273333	0.104668	0.032111	0.0118244	0.0588887	0.0728637	0.0493333	0.23537	0.0273333
110C11	YDR051C	S000002458	YDR051C	DET1	Decreased Ergosterol Transport	Verified			0.519667	0.529333	0.573167	0.540722	0.583	0.506	0.5545	0.547833	0.613	0.623167	0.632333	0.622833	0.0188494	0.0094247	0.203959	0.101979	0.674	0.714	0.757	0.715	0.766	0.682	0.744	0.730667	0.777	0.769	0.744	0.763333	0.0156667	0.0483333	0.807508	0.007111	0.00834847	0.082111	0.650013	0.0156667	0.11014	0.0483333
110C12	YDR055W	S000002462	YDR055W	PST1	Protoplasts-SecreTed	Verified			0.478333	0.636	0.636	0.583444	0.5175	0.503333	0.587667	0.536167	0.555	0.515333	0.5865	0.552278	-0.121914	-0.0609569	-0.0792012	-0.0396006	0.63	0.909	0.783	0.774	0.714	0.68	0.776	0.723333	0.72	0.652	0.708	0.693333	-0.0506667	-0.0806667	0.403516	-0.0472777	0.561489	-0.0311667	0.546005	-0.0506667	0.339872	-0.0806667
110D01	YDR056C	S000002463	YDR056C	EMC10	ER Membrane protein Complex	Uncharacterized			0.459333	0.519667	0.573167	0.517389	0.391667	0.412667	0.450667	0.418333	0.515333	0.543167	0.526667	0.528389	-0.306596	-0.153298	0.0303511	0.0151755	0.614	0.709	0.757	0.693333	0.595	0.57	0.665	0.61	0.674	0.688	0.654	0.672	-0.0833333	-0.0213333	0.0327872	-0.0990553	0.745297	0.011	0.136697	-0.0833333	0.617123	-0.0213333
110D02	YDR057W	S000002464	YDR057W	YOS9	Yeast OS-9 homolog	Verified			0.386	0.506333	0.372	0.421444	0.494	0.578333	0.444667	0.505667	0.589	0.531333	0.512333	0.544222	0.262844	0.131422	0.368853	0.184427	0.531	0.687	0.583	0.600333	0.694	0.794	0.658	0.715333	0.759	0.672	0.641	0.690667	0.115	0.0903333	0.158055	0.0842223	0.0348183	0.122778	0.0983692	0.115	0.152291	0.0903333
110D03	YDR059C	S000002466	YDR059C	UBC5	UBiquitin-Conjugating	Verified			0.542833	0.485333	0.403333	0.477167	0.458667	0.568667	0.568667	0.532	0.638667	0.588	0.496667	0.574444	0.156933	0.0784665	0.267674	0.133837	0.702	0.663	0.604	0.656333	0.661	0.783	0.745	0.729667	0.806	0.724	0.612	0.714	0.0733333	0.0576667	0.309012	0.054834	0.11418	0.0972783	0.146537	0.0733333	0.366025	0.0576667
110D04	YDR061W	S000002468	YDR061W			Uncharacterized			0.485667	0.454	0.449	0.462889	0.478333	0.551	0.467333	0.498889	0.486	0.551167	0.620333	0.5525	0.108053	0.0540263	0.255309	0.127654	0.635	0.626	0.643	0.634667	0.678	0.744	0.676	0.699333	0.656	0.692	0.73	0.692667	0.0646667	0.058	0.256151	0.0359997	0.057923	0.089611	0.0337404	0.0646667	0.0429706	0.058
110D05	YDR063W	S000002470	YDR063W	AIM7	Altered Inheritance rate of Mitochondria	Verified			0.505667	0.466333	0.413667	0.461889	0.479667	0.471	0.462333	0.471	0.542167	0.496667	0.552333	0.530389	0.0281812	0.0140906	0.199505	0.0997524	0.659	0.642	0.614	0.638333	0.679	0.639	0.675	0.664333	0.699	0.634	0.671	0.668	0.026	0.0296667	0.750684	0.009111	0.0704628	0.0685	0.212381	0.026	0.239913	0.0296667
110D06	YDR065W	S000002472	YDR065W	RRG1	Required for Respiratory Growth	Verified			0.451333	0.451333	0.357667	0.420111	0.416667	0.452	0.371667	0.413444	0.438167	0.414	0.439333	0.4305	-0.0230775	-0.0115387	0.0352423	0.0176211	0.605	0.624	0.566	0.598333	0.616	0.617	0.574	0.602333	0.614	0.564	0.546	0.574667	0.004	-0.0236667	0.860777	-0.00666633	0.749837	0.010389	0.859457	0.004	0.393368	-0.0236667
110D07	YDR066C	S000002473	YDR066C	RTR2	Regulator of TRanscription	Verified			0.481333	0.459333	0.339333	0.426667	0.464667	0.457	0.416667	0.446111	0.495	0.507	0.515333	0.505778	0.0642937	0.0321468	0.245394	0.122697	0.634	0.633	0.536	0.601	0.666	0.62	0.637	0.641	0.669	0.638	0.645	0.650667	0.04	0.0496667	0.663886	0.019445	0.104752	0.0791113	0.278818	0.04	0.179518	0.0496667
110D08	YDR067C	S000002474	YDR067C	OCA6	Oxidant-induced Cell-cycle Arrest	Uncharacterized			0.469	0.457	0.505	0.477	0.457	0.536667	0.467333	0.487	0.523	0.486	0.528333	0.512444	0.0299325	0.0149663	0.103406	0.0517032	0.62	0.632	0.691	0.647667	0.66	0.729	0.676	0.688333	0.681	0.63	0.656	0.655667	0.0406667	0.008	0.739278	0.01	0.159559	0.0354443	0.214446	0.0406667	0.763727	0.008
110D09	YDR068W	S000002475	YDR068W	DOS2		Verified			0.488333	0.480667	0.481	0.483333	0.482333	0.473667	0.489333	0.481778	0.408	0.551167	0.538	0.499056	-0.00465064	-0.00232532	0.0461819	0.023091	0.636	0.658	0.671	0.655	0.684	0.644	0.691	0.673	0.595	0.692	0.665	0.650667	0.018	-0.00433333	0.920882	-0.00155567	0.720139	0.0157223	0.358608	0.018	0.886701	-0.00433333
110D10	YDR069C	S000002476	YDR069C	DOA4	Degradation Of Alpha	Verified			0.406333	0.367833	0.350167	0.374778	0.400333	0.364333	0.377	0.380556	0.421833	0.392333	0.49	0.434722	0.0220717	0.0110358	0.214058	0.107029	0.558	0.532	0.556	0.548667	0.598	0.531	0.583	0.570667	0.61	0.548	0.6	0.586	0.022	0.0373333	0.803095	0.00577767	0.113354	0.0599443	0.348946	0.022	0.12948	0.0373333
110D11	YDR070C	S000002477	YDR070C	FMP16	Found in Mitochondrial Proteome	Verified			0.502667	0.478333	0.547667	0.509556	0.545333	0.456	0.473	0.491444	0.543333	0.554	0.596667	0.564667	-0.0522111	-0.0261056	0.14816	0.07408	0.656	0.657	0.729	0.680667	0.734	0.619	0.679	0.677333	0.7	0.693	0.72	0.704333	-0.00333333	0.0236667	0.599452	-0.0181113	0.0855454	0.055111	0.933728	-0.00333333	0.376985	0.0236667
110D12	YDR072C	S000002479	YDR072C	IPT1	InositolPhosphoTransferase	Verified			0.43	0.687	0.687	0.601333	0.377	0.385167	0.506	0.422722	0.492	0.486	0.556	0.511333	-0.508455	-0.254227	-0.233901	-0.11695	0.585	0.916	0.92	0.807	0.584	0.548	0.707	0.613	0.667	0.63	0.676	0.657667	-0.194	-0.149333	0.078964	-0.178611	0.293135	-0.09	0.141207	-0.194	0.20544	-0.149333
110E01	YDR073W	S000002480	YDR073W	SNF11	Sucrose NonFermenting	Verified			0.493333	0.547667	0.517	0.519333	0.343333	0.425	0.431333	0.399889	0.458	0.543167	0.503667	0.501611	-0.377062	-0.188531	-0.0500915	-0.0250458	0.641	0.726	0.696	0.687667	0.547	0.582	0.651	0.593333	0.634	0.688	0.628	0.65	-0.0943333	-0.0376667	0.0104096	-0.119445	0.560711	-0.017722	0.05115	-0.0943333	0.259277	-0.0376667
110E02	YDR075W	S000002482	YDR075W	PPH3	Protein PHosphatase	Verified			0.469	0.469333	0.486	0.474778	0.487667	0.517	0.431333	0.478667	0.659667	0.521167	0.554	0.578278	0.0117689	0.00588447	0.28451	0.142255	0.62	0.649	0.679	0.649333	0.689	0.697	0.651	0.679	0.846	0.662	0.674	0.727333	0.0296667	0.078	0.88765	0.003889	0.0408606	0.1035	0.22636	0.0296667	0.229647	0.078
110E03	YDR076W	S000002483	YDR076W	RAD55	RADiation sensitive	Verified			0.3595	0.378	0.319	0.352167	0.356333	0.447167	0.364667	0.389389	0.555	0.361667	0.3785	0.431722	0.144953	0.0724767	0.293845	0.146922	0.504	0.54	0.518	0.520667	0.559	0.616	0.57	0.581667	0.72	0.529	0.465	0.571333	0.061	0.0506667	0.297008	0.0372223	0.216521	0.0795557	0.029049	0.061	0.506991	0.0506667
110E04	YDR078C	S000002485	YDR078C	SHU2	Suppressor of HydroxyUrea sensitivity	Verified			0.472333	0.462	0.441667	0.458667	0.450667	0.481	0.425	0.452222	0.417667	0.472667	0.55	0.480111	-0.0204142	-0.0102071	0.0659223	0.0329611	0.625	0.639	0.639	0.634333	0.646	0.654	0.64	0.646667	0.602	0.615	0.67	0.629	0.0123333	-0.00533333	0.773891	-0.00644433	0.581058	0.0214447	0.234898	0.0123333	0.808077	-0.00533333
110E05	YDR079W	S000002486	YDR079W	PET100	PETite colonies	Verified			0.454	0.426	0.344	0.408	0.402	0.371	0.389	0.387333	0.413	0.402667	0.437	0.417556	-0.0749935	-0.0374967	0.033399	0.0166995	0.609	0.589	0.542	0.58	0.601	0.534	0.598	0.577667	0.596	0.555	0.54	0.563667	-0.00233333	-0.0163333	0.551588	-0.0206667	0.780985	0.00955567	0.936498	-0.00233333	0.539579	-0.0163333
110E06	YDR080W	S000002487	YDR080W	VPS41	Vacuolar Protein Sorting	Verified			0.372	0.386	0.274667	0.344222	0.359333	0.400333	0.328667	0.362778	0.336667	0.338667	0.332333	0.335889	0.0757459	0.0378729	-0.0353562	-0.0176781	0.521	0.556	0.474	0.517	0.561	0.559	0.531	0.550333	0.526	0.495	0.408	0.476333	0.0333333	-0.0406667	0.641458	0.0185553	0.810561	-0.00833333	0.2324	0.0333333	0.351262	-0.0406667
110E07	YDR083W	S000002490	YDR083W	RRP8	Ribosomal RNA Processing	Verified			0.457	0.403333	0.310333	0.390222	0.471	0.359333	0.412667	0.414333	0.578667	0.462667	0.430333	0.490556	0.086496	0.043248	0.330121	0.16506	0.61	0.573	0.502	0.561667	0.673	0.529	0.634	0.612	0.742	0.602	0.531	0.625	0.0503333	0.0633333	0.635637	0.0241113	0.124035	0.100334	0.354277	0.0503333	0.367861	0.0633333
110E08	YDR084C	S000002491	YDR084C	TVP23	Tlg2-Vesicle Protein	Verified			0.462	0.439	0.478333	0.459778	0.408333	0.623667	0.421	0.484333	0.390667	0.466333	0.472667	0.443222	0.0750636	0.0375318	-0.0529065	-0.0264533	0.616	0.603	0.668	0.629	0.606	0.828	0.638	0.690667	0.578	0.612	0.586	0.592	0.0616667	-0.037	0.707915	0.0245557	0.581187	-0.0165553	0.394423	0.0616667	0.15002	-0.037
110E09	YDR085C	S000002492	YDR085C	AFR1	Alpha-Factor Receptor regulator	Verified			0.437	0.451333	0.466333	0.451556	0.456	0.390333	0.511667	0.452667	0.319	0.5085	0.481	0.436167	0.00354558	0.00177279	-0.050024	-0.025012	0.592	0.624	0.657	0.624333	0.658	0.553	0.712	0.641	0.515	0.639	0.59	0.581333	0.0166667	-0.043	0.97511	0.00111133	0.782843	-0.0153887	0.734341	0.0166667	0.307661	-0.043
110E10	YDR089W	S000002496	YDR089W	VTC5	Vacuole Transporter Chaperone	Verified			0.439	0.481333	0.472333	0.464222	0.473	0.431333	0.446333	0.450222	0.466333	0.392333	0.508667	0.455778	-0.0441783	-0.0220892	-0.026485	-0.0132425	0.595	0.659	0.662	0.638667	0.674	0.588	0.661	0.641	0.637	0.548	0.64	0.608333	0.00233333	-0.0303333	0.529191	-0.014	0.813654	-0.00844433	0.945225	0.00233333	0.423374	-0.0303333
110E11	YDR090C	S000002497	YDR090C	ILT1	Ionic Liquid Tolerance	Verified			0.485667	0.469	0.559667	0.504778	0.551	0.372333	0.431333	0.451556	0.495	0.540333	0.521	0.518778	-0.160745	-0.0803725	0.0394683	0.0197341	0.635	0.648	0.742	0.675	0.741	0.537	0.651	0.643	0.669	0.682	0.647	0.666	-0.032	-0.009	0.356875	-0.0532227	0.657021	0.0139997	0.630045	-0.032	0.795693	-0.009
110E12	YDR092W	S000002499	YDR092W	UBC13	UBiquitin-Conjugating	Verified			0.298167	0.514333	0.527667	0.446722	0.430333	0.467333	0.5435	0.480389	0.537333	0.5085	0.613	0.552944	0.104825	0.0524124	0.307757	0.153878	0.454	0.696	0.708	0.619333	0.63	0.635	0.735	0.666667	0.695	0.639	0.725	0.686333	0.0473333	0.067	0.65476	0.0336663	0.188595	0.106222	0.588792	0.0473333	0.436719	0.067
110F01	YDR093W	S000002500	YDR093W	DNF2	Drs2 Neo1 Family	Verified			0.411	0.417667	0.449	0.425889	0.395333	0.4605	0.448	0.434611	0.415	0.527333	0.372	0.438111	0.029248	0.014624	0.0408197	0.0204099	0.563	0.582	0.643	0.596	0.596	0.622	0.662	0.626667	0.597	0.664	0.458	0.573	0.0306667	-0.023	0.73451	0.008722	0.788127	0.012222	0.339732	0.0306667	0.717209	-0.023
110F02	YDR094W	S000002501	YDR094W			Dubious			0.427667	0.49	0.475	0.464222	0.534333	0.4985	0.487667	0.506833	0.626	0.479	0.336667	0.480556	0.126696	0.0633479	0.0498876	0.0249438	0.583	0.667	0.666	0.638667	0.728	0.675	0.69	0.697667	0.803	0.625	0.414	0.614	0.059	-0.0246667	0.139762	0.042611	0.835231	0.0163333	0.108282	0.059	0.824995	-0.0246667
110F03	YDR095C	S000002502	YDR095C			Dubious			0.403333	0.444333	0.420333	0.422667	0.421	0.494	0.482333	0.465778	0.53	0.541333	0.202667	0.424667	0.140121	0.0700607	0.00681053	0.00340527	0.553	0.615	0.622	0.596667	0.622	0.668	0.685	0.658333	0.69	0.683	0.317	0.563333	0.0616667	-0.0333333	0.155172	0.0431113	0.984278	0.00200033	0.0749967	0.0616667	0.782329	-0.0333333
110F04	YDR096W	S000002503	YDR096W	GIS1	GIg1-2 Suppressor	Verified			0.475	0.505	0.403333	0.461111	0.4455	0.452	0.44	0.445833	0.503667	0.547667	0.407	0.486111	-0.0486099	-0.024305	0.0761717	0.0380858	0.627	0.685	0.604	0.638667	0.638	0.617	0.654	0.636333	0.671	0.689	0.493	0.617667	-0.00233333	-0.021	0.626677	-0.0152777	0.609959	0.0250003	0.929517	-0.00233333	0.746908	-0.021
110F05	YDR097C	S000002504	YDR097C	MSH6	MutS Homolog	Verified			0.565	0.526	0.417667	0.502889	0.44	0.334167	0.436333	0.4035	0.528	0.492667	0.347333	0.456	-0.317671	-0.158836	-0.141206	-0.0706029	0.724	0.712	0.62	0.685333	0.637	0.498	0.652	0.595667	0.689	0.632	0.426	0.582333	-0.0896667	-0.103	0.0992809	-0.099389	0.48301	-0.046889	0.160976	-0.0896667	0.250733	-0.103
110F06	YDR098C	S000002505	YDR098C	GRX3	GlutaRedoXin	Verified			0.553	0.553	0.43	0.512	0.412667	0.436333	0.503333	0.450778	0.542167	0.492667	0.292667	0.4425	-0.183727	-0.0918637	-0.210466	-0.105233	0.71	0.735	0.634	0.693	0.61	0.598	0.704	0.637333	0.699	0.632	0.389	0.573333	-0.0556667	-0.119667	0.222343	-0.0612223	0.397418	-0.0694997	0.242184	-0.0556667	0.244584	-0.119667
110F07	YDR099W	S000002506	YDR099W	BMH2	Brain Modulosignalin Homolog	Verified			0.514333	0.575667	0.314333	0.468111	0.511667	0.381	0.453333	0.448667	0.508333	0.563667	0.355667	0.475889	-0.061207	-0.0306035	0.0237738	0.0118869	0.671	0.755	0.511	0.645667	0.713	0.547	0.666	0.642	0.672	0.71	0.434	0.605333	-0.00366667	-0.0403333	0.808069	-0.0194443	0.932303	0.007778	0.96505	-0.00366667	0.710316	-0.0403333
110F08	YDR100W	S000002507	YDR100W	TVP15	Tlg2-Vesicle Protein	Verified			0.542833	0.493333	0.527667	0.521278	0.492333	0.593	0.494	0.526444	0.508333	0.588	0.413	0.503111	0.0142289	0.00711447	-0.0511753	-0.0255877	0.702	0.671	0.708	0.693667	0.693	0.801	0.696	0.73	0.672	0.724	0.504	0.633333	0.0363333	-0.0603333	0.885524	0.00516667	0.715499	-0.0181667	0.344745	0.0363333	0.374937	-0.0603333
110F09	YDR101C	S000002508	YDR101C	ARX1	Associated with Ribosomal eXport complex	Verified			0.271667	0.324333	0.386	0.327333	0.381	0.217667	0.391667	0.330111	0.377333	0.0826667	0.238	0.232667	0.0121912	0.00609559	-0.492496	-0.246248	0.437	0.498	0.591	0.508667	0.587	0.365	0.603	0.518333	0.553	0.215	0.354	0.374	0.00966667	-0.134667	0.96331	0.002778	0.284084	-0.0946668	0.910075	0.00966667	0.231377	-0.134667
110F10	YDR102C	S000002509	YDR102C			Uncharacterized			0.351333	0.486	0.427667	0.421667	0.506	0.402	0.532	0.48	0.521	0.372	0.364333	0.419111	0.186931	0.0934657	-0.00877021	-0.0043851	0.499	0.664	0.631	0.598	0.705	0.561	0.723	0.663	0.679	0.536	0.441	0.552	0.065	-0.046	0.289611	0.0583333	0.965752	-0.00255567	0.37033	0.065	0.582998	-0.046
110F11	YDR104C	S000002511	YDR104C	SPO71	SPOrulation	Verified			0.526	0.570667	0.565	0.553889	0.534333	0.508667	0.497	0.513333	0.596667	0.437	0.479	0.504222	-0.109701	-0.0548503	-0.135537	-0.0677684	0.678	0.749	0.746	0.724333	0.728	0.683	0.697	0.702667	0.77	0.582	0.588	0.646667	-0.0216667	-0.0776667	0.105473	-0.0405557	0.315829	-0.0496667	0.433119	-0.0216667	0.25689	-0.0776667
110F12	YDR105C	S000002512	YDR105C	TMS1		Verified			0.298167	0.280333	0.469167	0.349222	0.473	0.319333	0.526333	0.439556	0.564833	0.4195	0.3785	0.454278	0.3319	0.16595	0.379429	0.189715	0.454	0.435	0.659	0.516	0.674	0.487	0.719	0.626667	0.723	0.566	0.465	0.584667	0.110667	0.0686667	0.280252	0.090333	0.201463	0.105055	0.285375	0.110667	0.502264	0.0686667
110G01	YDR107C	S000002514	YDR107C	TMN2	TransMembrane Nine	Verified			0.204667	0.411	0.481	0.365556	0.308167	0.284	0.401167	0.331111	0.421833	0.481	0.493333	0.465389	-0.142775	-0.0713876	0.348346	0.174173	0.367	0.578	0.671	0.538667	0.503	0.44	0.62	0.521	0.61	0.628	0.604	0.614	-0.0176667	0.0753333	0.678151	-0.0344443	0.236568	0.099833	0.860274	-0.0176667	0.404149	0.0753333
110G02	YDR108W	S000002515	YDR108W	TRS85	TRapp Subunit	Verified			0.310333	0.426	0.377333	0.371222	0.530667	0.305	0.478333	0.438	0.427833	0.4195	0.447333	0.431556	0.238648	0.119324	0.217263	0.108632	0.461	0.589	0.589	0.546333	0.727	0.476	0.681	0.628	0.611	0.566	0.553	0.576667	0.0816667	0.0303333	0.35849	0.066778	0.119798	0.0603333	0.358832	0.0816667	0.509691	0.0303333
110G03	YDR109C	S000002516	YDR109C			Verified			0.301333	0.403333	0.457	0.387222	0.497	0.530667	0.517	0.514889	0.552333	0.614	0.402667	0.523	0.411099	0.20555	0.433649	0.216825	0.456	0.573	0.649	0.559333	0.697	0.719	0.716	0.710667	0.719	0.762	0.489	0.656667	0.151333	0.0973333	0.0267486	0.127667	0.098289	0.135778	0.0347479	0.151333	0.343902	0.0973333
110G04	YDR110W	S000002517	YDR110W	FOB1	FOrk Blocking less	Verified			0.451333	0.420333	0.49	0.453889	0.334167	0.532	0.408333	0.424833	0.481	0.454333	0.523	0.486111	-0.0954422	-0.0477211	0.0989469	0.0494735	0.605	0.585	0.686	0.625333	0.545	0.721	0.632	0.632667	0.65	0.597	0.65	0.632333	0.00733333	0.007	0.613335	-0.0290553	0.297897	0.0322223	0.898554	0.00733333	0.841637	0.007
110G05	YDR111C	S000002518	YDR111C	ALT2	ALanine Transaminase	Uncharacterized			0.444333	0.361333	0.299667	0.368444	0.436333	0.256	0.519333	0.403889	0.484333	0.439333	0.421833	0.4485	0.132511	0.0662557	0.283661	0.14183	0.599	0.531	0.496	0.542	0.635	0.423	0.717	0.591667	0.653	0.583	0.513	0.583	0.0496667	0.041	0.662853	0.0354443	0.108731	0.0800553	0.583745	0.0496667	0.419867	0.041
110G06	YDR112W	S000002519	YDR112W	IRC2	Increased Recombination Centers	Dubious			0.529333	0.447333	0.395	0.457222	0.383667	0.352667	0.4565	0.397611	0.447333	0.406	0.394	0.415778	-0.201537	-0.100769	-0.137083	-0.0685414	0.686	0.619	0.594	0.633	0.591	0.522	0.667	0.593333	0.628	0.559	0.479	0.555333	-0.0396667	-0.0776667	0.237412	-0.0596107	0.33136	-0.0414443	0.430557	-0.0396667	0.161815	-0.0776667
110G07	YDR116C	S000002523	YDR116C	MRPL1	Mitochondrial Ribosomal Protein, Large subunit	Verified			0.274667	0.189333	0.0883333	0.184111	0.211667	0.096	0.207167	0.171611	0.173333	0.202667	0.125667	0.167222	-0.101434	-0.0507169	-0.13881	-0.0694051	0.44	0.379	0.215	0.344667	0.404	0.239	0.452	0.365	0.365	0.321	0.23	0.305333	0.0203333	-0.0393333	0.837556	-0.0124998	0.757432	-0.0168888	0.820921	0.0203333	0.606344	-0.0393333
110G08	YDR117C	S000002524	YDR117C	TMA64	Translation Machinery Associated	Verified			0.636	0.352167	0.441667	0.476611	0.387833	0.558	0.395333	0.447056	0.479	0.538667	0.538	0.518556	-0.0923585	-0.0461792	0.121686	0.060843	0.736	0.519	0.639	0.631333	0.592	0.759	0.612	0.654333	0.649	0.68	0.665	0.664667	0.023	0.0333333	0.74739	-0.029556	0.59945	0.0419443	0.771614	0.023	0.592233	0.0333333
110G09	YDR119W	S000002526	YDR119W	VBA4	Vacuolar Basic Amino acid transporter	Uncharacterized			0.307333	0.376667	0.460667	0.381556	0.489333	0.497	0.5545	0.513611	0.355667	0.425333	0.484333	0.421778	0.428783	0.214392	0.14459	0.072295	0.457	0.537	0.651	0.548333	0.692	0.673	0.744	0.703	0.532	0.571	0.595	0.566	0.154667	0.0176667	0.0274275	0.132055	0.468237	0.040222	0.0394609	0.154667	0.7589	0.0176667
110G10	YDR120C	S000002527	YDR120C	TRM1	tRNA Methyltransferase	Verified			0.0126667	1e-05	1e-05	0.00422889	0.0366667	1e-05	0.0366667	0.0244478	0.0516667	0.0516667	0.0826667	0.062	2.53135	1.26568	3.87392	1.93696	0.178	0.205	0.153	0.178667	0.25	0.182	0.243	0.225	0.229	0.183	0.187	0.199667	0.0463333	0.021	0.310047	0.0202189	0.0160545	0.0577711	0.124901	0.0463333	0.354226	0.021
110G11	YDR121W	S000002528	YDR121W	DPB4	DNA Polymerase B (II) subunit	Verified			0.223	0.248333	0.488333	0.319889	0.349333	0.267667	0.381	0.332667	0.263	0.355667	0.263	0.293889	0.0565064	0.0282532	-0.1223	-0.06115	0.378	0.42	0.683	0.493667	0.554	0.435	0.585	0.524667	0.455	0.526	0.374	0.451667	0.031	-0.042	0.877695	0.012778	0.753091	-0.0259997	0.761683	0.031	0.680299	-0.042
110G12	YDR122W	S000002529	YDR122W	KIN1	KINase	Verified			0.0883333	0.162333	0.498	0.249556	0.365	0.281	0.473	0.373	0.372	0.422333	0.421833	0.405389	0.579815	0.289907	0.699946	0.349973	0.289	0.369	0.688	0.448667	0.569	0.437	0.679	0.561667	0.547	0.569	0.513	0.543	0.113	0.0943333	0.342622	0.123445	0.211882	0.155833	0.419499	0.113	0.439911	0.0943333
110H01	YDR123C	S000002530	YDR123C	INO2	INOsitol requiring	Verified			0.185667	0.218	0.223	0.208889	0.131	0.211667	0.217667	0.186778	0.125667	0.173333	0.185333	0.161444	-0.161413	-0.0807065	-0.371698	-0.185849	0.354	0.408	0.402	0.388	0.33	0.355	0.458	0.381	0.326	0.311	0.274	0.303667	-0.007	-0.0843333	0.48616	-0.022111	0.0911043	-0.0474447	0.8667	-0.007	0.0135488	-0.0843333
110H02	YDR124W	S000002531	YDR124W			Uncharacterized			0.376667	0.43	0.397	0.401222	0.425	0.421	0.578333	0.474778	0.361667	0.512333	0.4645	0.446167	0.242851	0.121425	0.153181	0.0765906	0.524	0.591	0.597	0.570667	0.629	0.579	0.751	0.653	0.543	0.648	0.575	0.588667	0.0823333	0.018	0.184613	0.0735553	0.337529	0.0449443	0.173799	0.0823333	0.640448	0.018
110H03									0.162333	0.0883333	0.204667	0.151778	0.171	0.131	0.096	0.132667	0.340667	0.125667	0.0516667	0.172667	-0.194155	-0.0970773	0.186029	0.0930145	0	0	0	0	0	0	0	0	0	0	0	0	0	0	0.628964	-0.0191111	0.806419	0.0208891	1	0	1	0
110H04	YDR125C	S000002532	YDR125C	ECM18	ExtraCellular Mutant	Verified			0.280333	0.397	0.353	0.343444	0.341667	0.478333	0.371667	0.397222	0.538667	0.430333	0.615	0.528	0.20987	0.104935	0.620461	0.310231	0.442	0.57	0.56	0.524	0.546	0.652	0.574	0.590667	0.696	0.574	0.727	0.665667	0.0666667	0.141667	0.310294	0.053778	0.0194858	0.184556	0.22381	0.0666667	0.0574855	0.141667
110H05	YDR126W	S000002533	YDR126W	SWF1	Spore Wall Formation	Verified			0.229333	0.271667	0.189333	0.230111	0.256	0.408333	0.3425	0.335611	0.185333	0.185333	0.173333	0.181333	0.54446	0.27223	-0.343686	-0.171843	0.387	0.428	0.352	0.389	0.444	0.563	0.546	0.517667	0.394	0.313	0.269	0.325333	0.128667	-0.0636667	0.0626384	0.1055	0.102487	-0.048778	0.0246142	0.128667	0.170373	-0.0636667
110H06	YDR128W	S000002535	YDR128W	MTC5	Maintenance of Telomere Capping	Verified			0.3465	0.437	0.453	0.412167	0.319333	0.492333	0.335333	0.382333	0.512333	0.319	0.407	0.412778	-0.108397	-0.0541984	0.00213747	0.00106874	0.498	0.602	0.647	0.582333	0.518	0.667	0.539	0.574667	0.673	0.476	0.493	0.547333	-0.00766667	-0.035	0.620959	-0.0298337	0.991903	0.000611	0.901561	-0.00766667	0.6409	-0.035
110H07	YDR129C	S000002536	YDR129C	SAC6	Suppressor of ACtin	Verified			0.253667	0.253667	0.162333	0.223222	0.284	0.341667	0.359333	0.328333	0.162333	0.238	0.231667	0.210667	0.556681	0.27834	-0.0835186	-0.0417593	0.422	0.422	0.334	0.392667	0.493	0.509	0.564	0.522	0.357	0.38	0.346	0.361	0.129333	-0.0316667	0.0284144	0.105111	0.741435	-0.0125557	0.0132341	0.129333	0.32865	-0.0316667
110H08	YDR130C	S000002537	YDR130C	FIN1	Filaments In between Nuclei	Verified			0.508667	0.395	0.5075	0.470389	0.498667	0.743	0.530667	0.590778	0.454333	0.486	0.569	0.503111	0.328762	0.164381	0.0970231	0.0485115	0.66	0.569	0.693	0.640667	0.699	1.133	0.722	0.851333	0.629	0.63	0.69	0.649667	0.210667	0.009	0.162284	0.120389	0.504889	0.032722	0.175835	0.210667	0.827446	0.009
110H09	YDR131C	S000002538	YDR131C			Verified			0.248333	0.299667	0.469167	0.339056	0.334167	0.511667	0.348333	0.398056	0.234833	0.596667	0.415	0.4155	0.231448	0.115724	0.293327	0.146663	0.411	0.469	0.659	0.513	0.545	0.686	0.555	0.595333	0.405	0.725	0.509	0.546333	0.0823333	0.0333333	0.472388	0.059	0.506063	0.0764443	0.352461	0.0823333	0.774098	0.0333333
110H10	YDR132C	S000002539	YDR132C	MRX16	Mitochondrial oRganization of gene eXpression (MIOREX)	Verified			0.559667	0.349	0.541	0.483222	0.743	0.444667	0.471	0.552889	0.569	0.385	0.458	0.470667	0.194303	0.0971514	-0.0379811	-0.0189906	0.718	0.513	0.716	0.649	0.849	0.614	0.677	0.713333	0.73	0.547	0.565	0.614	0.0643333	-0.035	0.518432	0.0696667	0.873391	-0.0125557	0.504489	0.0643333	0.687195	-0.035
110H11	YDR133C	S000002540	YDR133C			Dubious			0.117	0.296667	0.5075	0.307056	0.431333	0.171	0.364667	0.322333	0.385	0.231667	0.319	0.311889	0.0700537	0.0350268	0.0225325	0.0112662	0.297	0.466	0.693	0.485333	0.631	0.314	0.57	0.505	0.567	0.369	0.391	0.442333	0.0196667	-0.043	0.901919	0.0152777	0.964973	0.00483333	0.891654	0.0196667	0.733525	-0.043
110H12	YDR134C	S000002541	YDR134C	CCW22		Blocked reading frame			0.218	0.392	0.392	0.334	0.453333	0.328667	0.4565	0.412833	0.402667	0.408	0.4645	0.425056	0.305711	0.152856	0.347803	0.173902	0.373	0.566	0.593	0.510667	0.653	0.491	0.667	0.603667	0.589	0.561	0.575	0.575	0.093	0.0643333	0.261799	0.0788333	0.150643	0.0910557	0.308149	0.093	0.361787	0.0643333
111A01	YDR135C	S000002542	YDR135C	YCF1	Yeast Cadmium Factor	Verified			0.302333	0.2055	0.219667	0.2425	0.136	0.391	0.518333	0.348444	0.312333	0.580333	0.280333	0.391	0.522944	0.261472	0.689184	0.344592	0.415	0.286	0.253	0.318	0.189	0.491	0.593	0.424333	0.422	0.655	0.335	0.470667	0.106333	0.152667	0.336982	0.105944	0.14347	0.1485	0.415471	0.106333	0.182658	0.152667
111A02	YDR136C	S000002543	YDR136C	VPS61	Vacuolar Protein Sorting	Dubious			0.315667	0.304	0.393667	0.337778	0.263333	0.735	0.361	0.453111	0.328667	0.466667	0.488	0.427778	0.42379	0.211895	0.340787	0.170394	0.428	0.373	0.437	0.412667	0.326	0.965	0.451	0.580667	0.442	0.531	0.529	0.500667	0.168	0.088	0.399419	0.115333	0.134216	0.09	0.392624	0.168	0.0467607	0.088
111A03	YDR137W	S000002544	YDR137W	RGP1	Reduced Growth Phenotype	Verified			0.274833	0.328	0.3415	0.314778	0.384333	0.323667	0.649	0.452333	0.449	0.449	0.449	0.449	0.523053	0.261526	0.512382	0.256191	0.388	0.395	0.395	0.392667	0.446	0.423	0.732	0.533667	0.553	0.519	0.488	0.52	0.141	0.127333	0.175716	0.137556	0.00135382	0.134222	0.183123	0.141	0.00120091	0.127333
111A04	YER055C	S000000857	YER055C	HIS1	HIStidine	Verified			0.341	0.246	0.283333	0.290111	0.331667	0.407667	0.365667	0.368333	0.411667	0.355667	0.360333	0.375889	0.344406	0.172203	0.373701	0.18685	0.452	0.321	0.347	0.373333	0.393	0.509	0.458	0.453333	0.517	0.433	0.381	0.443667	0.08	0.0703333	0.0621284	0.0782227	0.0381504	0.085778	0.159209	0.08	0.23448	0.0703333
111A05	YDR139C	S000002546	YDR139C	RUB1	Related to UBiquitin	Verified			0.359667	0.302333	0.416667	0.359556	0.481667	0.695333	0.387333	0.521444	0.658	0.386	0.384667	0.476222	0.536299	0.268149	0.40542	0.20271	0.48	0.371	0.452	0.434333	0.55	0.858	0.489	0.632333	0.759	0.464	0.404	0.542333	0.198	0.108	0.107675	0.161889	0.220334	0.116667	0.129296	0.198	0.350088	0.108
111A06	YDR140W	S000002547	YDR140W	MTQ2	Methyltransferase	Verified			0.283333	0.132667	0.246	0.220667	0.357833	0.368833	0.286	0.337556	0.280333	0.280333	0.365667	0.308778	0.613256	0.306628	0.4847	0.24235	0.391	0.203	0.281	0.291667	0.424	0.47	0.386	0.426667	0.398	0.321	0.389	0.369333	0.135	0.0776667	0.0510977	0.116889	0.121193	0.088111	0.0587576	0.135	0.217808	0.0776667
111A07	YDR142C	S000002549	YDR142C	PEX7	PEroXin	Verified			0.3995	0.361	0.303167	0.354556	0.484	0.379667	0.605333	0.489667	0.59	0.373667	0.611667	0.525111	0.465788	0.232894	0.566611	0.283305	0.513	0.433	0.358	0.434667	0.552	0.472	0.678	0.567333	0.673	0.451	0.679	0.601	0.132667	0.166333	0.0781223	0.135111	0.0574116	0.170556	0.112497	0.132667	0.0936566	0.166333
111A08	YDR143C	S000002550	YDR143C	SAN1	Sir Antagonist	Verified			0.178	0.283333	0.254	0.238444	0.323667	0.249	0.416333	0.329667	0.466667	0.430333	0.438333	0.445111	0.467355	0.233677	0.900512	0.450256	0.297	0.349	0.294	0.313333	0.39	0.339	0.517	0.415333	0.578	0.5	0.478	0.518667	0.102	0.205333	0.131286	0.0912223	0.000934671	0.206667	0.105713	0.102	0.00174649	0.205333
111A09	YDR144C	S000002551	YDR144C	MKC7	Multicopy suppressor of Kex2 Cold sensitivity	Verified			0.515	0.430333	0.460667	0.468667	0.695333	0.529333	0.585667	0.603444	0.611667	0.475667	0.678	0.588444	0.364659	0.182329	0.328344	0.164172	0.608	0.531	0.487	0.542	0.744	0.641	0.659	0.681333	0.695	0.541	0.737	0.657667	0.139333	0.115667	0.0365661	0.134778	0.085735	0.119778	0.0258383	0.139333	0.130143	0.115667
111A10	YDR146C	S000002553	YDR146C	SWI5	SWItching deficient	Verified			0.0933333	0.06	0.06	0.0711111	0.0663333	0.115	0.115	0.0987778	0.0923333	0.0923333	0.112	0.0988889	0.474112	0.237056	0.475733	0.237867	0.175	0.13	0.121	0.142	0.141	0.217	0.202	0.186667	0.184	0.151	0.16	0.165	0.0446667	0.023	0.261217	0.0276667	0.171785	0.0277778	0.161207	0.0446667	0.284732	0.023
111A11									0.310333	0.227667	0.0933333	0.210444	0.598667	0.286	0.178667	0.354444	0.396667	0.332	0.406833	0.3785	0.75212	0.37606	0.846854	0.423427	0	0	0	0	0	0	0	0	0	0	0	0	0	0	0.2851	0.144	0.0338689	0.168056	1	0	1	0
111A12	YDR338C	S000002746	YDR338C			Uncharacterized			0.485	0.370333	0.259667	0.371667	0.404	0.448	0.425	0.425667	0.562	0.319333	0.399667	0.427	0.195715	0.0978574	0.200227	0.100113	0.585	0.458	0.303	0.448667	0.455	0.555	0.524	0.511333	0.648	0.393	0.431	0.490667	0.0626667	0.042	0.395112	0.054	0.537585	0.0553333	0.466244	0.0626667	0.703211	0.042
111B01	YDR340W	S000002748	YDR340W			Dubious			0.306333	0.232	0.286667	0.275	0.405667	0.519667	0.323667	0.416333	0.428	0.488	0.589333	0.501778	0.598307	0.299154	0.867617	0.433808	0.419	0.312	0.351	0.360667	0.456	0.632	0.416	0.501333	0.537	0.558	0.648	0.581	0.140667	0.220333	0.0438984	0.141334	0.0037871	0.226778	0.0923063	0.140667	0.00396369	0.220333
111B02	YDR344C	S000002752	YDR344C			Uncharacterized			0.375667	0.219667	0.297	0.297444	0.365667	0.397667	0.372	0.378444	0.505167	0.638667	0.658	0.600611	0.347461	0.173731	1.01381	0.506905	0.488	0.288	0.357	0.377667	0.427	0.502	0.473	0.467333	0.605	0.697	0.729	0.677	0.0896667	0.299333	0.10663	0.081	0.00272507	0.303167	0.181164	0.0896667	0.00580598	0.299333
111B03	YDR345C	S000002753	YDR345C	HXT3	HeXose Transporter	Verified			0.338333	0.3415	0.388667	0.356167	0.387333	0.471	0.520333	0.459556	0.465333	0.556	0.535667	0.519	0.367687	0.183843	0.543182	0.271591	0.449	0.413	0.431	0.431	0.447	0.574	0.595	0.538667	0.577	0.627	0.585	0.596333	0.107667	0.165333	0.0407988	0.103389	0.00249182	0.162833	0.0588037	0.107667	0.000350569	0.165333
111B04	YDR346C	S000002754	YDR346C	SVF1	SurVival Factor	Verified			0.412333	0.265833	0.359667	0.345944	0.286	0.416667	0.387333	0.363333	0.365667	0.472667	0.518	0.452111	0.0707534	0.0353767	0.386137	0.193069	0.52	0.334	0.404	0.419333	0.352	0.52	0.489	0.453667	0.478	0.538	0.561	0.525667	0.0343333	0.106333	0.750303	0.017389	0.108145	0.106167	0.638353	0.0343333	0.111818	0.106333
111B05	YDR348C	S000002756	YDR348C	PAL1	Pears And Lemons	Verified			0.286667	0.344667	0.332667	0.321333	0.425	0.484	0.387333	0.432111	0.505167	0.510167	0.48	0.498444	0.427332	0.213666	0.633362	0.316681	0.394	0.417	0.392	0.401	0.484	0.59	0.489	0.521	0.605	0.587	0.522	0.571333	0.12	0.170333	0.0153244	0.110777	0.000325922	0.177111	0.0159914	0.12	0.00122856	0.170333
111B06	YDR349C	S000002757	YDR349C	YPS7	YaPSin	Verified			0.295667	0.292667	0.345667	0.311333	0.455	0.440667	0.455	0.450222	0.470667	0.452667	0.491667	0.471667	0.532177	0.266089	0.599308	0.299654	0.406	0.358	0.399	0.387667	0.512	0.549	0.553	0.538	0.579	0.523	0.532	0.544667	0.150333	0.157	0.000827811	0.138889	0.000584968	0.160333	0.000675513	0.150333	0.000993795	0.157
111B07	YDR351W	S000002759	YDR351W	SBE2	Suppressor of BEm4	Verified			0.387333	0.673333	0.344667	0.468444	0.450333	0.506333	0.419333	0.458667	0.542333	0.489667	0.604333	0.545444	-0.0304319	-0.0152159	0.219554	0.109777	0.503	0.724	0.397	0.541333	0.504	0.617	0.522	0.547667	0.634	0.559	0.676	0.623	0.00633333	0.0816667	0.919253	-0.009778	0.447862	0.077	0.948753	0.00633333	0.422901	0.0816667
111B08	YDR352W	S000002760	YDR352W	YPQ2	Yeast PQ-loop protein	Verified			0.355333	0.503	0.3415	0.399944	0.429333	0.425	0.465333	0.439889	0.569	0.522333	0.589333	0.560222	0.13734	0.0686698	0.4862	0.2431	0.473	0.612	0.395	0.493333	0.488	0.525	0.558	0.523667	0.656	0.594	0.648	0.632667	0.0303333	0.139333	0.438137	0.0399443	0.0205305	0.160278	0.641061	0.0303333	0.0725688	0.139333
111B09	YDR354W	S000002762	YDR354W	TRP4	TRyPtophan	Verified			0.259667	0.355333	0.132667	0.249222	0.17	0.136	0.136	0.147333	0.237333	0.22	0.297	0.251444	-0.758349	-0.379174	0.012807	0.00640348	0.382	0.427	0.175	0.328	0.25	0.262	0.215	0.242333	0.322	0.275	0.339	0.312	-0.0856667	-0.016	0.133609	-0.101889	0.972023	0.002222	0.290162	-0.0856667	0.835712	-0.016
111B10	YDR357C	S000002765	YDR357C	CNL1	CNo-Like	Verified			0.246	0.332667	0.271	0.283222	0.407667	0.392667	0.354667	0.385	0.463	0.395333	0.388333	0.415556	0.442924	0.221462	0.553107	0.276553	0.373	0.396	0.328	0.365667	0.457	0.493	0.439	0.463	0.573	0.467	0.408	0.482667	0.0973333	0.117	0.0159476	0.101778	0.00881539	0.132333	0.011013	0.0973333	0.061005	0.117
111B11	YDR358W	S000002766	YDR358W	GGA1	Golgi-localized, Gamma-adaptin ear homology, Arf-binding protein	Verified			0.410333	0.543	0.444333	0.465889	0.496333	0.5255	0.451333	0.491056	0.532333	0.625667	0.638667	0.598889	0.0759003	0.0379502	0.362302	0.181151	0.517	0.641	0.477	0.545	0.563	0.637	0.548	0.582667	0.628	0.682	0.726	0.678667	0.0376667	0.133667	0.566766	0.0251667	0.0329211	0.133	0.501922	0.0376667	0.052671	0.133667
111B12	YDR359C	S000002767	YDR359C	EAF1	Esa1p-Associated Factor	Verified			0.132667	0.2055	0.185667	0.174611	0.187333	0.17	0.0663333	0.141222	0.254667	0.254667	0.22	0.243111	-0.306178	-0.153089	0.47747	0.238735	0.257	0.286	0.199	0.247333	0.279	0.287	0.18	0.248667	0.331	0.315	0.287	0.311	0.00133333	0.0636667	0.438445	-0.0333892	0.0386393	0.0685	0.974536	0.00133333	0.0672547	0.0636667
111C01	YDR360W	S000002768	YDR360W	OPI7	OverProducer of Inositol	Dubious			0.332667	0.323333	0.397667	0.351222	0.391833	0.466	0.435667	0.431167	0.4325	0.570667	0.522667	0.508611	0.295862	0.147931	0.534179	0.267089	0.447	0.394	0.439	0.426667	0.451	0.57	0.528	0.516333	0.538	0.647	0.57	0.585	0.0896667	0.158333	0.0443388	0.0799443	0.0120432	0.157389	0.0559596	0.0896667	0.00595124	0.158333
111C02	YDR363W	S000002771	YDR363W	ESC2	Establishment of Silent Chromatin	Verified			0.342	0.239667	0.239667	0.273778	0.281	0.464667	0.379667	0.375111	0.414667	0.505333	0.548667	0.489556	0.454313	0.227156	0.838467	0.419234	0.455	0.314	0.275	0.348	0.35	0.569	0.485	0.468	0.52	0.581	0.6	0.567	0.12	0.219	0.124562	0.101333	0.00477558	0.215778	0.181015	0.12	0.0111809	0.219
111C03	YDR364C	S000002772	YDR364C	CDC40	Cell Division Cycle	Verified			0.393667	0.364333	0.468667	0.408889	0.438167	0.453667	0.564	0.485278	0.522667	0.505	0.505167	0.510944	0.247102	0.123551	0.321458	0.160729	0.506	0.442	0.492	0.48	0.496	0.558	0.634	0.562667	0.617	0.58	0.543	0.58	0.0826667	0.1	0.148436	0.076389	0.017942	0.102056	0.10203	0.0826667	0.0154507	0.1
111C04	YDR368W	S000002776	YDR368W	YPR1	Yeast Putative Reductase	Verified			0.441667	0.310333	0.404333	0.385444	0.473	0.576333	0.505667	0.518333	0.51	0.550333	0.567333	0.542556	0.427357	0.213679	0.493248	0.246624	0.546	0.382	0.441	0.456333	0.54	0.697	0.59	0.609	0.606	0.624	0.619	0.616333	0.152667	0.16	0.0280688	0.132889	0.00861407	0.157111	0.05632	0.152667	0.0166218	0.16
111C05	YDR369C	S000002777	YDR369C	XRS2	X-Ray Sensitive	Verified			0.259667	0.387333	0.310333	0.319111	0.521	0.646	0.481	0.549333	0.554	0.492333	0.555	0.533778	0.783623	0.391811	0.74218	0.37109	0.382	0.469	0.362	0.404333	0.593	0.775	0.566	0.644667	0.642	0.563	0.608	0.604333	0.240333	0.2	0.00711189	0.230222	0.00210757	0.214667	0.0168995	0.240333	0.00331901	0.2
111C06	YDR370C	S000002778	YDR370C	DXO1	Decapping eXOnuclease	Verified			0.497333	0.568667	0.550667	0.538889	0.531167	0.590333	0.646	0.589167	0.556	0.518	0.550333	0.541444	0.128688	0.064344	0.00682548	0.00341274	0.591	0.675	0.591	0.619	0.604	0.716	0.725	0.681667	0.646	0.592	0.602	0.613333	0.0626667	-0.00566667	0.224289	0.0502777	0.922615	0.00255533	0.217642	0.0626667	0.860254	-0.00566667
111C07	YDR371W	S000002779	YDR371W	CTS2	ChiTinaSe	Verified			0.483167	0.602	0.625333	0.570167	0.5715	0.568333	0.735	0.624944	0.578333	0.522333	0.540833	0.547167	0.132344	0.0661721	-0.0594034	-0.0297017	0.584	0.691	0.623	0.632667	0.643	0.681	0.749	0.691	0.657	0.594	0.594	0.615	0.0583333	-0.0176667	0.414248	0.0547777	0.611193	-0.0230003	0.213337	0.0583333	0.636467	-0.0176667
111C08	YDR372C	S000002780	YDR372C	VPS74	Vacuolar Protein Sorting	Verified			0.444333	0.419333	0.561333	0.475	0.416667	0.481667	0.535667	0.478	0.489833	0.526333	0.555	0.523722	0.00908311	0.00454155	0.140874	0.0704372	0.55	0.519	0.592	0.553667	0.471	0.587	0.612	0.556667	0.591	0.595	0.608	0.598	0.003	0.0443333	0.95406	0.00300067	0.306787	0.0487223	0.949015	0.003	0.0920021	0.0443333
111C09	YDR374C	S000002782	YDR374C	PHO92	PHOsphate metabolism	Verified			0.468667	0.625333	0.534333	0.542778	0.590333	0.554833	0.695333	0.6135	0.569	0.498667	0.610333	0.559333	0.176702	0.0883508	0.0433467	0.0216733	0.574	0.7	0.585	0.619667	0.653	0.67	0.742	0.688333	0.656	0.572	0.677	0.635	0.0686667	0.0153333	0.250081	0.070722	0.752835	0.0165557	0.188477	0.0686667	0.760094	0.0153333
111C10	YDR378C	S000002786	YDR378C	LSM6	Like SM	Verified			0.214333	0.254	0.196667	0.221667	0.249	0.375	0.249	0.291	0.319333	0.297	0.319333	0.311889	0.392627	0.196314	0.49264	0.24632	0.346	0.327	0.202	0.291667	0.299	0.471	0.367	0.379	0.427	0.353	0.351	0.377	0.0873333	0.0853333	0.149341	0.0693333	0.00648044	0.090222	0.218443	0.0873333	0.134814	0.0853333
111C11	YDR379W	S000002787	YDR379W	RGA2	Rho GTPase Activating Protein	Verified			0.443	0.534333	0.602	0.526444	0.649	0.598667	0.615	0.620889	0.610333	0.563	0.625667	0.599667	0.238054	0.119027	0.187879	0.0939397	0.548	0.638	0.616	0.600667	0.697	0.723	0.682	0.700667	0.694	0.638	0.712	0.681333	0.1	0.0806667	0.0791531	0.0944447	0.159571	0.0732223	0.016754	0.1	0.0588104	0.0806667
111C12	YDR380W	S000002788	YDR380W	ARO10	AROmatic amino acid requiring	Verified			0.550667	0.573333	0.673333	0.599111	0.4635	0.615	0.524667	0.534389	0.625667	0.658	0.604333	0.629333	-0.164934	-0.0824668	0.0710008	0.0355004	0.647	0.679	0.673	0.666333	0.525	0.749	0.597	0.623667	0.696	0.699	0.676	0.690333	-0.0426667	0.024	0.26095	-0.064722	0.455809	0.0302223	0.517684	-0.0426667	0.133447	0.024
111D01	YDR382W	S000002790	YDR382W	RPP2B	Ribosomal Protein P2 Beta	Verified			0.503	0.411333	0.441667	0.452	0.5035	0.485667	0.527833	0.505667	0.350333	0.49	0.522	0.454111	0.161864	0.080932	0.00672256	0.00336128	0.595	0.509	0.476	0.526667	0.566	0.591	0.601	0.586	0.466	0.56	0.569	0.531667	0.0593333	0.005	0.119527	0.0536667	0.96948	0.002111	0.147223	0.0593333	0.915369	0.005
111D02	YDR383C	S000002791	YDR383C	NKP1	Non-essential Kinetochore Protein	Verified			0.479333	0.397667	0.428	0.435	0.537	0.649	0.489	0.558333	0.491667	0.562	0.580333	0.544667	0.360111	0.180056	0.324358	0.162179	0.583	0.478	0.462	0.507667	0.61	0.776	0.572	0.652667	0.594	0.636	0.64	0.623333	0.145	0.115667	0.0449881	0.123333	0.0205139	0.109667	0.084848	0.145	0.0293197	0.115667
111D03	YDR384C	S000002792	YDR384C	ATO3	Ammonia (Ammonium) Transport Outward	Verified			0.428	0.485	0.483167	0.465389	0.544167	0.499667	0.556	0.533278	0.678	0.496	0.530333	0.568111	0.19645	0.0982252	0.287736	0.143868	0.531	0.596	0.51	0.545667	0.618	0.61	0.626	0.618	0.785	0.57	0.58	0.645	0.0723333	0.0993333	0.0437972	0.067889	0.102969	0.102722	0.0353869	0.0723333	0.207998	0.0993333
111D04	YDR385W	S000002793	YDR385W	EFT2	Elongation Factor Two	Verified			0.483167	0.372667	0.364333	0.406722	0.499667	0.545667	0.451333	0.498889	0.345333	0.491667	0.478333	0.438444	0.294675	0.147337	0.10835	0.0541751	0.584	0.459	0.406	0.483	0.564	0.662	0.548	0.591333	0.461	0.562	0.519	0.514	0.108333	0.031	0.0787586	0.0921667	0.578467	0.031722	0.124809	0.108333	0.600767	0.031
111D05	YDR386W	S000002794	YDR386W	MUS81	MMS and UV Sensitive	Verified			0.298333	0.476667	0.328	0.367667	0.478333	0.539667	0.406667	0.474889	0.478333	0.428	0.396667	0.434333	0.369192	0.184596	0.240404	0.120202	0.412	0.585	0.388	0.461667	0.546	0.653	0.515	0.571333	0.582	0.495	0.428	0.501667	0.109667	0.04	0.125555	0.107222	0.263302	0.0666667	0.17225	0.109667	0.592907	0.04
111D06	YDR387C	S000002795	YDR387C	CIN10	Chromosome INstability	Uncharacterized			0.3995	0.425667	0.497333	0.440833	0.519667	0.542667	0.560667	0.541	0.455333	0.407333	0.475667	0.446111	0.295395	0.147698	0.0171698	0.00858488	0.513	0.524	0.527	0.521333	0.59	0.654	0.631	0.625	0.56	0.48	0.518	0.519333	0.103667	-0.002	0.0193789	0.100167	0.880566	0.00527767	0.00304593	0.103667	0.933078	-0.002
111D07	YDR388W	S000002796	YDR388W	RVS167	Reduced Viability on Starvation	Verified			0.419333	0.411333	0.318333	0.383	0.487667	0.492	0.448	0.475889	0.371	0.464167	0.394	0.409722	0.31328	0.15664	0.0973018	0.0486509	0.522	0.509	0.373	0.468	0.559	0.599	0.546	0.568	0.479	0.529	0.422	0.476667	0.1	0.00866667	0.0354854	0.0928893	0.524476	0.0267227	0.0851151	0.1	0.874891	0.00866667
111D08	YDR389W	S000002797	YDR389W	SAC7	Suppressor of ACtin	Verified			0.476333	0.497333	0.428	0.467222	0.524667	0.605333	0.512333	0.547444	0.489833	0.542333	0.540833	0.524333	0.228604	0.114302	0.166375	0.0831877	0.58	0.611	0.462	0.551	0.598	0.728	0.591	0.639	0.591	0.612	0.594	0.599	0.088	0.048	0.0589557	0.0802223	0.0822549	0.057111	0.193793	0.088	0.310507	0.048
111D09	YDR391C	S000002799	YDR391C			Uncharacterized			0.568667	0.401333	0.483167	0.484389	0.526333	0.496333	0.542667	0.521778	0.406833	0.455333	0.526333	0.462833	0.10727	0.0536349	-0.065673	-0.0328365	0.676	0.487	0.51	0.557667	0.599	0.601	0.614	0.604667	0.514	0.524	0.575	0.537667	0.047	-0.02	0.443521	0.0373887	0.6994	-0.021556	0.431824	0.047	0.741858	-0.02
111D10	YDR392W	S000002800	YDR392W	SPT3	SuPpressor of Ty's	Verified			0.370333	0.428	0.351333	0.383222	0.576333	0.5255	0.461333	0.521056	0.399667	0.48	0.465333	0.448333	0.443256	0.221628	0.226391	0.113195	0.484	0.528	0.402	0.471333	0.644	0.637	0.557	0.612667	0.51	0.548	0.503	0.520333	0.141333	0.049	0.0122767	0.137833	0.094074	0.0651113	0.022437	0.141333	0.241051	0.049
111D11	YDR393W	S000002801	YDR393W	SHE9	Sensitivity to High Expression	Verified			0.387333	0.510333	0.419333	0.439	0.535667	0.535667	0.538333	0.536556	0.5375	0.482667	0.5625	0.527556	0.289507	0.144753	0.265102	0.132551	0.503	0.618	0.454	0.525	0.608	0.645	0.613	0.622	0.629	0.549	0.615	0.597667	0.097	0.0726667	0.0338245	0.097556	0.0736801	0.088556	0.0909561	0.097	0.209005	0.0726667
111D12	YDR395W	S000002803	YDR395W	SXM1	Suppressor of mRNA eXport Mutant	Verified			0.407333	0.443	0.561333	0.470556	0.5035	0.504667	0.505667	0.504611	0.498667	0.588667	0.532333	0.539889	0.100807	0.0504035	0.198297	0.0991487	0.515	0.541	0.592	0.549333	0.566	0.616	0.59	0.590667	0.604	0.659	0.581	0.614667	0.0413333	0.0653333	0.454769	0.034056	0.203296	0.0693337	0.167295	0.0413333	0.0859403	0.0653333
111E01	YDR399W	S000002807	YDR399W	HPT1	Hypoxanthine guanine PhosphoribosylTransferase	Verified			0.5755	0.458333	0.386	0.473278	0.556	0.468333	0.568333	0.530889	0.360333	0.610333	0.357667	0.442778	0.165723	0.0828614	-0.0961044	-0.0480522	0.677	0.558	0.423	0.552667	0.63	0.572	0.639	0.613667	0.477	0.673	0.38	0.51	0.061	-0.0426667	0.349076	0.057611	0.740023	-0.0305	0.423699	0.061	0.697191	-0.0426667
111E02	YDR400W	S000002808	YDR400W	URH1	URidine Hydrolase	Verified			0.561333	0.476667	0.412333	0.483444	0.557	0.561333	0.538333	0.552222	0.439333	0.604333	0.511667	0.518444	0.191899	0.0959494	0.100839	0.0504196	0.66	0.585	0.445	0.563333	0.631	0.673	0.613	0.639	0.541	0.666	0.551	0.586	0.0756667	0.0226667	0.141786	0.0687777	0.563964	0.035	0.264876	0.0756667	0.754142	0.0226667
111E03	YDR401W	S000002809	YDR401W			Dubious			0.543	0.554	0.355333	0.484111	0.585667	0.487667	0.576333	0.549889	0.522	0.547833	0.355667	0.475167	0.183802	0.091901	-0.0269046	-0.0134523	0.639	0.659	0.403	0.567	0.652	0.592	0.646	0.63	0.616	0.622	0.379	0.539	0.063	-0.028	0.340295	0.065778	0.911757	-0.00894433	0.452533	0.063	0.800117	-0.028
111E04	YDR402C	S000002810	YDR402C	DIT2	DITyrosine	Verified			0.602	0.447667	0.458333	0.502667	0.539667	0.574667	0.553667	0.556	0.384667	0.678	0.328667	0.463778	0.145483	0.0727414	-0.116168	-0.0580842	0.736	0.545	0.486	0.589	0.611	0.694	0.622	0.642333	0.499	0.725	0.355	0.526333	0.0533333	-0.0626667	0.292356	0.0533337	0.721021	-0.0388887	0.498912	0.0533333	0.62426	-0.0626667
111E05	YDR403W	S000002811	YDR403W	DIT1	DITyrosine	Verified			0.458333	0.517833	0.278667	0.418278	0.615	0.533	0.485667	0.544556	0.547	0.604333	0.254667	0.468667	0.380618	0.190309	0.164101	0.0820504	0.568	0.624	0.337	0.509667	0.672	0.643	0.569	0.628	0.635	0.666	0.331	0.544	0.118333	0.0343333	0.130471	0.126278	0.671647	0.050389	0.224523	0.118333	0.796695	0.0343333
111E06	YDR405W	S000002813	YDR405W	MRP20	Mitochondrial Ribosomal Protein	Verified			0.494667	0.441667	0.338333	0.424889	0.505667	0.450333	0.473	0.476333	0.355667	0.350333	0.312333	0.339444	0.164886	0.0824429	-0.32391	-0.161955	0.588	0.54	0.394	0.507333	0.568	0.557	0.562	0.562333	0.468	0.426	0.344	0.412667	0.055	-0.0946667	0.291066	0.0514443	0.101569	-0.0854447	0.353937	0.055	0.195368	-0.0946667
111E07	YDR406W	S000002814	YDR406W	PDR15	Pleiotropic Drug Resistance	Verified			0.554	0.472	0.404333	0.476778	0.553667	0.489	0.562	0.534889	0.387833	0.567333	0.237333	0.3975	0.165922	0.0829611	-0.262362	-0.131181	0.648	0.583	0.441	0.557333	0.627	0.593	0.633	0.617667	0.505	0.64	0.3	0.481667	0.0603333	-0.0756667	0.242547	0.0581113	0.420829	-0.079278	0.341608	0.0603333	0.508406	-0.0756667
111E08	YDR408C	S000002816	YDR408C	ADE8	ADEnine requiring	Verified			1e-05	1e-05	1e-05	1e-05	1e-05	1e-05	1e-05	1e-05	1e-05	1e-05	1e-05	1e-05	0	0	0	0	0.109	0.068	0.06	0.079	0.078	0.083	0.097	0.086	0.071	0.075	0.067	0.071	0.007	-0.008	1	3.38813e-21	1	3.38813e-21	0.687682	0.007	0.634788	-0.008
111E09	YDR409W	S000002817	YDR409W	SIZ1	SAP and mIZ-finger domain	Verified			0.625333	0.561333	0.444333	0.543667	0.5715	0.561333	0.574667	0.569167	0.443333	0.399667	0.387333	0.410111	0.0661288	0.0330644	-0.406708	-0.203354	0.79	0.669	0.477	0.645333	0.643	0.673	0.645	0.653667	0.544	0.471	0.406	0.473667	0.00833333	-0.171667	0.613938	0.0255003	0.0402022	-0.133555	0.924712	0.00833333	0.119384	-0.171667
111E10	YDR410C	S000002818	YDR410C	STE14	STErile	Verified			0.447667	0.460667	0.303167	0.403833	0.564	0.537	0.527833	0.542944	0.488	0.42	0.350333	0.419444	0.427045	0.213522	0.0547197	0.0273599	0.558	0.562	0.358	0.492667	0.639	0.646	0.601	0.628667	0.59	0.494	0.372	0.485333	0.136	-0.00733333	0.0271699	0.139111	0.79393	0.0156107	0.0853215	0.136	0.93417	-0.00733333
111E11	YDR411C	S000002819	YDR411C	DFM1	Der1-like Family Member	Verified			0.435333	0.455	0.503	0.464444	0.605333	0.564	0.598667	0.589333	0.518	0.365667	0.332	0.405222	0.343578	0.171789	-0.196793	-0.0983964	0.539	0.553	0.539	0.543667	0.668	0.677	0.666	0.670333	0.614	0.443	0.36	0.472333	0.126667	-0.0713333	0.00317491	0.124889	0.318266	-0.059222	3.89378e-05	0.126667	0.347539	-0.0713333
111E12	YDR414C	S000002822	YDR414C	ERD1	Endoplasmic reticulum Retention Defective	Verified			0.5275	0.484	0.510333	0.507278	0.512333	0.521	0.406667	0.48	0.406833	0.441	0.414667	0.420833	-0.0797416	-0.0398708	-0.269527	-0.134763	0.617	0.595	0.549	0.587	0.587	0.633	0.515	0.578333	0.514	0.512	0.448	0.491333	-0.00866667	-0.0956667	0.482552	-0.0272777	0.00580623	-0.0864443	0.823874	-0.00866667	0.0195956	-0.0956667
111F01	YDR415C	S000002823	YDR415C			Uncharacterized			0.372667	0.338333	0.444333	0.385111	0.518333	0.405667	0.416333	0.446778	0.357667	0.511	0.510167	0.459611	0.214283	0.107141	0.255139	0.127569	0.485	0.409	0.477	0.457	0.589	0.504	0.517	0.536667	0.471	0.588	0.55	0.536333	0.0796667	0.0793333	0.207875	0.0616667	0.215796	0.0745003	0.064242	0.0796667	0.0994507	0.0793333
111F02	YDR418W	S000002826	YDR418W	RPL12B	Ribosomal Protein of the Large subunit	Verified			0.345167	0.258667	0.351333	0.318389	0.397667	0.404	0.347667	0.383111	0.4325	0.360333	0.482667	0.425167	0.266973	0.133486	0.417239	0.208619	0.457	0.328	0.402	0.395667	0.454	0.503	0.431	0.462667	0.538	0.436	0.526	0.5	0.067	0.104333	0.102773	0.0647223	0.0488366	0.106778	0.154967	0.067	0.0721945	0.104333
111F03	YDR419W	S000002827	YDR419W	RAD30	RADiation sensitive	Verified			0.219667	0.375667	0.485	0.360111	0.506333	0.411333	0.545667	0.487778	0.492333	0.512333	0.491667	0.498778	0.437782	0.218891	0.469955	0.234978	0.355	0.465	0.511	0.443667	0.57	0.513	0.615	0.566	0.595	0.59	0.532	0.572333	0.122333	0.128667	0.147145	0.127666	0.0919639	0.138666	0.061618	0.122333	0.0411626	0.128667
111F04	YDR420W	S000002828	YDR420W	HKR1	Hansenula mrakii Killer toxin Resistant	Verified			0.364333	0.345667	0.515	0.408333	0.489	0.502333	0.448	0.479778	0.42	0.386	0.498667	0.434889	0.232619	0.116309	0.0908995	0.0454498	0.482	0.418	0.55	0.483333	0.56	0.613	0.546	0.573	0.526	0.464	0.533	0.507667	0.0896667	0.0243333	0.208209	0.0714443	0.653688	0.0265557	0.0769244	0.0896667	0.57675	0.0243333
111F05	YDR421W	S000002829	YDR421W	ARO80	AROmatic amino acid requiring	Verified			0.425667	0.577667	0.573333	0.525556	0.735	0.453667	0.465333	0.551333	0.5375	0.547833	0.440333	0.508556	0.0690816	0.0345408	-0.0474379	-0.0237189	0.528	0.683	0.601	0.604	0.749	0.558	0.558	0.621667	0.629	0.622	0.481	0.577333	0.0176667	-0.0266667	0.786702	0.0257777	0.763952	-0.0170003	0.814257	0.0176667	0.67756	-0.0266667
111F06	YDR422C	S000002830	YDR422C	SIP1	SNF1-Interacting Protein	Verified			0.422667	0.505667	0.561333	0.496556	0.480333	0.585667	0.590333	0.552111	0.526333	0.532333	0.578333	0.545667	0.153003	0.0765017	0.136065	0.0680324	0.527	0.617	0.592	0.578667	0.549	0.704	0.66	0.637667	0.622	0.601	0.637	0.62	0.059	0.0413333	0.298581	0.0555553	0.268382	0.0491107	0.28498	0.059	0.191267	0.0413333
111F07	YDR423C	S000002831	YDR423C	CAD1	CADmium resistance	Verified			0.510333	0.482333	0.577667	0.523444	0.562	0.518333	0.487667	0.522667	0.580333	0.535667	0.5625	0.5595	-0.00214527	-0.00107264	0.0961017	0.0480509	0.601	0.59	0.61	0.600333	0.638	0.631	0.57	0.613	0.659	0.606	0.615	0.626667	0.0126667	0.0263333	0.98238	-0.000777667	0.280263	0.0360557	0.583359	0.0126667	0.193415	0.0263333
111F08	YDR425W	S000002833	YDR425W	SNX41	Sorting NeXin	Verified			0.505667	0.468667	0.505667	0.493333	0.485667	0.480333	0.498	0.488	0.482667	0.441	0.547	0.490222	-0.0156816	-0.00784081	-0.00912689	-0.00456344	0.597	0.577	0.54	0.571333	0.555	0.584	0.583	0.574	0.586	0.512	0.597	0.565	0.00266667	-0.00633333	0.781707	-0.00533367	0.925267	-0.00311133	0.893435	0.00266667	0.839229	-0.00633333
111F09	YDR426C	S000002834	YDR426C			Dubious			0.673333	0.494667	0.520667	0.562889	0.531167	0.506333	0.484	0.507167	0.496	0.371	0.570667	0.479222	-0.15039	-0.0751951	-0.232155	-0.116078	0.86	0.608	0.558	0.675333	0.604	0.617	0.568	0.596333	0.599	0.449	0.622	0.556667	-0.079	-0.118667	0.321797	-0.0557223	0.2855	-0.0836667	0.403901	-0.079	0.284507	-0.118667
111F10	YDR428C	S000002836	YDR428C	BNA7	Biosynthesis of NAD	Verified			0.472	0.416667	0.472	0.453556	0.544167	0.557	0.498	0.533056	0.530333	0.414667	0.510167	0.485056	0.233007	0.116503	0.0968707	0.0484354	0.575	0.514	0.495	0.528	0.618	0.671	0.583	0.624	0.625	0.489	0.55	0.554667	0.096	0.0266667	0.0260496	0.0795	0.432247	0.0315	0.0341542	0.096	0.560035	0.0266667
111F11	YDR430C	S000002838	YDR430C	CYM1	CYtosolic Metalloprotease	Verified			0.229833	0.166	0.323333	0.239722	0.459	0.263333	0.329333	0.350556	0.402	0.237333	0.372333	0.337222	0.548279	0.27414	0.492336	0.246168	0.362	0.262	0.376	0.333333	0.518	0.351	0.421	0.43	0.512	0.303	0.398	0.404333	0.0966667	0.071	0.141279	0.110833	0.161848	0.0975	0.143116	0.0966667	0.322006	0.071
111F12	YDR431W	S000002839	YDR431W			Dubious			0.416667	0.550667	0.428	0.465111	0.468333	0.506333	0.281	0.418556	0.472667	0.395333	0.455333	0.441111	-0.152156	-0.0760781	-0.0764333	-0.0382167	0.521	0.651	0.462	0.544667	0.532	0.617	0.375	0.508	0.58	0.467	0.495	0.514	-0.0366667	-0.0306667	0.541286	-0.046556	0.608689	-0.0240003	0.675717	-0.0366667	0.631402	-0.0306667
111G01	YDR432W	S000002840	YDR432W	NPL3	Nuclear Protein Localization	Verified			0.345167	0.317	0.364333	0.342167	0.391833	0.416	0.397667	0.401833	0.297	0.554	0.345333	0.398778	0.231898	0.115949	0.220886	0.110443	0.457	0.385	0.406	0.416	0.451	0.519	0.495	0.488333	0.412	0.625	0.363	0.466667	0.0723333	0.0506667	0.025252	0.0596667	0.453594	0.056611	0.0483356	0.0723333	0.535968	0.0506667
111G02	YDR433W	S000002841	YDR433W			Dubious	superseded by 2.0 plate		0.328	0.317	0.292667	0.312556	0.416	0.448	0.461333	0.441778	0.510667	0.411667	0.463	0.461778	0.499208	0.249604	0.563086	0.281543	0.438	0.385	0.353	0.392	0.47	0.555	0.557	0.527333	0.607	0.485	0.5	0.530667	0.135333	0.138667	0.00104682	0.129222	0.00312965	0.149222	0.0129413	0.135333	0.0230587	0.138667
111G03	YDR435C	S000002843	YDR435C	PPM1	Protein Phosphatase Methyltransferase	Verified			0.318333	0.393667	0.455	0.389	0.411333	0.462333	0.392667	0.422111	0.603333	0.530333	0.505167	0.546278	0.117853	0.0589263	0.489865	0.244932	0.434	0.475	0.482	0.463667	0.463	0.563	0.492	0.506	0.681	0.599	0.543	0.607667	0.0423333	0.144	0.451288	0.033111	0.0146088	0.157278	0.233647	0.0423333	0.0159293	0.144
111G04	YDR436W	S000002844	YDR436W	PPZ2	Protein Phosphatase Z	Verified			0.455	0.407333	0.479333	0.447222	0.452333	0.419333	0.469667	0.447111	0.378333	0.443333	0.447667	0.423111	-0.000358478	-0.000179239	-0.0799553	-0.0399777	0.567	0.503	0.505	0.525	0.509	0.521	0.559	0.529667	0.493	0.514	0.487	0.498	0.00466667	-0.027	0.996783	-0.000111	0.452999	-0.024111	0.857221	0.00466667	0.272363	-0.027
111G05	YEL001C	S000000727	YEL001C	IRC22	Increased Recombination Centers	Verified			0.353	0.517833	0.494667	0.455167	0.560667	0.387333	0.440667	0.462889	0.512333	0.578333	0.428	0.506222	0.024271	0.0121355	0.153376	0.076688	0.471	0.624	0.525	0.54	0.636	0.484	0.535	0.551667	0.609	0.654	0.465	0.576	0.0116667	0.036	0.908053	0.00772233	0.427557	0.0510553	0.84884	0.0116667	0.611723	0.036
111G06	YEL003W	S000000729	YEL003W	GIM4	Gene Involved in Microtubule biogenesis	Verified			0.292667	0.387333	0.374167	0.351389	0.379667	0.429333	0.481	0.43	0.452667	0.464167	0.430333	0.449056	0.291268	0.145634	0.353825	0.176913	0.404	0.469	0.411	0.428	0.44	0.532	0.566	0.512667	0.558	0.529	0.466	0.517667	0.0846667	0.0896667	0.0912282	0.078611	0.020459	0.0976667	0.088091	0.0846667	0.0389302	0.0896667
111G07	YEL005C	S000000731	YEL005C	VAB2	VAc8p Binding	Verified			0.361	0.435333	0.543	0.446444	0.448333	0.435667	0.461333	0.448444	0.48	0.312333	0.491667	0.428	0.00644861	0.00322431	-0.0608699	-0.0304349	0.481	0.534	0.586	0.533667	0.502	0.541	0.557	0.533333	0.583	0.384	0.532	0.499667	-0.000333333	-0.034	0.968154	0.002	0.798438	-0.0184443	0.992141	-0.000333333	0.604189	-0.034
111G08	YEL006W	S000000732	YEL006W	YEA6		Verified			0.460667	0.479333	0.477	0.472333	0.438167	0.361	0.469667	0.422944	0.563	0.611667	0.466667	0.547111	-0.159337	-0.0796686	0.212029	0.106014	0.57	0.587	0.502	0.553	0.496	0.466	0.559	0.507	0.649	0.674	0.504	0.609	-0.046	0.056	0.173006	-0.0493887	0.1119	0.074778	0.248884	-0.046	0.350543	0.056
111G09	YEL007W	S000000733	YEL007W	MIT1	Muc1 expressed Independent of TEC1	Verified			0.477	0.444333	0.476333	0.465889	0.447667	0.473	0.492	0.470889	0.439333	0.438333	0.491667	0.456444	0.0154008	0.00770038	-0.0295466	-0.0147733	0.581	0.543	0.501	0.541667	0.5	0.575	0.574	0.549667	0.541	0.509	0.532	0.527333	0.008	-0.0143333	0.81401	0.00500033	0.689986	-0.00944433	0.811094	0.008	0.575843	-0.0143333
111G10	YEL008W	S000000734	YEL008W			Uncharacterized			0.239667	0.185667	0.232	0.219111	0.4635	0.348833	0.429333	0.413889	0.447667	0.402	0.406833	0.418833	0.917581	0.45879	0.934714	0.467357	0.367	0.284	0.259	0.303333	0.525	0.449	0.526	0.5	0.552	0.472	0.441	0.488333	0.196667	0.185	0.00208161	0.194777	0.000249632	0.199722	0.0040797	0.196667	0.00826632	0.185
111G11	YEL009C	S000000735	YEL009C	GCN4	General Control Nonderepressible	Verified			0.06	0.0933333	0.166	0.106444	0.115	0.0663333	0.178667	0.12	0.112	0.112	0.0923333	0.105444	0.172934	0.0864669	-0.0136176	-0.00680878	0.166	0.187	0.182	0.178333	0.184	0.136	0.231	0.183667	0.222	0.167	0.155	0.181333	0.00533333	0.003	0.754403	0.0135557	0.975194	-0.001	0.849242	0.00533333	0.892038	0.003
[truncated: 4,333 more rows]
