# Supplementary material for: A Saccharomyces cerevisiae knockout screen for genes critical for growth under sulfur- and nitrogen-limited conditions reveals intracellular sorting via vesicular transport systems
Source: G3 (Bethesda). 2025 Apr 10;15(7):jkaf074. doi: 10.1093/g3journal/jkaf074 (PMC12239629; doi:10.1093/g3journal/jkaf074)
Supplement: jkaf074_Supplementary_Data [file jkaf074_supplementary_data.zip › Supplemental_Table_S2_G3-2024-405460.xlsx]

## Sheet: Sheet1
invitrogen_pos	sgd_orf	sgd_gene	sgd_qualifier	BSQN_p_values_LS	BSQN_coefficients_LS	BSQN_p_values_LN	BSQN_coefficients_LN	Cell_hts2_LS_p_values	Cell_hts2_LS_coefficients	Cell_hts2_LN_p_values	Cell_hts2_LN_coefficients	LS hit	LN hit	Both	incl. in verification	KEGG	gordan_tf	jesch_inositol	gasch_cluster	ethanol_auesukaree	methanol_auesukaree	1_propanol_auesukaree	heat_auesukaree	NaCl_auesukaree	H2O2_auesukaree
101A02	YAL068C	PAU8	Verified	0.487312	-0.042889	0.0332866	-0.090722	0.476344	-0.0483333	0.0562631	-0.092		LN hit
101F06	YAR043C-A		Cannot locate	0.0539694	0.0520003	0.0122256	-0.0739443	0.118335	0.0503333	0.0347049	-0.0743333		LN hit
101F08	YAR047C		Dubious	0.116687	0.0646663	0.044484	-0.0497223	0.220545	0.068	0.218405	-0.05		LN hit
101F09	YLL001W	DNM1	Verified	0.726986	0.00766633	0.0480612	-0.077	0.886512	0.006	0.118911	-0.0783333		LN hit		V1	4139
101F11	YLL005C	SPO75	Verified	0.431854	0.0183333	0.00100845	-0.169777	0.768091	0.0116667	0.00625052	-0.161333		LN hit
101F12	YLL010C	PSR1	Verified	0.403166	-0.0641113	0.0244754	-0.217111	0.193792	-0.139333	0.0307652	-0.269		LN hit
101H11	YLL045C	RPL8B	Verified	0.0380932	-0.0740003	0.623979	0.0111663	0.140537	-0.0706667	0.63143	0.017	LS hit				3010			RP cluster
102A03	YLL051C	FRE6	Verified	0.174379	0.0580556	0.0130371	-0.125222	0.31068	0.054	0.0512929	-0.125667		LN hit
102A05	YLL053C		Uncharacterized	0.0306704	-0.0837222	0.00509883	-0.0788333	0.040623	-0.0853333	0.0255222	-0.0843333	LS hit	LN hit	Both	V1			1
102A07	YLL055W	YCT1	Verified	0.360505	0.0281667	0.00456108	-0.113944	0.443823	0.0256667	0.00133455	-0.118333		LN hit
102A12	YLL061W	MMP1	Verified	0.0293826	-0.121778	0.0174457	-0.124	0.11602	-0.124333	0.0938421	-0.116	LS hit	LN hit	Both
102B02	YLL063C	AYT1	Verified	0.189784	-0.0777778	0.01888	-0.0483333	0.180258	-0.0833333	0.121271	-0.055		LN hit
102B03	YLR001C		Uncharacterized	0.0918034	-0.0851667	0.0058858	-0.137556	0.0804611	-0.097	0.00145801	-0.140333		LN hit						iESR cluster
102B04	YLR003C	CMS1	Verified	0.00519318	-0.139889	0.0023281	-0.126556	0.0112872	-0.148667	0.00215573	-0.121	LS hit	LN hit	Both	V1				PAC cluster
102B05	YLR004C	THI73	Verified	0.0054345	-0.0751111	0.0877957	-0.0571667	0.00996723	-0.079	0.141964	-0.061	LS hit
102B06	YLR011W	LOT6	Verified	0.00144823	-0.100278	0.0364878	-0.0643333	0.0023459	-0.103667	0.0978293	-0.071	LS hit	LN hit	Both
102B07	YLR012C		Uncharacterized	0.095107	-0.0744444	0.0391329	-0.054	0.119746	-0.075	0.0438463	-0.054		LN hit
102C01	YLR018C	POM34	Verified	0.651543	-0.0267222	0.0459485	-0.0948333	0.557242	-0.0363333	0.0464971	-0.0993333		LN hit			3013
102C02	YLR019W	PSR2	Verified	0.201099	-0.128056	0.00969011	-0.184333	0.182133	-0.135333	0.0194224	-0.187667		LN hit
102C03	YLR020C	YEH2	Verified	0.143182	-0.0938889	0.00811605	-0.124389	0.119323	-0.101	0.000473401	-0.127333		LN hit
102C04	YLR021W	IRC25	Verified	0.0277028	-0.112167	0.00534724	-0.119722	0.0370485	-0.123667	0.00231252	-0.114333	LS hit	LN hit	Both	V1
102C05	YLR023C	IZH3	Verified	0.12112	-0.0573333	0.0221109	-0.0862222	0.0559461	-0.062	0.0271784	-0.0866667		LN hit
102C06	YLR024C	UBR2	Verified	0.0519387	-0.0842222	0.147294	-0.0433889	0.0385267	-0.0886667	0.0951134	-0.05	LS hit
102C12	YLR046C		Uncharacterized	0.120061	-0.0395556	0.0463116	-0.0571111	0.00936859	-0.0456667	0.00225746	-0.063	LS hit	LN hit	Both
102D04	YLR053C	NRS1	Verified	0.0976573	-0.0748889	0.0371265	-0.0818333	0.213863	-0.0686667	0.123464	-0.0756667		LN hit
102D06	YLR055C	SPT8	Verified	0.0814599	-0.0587778	0.248732	-0.03	0.0284472	-0.0636667	0.375307	-0.0326667	LS hit
102D07	YLR056W	ERG3	Verified	0.111062	-0.0662222	0.00350548	-0.0947778	0.0916177	-0.0686667	0.00130085	-0.092		LN hit			100
102D09	YLR058C	SHM2	Verified	0.0700977	-0.0491667	0.0114395	-0.0606111	0.144778	-0.051	0.071063	-0.063		LN hit		V1	260, 460, 630, 670, 680, 1200, 1230, 1240
102E03	YLR065C	SND2	Verified	0.0149376	-0.071	0.0197816	-0.115667	0.00665854	-0.0783333	0.0220573	-0.119333	LS hit	LN hit	Both	V1	3060			PAC cluster
102E05	YLR072W	LAM6	Verified	0.00829689	-0.0748889	0.0226912	-0.0761667	0.00210972	-0.082	0.0468428	-0.0863333	LS hit	LN hit	Both	V1
102E06	YLR073C	RFU1	Verified	0.010965	-0.0713889	0.0689243	-0.0337778	0.00447629	-0.081	0.256805	-0.039	LS hit							PAC cluster
102E09	YLR079W	SIC1	Verified	0.111591	-0.0433889	0.021156	-0.0725	0.00369912	-0.0536667	0.00165659	-0.0753333	LS hit	LN hit	Both	V1	4011, 4111, 4113				0	0	0	1	0	0
102E10	YLR080W	EMP46	Verified	0.186129	-0.0422222	0.0373517	-0.0742778	0.0824901	-0.0586667	0.03028	-0.088		LN hit			4141			iESR cluster
102E12	YLR082C	SRL2	Verified	0.205232	-0.0424444	0.0709421	-0.059	0.106595	-0.0433333	0.0103259	-0.0653333		LN hit
102F03	YLR085C	ARP6	Verified	0.33103	-0.0401111	0.00342055	-0.230222	0.4053	-0.0453333	0.0173179	-0.232333		LN hit			3082
102F04	YLR087C	CSF1	Verified	0.87457	-0.00672222	0.00385579	-0.193056	0.746945	-0.018	0.0131451	-0.195		LN hit
102F05	YLR089C	ALT1	Verified	0.243267	-0.0321667	0.00079819	-0.169778	0.0321924	-0.036	0.0010397	-0.174	LS hit	LN hit	Both	V1	220, 250, 1200, 1210, 1230
102F07	YLR092W	SUL2	Verified	0.569625	0.0256667	0.00553499	-0.173	0.681991	0.019	0.0141008	-0.203		LN hit					1
102F09	YLR094C	GIS3	Verified	0.913241	0.00427778	0.0254302	-0.145333	0.340823	-0.0176667	0.00133206	-0.148333		LN hit							0	0	1	1	0	0
102F10	YLR095C	IOC2	Verified	0.763338	-0.0316667	0.0488561	-0.253778	0.539753	-0.0953333	0.0929756	-0.300667		LN hit
102F11	YLR096W	KIN2	Verified	0.357408	-0.0585	0.0192077	-0.206111	0.24809	-0.0836667	0.0134828	-0.237		LN hit
102F12	YLR097C	HRT3	Verified	0.0916744	-0.0824444	0.00214174	-0.217056	0.0454832	-0.0956667	0.00227685	-0.227	LS hit	LN hit	Both	V1
102G01	YLR098C	CHA4	Verified	0.0720565	-0.104167	0.052879	-0.0993333	0.0495876	-0.116667	0.0665846	-0.110667	LS hit			V1		1
102G02	YLR099C	ICT1	Verified	0.360318	-0.0613889	0.0433843	-0.167389	0.270297	-0.0716667	0.0619734	-0.173333		LN hit					1
102G03	YLR102C	APC9	Verified	0.969062	0.00144444	0.043343	-0.137444	0.842849	-0.0103333	0.125821	-0.139		LN hit		V1	4111, 4113, 4120
102G07	YLR109W	AHP1	Verified	0.436121	-0.0533333	0.0461891	-0.153278	0.574554	-0.028	0.058641	-0.132667		LN hit			4122
102G09	YLR112W		Uncharacterized	0.28842	-0.0315	0.00993437	-0.0944444	0.0678355	-0.0393333	0.00442748	-0.0953333		LN hit
102G10	YLR113W	HOG1	Verified	0.31935	-0.0307778	0.00917177	-0.116944	0.119043	-0.0373333	0.0103982	-0.120333		LN hit		V1	4011, 4139, 4148				0	0	0	0	1	0
102G11	YLR114C	AVL9	Verified	0.0292052	-0.0594444	0.0714103	-0.0976667	0.0726451	-0.0673333	0.111992	-0.091	LS hit
102H07	YLR124W		Dubious	0.0198462	-0.0533889	0.608945	-0.0181111	0.0317248	-0.06	0.646724	-0.0246667	LS hit
103A01	YML083C		Verified	2.35738e-06	-0.317333	2.20354e-05	-0.219222	2.7734e-05	-0.329333	8.94959e-06	-0.228667	LS hit	LN hit	Both	V1
103A02	YML082W		Uncharacterized	0.00243928	-0.182278	0.260796	-0.071167	0.00506569	-0.195	0.196399	-0.0803333	LS hit			V1	270, 450, 920, 1230			PAC cluster
103A04	YML081W	TDA9	Verified	0.0015344	-0.212833	0.00235005	-0.173111	0.00123309	-0.219	0.00208364	-0.188	LS hit	LN hit	Both	V1		1
103A05	YML080W	DUS1	Verified	0.0380728	-0.1475	0.172686	-0.101222	0.0713119	-0.174	0.139723	-0.126333	LS hit							PAC cluster
103A06	YML079W	CFF1	Uncharacterized	0.0406758	-0.108222	0.0436763	-0.102889	0.0237687	-0.129333	0.023861	-0.117667	LS hit	LN hit	Both	V1
103A08	YML063W	RPS1B	Verified	0.54438	-0.024111	0.00953128	-0.132	0.276362	-0.0426667	0.00175215	-0.150333		LN hit			3010			RP cluster
103A09	YML062C	MFT1	Verified	0.0267662	-0.122555	0.00352768	-0.140222	0.0468735	-0.141	0.00884661	-0.139333	LS hit	LN hit	Both	V1					1	0	1	1	0	0
103A10	YML060W	OGG1	Verified	0.100275	-0.07	0.247331	-0.0423333	0.0238351	-0.0813333	0.0765145	-0.0633333	LS hit				3410			PAC cluster
103A11	YML059C	NTE1	Verified	0.00195986	-0.174777	0.0290158	-0.129333	0.00500145	-0.193667	0.0242311	-0.137	LS hit	LN hit	Both	V1	564
103A12	YML058W	SML1	Verified	0.0191503	-0.190778	0.000283427	-0.235166	0.0109824	-0.206	0.000428225	-0.253333	LS hit	LN hit	Both	V1			1
103B01	YML057W	CMP2	Verified	0.0132247	-0.227667	0.0291916	-0.120333	0.0168789	-0.235333	0.0412815	-0.120333	LS hit	LN hit	Both	V1
103B02	YML057C-A		Dubious	0.00242288	-0.0913333	0.0220041	-0.119333	0.00136736	-0.106333	0.0201295	-0.123333	LS hit	LN hit	Both	V1
103B03	YML056C	IMD4	Verified	0.0876279	-0.0424443	0.0255409	-0.0814447	0.0208042	-0.0616667	0.0297172	-0.0926667	LS hit	LN hit	Both	V1	230, 1232			PAC cluster
103B04	YML055W	SPC2	Verified	0.267101	-0.0248887	0.0135824	-0.0642217	0.165389	-0.0396667	0.00127081	-0.0743333		LN hit		V1	3060
103B05	YML054C	CYB2	Verified	0.135433	-0.027278	0.00186624	-0.145445	0.0815568	-0.0393333	0.00424673	-0.151		LN hit			620
103B06	YML053C		Uncharacterized	0.346832	-0.0235003	0.00839813	-0.173945	0.0827941	-0.0393333	0.0031567	-0.183333		LN hit
103B07	YML052W	SUR7	Verified	0.0414804	-0.083667	0.0105744	-0.058389	0.0297095	-0.103	0.000714256	-0.0683333	LS hit	LN hit	Both	V1
103B08	YML051W	GAL80	Verified	0.192067	-0.0644447	0.0132088	-0.0902777	0.125267	-0.075	0.0114938	-0.097		LN hit		V1		1
103B10	YML048W	GSF2	Verified	0.171741	-0.0445	0.0971499	-0.0396107	0.0746065	-0.0643333	0.0145842	-0.048		LN hit
103B11	YML047W-A		Dubious	0.134031	-0.0412777	0.00907325	-0.1345	0.042774	-0.0506667	0.0121475	-0.14	LS hit	LN hit	Both
103C02	YML034C-A		Dubious	0.0304252	-0.160333	0.162417	-0.0831667	0.0699532	-0.179667	0.131236	-0.0813333	LS hit
103C03	YML034W	SRC1	Verified	0.00514311	-0.0660557	0.0344177	-0.102723	0.0034795	-0.0776667	0.0228506	-0.101667	LS hit	LN hit	Both	V1
103C04	YML032C	RAD52	Verified	0.0437793	-0.0476667	0.107769	-0.042889	0.07187	-0.0563333	0.0273004	-0.0426667	LS hit	LN hit	Both	V1	3440				0	0	0	1	0	0
103C05	YML030W	RCF1	Verified	0.0467375	-0.0605	0.0517901	-0.055778	0.0638259	-0.075	0.0182498	-0.064	LS hit	LN hit	Both
103C07	YML028W	TSA1	Verified	0.0941731	-0.0445	0.0965607	-0.0355553	0.0562571	-0.0616667	0.0181531	-0.0463333		LN hit
103C08	YML026C	RPS18B	Verified	0.0297565	-0.0489447	0.0251312	-0.0491667	0.00450181	-0.06	0.0110615	-0.0576667	LS hit	LN hit	Both	V1	3010			RP cluster
103C10	YML020W		Uncharacterized	0.293532	-0.023111	0.091999	-0.034333	0.0258078	-0.034	0.0396724	-0.042	LS hit	LN hit	Both
103C11	YML019W	OST6	Verified	0.0268449	-0.0721663	0.00287705	-0.132333	0.0216032	-0.085	0.000926149	-0.138333	LS hit	LN hit	Both	V1	510, 513, 4141
103C12	YML018C		Verified	0.345666	-0.0307223	0.0116871	-0.0955	0.173507	-0.0386667	0.0129741	-0.107667		LN hit						PAC cluster
103D01	YML017W	PSP2	Verified	0.0172776	-0.176333	0.0159488	-0.0687777	0.0408702	-0.185	0.0410035	-0.0683333	LS hit	LN hit	Both	V1
103D02	YML016C	PPZ1	Verified	0.0240332	-0.0931113	0.0165965	-0.0501113	0.032407	-0.110333	0.00142518	-0.0583333	LS hit	LN hit	Both	V1	3015, 4113
103D03	YML014W	TRM9	Verified	0.00787458	-0.0970003	0.0213236	-0.0656667	0.000907975	-0.107333	0.00106314	-0.0713333	LS hit	LN hit	Both	V1
103D04	YML013W	UBX2	Verified	0.0071907	-0.103167	0.0061864	-0.072389	0.000569274	-0.114667	0.00323693	-0.0786667	LS hit	LN hit	Both	V1	4141
103D05	YML012C-A		Dubious	0.00440213	-0.0765	0.040614	-0.051	0.00687443	-0.0933333	0.0127913	-0.0643333	LS hit	LN hit	Both	V1
103D06	YML012W	ERV25	Verified	0.00725266	-0.115222	0.0147554	-0.0761113	0.00971916	-0.124333	0.00169551	-0.0796667	LS hit	LN hit	Both	V1
103D07	YML011C	RAD33	Verified	0.00104487	-0.105222	0.680187	-0.0195557	0.00247727	-0.115	0.569147	-0.0263333	LS hit
103D08	YML009W-B		Dubious	0.00278195	-0.083667	0.00610706	-0.0637777	0.00997362	-0.0993333	0.00335642	-0.076	LS hit	LN hit	Both	V1
103D10	YML008C	ERG6	Verified	0.020802	-0.0811113	0.0101792	-0.0642227	0.00337743	-0.0863333	0.0316437	-0.071	LS hit	LN hit	Both	V1	100
103D11	YML007W	YAP1	Verified	0.0252903	-0.0721113	0.0797456	-0.0613333	0.00735738	-0.0863333	0.0423787	-0.0736667	LS hit	LN hit	Both	V1		1			0	0	0	0	0	1
103E03	YML003W		Uncharacterized	0.00837482	-0.0623333	0.918812	0.00183333	0.0129532	-0.072	0.677405	-0.006	LS hit
103E04	YML002W	VRL1	Uncharacterized	0.314648	-0.0337777	0.0438824	-0.0411113	0.114505	-0.0416667	0.0152741	-0.046		LN hit
103E05	YMR002W	MIX17	Verified	0.00476679	-0.079722	0.0102171	-0.0552777	0.011179	-0.09	0.00499517	-0.0633333	LS hit	LN hit	Both	V1
103E06	YMR003W	AIM34	Verified	0.0058523	-0.112111	0.0776027	-0.0513337	0.0105855	-0.126	0.0343819	-0.0613333	LS hit	LN hit	Both
103E07	YMR006C	PLB2	Verified	0.015856	-0.0627223	0.0530168	-0.0445003	0.0189776	-0.0766667	0.00476202	-0.054	LS hit	LN hit	Both	V1	564
103E08	YMR007W		Uncharacterized	0.0462719	-0.0692223	0.0404002	-0.07	0.0448047	-0.0853333	0.0266642	-0.081	LS hit	LN hit	Both
103E09	YMR008C	PLB1	Verified	0.083631	-0.0543337	0.0998407	-0.0373337	0.0168127	-0.0646667	0.0506706	-0.0436667	LS hit			V1	564
103E10	YMR009W	ADI1	Verified	0.0528378	-0.055889	0.128571	-0.0405	0.0187177	-0.0626667	0.121828	-0.0473333	LS hit			V1	270
103E11	YMR010W	ANY1	Verified	0.0805511	-0.055056	0.297494	-0.033	0.0326767	-0.069	0.14223	-0.0453333	LS hit
103G01	YMR027W		Verified	0.0199753	-0.0976667	0.879198	-0.003	0.0298414	-0.107	0.37294	-0.017	LS hit
103G02	YMR029C	FAR8	Verified	0.0163644	-0.068278	0.801994	-0.010222	0.0168212	-0.0766667	0.641658	-0.0196667	LS hit
103G03	YMR030W	RSF1	Verified	0.0656598	-0.052611	0.55563	-0.0181667	0.0382301	-0.065	0.401693	-0.0266667	LS hit
103G12	YMR042W	ARG80	Verified	0.128173	-0.051889	0.586592	-0.014389	0.0231365	-0.0656667	0.287595	-0.0256667	LS hit			V1		1
103H06	YMR144W	FDO1	Uncharacterized	0.0347495	-0.154889	0.22223	-0.095333	0.0212225	-0.172333	0.203484	-0.117667	LS hit
103H10	YMR153W	NUP53	Verified	0.0651567	-0.0465557	0.177517	-0.046445	0.0213727	-0.06	0.175874	-0.056	LS hit				3013
103H11	YMR153C-A		Dubious	0.102548	-0.0692223	0.0377518	-0.135556	0.0429925	-0.0796667	0.0539143	-0.143	LS hit	LN hit	Both
103H12	YMR155W		Uncharacterized	0.0155578	-0.0584447	0.0195564	-0.184111	0.00213172	-0.0713333	0.0198988	-0.193667	LS hit	LN hit	Both	V1				iESR cluster
104A07	YMR161W	HLJ1	Verified	0.136781	-0.0765557	0.0609768	-0.0634447	0.0457307	-0.117667	0.0879731	-0.082	LS hit				4141
104A08	YMR162C	DNF3	Verified	0.0394087	-0.146056	0.580842	-0.0522227	0.01058	-0.187667	0.447177	-0.0933333	LS hit
104A10	YMR164C	MSS11	Verified	0.00027317	-0.254	0.00434074	-0.158334	0.000214556	-0.272	0.000269507	-0.170333	LS hit	LN hit	Both	V1	4011				0	0	0	1	0	0
104A11	YMR166C	MME1	Verified	0.0217846	-0.114444	0.844533	0.00738867	0.00979046	-0.143667	0.941348	-0.00266667	LS hit
104A12	YMR167W	MLH1	Verified	0.0038745	-0.184111	0.210353	-0.041667	0.00253148	-0.215	0.147916	-0.05	LS hit				3430
104B10	YMR179W	SPT21	Verified	0.0127	-0.0712224	0.338889	-0.0296667	0.0249648	-0.0893333	0.318982	-0.032	LS hit
104B11	YMR180C	CTL1	Verified	0.090645	-0.0755553	0.830648	0.00705567	0.0428049	-0.103667	0.878578	-0.005	LS hit
104B12	YMR182C	RGM1	Verified	0.0481681	-0.0819997	0.334045	-0.0459997	0.0308717	-0.111667	0.175562	-0.065	LS hit			V1		1
104C01	YMR183C	SSO2	Verified	0.0497403	-0.100111	0.0783679	-0.052445	0.0173021	-0.125333	0.0262545	-0.064	LS hit	LN hit	Both	V1	4130
104C03	YMR185W	RTP1	Verified	0.0804394	-0.047444	0.0425003	-0.0522223	0.0176669	-0.0816667	0.00301244	-0.063	LS hit	LN hit	Both
104C04	YMR186W	HSC82	Verified	0.0940777	-0.0481663	0.172941	-0.0338333	0.0197213	-0.0766667	0.0424097	-0.0486667	LS hit	LN hit	Both	V1	4141
104C05	YMR187C		Uncharacterized	0.463309	-0.0140557	0.0333685	-0.0737223	0.0306214	-0.0446667	0.0630829	-0.097	LS hit	LN hit	Both
104C06	YMR188C	MRPS17	Verified	0.0330048	-0.049556	0.00643483	-0.0812227	0.00663395	-0.0813333	0.0248561	-0.0996667	LS hit	LN hit	Both	V1	3010
104C07	YMR189W	GCV2	Verified	0.704371	-0.00655567	0.388716	-0.0189447	0.0156723	-0.0406667	0.262549	-0.039	LS hit			V1	260, 630, 785, 1200		1
104C12	YMR195W	ICY1	Verified	0.0237118	-0.077833	0.443404	0.0216113	0.012817	-0.107667	0.861466	0.00533333	LS hit
104D01	YMR196W		Uncharacterized	0.0725849	-0.0934447	0.0509651	-0.0687223	0.0290357	-0.128333	0.0213695	-0.0783333	LS hit	LN hit	Both					iESR cluster
104D03	YMR199W	CLN1	Verified	0.0179785	-0.113333	0.0466781	-0.0707777	0.0134818	-0.135333	0.0150185	-0.0773333	LS hit	LN hit	Both	V1	4011, 4111
104D04	YMR201C	RAD14	Verified	0.0256457	-0.0941663	0.0537627	-0.071222	0.0131928	-0.127667	0.0466618	-0.0856667	LS hit	LN hit	Both	V1	3420
104D06	YMR204C	INP1	Verified	0.0222339	-0.0496663	0.0144593	-0.0926667	0.000590529	-0.0836667	0.0550249	-0.115667	LS hit	LN hit	Both
104D08	YMR206W		Uncharacterized	0.023995	-0.0773887	0.0218039	-0.0848333	0.00515715	-0.113667	0.0536961	-0.107	LS hit	LN hit	Both
104D09	YMR207C	HFA1	Verified	0.0156365	-0.0751667	0.697818	-0.013222	0.00412757	-0.108333	0.215953	-0.027	LS hit			V1	61, 620, 640, 1212
104D10	YMR210W	MGL2	Verified	0.0131456	-0.1125	0.924788	0.00444467	0.00714627	-0.142333	0.882715	-0.00766667	LS hit
104D11	YMR214W	SCJ1	Verified	0.0213565	-0.0819447	0.592922	0.0110553	0.00836847	-0.119333	0.9174	-0.00166667	LS hit				4141		1
104E01	YMR216C	SKY1	Verified	0.23804	-0.0337777	0.989828	0.000222333	0.0267969	-0.0593333	0.317162	-0.0143333	LS hit
104E04	YMR222C	FSH2	Verified	0.063014	-0.0773337	0.250941	-0.036278	0.0425889	-0.112	0.150442	-0.0623333	LS hit
104E05	YMR223W	UBP8	Verified	0.268616	-0.0268893	0.0411788	-0.0736113	0.0274782	-0.0586667	0.0671913	-0.093	LS hit	LN hit	Both
104E06	YMR224C	MRE11	Verified	0.1208	-0.066611	0.0638916	-0.0769443	0.0396121	-0.103333	0.0196441	-0.089	LS hit	LN hit	Both	V1	3440, 3450
104E07	YMR225C	MRPL44	Verified	0.0810365	-0.0321113	0.312921	-0.0153337	0.00200288	-0.0656667	0.0312378	-0.0316667	LS hit	LN hit	Both
104E08	YMR226C	ORA1	Verified	0.132787	-0.0378337	0.136948	-0.101056	0.0200657	-0.0703333	0.172817	-0.136333	LS hit				240, 260
104E09	YMR230W	RPS10B	Verified	0.131734	-0.052833	0.411002	-0.0219443	0.028235	-0.0886667	0.0974765	-0.0356667	LS hit				3010			RP cluster
104E10	YMR232W	FUS2	Verified	0.0305144	-0.0807223	0.0591761	0.076833	0.00567057	-0.113667	0.158842	0.0603333	LS hit
104E11	YMR233W	TRI1	Verified	0.0819514	-0.0542223	0.0835943	0.0546663	0.0157891	-0.0896667	0.247447	0.0356667	LS hit
104E12	YMR234W	RNH1	Verified	0.0727572	-0.0626667	0.330266	0.0235	0.00987256	-0.0993333	0.958394	0.00133333	LS hit				3030			PAC cluster
104F01	YMR237W	BCH1	Verified	0.75119	-0.00788867	0.0672232	-0.0722223	0.201905	-0.0443333	0.0198463	-0.0823333		LN hit
104F02	YMR238W	DFG5	Verified	0.093003	-0.057	0.579632	-0.022278	0.014448	-0.0876667	0.374692	-0.0263333	LS hit
104F03	YMR241W	YHM2	Verified	0.225683	-0.0448333	0.0781056	-0.0505553	0.0778735	-0.0706667	0.00674336	-0.0573333		LN hit
104F05	YMR243C	ZRC1	Verified	0.148399	-0.031333	0.00204098	-0.0861667	0.0161416	-0.0626667	0.00263835	-0.101333	LS hit	LN hit	Both					PAC cluster
104F06	YMR244W		Uncharacterized	0.253275	-0.041	0.101687	-0.0566667	0.0364591	-0.0743333	0.0865656	-0.0773333	LS hit
104F08	YMR244C-A	COA6	Verified	0.167663	-0.0300553	0.32336	-0.0865557	0.0130727	-0.0643333	0.311248	-0.127667	LS hit
104F09	YMR246W	FAA4	Verified	0.117718	-0.0505	0.523404	-0.0127223	0.0123279	-0.0766667	0.116174	-0.0246667	LS hit			V1	61, 71, 1212, 4146
104F10	YMR247C	RKR1	Verified	0.2633	-0.0311663	0.0505332	0.0452223	0.0275646	-0.0656667	0.092072	0.0316667	LS hit
104F11	YMR250W	GAD1	Verified	0.119967	-0.0639443	0.778375	0.00688867	0.0247637	-0.102667	0.55865	-0.0133333	LS hit			V1	250, 410, 430, 650			iESR cluster
104F12	YMR251W	GTO3	Verified	0.0613749	-0.086333	0.968224	-0.00155533	0.0280034	-0.118333	0.77327	-0.0106667	LS hit							iESR cluster
104G01	YMR251W-A	HOR7	Verified	0.0116402	-0.144889	0.234771	-0.0656667	0.00408102	-0.178667	0.119779	-0.0846667	LS hit							iESR cluster
104G02	YMR252C	MLO1	Uncharacterized	0.0738842	-0.0909443	0.253323	-0.0546113	0.0305111	-0.118	0.191099	-0.0566667	LS hit
104G04	YMR254C		Uncharacterized	0.0145925	-0.150389	0.0401937	-0.101667	0.00874697	-0.186333	0.0448569	-0.122333	LS hit	LN hit	Both	V1
104G06	YMR258C	ROY1	Verified	0.0404654	-0.0883887	0.0663473	-0.106111	0.01197	-0.126333	0.100889	-0.130667	LS hit			V1	not in KEGG but discussed
104G07	YMR259C	TRM732	Verified	0.112434	-0.063	0.0436303	-0.0961667	0.0345019	-0.101	0.0767339	-0.114	LS hit	LN hit	Both
104G08	YMR261C	TPS3	Verified	0.0468182	-0.0865553	0.176307	-0.150889	0.0242435	-0.123667	0.211849	-0.177333	LS hit				500
104G09	YMR262W		Uncharacterized	0.025851	-0.0747777	0.180413	-0.022111	0.0109163	-0.110667	0.014299	-0.0386667	LS hit	LN hit	Both
104G12	YMR265C		Uncharacterized	0.0714425	-0.086556	0.640808	0.013222	0.022704	-0.124333	0.840606	-0.005	LS hit
104H04	YMR273C	ZDS1	Verified	0.174651	-0.0892777	0.819214	-0.0140553	0.0326881	-0.145333	0.384285	-0.043	LS hit
104H06	YMR275C	BUL1	Verified	0.732014	-0.00911133	0.19481	-0.0453333	0.0110966	-0.033	0.0605962	-0.047	LS hit								0	0	0	1	0	0
104H09	YMR280C	CAT8	Verified	0.153786	-0.0376667	0.391897	-0.0175	0.0107811	-0.0763333	0.232691	-0.0296667	LS hit			V1		1
104H12	YMR285C	NGL2	Verified	0.0211364	-0.158889	0.0147021	-0.152778	0.0178573	-0.188	0.0100825	-0.166333	LS hit	LN hit	Both	V1
105A09	YMR299C	DYN3	Verified	0.118705	-0.0681663	0.0305672	-0.105556	0.0911277	-0.0726667	0.0302033	-0.124667		LN hit
105A11	YMR302C	YME2	Verified	0.0169185	-0.119056	0.0795384	-0.104166	0.0274045	-0.150333	0.0603882	-0.119333	LS hit							iESR cluster
105B01	YMR304W	UBP15	Verified	0.729653	-0.0143887	0.00225951	-0.122166	0.595469	-0.0246667	0.000847493	-0.136		LN hit		V1	3083			iESR cluster
105B07	YNL339C	YRF1-6	Verified	0.0158975	-0.0643333	0.435119	-0.0433333	0.00149935	-0.0776667	0.380346	-0.0533333	LS hit
105B10	YNL335W	DDI2	Verified	0.0119894	-0.105778	0.702895	-0.0102773	0.0266386	-0.126	0.389485	-0.0296667	LS hit				791
105B12	YNL333W	SNZ2	Verified	0.338732	-0.098	0.00859771	-0.137055	0.263584	-0.128	0.00614662	-0.172333		LN hit		V1	750, 1240
105D05	YNL305C	BXI1	Verified	0.0150484	-0.0695003	0.877159	-0.0144447	0.0038463	-0.0816667	0.586887	-0.052	LS hit							iESR cluster
105D06	YNL304W	YPT11	Verified	0.00584757	-0.0937223	0.824647	-0.0122777	0.00400257	-0.109333	0.432162	-0.047	LS hit
105D08	YNL302C	RPS19B	Verified	0.0219436	-0.108666	0.00555352	-0.101667	0.0166517	-0.114333	0.0034356	-0.115667	LS hit	LN hit	Both	V1	3010			RP (renamed from PAC)
105D09	YNL301C	RPL18B	Verified	0.154029	-0.0590557	0.0359011	-0.1095	0.0414722	-0.066	0.0322231	-0.131667	LS hit	LN hit	Both	V1	3010			RP cluster
105D11	YNL298W	CLA4	Verified	0.135262	-0.0407777	0.0258102	-0.141944	0.127988	-0.0606667	0.0249513	-0.156667		LN hit			4011
105E04	YNL293W	MSB3	Verified	0.923117	-0.00222233	0.324569	-0.0255	0.578174	-0.0143333	0.0475994	-0.0433333		LN hit
105E05	YNL292W	PUS4	Verified	0.848361	-0.00455533	0.0449063	-0.046833	0.219499	-0.0223333	0.00755558	-0.0693333		LN hit						PAC cluster
105E06	YNL291C	MID1	Verified	0.149389	-0.0465557	0.0511072	-0.067889	0.0360825	-0.0686667	0.0133917	-0.0983333	LS hit	LN hit	Both
105E08	YNL288W	CAF40	Verified	0.732682	0.006833	0.025648	-0.069389	0.736788	-0.008	0.0198226	-0.086		LN hit			3018
105E09	YNL286W	CUS2	Verified	0.00429225	-0.089	0.0859016	-0.100945	0.00298307	-0.1	0.0567476	-0.129	LS hit
105F02	YNL278W	CAF120	Verified	0.043413	0.0972223	0.0169285	-0.121778	0.0475775	0.0806667	0.0133314	-0.141		LN hit			3018
105F06	YNL270C	ALP1	Verified	0.0198447	-0.0689443	0.133717	-0.0717223	0.00735857	-0.0816667	0.0581799	-0.0893333	LS hit
105F08	YNL266W		Dubious	0.157543	-0.0365557	0.000292793	-0.141667	0.0485761	-0.0493333	1.07548e-05	-0.158667	LS hit	LN hit	Both
105F09	YNL265C	IST1	Verified	0.0289117	-0.0688327	0.0371689	-0.163778	0.0188628	-0.0826667	0.0298147	-0.186333	LS hit	LN hit	Both	V1	4144
105F10	YNL264C	PDR17	Verified	0.35992	-0.0227777	0.0216159	-0.160333	0.278187	-0.039	0.0256785	-0.180333		LN hit
105F11	YNL259C	ATX1	Verified	0.817294	0.00822267	0.00950414	-0.139222	0.792834	-0.012	0.0151505	-0.158667		LN hit
105F12	YNL257C	SIP3	Verified	0.740444	-0.00566667	0.000196596	-0.169444	0.286486	-0.0206667	0.00130207	-0.187333		LN hit
105G05	YNL248C	RPA49	Verified	0.45594	-0.034111	0.00946707	-0.118111	0.424799	-0.0293333	0.011936	-0.122667		LN hit			3020			PAC cluster	0	0	1	0	0	0
105G06	YNL246W	VPS75	Verified	0.139273	-0.0646667	0.0395864	-0.114445	0.0713277	-0.0746667	0.0258114	-0.136333		LN hit
105G07	YOR001W	RRP6	Verified	0.0373259	-0.0950007	0.0432986	-0.144667	0.00865792	-0.0963333	0.0615083	-0.169	LS hit	LN hit	Both	V1	3018			PAC cluster
105G08	YOR002W	ALG6	Verified	0.381395	-0.0242783	0.0109524	-0.193389	0.0419757	-0.038	0.0139872	-0.208	LS hit	LN hit	Both	V1	510
105G09	YOR003W	YSP3	Verified	0.316668	-0.047111	0.0141601	-0.204111	0.14476	-0.058	0.0159454	-0.224333		LN hit		V1	4138
105G10	YOR005C	DNL4	Verified	0.803318	-0.009	0.0212831	-0.142778	0.546961	-0.028	0.0204757	-0.174667		LN hit			3450
105G11	YOR006C	TSR3	Verified	0.507983	-0.0149447	0.0482211	-0.108389	0.305061	-0.027	0.0203954	-0.129667		LN hit
105H05	YOR011W	AUS1	Verified	0.600682	0.010722	0.106273	-0.0604447	0.879455	-0.00233333	0.0330974	-0.0713333		LN hit			2010
105H06	YOR012W		Uncharacterized	0.0691292	-0.045389	0.196475	-0.0637777	0.0102521	-0.0596667	0.120438	-0.0823333	LS hit
105H08	YOR014W	RTS1	Verified	0.189592	-0.0727777	0.023266	-0.145	0.209434	-0.0816667	0.046712	-0.151		LN hit			3015, 4113				0	0	0	1	0	0
105H09	YOR015W		Uncharacterized	0.952058	0.00333333	0.0197606	-0.146445	0.901002	-0.00733333	0.017097	-0.165333		LN hit
105H10	YOR016C	ERP4	Verified	0.23741	-0.0541663	0.00825199	-0.155111	0.19172	-0.073	0.0136772	-0.176		LN hit
105H11	YOR017W	PET127	Verified	0.164457	-0.0253887	0.134363	-0.1185	0.0193508	-0.0406667	0.0984198	-0.145667	LS hit
105H12	YOR018W	ROD1	Verified	0.0638088	-0.082778	0.00606665	-0.198389	0.0211379	-0.101667	0.00157169	-0.231	LS hit	LN hit	Both
106A02	YOR021C	SFM1	Verified	0.736088	0.017222	0.00786351	-0.0897227	0.92557	0.004	0.00700297	-0.119667		LN hit						PAC cluster
106A07	YOR025W	HST3	Verified	0.20286	-0.071389	0.0122201	-0.153611	0.147893	-0.118667	0.00845167	-0.185		LN hit		V1	760, 4213
106A11	YOR029W		Uncharacterized	0.00468292	-0.127778	0.989971	0.000444333	0.0194817	-0.149	0.453887	-0.0276667	LS hit
106B01	YOR031W	CRS5	Blocked reading frame	0.20515	-0.0838333	0.0725652	-0.0656113	0.126834	-0.09	0.0441917	-0.0903333		LN hit
106B05	YOR035C	SHE4	Verified	0.011041	-0.0716667	0.449257	-0.0275553	0.00526812	-0.0973333	0.141862	-0.0556667	LS hit								1	0	1	1	0	0
106B07	YOR037W	CYC2	Verified	0.132392	-0.071611	0.223934	-0.0315553	0.19933	-0.105667	0.040245	-0.0623333		LN hit
106B09	YOR039W	CKB2	Verified	0.0215991	-0.0779997	0.211537	-0.0967777	0.102851	-0.099	0.186952	-0.121	LS hit			V1	3008, 3083, 4139
106C06	YOR050C		Dubious	0.0194025	-0.060167	0.193088	0.0304443	0.0756687	-0.0836667	0.923867	0.003	LS hit
106D01	YOR059C	LPL1	Verified	0.343321	-0.0338333	0.504535	-0.0538333	0.0180609	-0.0503333	0.386995	-0.087	LS hit
106D05	YOR066W	MSA1	Verified	0.0332149	-0.107222	0.479316	0.0255557	0.00911875	-0.132667	0.974548	-0.00133333	LS hit
106E12	YOR087W	YVC1	Verified	0.146407	-0.056667	0.556778	-0.015556	0.195904	-0.0933333	0.0212617	-0.0476667		LN hit
106G01	YOR296W		Uncharacterized	0.0188547	-0.0931667	0.0786063	-0.120889	0.059044	-0.129667	0.0252264	-0.151	LS hit	LN hit	Both
106G02	YOR297C	TIM18	Verified	0.442056	-0.055111	0.0620697	-0.0750003	0.178505	-0.0943333	0.0420352	-0.121333		LN hit
106G12	YOR311C	DGK1	Verified	0.116986	-0.0811667	0.0719031	-0.123333	0.0402903	-0.0873333	0.0515625	-0.158667	LS hit			V1	564
106H02	YOR313C	SPS4	Verified	0.155849	-0.0640557	0.57169	-0.026389	0.0383475	-0.085	0.150551	-0.057	LS hit				4113
106H12	YOR327C	SNC2	Verified	0.189338	-0.0620003	0.0462734	-0.139222	0.0190014	-0.081	0.0421324	-0.185667	LS hit	LN hit	Both	V1	4130
107A01	YOR328W	PDR10	Verified	0.0384993	-0.183111	0.493473	-0.051889	0.0929472	-0.145667	0.734753	-0.026	LS hit			V1	2010
107A03	YOR334W	MRS2	Verified	0.023116	-0.141222	0.161941	-0.0362223	0.24037	-0.0783333	0.598354	-0.0166667	LS hit
107A06	YOR339C	UBC11	Verified	0.0271919	-0.115222	0.61112	-0.0215003	0.278292	-0.0633333	0.939121	0.00366667	LS hit				4120
107A08	YOR342C		Verified	0.00816813	-0.143889	0.0384574	-0.111333	0.0943924	-0.102333	0.201409	-0.0823333	LS hit	LN hit	Both
107A11	YOR346W	REV1	Verified	0.00391673	-0.137611	0.0139694	-0.135278	0.0165254	-0.09	0.0535876	-0.116667	LS hit	LN hit	Both
107B01	YOR348C	PUT4	Verified	0.013194	-0.222111	0.286305	-0.080889	0.0433684	-0.183667	0.408929	-0.0643333	LS hit
107B02	YOR349W	CIN1	Verified	0.00601815	-0.208667	0.403747	-0.0542777	0.0330809	-0.171667	0.649202	-0.033	LS hit
107B03	YOR350C	MNE1	Verified	0.00112389	-0.148444	0.0233328	-0.064444	0.0222478	-0.107333	0.101426	-0.0463333	LS hit	LN hit	Both
107B04	YOR351C	MEK1	Verified	0.00877307	-0.234722	0.0307277	-0.118278	0.0487803	-0.204	0.0884098	-0.096	LS hit	LN hit	Both	V1	4113
107B05	YOR352W	TFB6	Verified	0.0018372	-0.191167	0.214408	-0.0425	0.0134208	-0.154667	0.556067	-0.022	LS hit
107B06	YOR354C	MSC6	Verified	0.00456482	-0.179	0.0896032	-0.0610003	0.00390443	-0.127667	0.211446	-0.0423333	LS hit
107B07	YOR355W	GDS1	Verified	0.000345977	-0.163778	0.00618409	-0.0886113	0.00139239	-0.108333	0.0528968	-0.069	LS hit	LN hit	Both
107B08	YOR356W	CIR2	Verified	0.000223813	-0.171389	0.0303658	-0.084722	0.00607424	-0.125667	0.109691	-0.0586667	LS hit	LN hit	Both
107B09	YOR357C	SNX3	Verified	0.0015455	-0.102166	0.104145	-0.046833	0.013053	-0.055	0.384508	-0.0266667	LS hit			V1	4144
107B10	YOR358W	HAP5	Verified	0.0341697	-0.112945	0.768357	-0.0115003	0.276174	-0.0646667	0.768418	0.013	LS hit			V1		1
107B12	YOR360C	PDE2	Verified	0.0215848	-0.116222	0.44107	0.028889	0.141826	-0.0786667	0.247445	0.0396667	LS hit				230
107C01	YOR363C	PIP2	Verified	0.0432801	-0.150222	0.287869	-0.0561663	0.142996	-0.104	0.551898	-0.0366667	LS hit
107C02	YOR365C		Uncharacterized	0.0105929	-0.203	0.0510784	-0.0503887	0.0570916	-0.171	0.24131	-0.031	LS hit
107C03	YOR367W	SCP1	Verified	0.0111503	-0.169444	0.0615324	-0.0699443	0.0788974	-0.130667	0.209609	-0.0526667	LS hit
107C06	YOR374W	ALD4	Verified	0.045099	-0.057167	0.327513	-0.0176667	0.724087	-0.006	0.767425	0.00633333	LS hit			V1	10, 53, 71, 280, 310, 330, 340, 380, 410, 561, 620, 770, 1240			iESR cluster
107C08	YOR377W	ATF1	Verified	0.0259502	-0.0570557	0.12576	-0.0305003	0.650826	-0.00733333	0.80853	-0.00566667	LS hit
107C10	YOR380W	RDR1	Verified	0.0159599	-0.0612777	0.0822388	-0.0298333	0.316049	-0.0176667	0.449309	-0.009	LS hit			V1		1
107C11	YOR381W	FRE3	Verified	0.0389948	-0.065278	0.0205313	-0.0518333	0.372279	-0.023	0.200154	-0.027	LS hit	LN hit	Both
107D11	YOL008W	COQ10	Verified	0.0900576	-0.0437773	0.0262277	-0.0457773	1	2.22045e-16	0.129618	-0.0236667		LN hit
107E03	YOL014W		Uncharacterized	0.00423602	-0.1025	0.0800581	-0.0415553	0.0797268	-0.055	0.36274	-0.0143333	LS hit
107E05	YOL017W	ESC8	Verified	0.0335019	-0.103278	0.512677	-0.0281113	0.17743	-0.054	0.820349	-0.00933333	LS hit
107E06	YOL018C	TLG2	Verified	0.005873	-0.091056	0.351991	-0.022167	0.0838511	-0.0466667	0.973867	0.000666667	LS hit			V1	4130
107E07	YOL019W	TOS7	Verified	0.000536909	-0.112389	0.0123159	-0.0615553	0.0109535	-0.0656667	0.0199524	-0.0376667	LS hit	LN hit	Both	V1
107E08	YOL020W	TAT2	Verified	0.00181675	-0.119944	0.0307756	-0.063	0.0376906	-0.0773333	0.103001	-0.0453333	LS hit	LN hit	Both
107E09	YOL023W	IFM1	Verified	0.00577375	-0.101722	0.0139866	-0.0535557	0.0544977	-0.0513333	0.136252	-0.0323333	LS hit	LN hit	Both
107E10	YOL024W		Uncharacterized	0.00343809	-0.0900557	0.00887674	-0.061778	0.0969991	-0.0446667	0.0282004	-0.0393333	LS hit	LN hit	Both
107F05	YOL032W	OPI10	Verified	0.0318701	-0.0794443	0.765431	-0.007333	0.154235	-0.033	0.431202	0.0163333	LS hit
107F06	YOL035C		Dubious	0.00201096	-0.111222	0.0784776	-0.0342777	0.00146975	-0.0633333	0.362411	-0.0136667	LS hit
107F07	YOL036W		Uncharacterized	0.0150862	-0.074278	0.198654	-0.0340553	0.250589	-0.027	0.592424	-0.0136667	LS hit
107F08	YOL037C		Dubious	0.00833859	-0.114389	0.050634	-0.0651667	0.051909	-0.0583333	0.148752	-0.038	LS hit
107F09	YOL039W	RPP2A	Verified	0.0114935	-0.0752223	0.0708987	-0.0388893	0.191187	-0.0286667	0.408563	-0.017	LS hit				3010			RP (renamed from PAC)
107G01	YOL044W	PEX15	Verified	0.0110173	-0.130056	0.802588	0.00927767	0.149871	-0.0746667	0.38313	0.036	LS hit
107G06	YOL049W	GSH2	Verified	0.0165868	-0.159778	0.237738	-0.047111	0.0235443	-0.1	0.368743	-0.0256667	LS hit			V1	270, 480, 1240
107G07	YOL050C		Dubious	0.0266766	-0.130722	0.187774	-0.050944	0.0561601	-0.075	0.421802	-0.0286667	LS hit
107G10	YOL052C-A	DDR2	Verified	0.0287638	-0.0913333	0.282871	-0.0451667	0.212319	-0.044	0.584957	-0.0226667	LS hit
107H07	YOL060C	MAM3	Verified	0.0236005	-0.0818337	0.0609366	-0.057056	0.236746	-0.0356667	0.129086	-0.0383333	LS hit
108A12	YOL082W	ATG19	Verified	0.17468	-0.0561107	0.118586	-0.0653333	0.0602394	-0.0623333	0.00660577	-0.0963333		LN hit						iESR cluster
108B05	YPL272C	PBI1	Uncharacterized	0.0240715	-0.199333	0.0758969	-0.215333	0.0622245	-0.212333	0.0714879	-0.24	LS hit
108B08	YPL267W	ACM1	Verified	0.0269899	-0.0868887	0.00806355	-0.107945	0.0122345	-0.103333	0.00224254	-0.142333	LS hit	LN hit	Both	V1
108B10	YPL264C		Uncharacterized	0.15842	-0.0683887	0.543032	-0.012389	0.00744507	-0.0776667	0.169928	-0.0466667	LS hit
108B12	YPL262W	FUM1	Verified	0.00579541	-0.152778	0.0371178	-0.137278	0.000728253	-0.166667	0.00491518	-0.174	LS hit	LN hit	Both	V1	20, 620, 1200
108C05	YPL257W		Uncharacterized	0.118039	-0.0891663	0.0672241	-0.0597777	0.112788	-0.124333	0.0451601	-0.1		LN hit
108E02	YPL225W	CHP1	Verified	0.0207095	-0.082889	0.00572411	-0.088278	0.12756	-0.109667	0.00771939	-0.127	LS hit	LN hit	Both
108E03	YPL223C	GRE1	Verified	0.143032	-0.0927777	0.0161114	-0.116722	0.23364	-0.116	0.00747694	-0.149667		LN hit
108E05	YPL221W	FLC1	Verified	0.0385292	-0.0709443	0.164995	-0.0493333	0.1487	-0.0953333	0.0724282	-0.095	LS hit								0	1	0	0	0	0
108F01	YPL207W	TYW1	Verified	0.571958	-0.0175557	0.799004	-0.00761133	0.20561	-0.029	0.0294989	-0.0466667		LN hit						PAC cluster
108F02	YPL206C	PGC1	Verified	0.734675	-0.0162777	0.0726788	-0.0852223	0.478082	-0.035	0.0131433	-0.129667		LN hit		V1	564, 20, 620, 1200
108F03	YPL205C		Dubious	0.260288	0.0501107	0.0475738	-0.104278	0.59164	0.0353333	0.0214886	-0.154667		LN hit
108F05	YPL202C	AFT2	Verified	0.00763776	-0.120778	0.0166957	-0.126889	0.0590662	-0.156	0.0322761	-0.177667	LS hit	LN hit	Both	V1		1			0	1	0	0	0	0
108G03	YPL192C	PRM3	Verified	0.391687	-0.0192777	0.0725144	-0.1745	0.280481	-0.0333333	0.0289698	-0.228667		LN hit
108G04	YPL191C	MIY2	Verified	0.189126	-0.0752223	0.0517356	-0.165723	0.103738	-0.108333	0.0185685	-0.23		LN hit
108H01	YPL180W	TCO89	Verified	0.964633	-0.00138867	0.00765816	-0.194278	0.783106	-0.012	0.0103844	-0.228667		LN hit							1	0	0	0	0	0
108H02	YPL179W	PPQ1	Verified	0.197521	0.050389	0.0182538	-0.199611	0.753526	0.0196667	0.0116272	-0.252333		LN hit			3015, 4113
108H04	YPL178W	CBC2	Verified	0.679207	0.0141113	0.0087416	-0.160778	0.961654	-0.00333333	0.00225309	-0.201667		LN hit			3013, 3015, 3040
108H05	YPL177C	CUP9	Verified	0.0189245	-0.100945	0.0085038	-0.206945	0.0938413	-0.129667	0.0120568	-0.252	LS hit	LN hit	Both	V1		1
108H12	YPL166W	ATG29	Verified	0.0017104	0.132111	0.216876	-0.0620557	0.00699645	0.111	0.0241596	-0.104		LN hit		V1	4138			iESR cluster
109B07	YPL140C	MKK2	Verified	0.0102792	-0.0979447	0.000131499	0.220389	0.0177741	-0.096	0.00065059	0.161333	LS hit			V1	4011, 4139
109C10	YPL116W	HOS3	Verified	0.00789429	-0.119278	0.0629906	-0.106778	0.0701172	-0.086	0.0252175	-0.139	LS hit	LN hit	Both
109D09	YPL105C	SYH1	Verified	0.045437	-0.0922783	0.402762	-0.0301113	0.00733799	-0.0793333	0.00832164	-0.0793333	LS hit	LN hit	Both
109E01	YPL100W	ATG21	Verified	0.13012	0.0794447	0.487387	-0.028	0.0380166	0.0843333	0.037906	-0.088		LN hit		V1	4136, 4138
109E03	YPL098C	MGR2	Verified	0.310754	0.0407777	0.205078	-0.046889	0.374042	0.0506667	0.0201058	-0.0946667		LN hit
109E09	YBR174C		Dubious	0.705621	-0.0119447	0.545098	-0.013889	0.885334	0.00366667	0.0375476	-0.062		LN hit
109E10	YBR175W	SWD3	Verified	0.216872	-0.0876113	0.141467	-0.108556	0.287423	-0.0733333	0.0356753	-0.176		LN hit			3083
109F03	YBR181C	RPS6B	Verified	0.112321	0.124889	0.230574	-0.0404447	0.138758	0.161333	0.0407318	-0.0986667		LN hit			3010			RP cluster
109F05	YBR183W	YPC1	Verified	0.0754052	0.0499997	0.0252852	-0.0657783	0.16108	0.0576667	0.0169887	-0.129667		LN hit			600			iESR cluster
109F08	YBR186W	PCH2	Verified	0.0346535	-0.0585	0.00365416	-0.0892777	0.248873	-0.0413333	0.00026204	-0.144	LS hit	LN hit	Both
109F09	YBR187W	GDT1	Verified	0.0996327	-0.0970557	0.0435521	-0.151444	0.0288448	-0.0976667	0.0253918	-0.209333	LS hit	LN hit	Both
109F10	YBR188C	NTC20	Verified	0.311337	-0.0565557	0.106622	-0.095556	0.255084	-0.0953333	0.043423	-0.193333		LN hit
109F12	YBR195C	MSI1	Verified	0.839073	0.00644433	0.0648926	-0.062889	0.733472	0.00666667	0.0194637	-0.126333		LN hit			3082, 3083
109G03	YBR200W	BEM1	Verified	0.209959	0.030611	0.506432	-0.0149447	0.157352	0.0416667	0.0101334	-0.0643333		LN hit			4011
109G10	YBR208C	DUR12	Verified	0.0807431	-0.0941113	0.0929511	-0.102611	0.129649	-0.098	0.0230337	-0.176667		LN hit			220, 791
109G12	YBR210W	ERV15	Verified	0.253465	0.0791113	0.393621	-0.0336667	0.10935	0.0843333	0.0181297	-0.0773333		LN hit
109H02	YBR213W	MET8	Verified	1	3.38813e-21	1	3.38813e-21	0.270294	0.012	0.00235313	-0.0566667		LN hit			860, 1240
109H04	YBR214W	SDS24	Verified	0.00722372	-0.128889	0.552974	-0.017722	0.0189244	-0.113667	0.011574	-0.0726667	LS hit	LN hit	Both
110B12	YBR255W	MTC4	Verified	0.00703218	-0.198889	0.457077	0.034722	0.000124102	-0.150667	0.143436	0.0313333	LS hit
110D01	YDR056C	EMC10	Uncharacterized	0.0327872	-0.0990553	0.745297	0.011	0.136697	-0.0833333	0.617123	-0.0213333	LS hit
110E01	YDR073W	SNF11	Verified	0.0104096	-0.119445	0.560711	-0.017722	0.05115	-0.0943333	0.259277	-0.0376667	LS hit
110H01	YDR123C	INO2	Verified	0.48616	-0.022111	0.0911043	-0.0474447	0.8667	-0.007	0.0135488	-0.0843333		LN hit				1	1
111E09	YDR409W	SIZ1	Verified	0.613938	0.0255003	0.0402022	-0.133555	0.924712	0.00833333	0.119384	-0.171667		LN hit			4120
111E12	YDR414C	ERD1	Verified	0.482552	-0.0272777	0.00580623	-0.0864443	0.823874	-0.00866667	0.0195956	-0.0956667		LN hit
112E02	YER020W	GPA2	Verified	0.806323	0.0138887	0.041523	-0.0929447	0.638155	0.0333333	0.0415293	-0.096		LN hit			4113
112F01	YER045C	ACA1	Verified	0.00359627	-0.134556	0.337644	0.0566667	0.0220643	-0.129	0.342183	0.056	LS hit
113B02	YGR139W		Dubious	0.000782539	-0.278	0.337023	-0.093389	0.00517138	-0.262667	0.402062	-0.08	LS hit
113B03	YGR141W	VPS62	Verified	0.000432978	-0.187	0.0012618	-0.156667	0.0055807	-0.177333	0.00903897	-0.146	LS hit	LN hit	Both
113B04	YGR142W	BTN2	Verified	0.0145741	-0.141	0.0194191	-0.136667	0.102529	-0.129667	0.102231	-0.124	LS hit	LN hit	Both
113B10	YGR151C		Dubious	0.0712596	-0.129778	0.242396	-0.0735	0.0259107	-0.12	0.280831	-0.0576667	LS hit							PAC cluster
113B11	YGR152C	RSR1	Verified	0.0554616	-0.0656663	0.0397388	-0.0975	0.143602	-0.057	0.0181683	-0.0903333		LN hit						PAC cluster
113D01	YGR173W	RBG2	Verified	0.980252	0.00133333	0.0337628	-0.185556	0.909633	0.00666667	0.0539475	-0.184333		LN hit						PAC cluster
113D04	YGR178C	PBP1	Verified	0.08868	-0.099056	0.076937	-0.100611	0.0974428	-0.0883333	0.0376168	-0.096		LN hit
113G04	YHL032C	GUT1	Verified	0.50247	-0.056111	0.00846168	-0.150722	0.568322	-0.0606667	0.0424888	-0.139667		LN hit			561
113H05	YHL012W		Uncharacterized	0.0438202	-0.132389	0.704496	-0.0205	0.0577679	-0.121	0.872152	0.00633333	LS hit				40, 52, 500, 520, 1240, 1250
113H06	YHL010C	ETP1	Verified	0.190033	-0.0740557	0.0430321	-0.132278	0.121493	-0.078	0.0408288	-0.142667		LN hit
113H07	YHL009C	YAP3	Verified	0.0308093	-0.0865557	0.252719	-0.069889	0.0068637	-0.078	0.372482	-0.054	LS hit					1
113H09	YHL006C	SHU1	Verified	0.324033	0.022555	0.00106573	-0.217778	0.368751	0.0263333	0.00448072	-0.206		LN hit
113H11	YHR012W	VPS29	Verified	0.0848187	-0.168889	0.00906679	-0.231333	0.127735	-0.158	0.033659	-0.231		LN hit			4144
114A05	YHR022C		Uncharacterized	0.639568	0.0186111	0.947813	-0.00588889	0.000391489	-0.196	0.0143465	-0.175	LS hit	LN hit	Both
114A08	YHR030C	SLT2	Verified	0.018184	-0.231	0.00351426	0.0912222	0.0770451	-0.074	0.190825	-0.143	LS hit			V1	4011, 4138, 4139				0	0	1	0	0	0
114A10	YHR033W		Uncharacterized	0.229242	-0.0836667	0.130345	0.0951111	0.00173815	-0.144	0.355879	-0.05	LS hit				330, 332, 1230
114B03	YHR038W	RRF1	Verified	0.828129	-0.0103333	0.45016	-0.0415556	0.00660347	-0.248667	0.102737	-0.108333	LS hit
114B05	YHR043C	DOG2	Verified	0.626623	-0.0354444	0.165698	0.114167	0.00313674	-0.206667	0.00763275	-0.191667	LS hit	LN hit	Both
114B06	YHR044C	DOG1	Verified	0.68299	0.0512222	0.24812	0.124944	0.270902	-0.110667	0.0322897	-0.121667		LN hit					1
114B07	YHR046C	INM1	Verified	0.951207	0.00683333	0.0422622	0.286667	0.00184472	-0.204	0.040833	-0.087	LS hit	LN hit	Both	V1	562, 4070
114B08	YHR047C	AAP1	Verified	0.0184377	-0.127	0.600414	0.0226667	0.0579702	-0.161333	0.0400773	-0.169333	LS hit	LN hit	Both
114B10	YHR049W	FSH1	Verified	0.410098	-0.0584444	0.0390827	0.243	0.00155247	-0.214667	0.019368	-0.145333	LS hit	LN hit	Both
114B11	YHR049C-A		Dubious	0.876091	0.0188889	0.540377	0.134778	0.0774879	-0.128	0.0241157	-0.093		LN hit
114B12	YHR050W	SMF2	Verified	0.296359	-0.114778	0.712342	-0.0357778	0.724748	-0.016	0.0116579	-0.118333		LN hit
114C01	YHR057C	CPR2	Verified	0.955274	-0.00411111	0.00654197	-0.147444	0.824588	0.00766667	0.89841	0.00733333		LN hit
114C10	YHR079C	IRE1	Verified	0.0156654	-0.177778	0.0623603	0.157556	0.160113	0.0536667	0.333123	0.0923333	LS hit				4141
114C11	YHR080C	LAM4	Verified	0.0209692	-0.130056	0.021531	-0.233167	0.288029	0.039	0.940339	0.00266667	LS hit	LN hit	Both
114C12	YHR081W	LRP1	Verified	0.0807437	-0.112278	0.00809403	-0.2125	0.245946	-0.0476667	0.239095	-0.0576667		LN hit			3018
114D05	YHR093W	AHT1	Uncharacterized	0.00237731	-0.156889	0.25291	-0.0780556	0.0324037	-0.153667	0.135553	-0.078	LS hit
114D07	YHR095W		Dubious	0.384388	-0.0698889	0.431003	0.0588889	0.00768556	-0.0963333	0.285744	0.0513333	LS hit
114D08	YHR096W		Cannot locate	0.00424007	-0.162889	0.715612	-0.0277778	0.828066	-0.0173333	0.983591	-0.001	LS hit
114D09	YHR097C	PAL2	Verified	0.0290878	-0.0725556	0.18285	0.0934444	0.0121737	-0.128667	0.645231	-0.0146667	LS hit							iESR cluster
114D10	YHR100C	GEP4	Verified	0.317991	0.0516111	0.780707	-0.00405555	0.013995	-0.162333	0.538488	-0.036	LS hit			V1	564
114D11	YHR103W	SBE22	Verified	0.0106459	-0.132444	0.209649	0.0996667	0.00140789	-0.121333	0.141354	-0.0353333	LS hit
114D12	YHR104W	GRE3	Verified	0.00685681	-0.174556	0.89531	0.00344444	0.0256981	-0.243	0.0766694	-0.116	LS hit				40			iESR cluster
114E01	YHR105W	YPT35	Verified	0.268698	-0.146667	0.0220041	-0.247667	0.362214	-0.021	0.0486859	-0.0783333		LN hit
114E04	YHR109W	CTM1	Verified	0.185768	-0.0633333	0.987001	-0.000944445	0.170682	0.0436667	0.014572	-0.0653333		LN hit			310
114E05	YHR110W	ERP5	Verified	0.033194	-0.149444	0.986692	-0.00111111	0.528849	-0.0146667	0.361285	-0.032	LS hit
114E07	YHR112C		Verified	0.0446958	-0.143278	0.234779	0.0861111	0.728631	0.009	0.47276	0.025	LS hit							iESR cluster
114E08	YHR113W	APE4	Verified	0.0150241	-0.0918889	0.104917	0.16	0.133306	0.0666667	0.901967	-0.00733333	LS hit
114E09	YHR114W	BZZ1	Verified	0.0251622	-0.0777778	0.152513	0.0598889	0.568662	0.032	0.986675	0.001	LS hit
114E10	YHR115C	DMA1	Verified	0.00975695	-0.169722	0.27425	0.0966111	0.871677	-0.00533333	0.899853	0.013	LS hit
114E11	YHR116W	COX23	Verified	0.0300197	-0.167889	0.386206	0.076	0.362358	0.0313333	0.184508	-0.0366667	LS hit
114F07	YHR130C		Uncharacterized	0.872431	0.0150556	0.111651	0.1845	0.0233043	-0.0773333	0.0678543	0.06	LS hit
114G08	YHR152W	SPO12	Verified	0.0295144	-0.225333	0.08811	0.0810556	0.756891	0.015	0.483868	-0.0306667	LS hit				4111, 4113
114H04	YHR159W	TDA11	Uncharacterized	0.00855703	-0.263778	0.027934	-0.184944	0.343726	-0.0453333	0.44772	-0.0476667	LS hit	LN hit	Both
114H06	YHR161C	YAP1801	Verified	0.00770299	-0.201889	0.977121	0.00122222	0.205778	-0.0943333	0.595924	-0.0483333	LS hit
114H07	YHR163W	SOL3	Verified	0.0257162	-0.223833	0.324924	0.0542222	0.796549	-0.0153333	0.0710328	0.119667	LS hit				30, 1200
114H10	YHR179W	OYE2	Verified	0.390344	-0.0411667	0.00427379	0.313556	0.00329985	-0.150333	0.28582	-0.0666667	LS hit
115A02	YHR189W	PTH1	Verified	0.0393918	-0.124441	0.0913483	-0.108219	0.757234	-0.024	0.74568	0.027	LS hit
115A10	YHR206W	SKN7	Verified	0.0993862	-0.097056	0.0347907	-0.118	0.968602	-0.00266667	0.639367	0.0343333		LN hit				1			0	0	0	0	0	1
115B01	YHR210C		Uncharacterized	0.0224893	-0.144167	0.00296863	-0.239111	0.494087	-0.0536667	0.308477	-0.081	LS hit	LN hit	Both
115B02	YCL001W	RER1	Verified	0.0193092	-0.144111	0.204689	-0.0902222	0.247272	-0.0736667	0.536901	0.055	LS hit
115B07	YCL007C		Dubious	0.027477	-0.102	0.0102046	-0.081111	0.379246	-0.0313333	0.198479	0.054	LS hit	LN hit	Both
115B09	YCL009C	ILV6	Verified	0.121611	-0.151	0.00706391	-0.204889	0.404951	-0.0626667	0.25256	-0.052		LN hit			290, 650, 660, 770, 1210, 1230
115C02	YCL016C	DCC1	Verified	0.117694	-0.0545557	0.02944	-0.147055	0.586363	0.026	0.827353	0.0143333		LN hit
115C10	YCL034W	LSB5	Verified	0.027377	-0.0647223	0.00346415	-0.116722	0.723748	0.017	0.406032	0.0336667	LS hit	LN hit	Both
115D02	YCL040W	GLK1	Verified	0.0480531	-0.0867223	0.00393605	-0.221167	0.761297	-0.019	0.208936	-0.0826667	LS hit	LN hit	Both		10, 51, 52, 500, 520, 1200, 1250			iESR cluster
115D07	YCL047C	POF1	Verified	0.53102	-0.015778	0.00753749	-0.089778	0.282836	0.066	0.335533	0.0583333		LN hit			760
115D09	YCL049C		Uncharacterized	0.422117	0.0423337	0.0372357	-0.103833	0.0796419	0.127	0.409209	0.0393333		LN hit
115E01	YCL056C	PEX34	Verified	0.796928	-0.0198337	0.0355967	-0.159389	0.572619	0.0496667	0.816952	-0.0146667		LN hit
115E02	YCL057W	PRD1	Verified	0.0626813	-0.116	0.00771996	-0.199444	0.106439	-0.0286667	0.284353	-0.0446667		LN hit
115E03	YCL061C	MRC1	Verified	0.0177587	-0.146333	0.0197492	-0.133889	0.462815	-0.039	0.581529	0.0296667	LS hit	LN hit	Both		4111
115E05	YCL063W	VAC17	Verified	0.0771411	-0.101889	0.0316342	-0.116945	0.930933	-0.00566667	0.487441	0.0436667		LN hit
115E07	YCL064C	CHA1	Verified	0.00705861	-0.124333	0.00184994	-0.158611	0.476438	-0.0406667	0.941343	-0.004	LS hit	LN hit	Both		260, 270, 290, 1200, 1230
115E08	YCL069W	VBA3	Verified	0.0238236	-0.114334	0.00152402	-0.116222	0.626959	-0.0283333	0.263419	0.0343333	LS hit	LN hit	Both
115E09	YCR001W		Uncharacterized	0.0499013	-0.075167	0.00098467	-0.203667	0.682981	0.0226667	0.383686	-0.0523333	LS hit	LN hit	Both
115E10	YCR004C	YCP4	Verified	0.00264875	-0.288111	0.00124245	-0.297055	0.0712875	-0.234333	0.131044	-0.176	LS hit	LN hit	Both		130, 1240			iESR cluster
115E11	YCR005C	CIT2	Verified	0.00238254	-0.119	0.00210031	-0.151555	0.488216	-0.0366667	0.89407	-0.007	LS hit	LN hit	Both		20, 630, 1200, 1210, 1230
115E12	YCR006C		Uncharacterized	0.020172	-0.152778	0.00340233	-0.196889	0.397487	-0.0533333	0.44447	-0.042	LS hit	LN hit	Both
115F01	YCR007C	DFP3	Uncharacterized	0.0137992	-0.20833	0.0400265	-0.113222	0.101515	-0.138667	0.633754	0.0233333	LS hit	LN hit	Both
115F02	YCR008W	SAT4	Verified	0.0141767	-0.326552	0.0180431	-0.261778	0.0741398	-0.264667	0.198529	-0.144667	LS hit	LN hit	Both
115F03	YCR009C	RVS161	Verified	0.0329391	-0.146444	0.173595	-0.103722	0.534433	-0.0543333	0.630618	0.0466667	LS hit								0	0	1	1	1	0
115F06	YCR014C	POL4	Verified	0.0263438	-0.188333	0.427618	-0.0786667	0.341792	-0.095	0.39611	0.118333	LS hit				3450
115F07	YCR015C	CTO1	Verified	0.070873	-0.135	0.0132097	-0.142445	0.622248	-0.0353333	0.761269	0.02		LN hit
115F09	YCR017C	CWH43	Verified	0.00797177	-0.173889	0.000419936	-0.194722	0.213441	-0.0843333	0.466693	-0.0443333	LS hit	LN hit	Both
115F10	YCR019W	MAK32	Verified	0.0552011	-0.183	0.00286376	-0.248	0.296125	-0.079	0.228367	-0.0796667		LN hit
115F11	YCR020C	PET18	Verified	0.0301897	-0.161444	0.207883	-0.137889	0.473404	-0.061	0.803235	0.0296667	LS hit
115F12	YCR020C-A	MAK31	Verified	0.00286082	-0.164334	0.000542808	-0.188111	0.220604	-0.0886667	0.343384	-0.0493333	LS hit	LN hit	Both
115G07	YLR128W	DCN1	Verified	0.228799	0.0481113	0.0405373	-0.174833	0.110779	0.122667	0.650294	-0.0346667		LN hit
115G09	YLR131C	ACE2	Verified	0.823452	0.012	0.0049344	-0.221833	0.0671188	0.09	0.107514	-0.0743333		LN hit				1
115G10	YLR133W	CKI1	Verified	0.360265	-0.0456667	0.00215509	-0.243167	0.665349	0.0313333	0.185688	-0.102667		LN hit			564		1
115H07	YLR149C	GID11	Verified	0.528969	-0.049889	0.00401867	-0.159111	0.768568	0.0303333	0.771737	-0.0153333		LN hit						iESR cluster
115H09	YLR151C	PCD1	Verified	0.326016	-0.0566663	0.0385452	-0.150555	0.791899	0.022	0.812822	-0.0203333		LN hit
116B03	YLR182W	SWI6	Verified	0.0398783	-0.086111	0.0051232	-0.0855553	0.0289108	-0.0973333	0.0207114	-0.08	LS hit	LN hit	Both		4011, 4111, 4113	1			0	0	0	1	0	0
116B12	YLR191W	PEX13	Verified	0.00395967	-0.119556	0.357368	-0.027	0.00732171	-0.115333	0.784858	-0.00966667	LS hit				4146
116D03	YLR217W		Dubious	0.248472	-0.0835003	0.00842453	-0.169334	0.305651	-0.08	0.0148011	-0.145667		LN hit
116F03	YKL031W		Dubious	0.494972	-0.0629443	0.0207135	-0.290722	0.358457	-0.0976667	0.0390086	-0.292667		LN hit
116F06	YKL037W	AIM26	Verified	0.225836	-0.052167	0.0294392	-0.159222	0.182719	-0.0443333	0.0413959	-0.126333		LN hit
116F10	YKL041W	VPS24	Verified	0.033686	-0.131055	0.0104344	-0.230611	0.00930683	-0.132333	0.01792	-0.23	LS hit	LN hit	Both		4144				1	0	0	0	0	0
116F11	YKL043W	PHD1	Verified	0.00699503	-0.184334	0.0294222	-0.196	0.00108947	-0.181667	0.0539917	-0.171667	LS hit	LN hit	Both			1
117A02	YKL076C	PSY1	Dubious	0.0280925	-0.107333	0.434047	-0.025222	0.565622	-0.0236667	0.0155067	-0.029	LS hit	LN hit	Both
117A04	YKL079W	SMY1	Verified	0.0323572	-0.184111	0.000765993	0.228556	0.381918	-0.0746667	0.437788	-0.0603333	LS hit				4144, 4814
117A05	YKL080W	VMA5	Verified	0.00877612	-0.224278	0.0604534	0.134944	0.158419	-0.13	0.0551274	-0.166	LS hit				190, 4145			PAC cluster	1	0	0	0	0	0
117A07	YKL084W	HOT13	Verified	0.0112925	-0.247611	0.181691	0.0844447	0.0524675	-0.156333	0.042007	-0.120333	LS hit	LN hit	Both
117A08	YKL085W	MDH1	Verified	0.0267167	-0.222333	0.476642	0.0536667	0.184589	-0.156333	0.443295	0.0833333	LS hit				20, 270, 620, 630, 1200
117A11	YKL091C		Verified	0.000103493	-0.286056	6.26426e-05	0.303222	0.0144492	-0.207	0.111379	-0.141333	LS hit							iESR cluster
117A12	YKL092C	BUD2	Verified	0.0345453	-0.201778	0.0194621	-0.207333	0.155029	-0.104333	0.872028	-0.00733333	LS hit	LN hit	Both
117B03	YKL096W	CWP1	Verified	0.0175132	-0.151444	0.00894318	0.205222	0.444426	-0.055	0.0497244	0.198333	LS hit						1
117B04	YKL097C		Uncharacterized	0.00314476	-0.148334	0.000107505	0.234722	0.229893	-0.063	0.0621208	0.121333	LS hit
117B06	YKL098W	MTC2	Verified	0.0411117	-0.131778	0.843625	-0.00944467	0.399432	-0.0623333	0.211791	0.0803333	LS hit
117B08	YKL101W	HSL1	Verified	0.016259	-0.172833	0.041669	0.125167	0.307528	-0.0916667	0.255455	0.107333	LS hit				4011, 4111
117B10	YKL103C	APE1	Verified	0.0153895	-0.193722	0.0290135	0.155722	0.236717	-0.120333	0.627541	0.0456667	LS hit							iESR cluster
117B11	YKL105C	SEG2	Verified	0.0458979	-0.169333	0.0277668	0.196333	0.32609	-0.099	0.791083	0.0306667	LS hit
117B12	YKL106W	AAT1	Verified	0.0364543	-0.259889	0.0256332	-0.207889	0.183624	-0.150333	0.717369	-0.031	LS hit	LN hit	Both		220, 250, 270, 330, 350, 360, 400, 1200, 1210, 1230
117C01	YKL107W		Verified	0.0360704	-0.116222	0.00743298	0.174111	0.617744	-0.033	0.0568262	0.153667	LS hit
117C02	YKL109W	HAP4	Verified	0.0180649	-0.106278	0.00148589	0.141944	0.409957	-0.041	0.508413	0.0296667	LS hit					1
117C05	YKL116C	PRR1	Verified	0.0450499	-0.162889	0.0220362	-0.216222	0.331388	-0.103	0.79245	-0.025	LS hit	LN hit	Both
117C07	YKL118W		Dubious	0.0136047	-0.181944	0.165852	0.0603337	0.111269	-0.108667	0.203613	-0.105	LS hit
117C09	YKL120W	OAC1	Verified	0.0288078	-0.0943333	0.0810392	-0.0756667	0.645591	-0.00833333	0.00773617	-0.121	LS hit	LN hit	Both		not in KEGG but discussed
117C10	YKL121W	DGR2	Uncharacterized	0.0337687	-0.139667	0.000401518	-0.210111	0.481117	-0.048	0.813061	0.0163333	LS hit	LN hit	Both					iESR cluster
117E05	YKL149C	DBR1	Verified	0.243444	-0.063222	0.481449	0.0221113	0.77616	0.0176667	0.00388272	-0.105333		LN hit
117E07	YKL151C	NNR2	Verified	0.299343	-0.0718333	2.98825e-05	-0.461879	0.491975	0.031	0.441396	-0.0293333		LN hit						iESR cluster
117E08	YKL155C	RSM22	Verified	0.048343	-0.0866667	0.0528662	0.0728887	0.917496	0.00266667	0.053467	0.227333	LS hit
117E09	YKL156W	RPS27A	Verified	0.717723	0.0432227	0.00337114	0.115056	0.439086	0.101333	0.0447173	-0.057		LN hit			3010			RP (renamed from PAC)
117E11	YKL157W	APE2	Verified	0.111304	-0.0945553	0.356477	0.039	0.731502	-0.013	0.0111493	-0.179		LN hit					1
117F03	YKL162C		Uncharacterized	0.0150845	-0.162666	0.0025609	0.172889	0.138071	-0.0916667	0.37043	0.051	LS hit
117F08	YKL168C	KKQ8	Verified	0.0144062	-0.102167	0.00957576	0.109278	0.672416	-0.0226667	0.0648183	0.261333	LS hit
118A01	YGR054W		Verified	0.98514	0.00100033	0.0449585	-0.105222	0.966132	0.003	0.138019	-0.0986667		LN hit						PAC cluster
118A02	YGR055W	MUP1	Verified	0.116084	-0.0332223	1.71738e-08	-0.709434	0.119796	-0.03	1.60362e-07	-0.717667		LN hit
118A06	YGR059W	SPR3	Verified	0.666191	0.0204443	0.0189476	-0.215889	0.526694	0.0246667	0.0175483	-0.226		LN hit			4113
118A09	YGR066C	GID10	Verified	0.454078	-0.058056	0.202253	-0.0579447	0.486339	-0.058	0.0405771	-0.07		LN hit
118A11	YGR068C	ART5	Verified	0.0817945	-0.109222	0.0125415	-0.197111	0.1601	-0.110667	0.0307057	-0.2		LN hit
118A12	YGR069W		Dubious	0.0478976	-0.0514443	0.000217928	-0.177333	0.114365	-0.0533333	0.0023594	-0.181	LS hit	LN hit	Both
118B03	YGR072W	UPF3	Verified	0.0239708	-0.155778	0.733984	0.017333	0.0331424	-0.164333	0.786818	0.0163333	LS hit				3013, 3015
118B04	YGR077C	PEX8	Verified	0.0167433	-0.0735557	0.00128726	-0.136333	0.0555236	-0.072	0.00374458	-0.146333	LS hit	LN hit	Both
118B07	YGR079W		Verified	0.0777022	-0.056722	0.000106065	-0.458444	0.120458	-0.0573333	7.89196e-05	-0.497333		LN hit
118B10	YGR084C	MRP13	Verified	0.174042	-0.0578887	0.0291192	-0.0645	0.226365	-0.056	0.00224594	-0.0723333		LN hit
118B11	YGR085C	RPL11B	Verified	0.13978	-0.0372777	0.0175108	-0.118945	0.0831933	-0.037	0.0147144	-0.125333		LN hit			3010			RP cluster
118C02	YGR096W	TPC1	Verified	0.680966	-0.0147223	0.0345364	-0.071667	0.771676	-0.00966667	0.0130397	-0.073		LN hit
118C03	YGR097W	ASK10	Verified	0.764032	-0.0101113	0.025658	-0.0977223	0.741177	-0.012	0.0320632	-0.102667		LN hit
118C05	YGR101W	PCP1	Verified	0.534671	-0.0107777	0.0263109	-0.0698893	0.363871	-0.01	0.00779746	-0.077		LN hit
118C11	YGR111W		Uncharacterized	0.647747	-0.00988867	0.00934813	-0.0698333	0.489864	-0.0156667	0.0178792	-0.0773333		LN hit
118D04	YOR097C		Uncharacterized	0.888055	0.00422233	0.111372	-0.0490553	0.955804	-0.001	0.0167162	-0.061		LN hit
118E01	YOR109W	INP53	Verified	0.366108	-0.0354447	0.0431368	-0.093889	0.457066	-0.0273333	0.0436437	-0.093		LN hit			562, 4070
118E03	YOR112W	CEX1	Verified	0.0164616	-0.134778	0.189426	-0.0423333	0.0238933	-0.137667	0.113794	-0.0636667	LS hit
118E04	YOR113W	AZF1	Verified	0.140828	-0.0456663	0.0985442	-0.0522773	0.0516466	-0.0533333	0.0156198	-0.0666667		LN hit				1
118E05	YOR114W	CIM1	Verified	0.00546533	-0.0704443	0.0953477	-0.0351667	0.0027207	-0.0693333	0.00703767	-0.045	LS hit	LN hit	Both
118E07	YOR118W	RTC5	Verified	0.00657598	-0.0891667	0.290265	-0.0318887	0.0279395	-0.0956667	0.33417	-0.037	LS hit
118E08	YOR120W	GCY1	Verified	0.101422	-0.084722	0.0179679	-0.104167	0.130086	-0.085	0.0173398	-0.114		LN hit			561
118F03	YOR131C		Verified	0.764868	-0.00861133	0.0487366	-0.0791113	0.748214	-0.0133333	0.0807429	-0.094		LN hit
118F10	YOR138C	RUP1	Verified	0.0967191	-0.063667	0.00669171	-0.102334	0.13089	-0.0673333	0.00421437	-0.120333		LN hit
118F11	YOR139C		Dubious	0.811738	-0.0153337	0.147932	-0.0657227	0.807382	-0.012	0.0308724	-0.0816667		LN hit
118G08	YOR162C	YRR1	Verified	0.94759	-0.003	0.0215627	-0.132334	0.995606	-0.000333333	0.0618767	-0.135667		LN hit				1
118G11	YOR165W	SEY1	Verified	0.777288	0.0120557	4.58135e-06	-0.553944	0.644602	0.0203333	4.35811e-05	-0.559667		LN hit
118H04	YOR171C	LCB4	Verified	0.986167	-0.00127767	0.0174538	-0.132556	0.912352	0.008	0.0245272	-0.136667		LN hit			600, 4148
118H07	YOR175C	ALE1	Verified	0.632105	-0.0299443	0.0323671	-0.172556	0.684058	-0.0296667	0.0656538	-0.171		LN hit			561, 564, 565
118H08	YOR177C	MPC54	Verified	0.0415662	-0.081222	0.036349	-0.0721113	0.171579	-0.079	0.134353	-0.0833333	LS hit	LN hit	Both
118H09	YOR178C	GAC1	Verified	0.902873	0.0117223	0.0493856	-0.173944	0.957338	-0.006	0.0483211	-0.167333		LN hit
118H10	YOR179C	SYC1	Verified	0.743189	0.0112223	0.0204069	-0.1555	0.379456	0.016	0.00706675	-0.156333		LN hit			3015
118H11	YOR180C	DCI1	Verified	0.717424	-0.0235003	0.015947	-0.138167	0.8127	-0.0193333	0.0586713	-0.141333		LN hit			4146
119A07	YOR190W	SPR1	Verified	0.42387	0.0502223	1.81682e-05	-0.599657	0.286987	0.0853333	0.000250784	-0.566		LN hit			500
119A08	YOR191W	ULS1	Verified	0.150713	-0.0547773	0.00128353	-0.211555	0.504637	-0.0326667	0.00762825	-0.179		LN hit
119A09	YOR192C	THI72	Verified	0.899131	0.00372233	0.0341999	-0.106	0.524378	0.025	0.160372	-0.0736667		LN hit
119A10	YOR193W	PEX27	Verified	0.203939	-0.193056	0.0041894	-0.173611	0.28246	-0.149333	0.00313	-0.137667		LN hit
119A11	YOR195W	SLK19	Verified	0.244377	-0.0591113	0.0138706	-0.149834	0.594927	-0.0313333	0.0863806	-0.118		LN hit			4111, 4113
119B06	YOR202W	HIS3	Verified	0.0666788	-0.124111	1.57311e-06	-0.434778	0.123657	-0.105333	4.37566e-05	-0.401333		LN hit			340, 1230
119C06	YOR222W	ODC2	Verified	0.489122	-0.042	0.00397822	-0.236666	0.660357	-0.0193333	0.00240922	-0.202		LN hit
119D03	YOR233W	KIN4	Verified	0.421353	-0.0178333	0.013287	-0.0882777	0.890445	0.002	0.0112508	-0.0536667		LN hit						PAC cluster
119D10	YOR242C	SSP2	Verified	0.178129	-0.0407777	0.0037553	-0.110333	0.591421	-0.012	0.0255212	-0.0763333		LN hit
119F02	YOR283W		Verified	0.0180707	0.0958337	5.05178e-06	-0.482278	0.00858018	0.111	2.57994e-06	-0.454		LN hit
119F06	YOR288C	MPD1	Verified	0.730557	0.016778	0.0046237	-0.110611	0.49032	0.0426667	0.123896	-0.075		LN hit			4141		1
119F08	YJL217W	REE1	Verified	0.685166	-0.026889	0.00995913	-0.254778	0.919155	-0.008	0.0325644	-0.228667		LN hit
119F09	YJL216C	IMA5	Verified	0.990449	-0.000556	0.0342581	-0.124778	0.71236	0.0246667	0.170167	-0.102		LN hit			52, 500
119F11	YJL214W	HXT8	Verified	0.449553	-0.0395553	0.000744016	-0.184222	0.675599	-0.028	0.00102719	-0.138667		LN hit			4113
119F12	YJL212C	OPT1	Verified	0.102588	0.062945	0.0110106	-0.121777	0.056539	0.0816667	0.0420898	-0.100333		LN hit		V2	not in KEGG but discussed		1
119H10	YJL171C	TOH1	Verified	0.00715648	-0.0917773	0.00151659	0.139667	0.152287	-0.0673333	0.00469976	0.17	LS hit
120B06	YJL145W	SFH5	Verified	0.239503	-0.0675557	0.0389504	-0.161611	0.287446	-0.105	0.101848	-0.19		LN hit
120C08	YLR328W	NMA1	Verified	0.0177691	0.0586663	0.04547	-0.058667	0.118625	0.0456667	0.0363212	-0.0613333		LN hit			760, 1240
120E02	YLR400W		Dubious	0.0326682	-0.062944	0.981254	0.000945	0.0411366	-0.072	0.709232	0.0176667	LS hit							PAC cluster
120E06	YLR404W	SEI1	Verified	0.982853	-0.000444	0.0261301	-0.0511107	0.560971	-0.0156667	0.0405074	-0.054		LN hit
120E08	YLR407W	GAG1	Uncharacterized	0.389254	-0.017722	0.0809057	-0.0336667	0.151473	-0.033	0.0369743	-0.0333333		LN hit			not in KEGG but discussed
120E09	YLR408C	BLS1	Verified	0.981875	-0.000833667	0.0104462	-0.0780557	0.62619	-0.0163333	0.0222835	-0.0813333		LN hit
120E10	YLR410W	VIP1	Verified	0.853134	0.004722	0.0298069	-0.0605553	0.476039	-0.0146667	0.0148547	-0.0623333		LN hit			4070
120E11	YLR412W	BER1	Verified	0.135903	-0.0453333	0.0920656	-0.0355	0.0450621	-0.0623333	0.194321	-0.0346667	LS hit							PAC cluster
120E12	YLR413W	INA1	Verified	0.237664	-0.037222	0.338911	-0.0286663	0.0409787	-0.0493333	0.155818	-0.0286667	LS hit						1	PAC cluster
120F11	YDR151C	CTH1	Verified	0.036295	-0.0772223	0.0537485	-0.0402777	0.0117973	-0.088	0.135796	-0.0386667	LS hit
120G01	YDR153C	ENT5	Verified	0.156796	-0.0884447	0.080553	-0.111889	0.090457	-0.0766667	0.0426915	-0.084		LN hit			4144
120G04	YDR156W	RPA14	Verified	0.743268	-0.009889	0.110837	-0.041	0.449668	-0.02	0.0498039	-0.0393333		LN hit			3020
120G05	YDR157W		Uncharacterized	0.00685856	-0.104667	0.0905123	-0.0848333	0.0152285	-0.134333	0.0721398	-0.0953333	LS hit
120G08	YDR161W	ACL4	Verified	0.246669	-0.0273333	0.118164	-0.0472223	0.0328307	-0.0583333	0.0655769	-0.059	LS hit							PAC cluster
120H04	YDR178W	SDH4	Verified	0.640636	-0.0283887	0.020634	-0.158667	0.534798	-0.0443333	0.0124746	-0.170667		LN hit			20, 190, 1200
120H05	YDR179C	CSN9	Verified	0.0491734	-0.139556	0.0122061	-0.218889	0.050633	-0.138333	0.010051	-0.219333	LS hit	LN hit	Both
120H07	YDR181C	SAS4	Verified	0.205334	-0.0648887	0.0229695	-0.138889	0.070057	-0.0733333	0.0366414	-0.132667		LN hit
120H08	YDR183W	PLP1	Verified	0.817068	0.00750033	0.00775638	-0.137	0.772191	-0.00933333	0.00502387	-0.148333		LN hit
120H11	YDR186C	SND1	Verified	0.133326	-0.0772217	0.017379	-0.164889	0.107577	-0.091	0.0166751	-0.177333		LN hit			3060
121A01	YDR192C	NUP42	Verified	0.334191	0.0299443	0.027335	-0.198278	0.174579	0.0373333	0.0824795	-0.166		LN hit
121A02	YDR193W		Dubious	0.495348	-0.019556	0.00179438	-0.202445	0.448074	-0.019	0.000646208	-0.185		LN hit
121A05	YDR199W		Dubious	0.197926	-0.0677777	0.0452381	-0.0888887	0.133697	-0.0763333	0.0418248	-0.0856667		LN hit
121B05	YDR217C	RAD9	Verified	0.138447	-0.071111	0.0322642	-0.102555	0.198495	-0.0646667	0.0490088	-0.0963333		LN hit			4111, 4113
121B07	YDR219C	MFB1	Verified	0.513023	-0.0155	0.00318122	-0.0972223	0.574405	-0.0133333	0.0266803	-0.0893333		LN hit
121B08	YDR220C		Dubious	0.222511	-0.0321663	0.0183868	-0.100833	0.155424	-0.041	0.0169124	-0.103667		LN hit
121B11	YDR222W		Uncharacterized	0.499596	-0.0267223	0.00163225	-0.137945	0.572469	-0.032	0.00287231	-0.131667		LN hit
121B12	YDR223W	CRF1	Verified	0.141212	-0.047222	0.0538974	-0.073222	0.071364	-0.048	0.0345298	-0.067		LN hit
121C04	YDR231C	COX20	Verified	0.227974	0.048278	0.0413279	-0.099722	0.147005	0.0433333	0.0111596	-0.1		LN hit
121C07	YDR237W	MRPL7	Verified	0.517351	0.0222227	0.00155433	-0.167	0.248828	0.036	0.00717859	-0.163		LN hit			3010
121E02	YER066C-A		Dubious	0.816018	-0.00505533	0.0185767	-0.069222	0.803975	0.00733333	0.0496706	-0.0596667		LN hit
121G01	YJL204C	RCY1	Verified	0.000935181	-0.196667	0.551754	-0.042778	0.0023144	-0.189333	0.657475	-0.0386667	LS hit
121G09	YLR228C	ECM22	Verified	0.00741764	-0.100556	0.0909371	-0.0393333	0.000716773	-0.101667	0.114767	-0.0273333	LS hit					1
121H01	YLR238W	FAR10	Verified	0.659171	0.0254443	0.0040744	-0.196667	0.627143	0.025	0.0108254	-0.181333		LN hit
121H08	YLR252W		Dubious	0.276066	-0.0601113	0.00469942	-0.229778	0.209746	-0.0573333	0.0162843	-0.225667		LN hit						iESR cluster
121H09	YLR253W	CQD2	Verified	0.00637447	-0.120556	0.151647	-0.1405	0.0281496	-0.109667	0.241135	-0.129	LS hit
122A08	YLR266C	PDR8	Verified	0.157042	-0.028833	0.120475	-0.026333	0.0462295	-0.0386667	0.0548653	-0.0306667	LS hit					1
122A09	YLR267W	BOP2	Uncharacterized	0.0317598	-0.0572223	0.149088	-0.026778	0.0213827	-0.0626667	0.162063	-0.0213333	LS hit							iESR cluster
122C09	YLR297W		Verified	0.0915375	-0.0416663	0.104654	-0.0369443	0.0482844	-0.0496667	0.100524	-0.034	LS hit
122E03	YGL194C	HOS2	Verified	0.0344181	-0.064778	0.0880056	-0.0935	0.0376159	-0.0733333	0.115906	-0.0976667	LS hit
122F01	YGL208W	SIP2	Verified	0.0429625	-0.0612223	0.848439	-0.00327767	0.0342977	-0.0666667	0.819588	-0.004	LS hit							iESR cluster
122F05	YGL212W	VAM7	Verified	0.0212537	-0.0663327	0.744662	-0.00949967	0.00124425	-0.079	0.485895	-0.0146667	LS hit				4130, 4138
123A08	YGL263W	COS12	Verified	0.0937334	0.0641113	0.0427636	0.0622223	0.545916	0.0186667	0.0425517	-0.0496667		LN hit
123A09	YGR001C	EFM5	Verified	0.777983	-0.0100003	0.218261	0.056111	0.260237	-0.0436667	0.0433235	-0.0663333		LN hit
123A10	YGR003W	CUL3	Verified	0.506795	-0.0164443	0.164394	0.0321113	0.0819593	-0.0503333	0.0244639	-0.0843333		LN hit			4120
123A11	YGR004W	PEX31	Verified	0.622661	-0.0228333	0.837945	-0.0102223	0.111213	-0.0706667	0.0451323	-0.130667		LN hit
123B02	YGR008C	STF2	Verified	0.085918	0.0471667	0.175098	0.0515	0.667205	0.009	0.0411273	-0.0546667		LN hit						iESR cluster
123C04	YPL090C	RPS6A	Verified	0.877489	-0.004	0.88318	-0.00672233	0.186777	-0.0406667	0.0219339	-0.121333		LN hit			3010			RP cluster
123C05	YPL089C	RLM1	Verified	0.978658	-0.0005	0.201473	0.038222	0.151643	-0.0343333	0.0222456	-0.0656667		LN hit			4011	1
123C11	YPL080C		Uncharacterized	0.283573	-0.0197777	0.0871049	0.038	0.0100641	-0.052	0.0124082	-0.0753333	LS hit	LN hit	Both
123D04	YPL072W	UBP16	Verified	0.013054	0.148444	0.0711512	0.0581667	0.0397585	0.0953333	0.00580727	-0.0536667		LN hit
123E09	YPL055C	LGE1	Verified	0.980735	-0.000666667	0.031454	0.0727777	0.0570839	-0.0333333	0.0338675	-0.0386667		LN hit
123F03	YPL049C	DIG1	Verified	0.508289	-0.035611	0.37645	-0.0583887	0.288573	-0.0633333	0.04798	-0.149667		LN hit			4011	1
123F04	YPL048W	CAM1	Verified	0.566616	-0.0306663	0.447287	0.0230003	0.165746	-0.083	0.00391235	-0.1		LN hit
123G01	YPL037C	EGD1	Verified	0.85796	0.00377767	0.387615	-0.026889	0.127788	-0.032	0.028307	-0.136333		LN hit						PAC cluster
123G04	YPL032C	SVL3	Verified	0.568388	0.0146107	0.564657	-0.0174447	0.575605	-0.0206667	0.0228628	-0.124		LN hit							0	1	0	0	0	0
123H04	YPL018W	CTF19	Verified	0.0405053	0.0963893	0.328498	0.0403893	0.0870684	0.0526667	0.0440215	-0.0833333		LN hit
123H09	YPL009C	RQC2	Verified	0.827002	0.003611	0.033695	0.0630557	0.0420687	-0.0303333	0.170539	-0.0443333	LS hit
124A05	YPR002W	PDH1	Verified	0.00657804	-0.147556	0.454917	-0.0297777	0.0151899	-0.212333	0.520671	-0.028	LS hit				640
124A06	YPR003C		Uncharacterized	0.00173169	-0.218389	0.120902	-0.049389	0.00712775	-0.260667	0.0634298	-0.045	LS hit
124A08	YPR005C	HAL1	Verified	0.0109783	-0.0819447	0.0498747	-0.092889	0.0113115	-0.123333	0.095792	-0.0846667	LS hit	LN hit	Both
124A11	YPR111W	DBF20	Verified	0.271624	-0.0558337	0.0653187	-0.046667	0.09019	-0.0866667	0.0319122	-0.0296667		LN hit			4111
124B02	YPR116W	RRG8	Verified	0.239053	0.0300557	0.0373564	-0.085444	0.321796	-0.019	0.0676687	-0.0773333		LN hit
124B05	YPR120C	CLB5	Verified	0.362811	-0.038944	0.0568737	-0.0443887	0.138069	-0.0876667	0.0223391	-0.0426667		LN hit			4011, 4111, 4113
124B08	YPR123C		Dubious	0.243861	0.0253893	0.0303882	-0.0638887	0.338284	-0.0216667	0.0634035	-0.0576667		LN hit
124B09	YPR124W	CTR1	Verified	0.864621	0.00466633	0.0588437	-0.051111	0.0645043	-0.0443333	0.0303341	-0.053		LN hit
124C01	YPR127W		Verified	0.671065	-0.00833333	0.0248931	-0.051611	0.00734201	-0.0586667	0.0151729	-0.0513333	LS hit	LN hit	Both		750
124C02	YPR128C	ANT1	Verified	0.00882941	-0.0608333	0.000880387	-0.117444	0.000951673	-0.108	0.00205156	-0.114667	LS hit	LN hit	Both
124C03	YPR129W	SCD6	Verified	0.13444	-0.0408887	0.0753263	-0.0810557	0.00488658	-0.0963333	0.0575201	-0.0826667	LS hit
124C04	YPR130C		Dubious	0.351145	-0.027833	0.0109899	-0.1305	0.0956888	-0.0743333	0.0138584	-0.123		LN hit
124C08	YPR135W	CTF4	Verified	0.0028758	-0.0947773	0.00955763	-0.110444	0.00710244	-0.144333	0.00435869	-0.102667	LS hit	LN hit	Both
124C09	YPR138C	MEP3	Verified	0.1356	-0.041167	0.0098371	-0.112389	0.00973151	-0.085	0.00979622	-0.103667	LS hit	LN hit	Both
124C10	YPR139C	LOA1	Verified	0.185487	-0.0425003	0.0354111	-0.084556	0.0719783	-0.0993333	0.0344588	-0.0746667		LN hit			561, 564
124C11	YPR140W	TAZ1	Verified	0.706293	-0.0169443	0.0249224	-0.109722	0.113184	-0.0576667	0.0251467	-0.0946667		LN hit			564
124D03	YPR147C		Verified	0.0313394	-0.058611	0.0275836	0.0516667	0.00327049	-0.0916667	0.00578886	0.0583333	LS hit
124D04	YPR148C		Verified	0.0951395	-0.043611	0.469227	0.015	0.0175783	-0.088	0.389172	0.0156667	LS hit
124D05	YPR149W	NCE102	Verified	0.201728	-0.0235	0.341559	0.0197777	0.00595464	-0.0646667	0.175524	0.025	LS hit							iESR cluster
124D06	YPR150W		Dubious	0.337851	-0.0354443	0.912521	-0.00294433	0.0383574	-0.071	0.838586	0.00433333	LS hit							iESR cluster
124D07	YPR152C	URN1	Verified	0.936437	-0.001889	0.377225	0.014389	0.0213843	-0.0423333	0.18393	0.015	LS hit
124D09	YPR154W	PIN3	Verified	0.0754233	-0.0440557	0.44862	0.0163887	0.0153505	-0.0853333	0.263301	0.0223333	LS hit
124D11	YPR156C	TPO3	Verified	0.418729	-0.018167	0.292392	0.0282777	0.0491988	-0.0673333	0.353544	0.0303333	LS hit
124E03	YPR160W	GPH1	Verified	0.43988	-0.0135557	0.274682	0.0183883	0.0130822	-0.0603333	0.201077	0.019	LS hit				500
124E06	YPR166C	MRP2	Verified	0.256139	-0.0363333	0.615105	0.0167223	0.0388823	-0.0816667	0.574187	0.017	LS hit				3010
124E08	YPR170C		Dubious	0.464793	-0.0285553	0.654248	0.0075	0.0236683	-0.07	0.58588	0.00833333	LS hit
124E09	YPR171W	BSP1	Verified	0.0254971	-0.0475	0.127519	-0.0325553	0.000646674	-0.094	0.133486	-0.0306667	LS hit				not in KEGG but discussed
124F02	YPR184W	GDB1	Verified	0.624009	0.0102223	0.0127332	-0.0609997	0.168717	-0.039	0.0101525	-0.0586667		LN hit			500			iESR cluster
124F03	YPR185W	ATG13	Verified	0.179798	-0.027222	0.0411152	-0.051222	0.0406001	-0.072	0.0507241	-0.0496667	LS hit	LN hit	Both		4136, 4138
124F04	YPR188C	MLC2	Verified	0.70141	0.006667	0.0405868	-0.0508887	0.124204	-0.0416667	0.0290804	-0.0526667		LN hit
124F08	YPR193C	HPA2	Verified	0.755436	-0.00588867	0.967995	0.000722	0.0459662	-0.051	0.838159	0.00333333	LS hit				470
124G09	YCR099C		Uncharacterized	0.828106	-0.004278	0.776673	0.00999967	0.0318485	-0.0513333	0.689855	0.0126667	LS hit
124G12	YCR102C		Uncharacterized	0.506261	-0.0206113	0.116467	-0.0373893	0.0255166	-0.0566667	0.0706047	-0.031	LS hit
125A02	YER091C-A		Dubious	0.088082	-0.123445	0.41294	0.0196663	0.000316949	-0.138333	0.317329	0.0323333	LS hit
125A03	YER144C	UBP5	Verified	0.697961	0.0611113	0.00724383	-0.0885553	0.354779	0.257	0.0441425	-0.0806667		LN hit			4144				0	0	1	0	0	0
125A07	YFR032C-A	RPL29	Verified	0.0587734	-0.153556	0.235707	-0.0470557	0.0297269	-0.145333	0.501978	-0.0283333	LS hit				3010			called RP by SGD as of 10.13.17
125A09	YFR034C	PHO4	Verified	0.0812474	-0.1235	0.0231222	-0.0476667	0.00154757	-0.0883333	0.112854	-0.0313333	LS hit	LN hit	Both		4111	1
125A11	YFR036W	CDC26	Verified	0.0965732	-0.161	0.00909235	-0.115444	0.0158941	-0.202333	0.0322284	-0.108	LS hit	LN hit	Both		4111, 4113, 4120				0	0	0	1	0	0
125B02	YFR041C	ERJ5	Verified	0.273223	-0.0655557	0.0326752	-0.0722223	0.543493	-0.0656667	0.0505849	-0.058		LN hit
125B06	YFR046C	CNN1	Verified	0.314274	-0.0488887	0.0121619	-0.0805	0.0728368	-0.105	0.0381932	-0.0676667		LN hit
125B12	YFR055W	IRC7	Verified	0.881612	0.00561133	0.0183017	-0.0934997	0.0214834	0.029	0.108851	-0.082		LN hit			270, 450, 1230
125C02	YFR056C		Dubious	0.0298512	-0.115	0.00850237	-0.103889	0.0229728	-0.160667	0.000679064	-0.087	LS hit	LN hit	Both
125C03	YFR057W		Verified	0.0532814	-0.0763887	0.0190581	-0.093667	0.301317	-0.092	0.141406	-0.077		LN hit
125C04	YGR219W		Dubious	0.0131526	-0.062889	0.00206036	-0.0933893	0.104643	-0.0836667	0.0261513	-0.0786667	LS hit	LN hit	Both
125C05	YGR220C	MRPL9	Verified	0.0876462	-0.0636667	0.0192311	-0.082778	0.112198	-0.0856667	0.119361	-0.0663333		LN hit			3010
125C07	YGR222W	PET54	Verified	0.214845	-0.043	0.0455976	-0.083111	0.198188	-0.0596667	0.131182	-0.0663333		LN hit
125C08	YGR223C	HSV2	Verified	0.938184	0.00144467	0.0375218	-0.065222	0.496607	-0.0203333	0.0748138	-0.048		LN hit
125C09	YGR224W	AZR1	Verified	0.029254	-0.0800557	0.00193144	-0.131889	0.00584301	-0.0806667	0.00178878	-0.114333	LS hit	LN hit	Both
125C11	YGR226C		Dubious	0.125518	-0.043278	0.0250234	-0.096667	0.0698288	-0.0553333	0.0493334	-0.0836667		LN hit
125C12	YGR227W	DIE2	Verified	0.340038	-0.0152223	0.00286768	-0.0946667	0.187905	-0.0216667	0.00076832	-0.077		LN hit			510
125D02	YGR229C	SMI1	Verified	0.266644	-0.063222	0.0549805	0.0762223	0.0398044	-0.123	0.0402645	0.087	LS hit							PAC cluster	0	0	0	1	0	0
125E04	YGR247W	CPD1	Verified	0.0415265	-0.0538333	0.534844	0.0133887	0.31531	-0.0536667	0.292139	0.026	LS hit
125F02	YBL010C	LAA2	Verified	0.0637804	-0.060722	0.00336567	-0.104278	0.35034	-0.0736667	0.017418	-0.09		LN hit
125F09	YBL019W	APN2	Verified	0.265595	-0.0408887	0.00412856	-0.0907217	0.670025	-0.0286667	0.017848	-0.0773333		LN hit
125H01	YBL044W		Uncharacterized	0.843502	0.0116107	0.00249674	-0.152556	0.221818	0.0623333	0.0251179	-0.125		LN hit
125H02	YBL045C	COR1	Verified	0.189904	-0.065778	0.0401647	-0.100056	0.0511151	-0.121333	0.0676386	-0.0973333		LN hit			190
125H04	YBL046W	PSY4	Verified	0.675043	0.009389	0.0203714	-0.092111	0.798475	-0.00666667	0.0490998	-0.0756667		LN hit
125H07	YBL049W	MOH1	Verified	0.0791505	0.0502777	0.00406811	-0.114278	0.0772369	0.042	0.0232044	-0.101333		LN hit						iESR cluster
126B01	YBL068W	PRS4	Verified	0.0731532	-0.106333	0.0160394	-0.104278	0.0767466	-0.105333	0.026005	-0.0973333		LN hit			30, 230, 1200, 1230			PAC cluster
126C01	YBL085W	BOI1	Verified	0.117347	-0.0442773	0.0678853	-0.0701663	0.0271171	-0.048	0.109134	-0.0713333	LS hit
126C04	YBL087C	RPL23A	Verified	0.104471	-0.0321667	0.00168681	-0.0870553	0.108956	-0.0403333	0.0284087	-0.0816667		LN hit			3010			RP cluster	0	1	1	0	0	0
126C06	YBL089W	AVT5	Verified	0.19274	-0.0356667	0.214648	-0.0304447	0.0439882	-0.037	0.318123	-0.0156667	LS hit
126D01	YGL005C	COG7	Verified	0.362896	-0.0355003	0.0114991	-0.0896113	0.213182	-0.0423333	0.0891187	-0.0833333		LN hit
126D02	YGL006W	PMC1	Verified	0.0352855	-0.067	0.0555191	-0.0991113	0.0402719	-0.0773333	0.0279315	-0.0853333	LS hit	LN hit	Both					iESR cluster
126D03	YGL007W	BRP1	Uncharacterized	0.182812	-0.042	0.342747	-0.0303337	0.0129249	-0.0443333	0.50143	-0.0263333	LS hit
126D04	YGL010W	MPO1	Verified	0.0618657	-0.0703333	0.0178229	-0.0741667	0.112636	-0.066	0.0100827	-0.0593333		LN hit						iESR cluster
126D12	YGL024W		Dubious	0.0112202	-0.0914997	0.0128288	-0.0981667	0.0542382	-0.0876667	0.144218	-0.0796667	LS hit	LN hit	Both
126E01	YGL025C	PGD1	Verified	0.128536	-0.0365553	0.285171	-0.0263337	0.0286163	-0.0453333	0.309237	-0.0163333	LS hit								0	0	0	1	0	0
126E02	YGL026C	TRP5	Verified	0.32081	-0.0260001	0.0452226	-0.0667777	0.391457	-0.0183333	0.206893	-0.0353333		LN hit			260, 400, 1230
126F01	YGL041C		Dubious	0.523083	0.0134443	0.0146107	-0.141611	0.6649	0.01	0.0931836	-0.117		LN hit
126F02	YGL042C		Dubious	0.332997	-0.0369443	0.0639375	-0.100889	0.225728	-0.05	0.0371481	-0.102		LN hit
126F07	YGL050W	TYW3	Verified	0.466636	-0.0191113	0.0133996	-0.079111	0.134697	-0.0263333	0.00610858	-0.0686667		LN hit
126F10	YGL056C	SDS23	Verified	0.122704	-0.0362773	0.0304138	-0.082722	0.114342	-0.0416667	0.114214	-0.0833333		LN hit
126F11	YGL057C	GEP7	Verified	0.0173401	-0.0831113	0.082833	-0.134667	0.0575603	-0.0803333	0.130231	-0.163333	LS hit
126G01	YGL059W	PKP2	Verified	0.13709	-0.0836113	0.0183395	-0.1485	0.174887	-0.0816667	0.0553524	-0.135667		LN hit						iESR cluster
126G02	YGL060W	YBP2	Verified	0.0806491	-0.0962777	0.022353	-0.0861667	0.01724	-0.113333	0.0320666	-0.091	LS hit	LN hit	Both
126G06	YGL066W	SGF73	Verified	0.126851	-0.0518893	0.416454	-0.0245003	0.0132648	-0.0536667	0.555922	-0.0173333	LS hit
126H02	YGL079W	KXD1	Verified	0.780276	-0.0218887	0.0305065	-0.120444	0.767458	-0.0283333	0.0771475	-0.110667		LN hit
126H12	YGL089C	MF(ALPHA)2	Verified	0.578595	-0.0191667	0.00337515	-0.1825	0.420383	-0.0246667	0.0011006	-0.181		LN hit			4011		1
127A04	YNL233W	BNI4	Verified	0.00514323	-0.149056	0.0437112	-0.0582223	0.0611898	-0.077	0.666775	0.0106667	LS hit	LN hit	Both
127A05	YNL229C	URE2	Verified	0.00743718	-0.1015	0.0164956	-0.092278	0.322576	-0.031	0.590809	-0.0153333	LS hit	LN hit	Both		480
127A06	YNL228W		Dubious	0.0078428	-0.0887783	0.00439677	-0.135223	0.554407	-0.0133333	0.0819566	-0.0583333	LS hit	LN hit	Both					PAC cluster
127A08	YNL224C	SQS1	Verified	0.015138	-0.0935557	0.113467	-0.0517777	0.594456	-0.022	0.688382	0.0166667	LS hit
127A09	YNL218W	MGS1	Verified	0.0231759	-0.119056	0.0803135	-0.0793333	0.260244	-0.052	0.641894	-0.0206667	LS hit
127A10	YNL217W	PPN2	Verified	0.0326834	-0.101556	0.160654	-0.0546107	0.392276	-0.0313333	0.636103	0.013	LS hit
127A11	YNL215W	IES2	Verified	0.00201191	-0.122833	0.0292917	-0.0925	0.0497957	-0.0563333	0.259186	-0.0286667	LS hit	LN hit	Both		3082
127B01	YNL212W	VID27	Verified	0.263713	-0.083778	0.00742064	-0.078111	0.753658	-0.0246667	0.727392	-0.009		LN hit
127B02	YNL211C	MRX7	Uncharacterized	0.00994372	-0.149111	4.16989e-05	-0.189223	0.0993123	-0.079	0.00864621	-0.119333	LS hit	LN hit	Both
127B03	YNL210W	MER1	Verified	0.00129942	-0.122055	0.00933817	-0.143278	0.0227385	-0.054	0.143337	-0.065	LS hit	LN hit	Both				1
127B04	YNL206C	RTT106	Verified	0.0825551	-0.102333	0.0405011	-0.112	0.611141	-0.0236667	0.538532	-0.0246667		LN hit
127B05	YNL205C		Dubious	0.0560811	-0.156945	0.00240338	-0.164889	0.376264	-0.0766667	0.0864505	-0.098		LN hit
127B06	YNL204C	SPS18	Verified	0.00555988	-0.095111	0.00147028	-0.184833	0.369558	-0.0223333	0.0512746	-0.123667	LS hit	LN hit	Both
127B07	YNL202W	SPS19	Verified	0.0170364	-0.113055	0.00994726	-0.107945	0.21108	-0.0516667	0.393848	-0.0396667	LS hit	LN hit	Both		4146		1
127B08	YNL203C		Dubious	0.111969	-0.0934443	0.00227477	-0.179111	0.666668	-0.027	0.0644351	-0.103		LN hit
127B09	YNL201C	PSY2	Verified	0.00181766	-0.143722	0.00181918	-0.138722	0.0672624	-0.078	0.140085	-0.0683333	LS hit	LN hit	Both
127B10	YNL200C	NNR1	Verified	0.0434412	-0.158056	0.101737	-0.110778	0.165227	-0.107333	0.418791	-0.0553333	LS hit							iESR cluster
127B12	YNL198C		Dubious	0.866782	-0.007889	0.0230166	-0.184444	0.291672	0.0656667	0.134104	-0.111667		LN hit
127C01	YNL197C	WHI3	Verified	0.032677	-0.168	0.048471	-0.123555	0.174197	-0.0806667	0.443694	-0.0496667	LS hit	LN hit	Both
127C02	YNL196C	SLZ1	Verified	0.000435067	-0.139722	0.00066337	-0.134334	0.0168279	-0.07	0.0665511	-0.0573333	LS hit	LN hit	Both
127C04	YNL195C		Uncharacterized	0.0110788	-0.133778	0.0555066	-0.101222	0.18911	-0.0516667	0.692657	-0.0173333	LS hit							iESR cluster
127C05	YNL194C		Verified	0.0026718	-0.128166	0.0159538	-0.149055	0.0576808	-0.0673333	0.169497	-0.0766667	LS hit	LN hit	Both					iESR cluster
127C06	YNL193W		Uncharacterized	0.000269494	-0.1945	0.0042393	-0.193	0.00292361	-0.124667	0.0812824	-0.132	LS hit	LN hit	Both
127C07	YNL191W	DUG3	Verified	0.00775327	-0.118111	0.00586931	-0.137	0.147775	-0.05	0.122272	-0.066	LS hit	LN hit	Both
127C08	YNL190W		Verified	0.00260091	-0.231444	0.000288505	-0.186	0.0305754	-0.163	0.0402523	-0.110333	LS hit	LN hit	Both
127C09	YNL187W	SWT21	Verified	0.00810041	-0.115389	0.00386416	-0.146111	0.23764	-0.0536667	0.157306	-0.0816667	LS hit	LN hit	Both
127C10	YNL185C	MRPL19	Verified	0.00210884	-0.148445	0.00323152	-0.0787223	0.043499	-0.08	0.730506	-0.00833333	LS hit	LN hit	Both		3010				0	1	0	0	0	0
127C11	YNL184C		Uncharacterized	0.00214105	-0.143	0.0620276	-0.072389	0.0217843	-0.0863333	0.680527	-0.0116667	LS hit
127C12	YNL183C	NPR1	Verified	0.00112586	-0.119778	0.00428306	-0.111056	0.0973451	-0.05	0.241319	-0.0346667	LS hit	LN hit	Both					iESR cluster
127D01	YNL180C	RHO5	Verified	0.0159253	-0.106056	0.00702963	-0.163	0.0940302	-0.0496667	0.102829	-0.09	LS hit	LN hit	Both		not in KEGG but discussed
127D02	YNL179C		Dubious	0.00370075	-0.123778	0.00521271	-0.127112	0.021534	-0.065	0.0150875	-0.0626667	LS hit	LN hit	Both
127D03	YNL177C	MRPL22	Verified	0.00781099	-0.120611	0.0557379	-0.105167	0.0839979	-0.049	0.461129	-0.0333333	LS hit
127D05	YNL175C	NOP13	Verified	0.00481388	-0.177389	0.0133682	-0.192389	0.0331056	-0.105	0.0752214	-0.110667	LS hit	LN hit	Both					PAC cluster
127D06	YNL173C	MDG1	Verified	0.000639884	-0.122111	0.000604864	-0.149778	0.0235451	-0.0526667	0.0600543	-0.084	LS hit	LN hit	Both
127D07	YNL170W		Dubious	0.000836185	-0.160167	0.0013863	-0.157889	0.0183029	-0.0876667	0.010947	-0.0776667	LS hit	LN hit	Both
127D08	YNL168C	FMP41	Uncharacterized	0.00679841	-0.148611	0.00538054	-0.127167	0.142219	-0.0866667	0.179432	-0.065	LS hit	LN hit	Both		350
127D09	YNL167C	SKO1	Verified	0.00453631	-0.131222	0.00412325	-0.148556	0.183069	-0.067	0.170561	-0.0853333	LS hit	LN hit	Both		4011	1
127D10	YNL160W	YGP1	Verified	0.0437841	-0.131111	0.0524201	-0.118778	0.397504	-0.0626667	0.476882	-0.0546667	LS hit							iESR cluster
127D11	YNL159C	ASI2	Verified	0.00880554	-0.172	0.0518807	-0.0969443	0.10852	-0.111333	0.464161	-0.042	LS hit
127D12	YNL157W	IGO1	Verified	0.0157228	-0.0950557	0.0280272	-0.0830553	0.550187	-0.0176667	0.600665	-0.019	LS hit	LN hit	Both
127E01	YNL155W	CUZ1	Verified	0.00519997	-0.086611	0.00961219	-0.092278	0.168648	-0.0163333	0.444261	-0.023	LS hit	LN hit	Both
127E02	YNL154C	YCK2	Verified	0.000803126	-0.117944	0.00575745	-0.103778	0.0208289	-0.051	0.0458285	-0.0343333	LS hit	LN hit	Both		4011, 4392
127E03	YNL148C	ALF1	Verified	0.00276083	-0.121222	0.0104682	-0.088111	0.0126139	-0.052	0.702019	-0.00666667	LS hit	LN hit	Both						0	0	1	0	0	0
127E04	YKL191W	DPH2	Verified	0.0266771	-0.081	0.0678955	-0.0622223	0.930585	-0.00266667	0.603651	0.0183333	LS hit
127E05	YKL197C	PEX1	Verified	0.002179	-0.117222	0.0395883	-0.137667	0.0465119	-0.051	0.291809	-0.058	LS hit	LN hit	Both		4146
127E07	YKL198C	PTK1	Verified	0.00877849	-0.124389	0.0276183	-0.0939997	0.120426	-0.062	0.448559	-0.032	LS hit	LN hit	Both
127E08	YKL201C	MNN4	Verified	0.00278276	-0.122111	0.00241995	-0.105611	0.109711	-0.0483333	0.0842483	-0.0383333	LS hit	LN hit	Both				1
127E09	YKL205W	LOS1	Verified	0.00189276	-0.158944	0.000873491	-0.173667	0.0257868	-0.078	0.00815217	-0.0916667	LS hit	LN hit	Both		3013			PAC cluster
127E10	YKL206C	ADD66	Verified	0.000744621	-0.143778	0.000949242	-0.123278	0.00527361	-0.0723333	0.0379686	-0.0513333	LS hit	LN hit	Both
127E11	YKL207W	EMC3	Verified	0.0137778	-0.119944	0.0771099	-0.0874443	0.227168	-0.0476667	0.987037	-0.000666667	LS hit
127F03	YKL213C	DOA1	Verified	0.430908	-0.031778	0.0430483	-0.103222	0.353299	0.0376667	0.393668	-0.045		LN hit			4141				0	0	1	1	0	0
127F04	YKL214C	YRA2	Verified	0.450153	-0.018222	0.0278805	-0.115333	0.0209192	0.0633333	0.404928	-0.0236667		LN hit
127F05	YKL216W	URA1	Verified	0.0506256	-0.0586667	0.00194361	-0.152722	0.728357	0.00933333	0.0481676	-0.07		LN hit			240, 1240
127F06	YKL217W	JEN1	Verified	0.0134491	-0.0956113	0.000514166	-0.185222	0.241226	-0.0253333	0.010958	-0.115667	LS hit	LN hit	Both
127F07	YKL218C	SRY1	Verified	0.00150021	-0.112	0.0817923	-0.0867777	0.0870825	-0.0456667	0.562284	-0.0226667	LS hit
127F08	YKL221W	MCH2	Verified	0.000409586	-0.131333	0.00102807	-0.180111	0.0815309	-0.0623333	0.0457393	-0.103333	LS hit	LN hit	Both
127F09	YKL222C		Verified	0.00203969	-0.0950553	0.000700078	-0.176722	0.166137	-0.0226667	0.0364365	-0.1	LS hit	LN hit	Both			1
127F10	YKR001C	VPS1	Verified	0.0255397	-0.109334	0.00125571	-0.159667	0.408329	-0.0296667	0.153404	-0.0656667	LS hit	LN hit	Both						0	1	0	0	1	1
127F11	YKR003W	OSH6	Verified	0.0365703	-0.0855003	0.026752	-0.126	0.488546	-0.0206667	0.264649	-0.048	LS hit	LN hit	Both
127F12	YKR005C		Uncharacterized	0.0105304	-0.100334	0.00609411	-0.171667	0.240378	-0.0263333	0.0584092	-0.101667	LS hit	LN hit	Both
127G03	YKR009C	FOX2	Verified	0.0114583	-0.113722	0.00109103	-0.1735	0.111688	-0.039	0.015471	-0.098	LS hit	LN hit	Both		410, 640, 1200			iESR cluster
127G05	YKR012C		Dubious	0.00230764	-0.118778	0.00289612	-0.133167	0.0551751	-0.0543333	0.115145	-0.0616667	LS hit	LN hit	Both
127G06	YKR013W	PRY2	Verified	0.00141927	-0.156444	0.0017961	-0.243167	0.0351502	-0.082	0.0434622	-0.170667	LS hit	LN hit	Both
127G07	YKR014C	YPT52	Verified	0.00194085	-0.140222	0.00117694	-0.153445	0.0741356	-0.07	0.0964699	-0.0823333	LS hit	LN hit	Both		4144, 4145, 4148
127G08	YKR015C		Uncharacterized	0.0320712	-0.163389	0.00402805	-0.129944	0.180013	-0.099	0.16495	-0.0576667	LS hit	LN hit	Both
127G09	YKR016W	MIC60	Verified	0.000908379	-0.194222	0.000308608	-0.207	0.0058886	-0.123667	0.0118341	-0.137333	LS hit	LN hit	Both
127G10	YKR017C	HEL1	Verified	0.0022608	-0.181389	0.00831976	-0.168167	0.0598018	-0.111667	0.147744	-0.0883333	LS hit	LN hit	Both
127G11	YKR018C		Verified	0.000418506	-0.185944	0.00613032	-0.147333	0.0273103	-0.113333	0.144967	-0.069	LS hit	LN hit	Both
127G12	YKR020W	VPS51	Verified	0.00421701	-0.145778	0.00153517	-0.182222	0.0623007	-0.074	0.00605278	-0.111333	LS hit	LN hit	Both
127H04	YKR026C	GCN3	Verified	0.00954922	-0.145667	0.00295244	-0.208111	0.0946918	-0.0673333	0.001567	-0.129333	LS hit	LN hit	Both					PAC cluster
127H05	YKR030W	GMH1	Verified	0.381452	-0.0441667	0.0371628	-0.166444	0.870599	0.01	0.276662	-0.098		LN hit
127H06	YKR031C	SPO14	Verified	0.00969743	-0.110722	0.0232081	-0.202611	0.0997509	-0.042	0.136104	-0.14	LS hit	LN hit	Both		564, 565, 4144
127H07	YKR032W		Uncharacterized	0.000628629	-0.168611	0.00905562	-0.203166	0.00613721	-0.094	0.0801803	-0.132667	LS hit	LN hit	Both
127H08	YKR033C		Dubious	0.0101111	-0.240444	0.00976459	-0.224333	0.0554005	-0.164	0.0768385	-0.148667	LS hit	LN hit	Both
127H09	YKR035C	OPI8	Dubious	0.0193017	-0.224333	0.0113954	-0.241556	0.068739	-0.195333	0.0686297	-0.17	LS hit	LN hit	Both
127H11	YKR043C	SHB17	Verified	0.00264663	-0.150333	0.00518092	-0.221334	0.109776	-0.0826667	0.0323747	-0.158	LS hit	LN hit	Both					PAC cluster
128A07	YKR052C	MRS4	Verified	0.837852	0.00455567	0.0162677	-0.0924447	0.713292	0.00866667	0.0398275	-0.0983333		LN hit
128A09	YKR056W	TRM2	Verified	0.709099	0.0153333	0.0123353	-0.133167	0.793728	-0.0103333	0.00703424	-0.131		LN hit						PAC cluster
128A10	YKR057W	RPS21A	Verified	0.484297	0.026833	0.0154096	-0.123667	0.868195	0.00633333	0.0327436	-0.123333		LN hit			3010			RP cluster
128A11	YKR058W	GLG1	Verified	0.143406	-0.0435557	0.0693085	-0.0949443	0.339818	-0.0366667	0.00531935	-0.0963333		LN hit			500		1	iESR cluster
128A12	YKR059W	TIF1	Verified	0.722093	-0.022278	0.0440611	-0.0953333	0.458701	-0.048	0.0488701	-0.0883333		LN hit						RP cluster
128E02	YDR279W	RNH202	Verified	0.909546	-0.00572233	0.851974	0.005889	0.0160875	-0.0713333	0.991069	0.000666667	LS hit
128F09	YDR306C	PFU1	Verified	0.781791	0.0119447	0.0177766	-0.0765	0.526689	-0.0243333	0.158789	-0.0743333		LN hit
128F10	YDR307W	PMT7	Uncharacterized	0.52767	-0.023111	0.0315245	-0.0755553	0.0702092	-0.0636667	0.0172716	-0.077		LN hit			514, 515
128G06	YDR317W	HIM1	Verified	0.398443	0.0396663	0.0404094	-0.0786663	0.653154	0.0133333	0.12854	-0.0806667		LN hit
128G08	YDR319C	YFT2	Uncharacterized	0.0771118	-0.0932223	0.0328587	-0.119111	0.0471686	-0.123667	0.0665079	-0.114	LS hit	LN hit	Both
128G09	YDR320C	SWA2	Verified	0.607519	-0.022778	0.0180364	-0.0700003	0.00514375	-0.081	0.0924665	-0.07	LS hit	LN hit	Both
128G10	YDR321W	ASP1	Verified	0.878244	-0.005167	0.267751	-0.0535557	0.208217	-0.0313333	0.0343869	-0.0626667		LN hit			250, 460			PAC cluster
128H08	YDR336W	MRX8	Verified	0.134553	-0.0771113	0.00460439	-0.169278	0.077323	-0.0563333	0.0302834	-0.169333		LN hit
128H10	YIL001W		Uncharacterized	0.173822	-0.0613333	0.0407189	-0.117333	0.0831843	-0.0803333	0.0172635	-0.123		LN hit
129E08	YFL027C	GYP8	Verified	0.00653833	-0.134111	0.206558	0.048111	0.0847973	-0.114667	0.334014	0.0706667	LS hit
130A05	YGR259C		Dubious	0.901811	-0.0102777	0.0685061	-0.130833	0.706729	-0.0293333	0.0406351	-0.127333		LN hit
130A09	YGR266W		Verified	0.241402	-0.107778	0.0201052	-0.234666	0.307017	-0.106	0.0356419	-0.235		LN hit
130A10	YGR268C	HUA1	Verified	0.171058	-0.1125	0.0181995	-0.2255	0.209727	-0.111	0.0280743	-0.234333		LN hit
130B09	YGR287C	IMA1	Verified	0.0716085	-0.129111	0.00266143	-0.0884443	0.0992086	-0.125333	0.00806044	-0.0863333		LN hit			52, 500
130C02	YHR079C-A	SAE3	Verified	0.990324	0.000389	0.0415041	-0.105389	0.990524	-0.000333333	0.0931049	-0.108667		LN hit
130C04	YIR017C	MET28	Verified	0.221094	-0.0423889	0.394368	0.0445557	0.0416422	-0.0406667	0.248918	0.034	LS hit					1
130D06	YIR033W	MGA2	Verified	0.0812679	-0.108445	0.184992	0.0812224	0.0357178	-0.086	0.0216454	0.097	LS hit
130E04	YKR035W-A	DID2	Verified	0.020397	-0.152111	0.888828	-0.011222	0.0282241	-0.157	0.655432	-0.0326667	LS hit				4144
130F01	YKR076W	ECM4	Verified	0.71916	-0.059333	0.0421533	-0.367444	0.848753	-0.037	0.116406	-0.320333		LN hit						iESR cluster
130F03	YKR078W	VPS501	Verified	0.000269905	-0.391667	0.178933	-0.180333	0.00062529	-0.396667	0.168397	-0.196	LS hit
130F04	YKR080W	MTD1	Verified	0.00919989	-0.269556	0.00762717	-0.266222	0.0145438	-0.282667	0.011269	-0.283667	LS hit	LN hit	Both		670
130F05	YKR082W	NUP133	Verified	0.0856681	-0.192	0.880157	-0.0145557	0.0470085	-0.205333	0.798451	-0.0226667	LS hit				3013				0	0	0	1	0	0
130F06	YKR084C	HBS1	Verified	0.150105	-0.0828333	0.0430255	-0.127722	0.192237	-0.0793333	0.0556193	-0.117		LN hit			3015
130F08	YMR063W	RIM9	Verified	0.0692389	-0.097667	0.988071	0.000666667	0.0356036	-0.111	0.646185	-0.0173333	LS hit
130G07	YMR075C-A		Verified	0.152834	-0.133778	0.453925	0.0795553	0.0470435	-0.157	0.504256	0.0586667	LS hit
130H06	YMR086C-A		Dubious	0.437647	-0.0177777	0.0158939	-0.113334	0.415699	-0.0176667	0.00739356	-0.114667		LN hit
130H08	YMR087W	PDL32	Verified	0.0415205	-0.0792777	0.455518	-0.0166667	0.0124669	-0.081	0.62674	-0.0163333	LS hit
130H10	YMR089C	YTA12	Verified	0.0441551	-0.159556	0.767527	-0.019	0.0355567	-0.161667	0.590447	-0.0356667	LS hit
130H11	YMR090W		Uncharacterized	0.0235476	-0.101444	0.372198	-0.035889	0.00738492	-0.102667	0.390157	-0.0413333	LS hit							iESR cluster
132A01	YLR040C	AFB1	Verified	0.183051	-0.133445	0.0197953	-0.284778	1	1.11022e-16	0.0158934	-0.29		LN hit
132A02	YLR041W		Dubious	0.0101042	-0.195	0.00227338	-0.344555	1	1.11022e-16	0.0124796	-0.316667	LS hit	LN hit	Both
132A04	YLR052W	IES3	Verified	0.337577	-0.0766667	0.0461737	-0.191611	1	-1.11022e-16	0.0893083	-0.188667		LN hit			3082
132A05	YMR142C	RPL13B	Verified	2.22671e-05	0.449667	0.0169117	-0.0554447	1	-2.77556e-17	0.19852	-0.065		LN hit			3010			RP cluster
132A09	YMR209C		Uncharacterized	0.000436702	-0.369222	0.516488	-0.065222	1	0	0.56801	-0.0693333	LS hit
132A10	YMR271C	URA10	Verified	0.261717	-0.113832	0.0220558	-0.358887	1	-2.22045e-16	0.0544159	-0.440667		LN hit			240, 1240			iESR cluster
132A12	YMR306W	FKS3	Verified	0.00317726	-0.154555	0.0393394	-0.105278	1	0	0.0711811	-0.093	LS hit	LN hit	Both		500, 4011
132B01	YMR311C	GLC8	Verified	0.00960379	-0.199222	0.000658914	-0.252445	1	1.11022e-16	0.00548074	-0.243667	LS hit	LN hit	Both
132B02	YMR312W	ELP6	Verified	0.507799	0.0556667	0.0120979	-0.215778	1	0	0.0490899	-0.233333		LN hit
132B04	YMR315W		Verified	0.00243657	-0.249166	0.000848314	-0.183111	1	2.22045e-16	0.00801543	-0.18	LS hit	LN hit	Both					iESR cluster
132B05	YMR316C-A		Uncharacterized	6.01546e-06	-0.428722	0.115509	-0.085389	1	0	0.207635	-0.081	LS hit
132B06	YMR316C-B		Dubious	0.0126801	-0.154444	0.124257	-0.0739997	1	1.11022e-16	0.204362	-0.054	LS hit
132B07	YMR316W	DIA1	Verified	0.0771679	-0.182443	0.0818743	-0.192721	1	-2.22045e-16	0.0430717	-0.123333		LN hit
132B08	YMR317W		Uncharacterized	0.534492	0.0227217	0.0337141	-0.123611	1	1.11022e-16	0.104414	-0.125667		LN hit
132B09	YMR318C	ADH6	Verified	0.00156672	-0.277445	0.0683607	-0.121889	1	-1.11022e-16	0.0442002	-0.127667	LS hit	LN hit	Both		10, 40, 53, 561, 620, 1240
132B10	YMR319C	FET4	Verified	0.14699	-0.0928887	0.0452236	-0.166944	1	1.11022e-16	0.0887834	-0.175		LN hit
132B11	YMR320W		Uncharacterized	0.0427587	-0.168889	0.101283	-0.0808333	1	2.22045e-16	0.14851	-0.079	LS hit
132C01	YNL252C	MRPL17	Verified	0.000243996	0.390889	0.0166179	-0.0849443	1	2.77556e-17	0.250663	-0.098		LN hit
132C02	YNL279W	PRM1	Verified	0.0128792	-0.163834	0.0274453	-0.118945	1	2.22045e-16	0.0686945	-0.123333	LS hit	LN hit	Both
132C03	YNL300W	TOS6	Uncharacterized	0.0362294	-0.149778	0.0200069	-0.226444	1	1.11022e-16	0.0398912	-0.216667	LS hit	LN hit	Both
132C05	YOL016C	CMK2	Verified	0.00504011	-0.127778	0.391628	-0.0340557	1	1.11022e-16	0.161334	-0.041	LS hit
132C06	YOR096W	RPS7A	Verified	6.26319e-05	0.401	0.0117082	-0.103278	1	-1.11022e-16	0.0837665	-0.0826667		LN hit			3010			RP (renamed from PAC)
132C10	YPL132W	COX11	Verified	0.813465	-0.0139447	0.00372773	-0.205666	1	2.22045e-16	0.00598212	-0.228667		LN hit			190
132C12	YML124C	TUB3	Verified	0.0229622	-0.169277	0.00829299	-0.097833	1	0	0.0749369	-0.098	LS hit	LN hit	Both		4145, 4814
132D01	YML070W	DAK1	Verified	0.0218976	-0.116167	0.0813934	-0.154389	1	2.22045e-16	0.128536	-0.144667	LS hit				51, 561, 680, 1200
132D03	YML074C	FPR3	Verified	0.0212088	-0.107167	0.199861	-0.0723887	1	0	0.267281	-0.0706667	LS hit
132D04	YML090W		Dubious	0.0433065	-0.223778	0.150333	-0.167333	1	1.11022e-16	0.108115	-0.206	LS hit
132D05	YML094W	GIM5	Verified	0.0464855	-0.156444	0.30623	-0.0641113	1	-1.11022e-16	0.368996	-0.0523333	LS hit								1	1	1	0	0	0
132D06	YML095C	RAD10	Verified	0.00964847	-0.178778	0.0524956	-0.139611	1	0	0.0181044	-0.145667	LS hit	LN hit	Both		3420
132D08	YML097C	VPS9	Verified	0.00106305	0.218445	0.0454174	-0.0685553	1	1.11022e-16	0.107228	-0.0773333		LN hit			not in KEGG but discussed
132D11	YML100W-A		Uncharacterized	0.150721	-0.109111	0.0487343	-0.164278	1	2.22045e-16	0.0975773	-0.161667		LN hit
132E01	YML101C-A		Dubious	0.0154892	-0.120889	1.12698e-05	-0.283556	1	1.11022e-16	0.000149364	-0.284333	LS hit	LN hit	Both
132E02	YML102W	CAC2	Verified	0.00645711	-0.184333	0.011664	-0.167333	1	2.22045e-16	0.0115452	-0.171333	LS hit	LN hit	Both
132E03	YML103C	NUP188	Verified	0.00204898	-0.293	0.0901011	-0.116111	1	3.33067e-16	0.0559048	-0.113	LS hit				3013
132E05	YML106W	URA5	Verified	0.0409564	-0.115889	0.106441	-0.0932223	1	1.11022e-16	0.0836736	-0.101667	LS hit				240, 1240			PAC cluster
132E06	YML107C	PML39	Verified	0.0560674	-0.136889	0.0121017	-0.144056	1	2.22045e-16	0.0509021	-0.135667		LN hit
132E07	YML108W		Verified	0.0537285	-0.075	0.0140002	-0.128889	1	-2.22045e-16	0.0561335	-0.127333		LN hit
132E08	YML109W	ZDS2	Verified	0.00594051	-0.180222	0.00413184	-0.166389	1	0	0.011592	-0.175	LS hit	LN hit	Both
132E09	YML110C	COQ5	Verified	0.693114	0.0163333	0.0114216	-0.133111	1	1.11022e-16	0.0397962	-0.147333		LN hit			130, 1240			iESR cluster
132E10	YML111W	BUL2	Verified	0.0938801	-0.0971113	0.000297778	-0.232945	1	2.22045e-16	0.000732998	-0.239667		LN hit
132E12	YML113W	DAT1	Verified	8.30923e-08	-0.699555	0.036467	-0.164778	1	2.22045e-16	0.0614212	-0.165667	LS hit	LN hit	Both
132F01	YML116W	ATR1	Verified	0.00846959	-0.153833	0.00683544	-0.185056	1	2.22045e-16	0.0160096	-0.184	LS hit	LN hit	Both
132F02	YML117W	NAB6	Verified	0.00492598	-0.157111	0.000203331	-0.222111	1	2.22045e-16	0.000213366	-0.223667	LS hit	LN hit	Both
132F03	YML116W-A		Dubious	1.23941e-05	-0.511111	0.00137604	-0.164834	1	1.11022e-16	0.000841896	-0.174	LS hit	LN hit	Both
132F04	YML118W	NGL3	Verified	0.00400397	-0.198222	0.00494738	-0.191	1	1.11022e-16	0.0114027	-0.186333	LS hit	LN hit	Both
132F05	YML119W		Uncharacterized	0.00583807	-0.181333	0.00181863	-0.1405	1	1.11022e-16	0.00450836	-0.146667	LS hit	LN hit	Both
132F06	YML120C	NDI1	Verified	0.0954986	-0.045611	0.034999	-0.110833	1	1.11022e-16	0.13208	-0.107667		LN hit			190
132F08	YML122C		Uncharacterized	0.753526	0.00822267	0.00973258	-0.174889	1	0	0.0336587	-0.166333		LN hit
132F09	YML123C	PHO84	Verified	0.0534773	-0.0927777	0.0111439	-0.204333	1	-2.22045e-16	0.00942087	-0.216667		LN hit			not in KEGG but discussed		1
132F10	YML128C	MSC1	Verified	5.12827e-05	-0.338111	0.00125516	-0.208556	1	1.11022e-16	0.0216464	-0.201667	LS hit	LN hit	Both					iESR cluster
132F11	YML129C	COX14	Verified	0.428671	-0.113888	0.0371053	-0.326665	1	-1.11022e-16	0.0296974	-0.331667		LN hit
132F12	YML131W		Verified	0.520013	-0.0410553	0.00246167	-0.245778	1	2.22045e-16	0.00358836	-0.250333		LN hit					1	iESR cluster
132G01	YMR004W	MVP1	Verified	0.342515	-0.0540557	0.0251169	-0.141722	1	1.11022e-16	0.0410674	-0.141333		LN hit
132G02	YMR095C	SNO1	Verified	0.000639878	-0.196555	0.0149143	-0.123389	1	1.11022e-16	0.0272682	-0.130667	LS hit	LN hit	Both		750, 1240
132G03	YMR096W	SNZ1	Verified	7.93079e-07	-0.709556	0.000879566	-0.230222	1	1.11022e-16	0.000467934	-0.234	LS hit	LN hit	Both		750, 1240
132G05	YMR098C	ATP25	Verified	0.163874	-0.055667	0.0176376	-0.190889	1	1.11022e-16	0.0549508	-0.194333		LN hit
132G06	YMR099C		Verified	0.00432083	-0.263833	0.0471758	-0.130111	1	-2.22045e-16	0.165306	-0.116333	LS hit	LN hit	Both		10
132G07	YMR100W	MUB1	Verified	0.241725	-0.0815553	0.000519604	-0.275056	1	0	0.00255184	-0.265667		LN hit
132G08	YMR101C	SRT1	Verified	0.0564679	-0.124222	0.017671	-0.199	1	0	0.0216211	-0.218		LN hit			900
132G09	YMR102C	LAF1	Verified	0.101561	-0.0838887	4.432e-05	-0.210667	1	1.11022e-16	0.000310153	-0.212667		LN hit
132G10	YMR103C		Uncharacterized	0.0751983	-0.111556	0.00266502	-0.261944	1	1.11022e-16	0.00408615	-0.276		LN hit
132G11	YMR105C	PGM2	Verified	0.0120038	-0.199666	0.0039168	-0.235778	1	0	0.00168584	-0.266333	LS hit	LN hit	Both		10, 30, 52, 230, 500, 520, 1250			iESR cluster
132G12	YMR106C	YKU80	Verified	0.0259457	-0.111445	4.57047e-06	-0.426111	1	-1.11022e-16	5.31257e-06	-0.427333	LS hit	LN hit	Both		3450				0	0	0	1	0	0
132H01	YMR107W	SPG4	Verified	0.213388	-0.113889	0.045364	-0.156111	1	1.11022e-16	0.102721	-0.137667		LN hit
132H05	YMR111C	EUC1	Verified	0.797804	0.0225553	0.0457355	-0.156889	1	1.11022e-16	0.162059	-0.137333		LN hit
132H08	YMR116C	ASC1	Verified	0.340436	0.0884443	0.00221911	-0.247445	1	1.11022e-16	0.0297456	-0.254		LN hit						RP cluster	0	0	0	1	0	0
132H09	YMR119W-A		Dubious	0.0724817	-0.156111	0.051577	-0.167333	1	1.11022e-16	0.0426515	-0.177		LN hit
132H11	YMR121C	RPL15B	Verified	0.00135794	-0.268889	0.0467089	-0.203278	1	2.22045e-16	0.0257921	-0.220667	LS hit	LN hit	Both		3010			RP cluster
132H12	YMR122C		Uncharacterized	0.0456469	-0.199333	0.126789	-0.130889	1	-1.11022e-16	0.0671453	-0.148333	LS hit
133A04	YMR126C	DLT1	Uncharacterized	0.00814163	-0.107667	0.0419836	-0.100889	1	1.11022e-16	0.237097	-0.112	LS hit	LN hit	Both
133A09	YMR133W	REC114	Verified	0.0384572	-0.130444	0.482902	-0.059111	1	1.11022e-16	0.473851	-0.0466667	LS hit
133A10	YMR135C	GID8	Verified	0.040959	-0.149445	0.344764	0.0434443	1	0	0.679739	0.025	LS hit
133A11	YPR006C	ICL2	Verified	0.0155666	-0.137555	0.305865	-0.0501667	1	2.22045e-16	0.401087	-0.0736667	LS hit				630, 1200
133B01	YPR012W		Dubious	0.024079	-0.160667	0.56729	-0.0315553	1	1.11022e-16	0.580488	-0.0473333	LS hit
133B02	YPR014C		Uncharacterized	0.0128983	-0.0797777	0.538168	0.029	1	0	0.918736	-0.008	LS hit
133B04	YPR017C	DSS4	Verified	0.0179738	-0.0768333	0.413624	0.0235003	1	1.11022e-16	0.879194	0.00666667	LS hit
133B08	YPR028W	YOP1	Verified	0.00228054	-0.149389	0.0544011	0.0667777	1	2.22045e-16	0.0615545	0.0656667	LS hit
133C01	YPR038W	IRC16	Uncharacterized	0.0299682	-0.0837227	0.0958178	-0.080167	1	2.22045e-16	0.412513	-0.0763333	LS hit
133C05	YPR044C	OPI11	Dubious	0.00203029	-0.156722	0.205664	-0.0884443	1	1.11022e-16	0.221487	-0.143	LS hit							RP cluster
133C06	YPR045C	THP3	Verified	0.0484054	-0.112167	0.634134	-0.0225003	1	0	0.612192	-0.032	LS hit
133C07	YPR046W	MCM16	Verified	0.00542873	-0.116889	0.769644	-0.007667	1	-1.11022e-16	0.529337	-0.0366667	LS hit
133C10	YPR049C	ATG11	Verified	0.00150805	-0.198111	0.41972	0.0243337	1	2.22045e-16	0.470132	0.0203333	LS hit			V2	4136, 4138, 4139
133C12	YPR052C	NHP6A	Verified	3.46741e-05	-0.196222	0.691072	-0.008222	1	2.22045e-16	0.629821	-0.006	LS hit			V2		1
133D01	YPR053C		Uncharacterized	0.926267	-0.004111	0.0451781	-0.051333	1	0	0.315252	-0.0503333		LN hit
133D06	YPR060C	ARO7	Verified	0.0291392	-0.086111	0.0201784	-0.101333	1	0	0.248892	-0.099	LS hit	LN hit	Both	V2	400, 1230			PAC cluster
133D09	YPR063C		Uncharacterized	0.000444174	-0.170167	0.376864	-0.0375553	1	0	0.231983	-0.026	LS hit
133D10	YPR065W	ROX1	Verified	0.04495	-0.130889	0.920322	-0.00477767	1	2.22045e-16	0.878723	0.00533333	LS hit			V2		1
133D11	YPR066W	UBA3	Verified	0.0134438	-0.137278	0.297617	-0.0223887	1	0	0.544884	-0.021	LS hit				4120
133E09	YPR079W	MRL1	Verified	0.047886	-0.085889	0.13393	0.0699447	1	0	0.0319682	0.0826667	LS hit			V2	4145
133E10	YPR084W		Uncharacterized	0.0195076	-0.0598333	0.00098032	0.109612	1	-2.22045e-16	0.000480306	0.102333	LS hit
133E11	YPR087W	VPS69	Dubious	0.00867658	-0.109889	0.0329476	0.0676663	1	0	0.0124765	0.0813333	LS hit								0	0	0	1	0	0
133G11	YJL108C	PRM10	Verified	0.0326186	-0.121778	0.605797	0.018778	1	0	0.872009	0.00766667	LS hit
133H01	YJL106W	IME2	Verified	0.105619	-0.102334	0.0488038	-0.184556	1	-2.22045e-16	0.194675	-0.169667		LN hit			4113
133H08	YJL092W	SRS2	Verified	0.0041231	-0.191334	0.21294	-0.0881113	1	-1.11022e-16	0.301079	-0.0533333	LS hit				3420, 3430
133H09	YJL089W	SIP4	Verified	0.00869013	-0.212778	0.073172	-0.105667	1	0	0.128058	-0.0926667	LS hit			V2		1
134A02	YJL077C	ICS3	Verified	0.0267244	-0.130445	0.926323	-0.00777767	1	1.11022e-16	0.951259	-0.006	LS hit
134A05	YJL068C		Verified	0.0330797	-0.125556	0.476403	-0.0386663	1	0	0.473883	-0.0586667	LS hit				680, 1200			iESR cluster
134C01	YJL045W	SDH9	Verified	0.00298582	-0.196889	0.183804	-0.035333	1	2.22045e-16	0.454026	-0.0253333	LS hit				20, 190, 1200
134C02	YJL044C	GYP6	Verified	0.00461545	-0.238111	0.289163	-0.0356663	1	5.55111e-17	0.564251	-0.0293333	LS hit
134C04	YJL038C	LOH1	Verified	0.00484053	-0.142	0.625234	0.0085	1	2.22045e-16	0.775973	0.00633333	LS hit
134C05	YJL037W	IRC18	Verified	0.0160852	-0.113055	0.886955	-0.00383333	1	0	0.859604	-0.007	LS hit
134D01	YJR082C	EAF6	Verified	0.0129638	-0.0895554	0.651909	-0.0101113	1	-5.55111e-17	0.823031	0.00533333	LS hit				3082
134D02	YJR083C	ACF4	Verified	0.000934816	-0.163667	0.215738	-0.0242223	1	5.55111e-17	0.482745	-0.027	LS hit
134D04	YJR092W	BUD4	Verified	0.00302045	-0.137333	0.024057	-0.076889	1	-1.11022e-16	0.101514	-0.0766667	LS hit	LN hit	Both
134E01	YJR128W		Uncharacterized	0.0244167	-0.0793334	0.0481883	0.108889	1	0	0.209928	0.0993333	LS hit
134E02	YJR129C	EFM3	Verified	0.0225186	-0.124222	0.647659	0.0160003	1	5.55111e-17	0.785831	0.0156667	LS hit
134F02	YER063W	THO1	Verified	0.00137709	-0.152778	0.953361	-0.00222267	1	-1.11022e-16	0.898565	0.00766667	LS hit
134F03	YER066W	RRT13	Uncharacterized	0.00966719	-0.105333	0.48345	-0.018444	1	-5.55111e-17	0.604188	-0.017	LS hit
134G01	YHR006W	STP2	Verified	0.00130912	-0.180445	0.368464	0.0272223	1	-5.55111e-17	0.237638	0.0333333	LS hit					1
134G02	YHR008C	SOD2	Verified	0.0475397	-0.182889	0.844602	0.0121113	1	2.22045e-16	0.770396	0.022	LS hit				4146, 4213
134H01	YHR194W	MDM31	Verified	0.0186209	-0.072222	0.488842	-0.0198887	1	-2.77556e-17	0.338153	-0.022	LS hit
134H04	YMR154C	RIM13	Verified	0.00504305	-0.189667	0.00779481	-0.147222	1	3.33067e-16	0.0272591	-0.137333	LS hit	LN hit	Both
134H06	YOL141W	PPM2	Verified	0.04075	-0.0598887	0.127534	0.044778	1	1.11022e-16	0.175575	0.051	LS hit
134H09	YOL159C	CSS3	Verified	0.0448805	-0.0826667	0.96	0.00127767	1	2.22045e-16	0.954439	-0.00166667	LS hit
135B05	YLL018C-A	COX19	Verified	0.488229	-0.051889	0.00192874	-0.110778	1	0	0.0241677	-0.115		LN hit
135B10	YLR426W	TDA5	Uncharacterized	0.0212727	-0.221	0.0141323	-0.252889	1	-5.55111e-17	0.0357556	-0.239667	LS hit	LN hit	Both
135B11	YLR427W	MAG2	Verified	0.0468847	-0.205001	0.0809159	-0.184056	1	0	0.181197	-0.175667	LS hit
135C01	YLR429W	CRN1	Verified	0.00208084	-0.143278	0.514413	-0.0363333	1	2.22045e-16	0.216353	-0.043	LS hit
135C02	YLR431C	ATG23	Verified	0.00754094	-0.177333	0.0206726	-0.149667	1	0	0.0167794	-0.161667	LS hit	LN hit	Both	V2	4138
135C03	YLR432W	IMD3	Verified	0.0311426	-0.146556	0.164336	-0.0822227	1	5.55111e-17	0.0569108	-0.113667	LS hit				230, 1232			PAC cluster
135C05	YLR434C		Dubious	0.021388	-0.0806107	0.246445	0.0366113	1	0	0.432541	0.043	LS hit
135C06	YLR436C	ECM30	Verified	0.0387726	-0.120167	0.376653	0.0345553	1	2.22045e-16	0.355639	0.062	LS hit
135D04	YLR448W	RPL6B	Verified	0.00636722	-0.0613892	0.0183482	-0.0491115	1	0	0.160968	-0.0426667	LS hit	LN hit	Both	V2	3010			RP cluster
135E01	YML009C	MRPL39	Verified	0.012198	-0.176722	0.19973	-0.103055	1	1.66534e-16	0.0720315	-0.109	LS hit				3010
135E02	YML009C-A		Dubious	0.00718898	-0.101222	0.0241095	-0.0762221	1	-2.77556e-17	0.056559	-0.0653333	LS hit	LN hit	Both
135E03	YML021C	UNG1	Verified	0.0173803	-0.122723	0.2152	-0.080556	1	5.55111e-17	0.0236236	-0.0863333	LS hit	LN hit	Both	V2	3410
135E04	YML081C-A	ATP18	Verified	0.00858567	-0.100555	0.136089	-0.063889	1	-5.55111e-17	0.0368512	-0.091	LS hit	LN hit	Both	V2	190
135E06	YMR158C-A		Uncharacterized	0.00686811	-0.114778	0.452677	-0.014111	1	0	0.799454	-0.0153333	LS hit
135E07	YMR169C	ALD3	Verified	0.0238771	-0.0845557	0.391565	-0.024	1	-1.11022e-16	0.573828	-0.0283333	LS hit			V2	10, 53, 71, 280, 310, 330, 340, 380, 410, 561, 620, 770, 1240			iESR cluster
135F01	YNR050C	LYS9	Verified	0.0308229	-0.106	0.129663	-0.0594443	1	5.55111e-17	0.0329194	-0.0696667	LS hit	LN hit	Both	V2	300, 310, 1230
135F03	YNR056C	BIO5	Verified	0.0192963	-0.138111	0.428615	-0.0536663	1	5.55111e-17	0.279734	-0.0543333	LS hit			V2	not in KEGG but discussed		1
135F04	YNR057C	BIO4	Verified	0.034803	-0.145222	0.910344	-0.00666667	1	0	0.935775	-0.004	LS hit				780, 1240
135F05	YNR058W	BIO3	Verified	0.0493233	-0.082778	0.192447	-0.0629447	1	-5.55111e-17	0.0105285	-0.064	LS hit	LN hit	Both	V2	780, 1240
135G01	YNR066C		Uncharacterized	0.27187	-0.0491667	0.00448897	-0.118167	1	-1.11022e-16	0.014735	-0.129333		LN hit
135G02	YNR067C	DSE4	Verified	0.0014967	-0.174723	0.0038978	-0.187389	1	5.55111e-17	0.0084873	-0.175	LS hit	LN hit	Both
135G03	YNR068C		Uncharacterized	0.0361469	-0.0454444	0.0764117	-0.0347777	1	1.38778e-17	0.0537699	-0.0343333	LS hit
135G04	YAL012W	CYS3	Verified	0.0415476	-0.089778	0.408064	-0.0395557	1	1.66534e-16	0.7241	-0.0356667	LS hit			V2	260, 270, 450, 1230
135G06	YAL054C	ACS1	Verified	0.0248527	-0.143778	0.331137	-0.0401113	1	5.55111e-17	0.774425	-0.025	LS hit			V2	10, 620, 630, 640, 680, 1200
135H07	YGL214W		Dubious	0.0266978	-0.105778	0.242333	-0.066	1	-5.55111e-17	0.508723	-0.0626667	LS hit
135H11	YGR018C		Uncharacterized	0.015205	-0.0694443	0.135748	-0.0937777	1	5.55111e-17	0.43448	-0.076	LS hit
136A02	YJR069C	HAM1	Verified	0.0417732	-0.139555	0.508277	-0.0377223	0.01222	-0.155333	0.350176	-0.05	LS hit				230, 1232
136A03	YJR070C	LIA1	Verified	0.0115237	-0.181555	0.0539962	-0.160611	0.00234063	-0.180333	0.0645575	-0.144667	LS hit							PAC cluster
136A04	YJR074W	MOG1	Verified	0.0185317	-0.096722	0.0132603	-0.103278	0.139111	-0.112	0.194597	-0.105667	LS hit	LN hit	Both				1
136A08	YJR087W		Dubious	0.0198688	-0.175666	0.00118861	-0.201333	0.0848286	-0.173667	0.041085	-0.206667	LS hit	LN hit	Both
136A09	YJR090C	GRR1	Verified	0.0154569	-0.178333	0.139521	-0.108	0.0927123	-0.191	0.344104	-0.119333	LS hit				4111, 4120
136C09	YJR126C	VPS70	Verified	0.0386785	-0.0965557	0.0716061	-0.0977223	0.0316645	-0.115	0.0313335	-0.106	LS hit	LN hit	Both
136C10	YJR131W	MNS1	Verified	0.0309847	-0.0818333	0.670225	0.0455553	0.111957	-0.1	0.650351	0.049	LS hit			V2	510, 513, 4141
136D06	YJR145C	RPS4A	Verified	0.607602	-0.0267777	0.00573685	-0.195667	0.7014	-0.035	0.0835175	-0.199		LN hit			3010			RP cluster
136E04	YML068W	ITT1	Verified	0.109656	0.116222	0.00893194	-0.0900003	0.216809	0.0946667	0.140732	-0.0916667		LN hit
136E06	YMR136W	GAT2	Verified	0.966961	0.00155533	0.00239152	-0.112445	0.832649	-0.0136667	0.123645	-0.122		LN hit						iESR cluster
136F01	YDL198C	GGC1	Verified	0.0594434	-0.159333	0.017611	-0.190444	0.0525523	-0.171	0.034904	-0.173333		LN hit
136F10	YDL211C		Uncharacterized	0.0306863	-0.0587223	0.672129	0.0367223	0.27407	-0.0663333	0.601801	0.0496667	LS hit
137B01	YDR017C	KCS1	Verified	0.692841	0.0188887	0.0724525	-0.140722	1	0	0.0417021	-0.133667		LN hit		V2	4070, 4138				0	0	1	1	0	0
137B10	YDR028C	REG1	Verified	0.166274	-0.086611	0.0189604	-0.160055	1	0	0.0373655	-0.154		LN hit
137C10	YAL064C-A	TDA8	Uncharacterized	0.0253705	-0.224889	0.161024	-0.117	1	0	0.340397	-0.101	LS hit
137C12	YBR269C	SDH8	Verified	0.817883	0.012722	0.0403216	-0.249833	1	0	0.0674517	-0.277333		LN hit						iESR cluster
137D02	YBR271W	EFM2	Verified	0.0203889	-0.072889	0.0351178	-0.192945	1	-2.22045e-16	0.0458742	-0.225333	LS hit	LN hit	Both
137D10	YBR283C	SSH1	Verified	0.00244008	-0.2085	0.158984	-0.128055	1	-1.11022e-16	0.209477	-0.120333	LS hit			V2	3060, 4141, 4145			PAC cluster
137G02	YCR049C		Dubious	0.00822459	0.137111	0.0192681	-0.140222	1	5.55111e-17	0.171678	-0.113667		LN hit
138A02	YJL007C		Uncharacterized	0.0307545	-0.262	0.324827	-0.071111	1	-2.22045e-16	0.387611	-0.0973333	LS hit
138A06	YJL016W	TPH3	Uncharacterized	0.199951	-0.112556	0.0411993	-0.172	1	-5.55111e-17	0.0322289	-0.176333		LN hit
138B01	YJL028W		Verified	0.00362783	-0.174667	0.409455	-0.064389	1	2.22045e-16	0.567992	-0.0713333	LS hit
138B03	YJR001W	AVT1	Verified	0.00578658	-0.211889	0.244255	0.0642227	1	0	0.590068	0.0646667	LS hit
138B04	YJR004C	SAG1	Verified	0.0137095	-0.237444	0.232269	-0.100111	1	5.55111e-17	0.252263	-0.104333	LS hit
138B05	YJR005W	APL1	Verified	0.0210471	-0.133944	0.718496	0.0241113	1	1.11022e-16	0.804833	0.02	LS hit			V2	4144
138B06	YJR008W	MHO1	Verified	0.0200853	-0.0691113	0.705785	0.00855533	1	5.55111e-17	0.983321	-0.00166667	LS hit						1	iESR cluster
138B07	YJR009C	TDH2	Verified	0.00520157	-0.120222	0.632314	0.0297227	1	1.11022e-16	0.885534	0.0153333	LS hit				10, 1200, 1230
138B08	YJR010C-A	SPC1	Verified	0.00883532	-0.147667	0.259465	0.0668887	1	5.55111e-17	0.547967	0.0706667	LS hit				3060
138B10	YJR011C	CAL4	Verified	0.00129947	-0.112722	0.120058	0.0979447	1	0	0.385953	0.110333	LS hit
138B12	YJR015W		Uncharacterized	0.0317403	-0.0989447	0.314429	0.040666	1	-2.22045e-16	0.714162	0.0326667	LS hit
138C02	YJR019C	TES1	Verified	0.00140481	-0.122111	0.00691211	0.135556	1	0	0.176542	0.126667	LS hit			V2	62, 1040
138C03	YJR020W		Dubious	0.0146367	-0.258333	0.596197	0.0363333	1	1.11022e-16	0.700024	0.048	LS hit
138C05	YJR024C	MDE1	Verified	0.0260696	-0.115333	0.323823	0.0393333	1	1.11022e-16	0.588725	0.0416667	LS hit			V2	270
138C07	YJR026W		Transposable element gene	0.0104972	-0.315667	0.084882	-0.199333	1	2.22045e-16	0.259569	-0.185667	LS hit
138C09	YJR031C	GEA1	Verified	0.0115211	-0.196555	0.629599	-0.0332777	1	5.55111e-17	0.791766	-0.033	LS hit			V2	4144
138C11	YJR033C	RAV1	Verified	0.00990531	-0.150167	0.101903	0.0834443	1	0	0.309764	0.0933333	LS hit
138D01	YJR036C	HUL4	Verified	0.000854453	-0.270222	0.233103	-0.0694443	1	-1.11022e-16	0.216819	-0.0803333	LS hit
138D03	YJR037W		Dubious	0.0200858	-0.157778	0.666449	0.012555	1	-1.11022e-16	0.8054	0.019	LS hit
138D07	YJR047C	ANB1	Verified	0.0267069	-0.188944	0.240673	0.107445	1	1.11022e-16	0.600798	0.102667	LS hit
138D08	YJR048W	CYC1	Verified	0.00367976	-0.208	0.912753	-0.006222	1	1.11022e-16	0.841621	-0.0186667	LS hit				190
138D10	YJR050W	ISY1	Verified	0.0307605	-0.2105	0.842488	-0.0188887	1	0	0.927769	-0.016	LS hit				3040				0	0	0	1	0	0
138D11	YJR051W	OSM1	Verified	0.00365482	-0.218722	0.746731	0.0263887	1	0	0.817981	0.041	LS hit
138D12	YJR052W	RAD7	Verified	0.00508329	-0.245777	0.0710409	-0.0839997	1	-4.44089e-16	0.592332	-0.054	LS hit
138E01	YJR053W	BFA1	Verified	0.000404382	-0.204611	0.337337	0.039722	1	5.55111e-17	0.674911	0.037	LS hit				4111
138E02	YJR054W	KCH1	Verified	0.000381799	-0.238166	0.534678	-0.0241667	1	0	0.60404	-0.03	LS hit
138E04	YJR056C		Verified	0.0285187	-0.293445	0.121847	-0.1975	1	-1.11022e-16	0.00740893	-0.248667	LS hit	LN hit	Both
138E08	YJR061W	MNN14	Uncharacterized	0.000443045	-0.417833	0.02103	-0.234778	1	1.11022e-16	0.131682	-0.243	LS hit	LN hit	Both
138E09	YJR062C	NTA1	Verified	0.000891181	-0.273444	0.0620437	-0.127333	1	2.22045e-16	0.0720738	-0.126333	LS hit
138E11	YDL096C	OPI6	Dubious	0.000938282	-0.187889	0.0211159	-0.071222	1	0	0.443125	-0.074	LS hit	LN hit	Both
138F01	YDL100C	GET3	Verified	0.0027694	-0.089889	0.0240614	-0.057889	1	0	0.076198	-0.0576667	LS hit	LN hit	Both	V2	3060
138F07	YDL110C	TMA17	Verified	0.0107576	-0.108222	0.689042	-0.029333	1	0	0.899426	-0.0196667	LS hit							iESR cluster
138F08	YDL112W	TRM3	Verified	0.0109244	-0.315	0.0742022	-0.194389	1	3.33067e-16	0.248388	-0.171	LS hit
138F10	YDL114W		Uncharacterized	0.0167866	-0.388944	0.0687636	-0.272388	1	0	0.174685	-0.254333	LS hit
138F11	YDL115C	IWR1	Verified	0.0319515	-0.223444	0.16642	-0.138666	1	0	0.406707	-0.131667	LS hit								0	0	0	1	0	0
138G02	YDL118W		Dubious	0.00361946	-0.100556	0.216501	-0.0275557	1	0	0.41044	-0.028	LS hit
138G04	YDL121C	EXP1	Verified	0.00151166	-0.117666	0.437885	0.0229447	1	0	0.842038	0.017	LS hit
138G10	YDL128W	VCX1	Verified	0.0010999	-0.160222	0.142813	-0.116666	1	2.22045e-16	0.225853	-0.132	LS hit
138H01	YDL131W	LYS21	Verified	0.00150625	-0.302222	0.0380082	-0.141111	1	-1.11022e-16	0.224386	-0.127667	LS hit	LN hit	Both	V2	300, 620, 1210, 1230
138H02	YDL133W	SRF1	Verified	0.000208466	-0.170111	0.0199168	-0.0665557	1	0	0.334527	-0.0643333	LS hit	LN hit	Both
138H10	YDL142C	CRD1	Verified	0.0118616	-0.240833	0.0323835	-0.233778	1	1.11022e-16	0.0298285	-0.245	LS hit	LN hit	Both	V2	564
139C01	YDL180W	AIT1	Verified	0.177354	-0.142222	0.0205461	-0.126889	1	0	0.0335425	-0.125		LN hit
139D08	YGL020C	GET1	Verified	0.000641181	-0.152556	0.642385	-0.0243337	1	-5.55111e-17	0.723522	-0.018	LS hit				3060
139E06	YGL235W		Uncharacterized	0.0263132	-0.0801667	0.562543	0.0475	1	1.11022e-16	0.647097	0.046	LS hit
139H12	YBR005W	RCR1	Verified	0.0565742	-0.147889	0.0460565	-0.207444	1	0	0.0983164	-0.202667		LN hit
140C02	YBR034C	HMT1	Verified	0.0261536	-0.168667	0.0469193	-0.100334	1	-1.11022e-16	0.270098	-0.0796667	LS hit	LN hit	Both					PAC cluster
140C03	YBR035C	PDX3	Verified	0.0239195	-0.123667	0.0883247	-0.103723	1	1.11022e-16	0.24912	-0.088	LS hit			V2	750, 1240
140D02	YBR048W	RPS11B	Verified	0.0104404	-0.124556	0.200357	-0.0525	1	2.22045e-16	0.175639	-0.056	LS hit				3010			RP cluster
140D03	YBR050C	REG2	Verified	0.23306	-0.102556	0.120791	-0.106445	1	1.11022e-16	0.0248063	-0.122		LN hit
140D05	YBR051W		Dubious	0.126979	-0.179	0.0177369	-0.204334	1	0	0.015286	-0.192333		LN hit
140D08	YBR054W	YRO2	Verified	0.514818	0.0343333	0.0467269	-0.0832223	1	0	0.18053	-0.0693333		LN hit
140D09	YBR056W	MRX18	Verified	0.081673	-0.139	0.00547859	-0.297334	1	0	0.00966008	-0.271667		LN hit						iESR cluster
140E06	YBR067C	TIP1	Verified	0.374349	-0.0600557	0.0202067	-0.113167	1	2.22045e-16	0.0920885	-0.0816667		LN hit
140E10	YBR072W	HSP26	Verified	0.702149	-0.0342777	0.00205906	-0.1655	1	1.11022e-16	0.0181383	-0.146		LN hit			4141		1	iESR cluster
140F02	YBR076W	ECM8	Verified	0.0459804	-0.110111	0.998603	-0.000111333	1	1.11022e-16	0.972679	0.00166667	LS hit
140F07	YNL004W	HRB1	Verified	0.0903133	-0.122	0.000426337	-0.246222	1	-2.22045e-16	0.000609465	-0.243333		LN hit
140G10	YNL024C	EFM6	Uncharacterized	0.317104	-0.124945	0.0299826	-0.120667	1	2.22045e-16	0.0384518	-0.107667		LN hit
140H06	YNL032W	SIW14	Verified	0.00188111	-0.171888	0.0305003	-0.102333	1	-1.11022e-16	0.00264661	-0.100333	LS hit	LN hit	Both
140H08	YNL035C		Verified	0.0043185	-0.186778	0.0753205	-0.108722	1	1.11022e-16	0.254126	-0.0883333	LS hit
141A03	YNL045W	LAP2	Verified	0.0270014	-0.236278	0.016849	-0.284889	0.0726967	-0.258667	0.0559342	-0.279667	LS hit	LN hit	Both	V2	590
141A06	YNL050C		Uncharacterized	0.243655	0.0787773	0.00106597	-0.184667	0.43438	0.0726667	0.0298033	-0.196667		LN hit
141B01	YNR008W	LRO1	Verified	0.000730554	-0.309112	0.0134659	-0.237278	0.0214368	-0.325	0.0836581	-0.244667	LS hit	LN hit	Both	V2	561
141B02	YNR009W	NRM1	Verified	0.0222995	-0.168111	0.222579	-0.0771113	0.0204833	-0.200667	0.20639	-0.104	LS hit							PAC cluster
141B03	YNR010W	CSE2	Verified	0.0207331	-0.046	0.0144101	-0.0486667	0.127471	-0.0546667	0.128156	-0.0556667	LS hit	LN hit	Both						0	0	0	1	0	0
141C01	YNR023W	SNF12	Verified	0.459837	-0.0415557	0.0329238	-0.140889	0.471704	-0.0186667	0.0432648	-0.106		LN hit
141C02	YNR024W	MPP6	Verified	0.038671	-0.213555	0.195128	-0.105889	0.0828454	-0.224667	0.337624	-0.107667	LS hit				3018			PAC cluster
141C08	YNR031C	SSK2	Verified	0.00446234	-0.126722	0.00511445	-0.0877777	0.113531	-0.126333	0.227958	-0.0873333	LS hit	LN hit	Both	V2	4011
141C12	YNR036C	MRPS12	Verified	9.90655e-05	-0.230445	0.00252591	-0.162834	0.092611	-0.248667	0.195455	-0.177333	LS hit	LN hit	Both	V2	3010
141D02	YNR039C	ZRG17	Verified	0.244821	-0.0469447	0.0208637	-0.104389	0.346974	-0.0753333	0.16183	-0.115667		LN hit
141D09	YNR047W	FPK1	Verified	0.0523513	-0.156778	0.00372176	-0.179556	0.313785	-0.116	0.0663206	-0.152667		LN hit					1
141D10	YNR048W		Verified	0.00542696	-0.185889	0.0121635	-0.169667	0.0914496	-0.196333	0.104493	-0.181667	LS hit	LN hit	Both
141D11	YNR049C	MSO1	Verified	0.00457697	-0.262222	0.0115786	-0.259333	0.0112352	-0.278333	0.0132832	-0.265	LS hit	LN hit	Both	V2
141D12	YNL146W		Uncharacterized	0.00998872	-0.142666	0.0263327	-0.117555	0.0805098	-0.139667	0.121882	-0.113333	LS hit	LN hit	Both
141E09	YNL129W	NRK1	Verified	0.0122029	-0.126611	0.373741	-0.0317223	0.0405382	-0.115667	0.482818	-0.0306667	LS hit			V2	760
141F01	YNL122C	MRP35	Verified	0.620935	0.0271667	0.0609723	-0.151222	0.95743	-0.002	0.0184735	-0.153		LN hit
141F03	YNL116W	DMA2	Verified	0.000929178	-0.181222	0.0707557	-0.061167	0.0167207	-0.195333	0.335361	-0.069	LS hit
141F04	YNL108C		Verified	0.0324808	-0.115389	0.0252499	-0.085389	0.100516	-0.131667	0.175555	-0.084	LS hit	LN hit	Both
141F09	YNL084C	END3	Verified	0.030587	-0.129056	0.43821	-0.0333333	0.0616778	-0.119333	0.534312	-0.036	LS hit			V2	not in KEGG but discussed
141G01	YNL063W	MTQ1	Verified	0.00434652	-0.198	0.00426881	-0.245667	0.0266355	-0.204333	0.02464	-0.256	LS hit	LN hit	Both	V2
141G02	YNL057W		Dubious	0.00197003	-0.254111	0.00697602	-0.248444	0.00287346	-0.225	0.0213715	-0.239	LS hit	LN hit	Both	V2
141G04	YNL054W	VAC7	Verified	0.0346909	-0.134889	0.0383022	-0.110389	0.138154	-0.138	0.179287	-0.125	LS hit	LN hit	Both
141G05	YIL098C	FMC1	Verified	0.00829959	-0.215778	0.0021803	-0.166222	0.0535738	-0.197333	0.0454529	-0.156667	LS hit	LN hit	Both	V2	4139				0	0	0	0	0	1
141G06	YIL099W	SGA1	Verified	0.00866588	-0.209111	0.112427	-0.118	0.00366967	-0.182	0.226823	-0.0936667	LS hit				500			iESR cluster
141G07	YIL100W		Dubious	0.0287208	-0.169167	0.0202691	-0.14	0.0626024	-0.131	0.00973275	-0.119667	LS hit	LN hit	Both
141H01	YIL110W	HPM1	Verified	0.0126425	-0.227889	0.0587782	-0.210222	0.0122884	-0.231667	0.105089	-0.206	LS hit							PAC cluster
141H02	YIL112W	HOS4	Verified	0.15226	-0.0844443	0.0318991	-0.219222	0.179303	-0.0873333	0.0490547	-0.237333		LN hit
141H04	YIL113W	SDP1	Verified	0.0341011	-0.116667	0.0635945	-0.157111	0.034588	-0.120333	0.120766	-0.164333	LS hit				4011			iESR cluster
142B02	YIL146C	ATG32	Verified	0.0127804	-0.0666663	0.92468	-0.00377767	0.0894487	-0.0526667	0.863734	-0.008	LS hit			V2	4139
142C09	YIL173W	VTH1	Verified	0.0113268	-0.126333	0.0269142	-0.0922777	0.077179	-0.114667	0.0828073	-0.0963333	LS hit	LN hit	Both
142C12	YIR003W	AIM21	Verified	0.0504119	-0.0416667	0.043913	-0.0533887	0.214232	-0.0226667	0.0558823	-0.0493333		LN hit
142F01	YFR013W	IOC3	Verified	0.204841	-0.080889	0.076485	-0.123944	0.191166	-0.0716667	0.016828	-0.133667		LN hit
142F02	YNL051W	COG5	Verified	0.0368068	-0.0929447	0.735318	-0.0280557	0.0687204	-0.0793333	0.937157	-0.006	LS hit
142F12	YNL073W	MSK1	Verified	0.467183	-0.052111	0.00590049	-0.235444	0.809982	-0.0216667	0.0610107	-0.213		LN hit			970
142H01	YNL095C		Uncharacterized	0.0148041	-0.0838887	0.336896	-0.0534443	0.102959	-0.0646667	0.292313	-0.052	LS hit
142H04	YNL099C	OCA1	Verified	0.0259891	-0.156555	0.305365	0.0471117	0.0831074	-0.142	0.316981	0.043	LS hit
142H07	YNL105W	RRT16	Dubious	0.00321917	-0.182889	0.810269	-0.00477767	0.0067747	-0.166	0.948979	-0.00166667	LS hit
142H08	YNL106C	INP52	Verified	0.063094	-0.052889	0.647276	-0.0157777	0.032537	-0.0413333	0.835007	-0.00733333	LS hit			V2	562, 4070
143A08	YDR058C	TGL2	Verified	0.00407009	-0.0967773	0.0490696	-0.0991667	0.055951	-0.107	0.0936452	-0.108333	LS hit	LN hit	Both	V2	561
143B08	YGR050C		Uncharacterized	0.0687059	-0.0556667	0.169923	-0.0519447	0.0104589	-0.0586667	0.0250835	-0.061	LS hit	LN hit	Both
143C04	YGR110W	CLD1	Verified	0.0250505	-0.103556	0.0870243	-0.072389	0.13228	-0.116667	0.24486	-0.085	LS hit			V2	564
143E04	YJL196C	ELO1	Verified	0.0162408	-0.111278	0.0386477	-0.0816113	0.103771	-0.120333	0.192725	-0.0913333	LS hit	LN hit	Both	V2	62, 1040, 1212
143E08	YKL096W-A	CWP2	Verified	0.0198063	-0.0859447	0.494745	-0.0228333	0.024174	-0.091	0.717672	-0.0166667	LS hit
144B06	YCR073C	SSK22	Verified	0.178627	-0.0873333	0.0723594	-0.139555	0.234282	-0.0966667	0.0338331	-0.159667		LN hit			4011
144D05	YLR406C	RPL31B	Verified	0.349629	-0.028222	0.0064467	-0.137389	0.384304	-0.0316667	0.0112565	-0.134667		LN hit			3010			called RP by SGD as of 10.13.17
144E04	YML086C	ALO1	Verified	0.131319	-0.0789443	0.0554078	-0.0707777	0.180296	-0.091	0.0468232	-0.0736667		LN hit			53
144E05	YMR048W	CSM3	Verified	0.677923	-0.0242223	0.0334669	-0.0565	0.660024	-0.0246667	0.100527	-0.0576667		LN hit
144F04	YPL183C	RTT10	Verified	0.0230755	-0.169556	0.0786821	-0.127889	0.0435496	-0.154333	0.112585	-0.127333	LS hit							PAC cluster
144G10	YMR191W	SPG5	Verified	0.0493451	-0.112111	0.00740123	-0.162222	0.105134	-0.108333	0.021188	-0.154	LS hit	LN hit	Both				1
144H06	YOL155C	HPF1	Verified	0.228886	0.0463887	0.0165485	-0.124445	0.476721	0.0443333	0.0644306	-0.121667		LN hit					1
144H07	YOR265W	RBL2	Verified	0.164939	-0.075889	0.000300087	-0.264889	0.380474	-0.084	7.09672e-05	-0.257333		LN hit
144H10	YOR268C		Uncharacterized	0.0370182	-0.0583887	0.0274923	-0.172667	0.15234	-0.0653333	0.0377952	-0.179667	LS hit	LN hit	Both
146A08	YBR137W		Verified	0.0832721	-0.0713333	0.0826946	-0.0758887	0.192598	-0.0293333	0.02635	-0.049		LN hit
146A09	YBR138C		Uncharacterized	0.0637268	-0.0684443	0.124425	-0.0375553	0.0853183	-0.0753333	0.0258854	-0.0443333		LN hit
146A11	YBR141C	BMT2	Verified	0.109169	-0.0785557	0.226236	-0.050333	0.153347	-0.0736667	0.0463016	-0.0556667		LN hit
146B03	YBR147W	RTC2	Verified	0.578475	-0.0255	0.0194974	-0.129166	0.730815	-0.0186667	0.0615873	-0.123333		LN hit		V2	4148
146B04	YBR148W	YSW1	Verified	0.70465	-0.0134443	0.00434178	-0.0790553	0.705874	-0.0176667	0.0314591	-0.08		LN hit
146B05	YBR149W	ARA1	Verified	0.842119	-0.00605533	0.00903548	-0.118833	0.884045	0.00366667	0.0465542	-0.114667		LN hit			53			iESR cluster
146B10	YBR159W	IFA38	Verified	0.575037	-0.0197777	0.0404044	-0.059611	0.649431	-0.0103333	0.0988373	-0.05		LN hit		V2	62, 1040, 1212
146B12	YBR162C	TOS1	Verified	0.0127174	-0.176333	0.0138978	-0.191444	0.036335	-0.213667	0.0320002	-0.222667	LS hit	LN hit	Both	V2
146C03	YBR164C	ARL1	Verified	0.387286	-0.0453333	0.0240016	-0.169722	0.525084	-0.0343333	0.0459617	-0.151333		LN hit
146C12	YDL006W	PTC1	Verified	0.00681755	-0.173222	0.0386215	-0.157778	0.0191599	-0.175667	0.0583057	-0.146	LS hit	LN hit	Both	V2	4011				0	0	1	1	0	0
146D03	YDL011C		Dubious	0.634079	-0.0196667	0.0232847	-0.111889	0.724103	-0.02	0.0897961	-0.109667		LN hit
146D05	YDL013W	SLX5	Verified	0.981225	-0.00122267	0.0247223	-0.165445	0.903388	0.00566667	0.0607658	-0.154333		LN hit
146D06	YDL018C	ERP3	Verified	0.246039	-0.0548887	0.012782	-0.143944	0.33882	-0.054	0.0596101	-0.136667		LN hit
146E12	YDL039C	PRM7	Verified	0.0861404	-0.0734447	0.0433461	-0.0901113	0.141052	-0.0793333	0.0517279	-0.0873333		LN hit
146F02	YDL041W		Dubious	0.007407	-0.169333	0.0139231	-0.120556	0.0216086	-0.153	0.0462371	-0.116667	LS hit	LN hit	Both	V2
146F03	YDL042C	SIR2	Verified	0.327939	-0.046278	0.00956761	-0.1	0.359295	-0.051	0.0592482	-0.0996667		LN hit		V2	760, 4213
146F04	YDL044C	MTF2	Verified	0.640715	-0.008889	0.00871758	-0.0729997	0.683142	-0.011	0.0448229	-0.0653333		LN hit
146F06	YDL046W	NPC2	Verified	0.0108633	-0.0802773	0.0025152	-0.114055	0.00514965	-0.078	0.00092558	-0.106333	LS hit	LN hit	Both	V2
146G02	YDL056W	MBP1	Verified	0.121729	-0.0884447	0.0177867	-0.120111	0.12516	-0.0893333	0.117805	-0.114		LN hit		V2	4111	1
146G03	YDL057W		Uncharacterized	0.14261	-0.0830553	0.0152103	-0.164833	0.223765	-0.091	0.0421302	-0.173667		LN hit
146G04	YDL059C	RAD59	Verified	0.465189	-0.026	0.0237777	-0.112778	0.557369	-0.0183333	0.0245066	-0.100333		LN hit			3440
146G05	YDL062W		Dubious	0.128303	-0.048389	0.000860933	-0.128166	0.244845	-0.0493333	0.00152933	-0.122		LN hit						PAC cluster
146H04	YDL073W	AHK1	Verified	0.0708415	-0.0462223	0.156605	-0.0994443	0.0226511	-0.0476667	0.255418	-0.100667	LS hit
146H08	YDL078C	MDH3	Verified	0.59202	-0.025111	0.0437322	-0.172945	0.557592	-0.026	0.0967748	-0.169		LN hit		V2	20, 270, 620, 630, 1200
146H09	YDL079C	MRK1	Verified	0.749543	-0.0108883	0.0139738	-0.161111	0.715196	-0.0166667	0.067349	-0.165		LN hit
146H10	YDL080C	THI3	Verified	0.438668	0.0325553	0.0275725	-0.136556	0.57755	0.025	0.0692331	-0.139667		LN hit		V2	10
147A02	YDL085W	NDE2	Verified	0.00298095	-0.078778	0.477299	-0.029556	0.00101137	-0.0966667	0.350748	-0.0473333	LS hit			V2	190
147A07	YDL091C	UBX3	Verified	0.510799	0.0107777	0.546293	-0.0117777	0.570326	-0.00466667	0.0425751	-0.026		LN hit
147C06	YDR463W	STP1	Verified	0.451329	-0.0187777	0.0826049	-0.0521667	0.237559	-0.0346667	0.0158077	-0.059		LN hit		V2		1
147C07	YDR465C	RMT2	Verified	0.0654291	-0.0546113	0.109525	-0.069889	0.0303628	-0.0726667	0.0646102	-0.083	LS hit							PAC cluster
147C09	YDR467C		Dubious	0.100335	-0.0374997	0.0573181	-0.0461663	0.00814005	-0.0496667	0.0101406	-0.0533333	LS hit	LN hit	Both
147D04	YDR480W	DIG2	Verified	0.30606	-0.029222	0.0810837	-0.0435557	0.187811	-0.043	0.0250047	-0.048		LN hit			4011
147D06	YDR482C	CWC21	Verified	0.47704	-0.026222	0.0904067	-0.051111	0.251914	-0.0396667	0.0480599	-0.058		LN hit
147D07	YDR483W	KRE2	Verified	0.0262445	-0.111333	0.0211824	-0.088833	0.011048	-0.126333	0.00888053	-0.102667	LS hit	LN hit	Both	V2	514
147D10	YDR486C	VPS60	Verified	0.0175659	-0.0969997	0.0733384	-0.0716113	0.0144262	-0.115667	0.0748073	-0.087	LS hit			V2	4144
147E10	YDR504C	SPG3	Verified	0.0434872	-0.0574443	0.242939	-0.0305557	0.0185959	-0.0793333	0.122734	-0.0516667	LS hit
147G07	YDR529C	QCR7	Verified	0.121529	-0.0709997	0.018343	-0.0615553	0.0813405	-0.093	0.0392031	-0.086		LN hit		V2	190
147H01	YGL105W	ARC1	Verified	0.0773333	-0.049778	0.0727359	0.104444	0.0424879	-0.066	0.172158	0.085	LS hit
147H10	YGL118C		Uncharacterized	0.0449542	-0.0728333	0.285285	-0.0628887	0.0282131	-0.0866667	0.239076	-0.087	LS hit
148A03	YGL129C	RSM23	Verified	0.117632	0.0674447	0.0163347	-0.113111	0.213016	0.061	0.0183529	-0.129		LN hit
148A11	YGL140C		Uncharacterized	0.280871	0.0276117	0.00121758	-0.0990553	0.21995	0.0253333	0.000165683	-0.0973333		LN hit
148C02	YGL159W		Uncharacterized	0.51322	0.0202777	0.0221772	-0.0555003	0.813774	0.00833333	0.0366714	-0.05		LN hit
148F01	YER120W	SCS2	Verified	0.0476281	-0.0428887	0.947956	-0.00194433	0.0573381	-0.0483333	0.978557	-0.001	LS hit
148H04	YER156C	MYG1	Verified	0.0151542	-0.0815	0.118492	-0.0682777	0.0205159	-0.0883333	0.311459	-0.0516667	LS hit
148H05	YER158C		Uncharacterized	0.0235014	-0.122833	0.393996	-0.0339447	0.0329261	-0.119667	0.456308	-0.0293333	LS hit							iESR cluster
149A03	YER174C	GRX4	Verified	0.426405	-0.0330557	0.392577	-0.022278	0.209172	-0.0716667	0.0352971	-0.077		LN hit
149C02	YJR039W	MLO127	Uncharacterized	0.85007	-0.00622233	0.00583908	-0.132833	0.291614	-0.0493333	0.0014869	-0.181667		LN hit
149C03	YJR044C	VPS55	Verified	0.833431	0.006111	0.13347	-0.0476113	0.309139	-0.0256667	0.00238018	-0.1		LN hit
149C04	YJR066W	TOR1	Verified	0.419804	-0.0283887	0.173132	-0.057778	0.115494	-0.0696667	0.0481619	-0.105667		LN hit		V2	4113, 4136, 4138, 4139, 4213			iESR cluster
149C10	YIL158W	AIM20	Verified	0.047197	-0.0564447	0.676177	-0.0110003	0.0813339	-0.0973333	0.0759405	-0.0623333	LS hit
149C12	YIL056W	VHR1	Verified	0.306765	-0.0544443	0.0425857	-0.0536667	0.24195	-0.1	0.00604669	-0.101333		LN hit		V2		1
149D03	YDL047W	SIT4	Verified	0.569482	-0.00966333	0.883821	-0.00211113	0.103083	-0.0413333	0.0239275	-0.0503333		LN hit							1	0	1	1	1	1
149E02	YLR368W	MDM30	Verified	0.126725	-0.0675553	0.914196	-0.00416667	0.0200523	-0.115333	0.0329921	-0.0553333	LS hit	LN hit	Both						1	0	0	0	0	0
149E04	YLR372W	ELO3	Verified	0.00297183	-0.0900003	0.0177428	-0.0593333	0.0135702	-0.122	0.000890894	-0.0986667	LS hit	LN hit	Both	V2	62, 1040, 1212			PAC cluster
149E07	YLR375W	STP3	Verified	0.00792141	-0.0675557	0.00757164	0.0673887	0.0298475	-0.103667	0.189937	0.021	LS hit			V2		1
149E08	YLR376C	PSY3	Verified	0.0284253	-0.074722	0.0399847	0.0440003	0.0980196	-0.108333	0.687213	-0.00533333	LS hit
149F02	YLR386W	VAC14	Verified	0.419364	-0.0432773	0.410752	-0.0348333	0.026592	-0.091	0.017616	-0.099	LS hit	LN hit	Both
149F04	YLR388W	RPS29A	Verified	0.305078	-0.0559997	0.331549	-0.031	0.0453973	-0.112667	0.0568429	-0.0883333	LS hit				3010			RP cluster
149F05	YLR389C	STE23	Verified	0.100083	-0.0477223	0.286275	0.0328887	0.00623976	-0.0896667	0.322332	-0.0243333	LS hit
149F06	YLR390W	ECM19	Verified	0.15631	-0.035222	0.555885	0.0116667	0.0313184	-0.0686667	0.0666584	-0.0363333	LS hit
149F08	YLR345W		Uncharacterized	0.21193	-0.030111	0.928745	-0.00188867	0.0481267	-0.0693333	0.0463783	-0.0533333	LS hit	LN hit	Both	V2	51			iESR cluster
149G01	YLR352W	LUG1	Verified	0.00490125	-0.114944	0.128518	-0.064222	0.00322553	-0.151	0.0185124	-0.112	LS hit	LN hit	Both
149G02	YLR353W	BUD8	Verified	0.225256	-0.0781113	0.106926	-0.0447783	0.046987	-0.107667	0.0217689	-0.0873333	LS hit	LN hit	Both
149G04	YLR356W	ATG33	Verified	0.10283	-0.0673333	0.525619	-0.0212227	0.0386306	-0.107	0.0520507	-0.0696667	LS hit			V2	4139			iESR cluster
149G07	YLR362W	STE11	Verified	0.200365	-0.041778	0.0774414	0.0927773	0.00780161	-0.096	0.761119	0.0193333	LS hit				4011
149H02	YDR444W		Uncharacterized	0.0923599	-0.083778	0.177911	-0.0862223	0.00498639	-0.111333	0.0334745	-0.138	LS hit	LN hit	Both
149H04	YDR461W	MFA1	Verified	0.704998	0.007389	0.137125	-0.0373333	0.0918084	-0.033	0.0024627	-0.092		LN hit			4011
149H08	YDR506C	GMC1	Verified	0.0276082	-0.103555	0.0538064	-0.104444	0.00347709	-0.153667	0.0119078	-0.166333	LS hit	LN hit	Both
150B07	YGR276C	RNH70	Verified	0.123689	-0.0385557	0.587211	0.00855567	0.0442676	-0.0563333	0.741667	0.004	LS hit				3008
150B10	YGR292W	MAL12	Verified	0.664743	-0.00966667	0.0463108	-0.0962223	0.544887	-0.0213333	0.0165831	-0.109333		LN hit			52, 500
150B11	YBR020W	GAL1	Verified	0.482927	-0.0155553	0.000483227	-0.169666	0.220141	-0.0276667	0.000417877	-0.168333		LN hit		V2	52, 520, 1250
150C11	YNL069C	RPL16B	Verified	0.0782631	-0.0835557	0.0367619	-0.111778	0.106436	-0.0956667	0.0424834	-0.128667		LN hit			3010			RP cluster
170A07	YMR021C	MAC1	Verified	0.544267	-0.0163887	0.0798629	-0.0379447	0.0279031	-0.037	0.00473065	-0.05	LS hit	LN hit	Both	V2		1
170A09	YMR151W	YIM2	Dubious	0.333641	-0.0228893	0.0222369	-0.051667	0.17349	-0.0403333	0.00632491	-0.0566667		LN hit
170A10	YMR150C	IMP1	Verified	0.0638967	-0.0659447	0.0435984	-0.0560553	0.234732	-0.0696667	0.0670451	-0.0523333		LN hit			3060
170A11	YMR152W	YIM1	Verified	0.445296	0.0135553	0.0751732	-0.0302223	0.636973	0.00933333	0.0268629	-0.0316667		LN hit
170B06	YMR286W	MRPL33	Verified	0.226867	-0.026222	0.15686	-0.0285553	0.0188761	-0.0373333	0.0102385	-0.0326667	LS hit	LN hit	Both	V2	3010
170B07	YMR287C	DSS1	Verified	0.588022	-0.011778	0.0951537	-0.039	0.237273	-0.025	0.0365689	-0.039		LN hit
170C05	YLL033W	IRC19	Verified	0.106462	-0.0592223	0.046836	-0.0784443	0.158462	-0.0396667	0.100132	-0.0486667		LN hit
170C06	YLL042C	ATG10	Verified	0.270253	-0.0247777	0.0657459	-0.045889	0.0871605	-0.0436667	0.01175	-0.0533333		LN hit		V2	4138
170C07	YOR318C		Dubious	0.465892	-0.0145	0.0375146	-0.0489443	0.229166	-0.0253333	0.00467501	-0.0496667		LN hit
170C12	YOL083W	ATG34	Verified	0.779029	0.00805533	0.0241842	-0.0665003	0.987973	-0.000666667	0.037099	-0.0666667		LN hit						iESR cluster
170D07	YPL104W	MSD1	Verified	0.0948138	-0.0364443	0.016166	-0.0608887	0.0809434	-0.0536667	0.0172737	-0.0653333		LN hit			970				1	0	0	0	0	0
170E08	YBR268W	MRPL37	Verified	0.35508	-0.0493333	0.0169605	-0.155	0.644195	-0.0336667	0.0493527	-0.139		LN hit
170E09	YCL010C	SGF29	Verified	0.91761	-0.00355533	0.123245	-0.0557777	0.509053	-0.022	0.0388147	-0.069		LN hit
170E10	YCR003W	MRPL32	Verified	0.807035	-0.00688833	0.0197886	-0.0631663	0.653135	-0.0193333	0.00855438	-0.068		LN hit			3010
170E12	YDR194C	MSS116	Verified	0.630037	0.0120553	0.0467239	-0.0541113	0.985043	0.000666667	0.0169397	-0.0626667		LN hit
170F02	YDR230W		Dubious	0.772139	0.005889	0.210883	-0.021222	0.341701	-0.0103333	0.0187416	-0.0276667		LN hit
170F03	YDR077W	SED1	Verified	0.178154	-0.0426667	0.0482253	-0.0752223	0.0214964	-0.0573333	0.0229862	-0.08	LS hit	LN hit	Both
170F04	YDR114C		Uncharacterized	0.14096	-0.0380553	0.0699663	-0.0735557	0.0156496	-0.056	0.0663482	-0.0796667	LS hit
170G05	YGR102C	GTF1	Verified	0.720646	-0.018667	0.0293799	-0.136889	0.277885	-0.051	0.0155055	-0.141667		LN hit			970
170G08	YGR171C	MSM1	Verified	0.74995	0.0223333	0.0254622	-0.0627223	0.930159	0.00766667	0.0556869	-0.0683333		LN hit			450, 970
170H01	YKL016C	ATP7	Verified	0.188683	0.0436113	0.0210024	-0.108111	0.575644	0.021	0.0185409	-0.123		LN hit		V2	190
170H05	YKL138C	MRPL31	Verified	0.593948	-0.0156667	0.00151493	-0.126389	0.462894	-0.0246667	0.00267774	-0.127667		LN hit
171A05	YNL243W	SLA2	Verified	0.016689	-0.0554443	0.905035	0.004111	0.0673157	-0.06	0.869838	0.00833333	LS hit								1	1	1	1	0	0
171A06	YNL242W	ATG2	Verified	0.245808	-0.0336667	0.0137151	-0.0633327	0.253413	-0.0346667	0.0179902	-0.0516667		LN hit		V2	4136, 4138
171A07	YNL239W	LAP3	Verified	0.421102	-0.0144447	0.00677683	-0.0796667	0.264404	-0.0166667	0.0357173	-0.0656667		LN hit
171A10	YNL231C	PDR16	Verified	0.918738	-0.00166633	0.0143489	-0.055333	0.633045	-0.009	0.0298462	-0.0423333		LN hit
171B02	YNL219C	ALG9	Verified	0.0840608	-0.0546673	0.157522	-0.0386117	0.026458	-0.0483333	0.110807	-0.0256667	LS hit				510, 513
171B04	YKR055W	RHO4	Verified	0.273214	-0.0389447	0.0355284	-0.0603333	0.190403	-0.0423333	0.0837109	-0.044		LN hit		V2	not in KEGG but discussed
171B05	YML094C-A		Dubious	0.0160496	-0.116444	0.00313948	-0.148555	0.0178435	-0.100333	0.00572983	-0.112	LS hit	LN hit	Both	V2
171B06	YJL127C	SPT10	Verified	0.0950919	-0.0579447	0.0306125	-0.088667	0.116734	-0.0423333	0.113877	-0.06		LN hit							1	0	0	0	0	0
171B07	YJL124C	LSM1	Verified	0.152314	-0.045778	0.0361035	-0.0717777	0.0407711	-0.057	0.0283385	-0.0656667	LS hit	LN hit	Both	V2	3018
171B08	YJL102W	MEF2	Verified	0.43805	0.023611	0.051187	-0.0542777	0.567145	0.0153333	0.0417194	-0.0416667		LN hit
171B10	YJL079C	PRY1	Verified	0.780381	0.00533333	0.00885402	-0.0713337	0.833007	0.00266667	0.0423757	-0.0506667		LN hit
171C04	YNL139C	THO2	Verified	0.0386421	-0.056	0.113164	-0.0549997	0.0389259	-0.062	0.0224191	-0.0596667	LS hit	LN hit	Both	V2	3013, 3040	1
171C05	YIL154C	IMP21	Verified	0.0965081	-0.0536667	0.047412	-0.075111	0.165791	-0.05	0.193014	-0.0513333		LN hit
171C06	YJL184W	GON7	Verified	0.0930297	-0.0352778	0.0512574	-0.0444445	0.040863	-0.036	0.0572801	-0.0263333	LS hit
171C07	YNL138W	SRV2	Verified	0.119624	-0.0614443	0.00805491	-0.122444	0.230449	-0.0633333	0.0553266	-0.115333		LN hit							1	1	1	0	1	1
171C12	YGL029W	CGR1	Verified	0.151595	-0.0252189	0.199314	-0.0229933	0.0388404	-0.0263333	0.520687	-0.00833333	LS hit							PAC cluster
171E03	YLR239C	LIP2	Verified	0.242326	-0.0284447	0.0347341	-0.0535553	0.208409	-0.0283333	0.0742836	-0.0376667		LN hit			785, 1240
171E05	YLR244C	MAP1	Verified	0.726306	0.00794433	0.0337194	-0.0609447	0.859789	-0.004	0.0853504	-0.056		LN hit
171E08	YLR337C	VRP1	Verified	0.183919	-0.0329997	0.0496159	-0.0751107	0.474334	-0.0306667	0.283711	-0.057		LN hit							0	0	0	0	1	1
171E09	YLR396C	VPS33	Verified	0.643346	0.00833367	0.025572	-0.055222	0.58667	0.00833333	0.0845793	-0.0416667		LN hit		V2	4138, 4148
171E11	YEL044W	IES6	Verified	0.230613	0.033778	0.00131719	-0.0951107	0.215521	0.033	0.00300342	-0.0746667		LN hit			3082
171F01	YDR138W	HPR1	Verified	0.198081	-0.0602223	0.0430533	-0.112556	0.301166	-0.047	0.117697	-0.0753333		LN hit							1	0	0	0	0	0
171F05	YNL055C	POR1	Verified	0.128572	-0.0417783	0.0112412	-0.0900003	0.0609832	-0.0506667	0.0336171	-0.0733333		LN hit						iESR cluster
172A01	YAL016C-B		Dubious	0.43401	-0.0584443	0.0184846	-0.070889	0.38948	-0.0856667	0.00667459	-0.0833333		LN hit
172A04	YAR035C-A		Uncharacterized	0.0016534	-0.105889	0.0462442	-0.041556	0.0169714	-0.136333	0.0149854	-0.0513333	LS hit	LN hit	Both	V2
172A09	YBL071W-A	KTI11	Verified	0.12354	-0.0677227	0.83945	0.004944	0.00766383	-0.100667	0.987954	0.000333333	LS hit
172B04	YBR182C-A		Uncharacterized	0.0394079	-0.101611	0.469209	-0.0159443	0.00807819	-0.131	0.0721345	-0.03	LS hit
172B06	YBR196C-B		Uncharacterized	0.00289102	-0.0960553	0.040197	-0.0591663	0.0343713	-0.12	0.0140137	-0.0636667	LS hit	LN hit	Both	V2
172B08	YBR221W-A		Uncharacterized	0.0324265	-0.0632223	0.11875	-0.035667	0.0957447	-0.092	0.0641165	-0.0393333	LS hit
172B10	YBR296C-A	TYC1	Verified	0.0185094	-0.062	0.00688772	-0.0961113	0.00691093	-0.0863333	0.00531897	-0.108333	LS hit	LN hit	Both	V2
172B11	YCL001W-B		Uncharacterized	0.00522368	-0.122111	0.0959385	-0.035778	0.00246464	-0.142	0.0157288	-0.0443333	LS hit	LN hit	Both
172C03	YDL085C-A		Verified	0.0130735	-0.059278	0.0368462	-0.0518337	0.0713468	-0.084	0.0127033	-0.0593333	LS hit	LN hit	Both
172C04	YDL159W-A		Uncharacterized	0.0615744	-0.0751667	0.259454	-0.0351667	0.00929368	-0.105333	0.0813065	-0.0503333	LS hit
172C06	YDR003W-A		Uncharacterized	0.0416203	-0.100556	0.0201911	-0.057	0.0774109	-0.120667	0.00292082	-0.0676667	LS hit	LN hit	Both
172C08	YDR034W-B	CPP3	Verified	0.0100495	-0.0896667	0.190158	-0.024278	0.0529128	-0.112667	0.0127178	-0.038	LS hit	LN hit	Both
172C09	YDR079C-A	TFB5	Verified	0.0393326	-0.084445	0.952484	-0.001667	0.0157776	-0.113333	0.410432	-0.018	LS hit				3022, 3420
172C10	YDR169C-A		Uncharacterized	0.0293029	-0.0735557	0.0155405	-0.0713893	0.0788606	-0.103333	0.00789476	-0.077	LS hit	LN hit	Both
172C11	YDR182W-A		Uncharacterized	0.00517909	-0.094889	0.0097136	-0.0678333	0.0282008	-0.129333	0.00350688	-0.081	LS hit	LN hit	Both	V2
172C12	YDR194W-A		Uncharacterized	0.0111226	-0.0916113	0.0239419	-0.0761667	0.0412548	-0.125667	0.0138274	-0.0813333	LS hit	LN hit	Both	V2
172D01	YDR246W-A		Uncharacterized	0.489127	-0.0242777	0.300025	-0.0218887	0.0470525	-0.0493333	0.0777452	-0.0366667	LS hit
172D04	YDR379C-A	SDH6	Verified	0.226498	-0.0802777	0.0757542	-0.0694447	0.0440144	-0.112667	0.0574936	-0.087	LS hit
172D12	YER087C-B	SBH1	Verified	0.0440192	-0.108611	0.0986632	-0.0691667	0.0149858	-0.134333	0.0837564	-0.0796667	LS hit			V2	3060, 4141, 4145
172E01	YER175W-A		Uncharacterized	0.0336501	-0.134111	0.236506	-0.0537777	0.0682867	-0.164	0.199523	-0.0673333	LS hit
172E06	YFR032C-B	MIN10	Uncharacterized	0.0249907	-0.0733337	0.288179	-0.0243333	0.0493216	-0.0943333	0.330147	-0.038	LS hit
172F04	YGR174W-A		Uncharacterized	0.163091	-0.0542223	0.994346	-0.000167	0.0467772	-0.0836667	0.614882	-0.012	LS hit
172F07	YGR271C-A	EFG1	Verified	0.0358097	-0.121445	0.737988	-0.0183333	0.0937709	-0.142	0.755509	-0.0226667	LS hit
172F09	YHR007C-A		Uncharacterized	0.063414	-0.069222	0.357577	-0.0181667	0.0467127	-0.09	0.185612	-0.025	LS hit
172F10	YHR022C-A		Uncharacterized	0.359632	-0.0284443	0.258924	0.0214447	0.0167629	-0.057	0.723457	0.00733333	LS hit
172G03	YIL002W-A	CMI7	Uncharacterized	0.0117931	-0.147611	0.340841	-0.0294447	0.0385419	-0.176	0.328863	-0.0296667	LS hit
172G04	YIL046W-A		Uncharacterized	0.00595219	-0.126889	0.558966	0.020889	0.0108752	-0.159333	0.785127	0.009	LS hit
172G07	YIR021W-A		Uncharacterized	0.009006	-0.1075	0.290861	0.0291663	0.0263934	-0.123667	0.556568	0.0176667	LS hit
172H06	YJR151W-A		Uncharacterized	0.00632159	-0.114667	0.142801	-0.0283337	0.0138524	-0.149333	0.0699031	-0.037	LS hit
172H08	YKL068W-A		Uncharacterized	0.222496	-0.0214447	0.109755	-0.0296667	0.0907135	-0.0486667	0.0262408	-0.0383333		LN hit
173B05	YGL185C		Uncharacterized	0.105349	-0.034278	0.224706	-0.0243333	0.0232292	-0.0553333	0.264898	-0.027	LS hit
173B09	YGL216W	KIP3	Verified	0.198655	-0.027111	0.0764758	-0.0329443	0.0454156	-0.0456667	0.129615	-0.032	LS hit			V2	4814
173B10	YGR180C	RNR4	Verified	0.0655267	-0.0533333	0.274716	-0.0310553	0.0180625	-0.0713333	0.397311	-0.028	LS hit			V2	230, 240, 480, 1232
173C06	YLR313C	SPH1	Verified	0.0361369	-0.0451667	0.138584	-0.0414443	0.00964204	-0.07	0.249318	-0.0426667	LS hit
173C07	YLR342W-A		Uncharacterized	0.0284475	-0.0564997	0.149267	-0.0312777	0.0118774	-0.084	0.227027	-0.0333333	LS hit
173C12	YML007C-A	MIN4	Uncharacterized	0.00897161	-0.0623893	0.00992563	-0.055278	0.00371316	-0.082	0.0253333	-0.052	LS hit	LN hit	Both	V2
173E03	YNL067W-B		Uncharacterized	0.131115	-0.032889	0.41753	-0.0151113	0.0301494	-0.0533333	0.440947	-0.013	LS hit
173E05	YNL130C-A	DGR1	Uncharacterized	0.11158	-0.0516667	0.826853	-0.00505567	0.0435418	-0.067	0.940753	-0.00166667	LS hit
173E07	YNL162W-A		Uncharacterized	0.073614	-0.0379447	0.907553	0.00327767	0.0380436	-0.062	0.903454	-0.00466667	LS hit
173E09	YOL013W-B		Dubious	0.0970627	-0.0403887	0.37414	-0.0244443	0.0379699	-0.0636667	0.481565	-0.023	LS hit
173F03	YOL097W-A		Uncharacterized	0.126953	-0.045611	0.201121	-0.024889	0.025628	-0.071	0.13578	-0.021	LS hit
173F04	YOL159C-A		Verified	0.205569	-0.0471667	0.285158	-0.0231117	0.0464199	-0.0726667	0.344665	-0.0206667	LS hit
173F11	YOR376W-A		Uncharacterized	0.598847	0.024889	0.0142532	-0.0673333	0.857844	0.00766667	0.00381727	-0.0623333		LN hit
173F12	YPL038W-A		Uncharacterized	0.740839	0.00988867	0.0966696	-0.0514447	0.482671	-0.015	0.0329357	-0.049		LN hit
173G04	YPL189C-A	COA2	Verified	0.0283845	-0.171333	0.627579	0.0132223	0.0738263	-0.186	0.571631	0.0213333	LS hit
174A04	YBR074W	PFF1	Verified	0.392722	-0.0204997	0.0335984	-0.0725553	0.567308	-0.0103333	0.0376438	-0.0633333		LN hit
174A05	YBR098W	MMS4	Verified	0.110747	-0.0420003	0.0335524	-0.0976113	0.221812	-0.034	0.0499051	-0.078		LN hit			3440
174A09	YBR230W-A	COQ21	Verified	0.129107	-0.032667	0.0136809	-0.0943333	0.147594	-0.0203333	0.0464121	-0.0803333		LN hit
174C03	YGR225W	AMA1	Verified	0.0285277	-0.0601667	0.0233625	-0.0602777	0.0505005	-0.0473333	0.0764421	-0.0456667	LS hit	LN hit	Both	V2	4113
174C08	YJL012C	VTC4	Verified	0.0712519	-0.0492227	0.00784291	-0.0712777	0.183787	-0.0396667	0.0359334	-0.0576667		LN hit					1
174C09	YJL016W	TPH3	Uncharacterized	0.156966	-0.038111	0.00833479	-0.0866667	0.264748	-0.0343333	0.0355162	-0.075		LN hit
174C11	YJL020C	BBC1	Verified	0.0548385	-0.0696663	0.0287593	-0.102278	0.118116	-0.0613333	0.0641479	-0.087		LN hit
174D02	YJL160C	PIR5	Uncharacterized	0.204975	-0.0346667	0.0374742	-0.066667	0.155392	-0.0306667	0.0317196	-0.0566667		LN hit
174D10	YJR143C	PMT4	Verified	0.440146	-0.0159997	0.0127152	-0.057055	0.669208	-0.00966667	0.0536722	-0.0483333		LN hit			514, 515			PAC cluster
174D11	YJR151C	DAN4	Verified	0.684534	-0.010389	0.0379989	-0.0713333	0.969453	-0.001	0.0802444	-0.06		LN hit
174F12	YNL090W	RHO2	Verified	0.649184	-0.0114447	0.0296482	-0.077389	0.87505	-0.00433333	0.0540682	-0.064		LN hit		V2	not in KEGG but discussed
174G10	YOL154W	ZPS1	Verified	0.114208	-0.0492223	0.0140134	-0.0904443	0.0710462	-0.0493333	0.0167256	-0.0776667		LN hit
174G11	YOL164W	BDS1	Verified	0.356389	-0.038778	0.0462893	-0.082	0.352579	-0.0413333	0.0511523	-0.079		LN hit
175A09	YCR061W	TVS1	Verified	0.968767	0.000888667	0.223525	-0.0255557	0.0388283	-0.0336667	0.011461	-0.0623333	LS hit	LN hit	Both					iESR cluster
175A10	YCR095W-A		Uncharacterized	0.0532026	-0.039667	0.0395242	-0.102445	0.0644162	-0.0736667	0.0534389	-0.124667		LN hit
175B05	YDR147W	EKI1	Verified	0.488276	0.0163333	0.105879	-0.036111	0.123427	-0.0333333	0.0315257	-0.067		LN hit		V2	564
175B11	YDR501W	PLM2	Verified	0.0391408	-0.060722	0.0899507	-0.0376663	0.0327367	-0.100333	0.0343104	-0.067	LS hit	LN hit	Both
175C07	YFL010W-A	AUA1	Verified	0.652639	-0.011611	0.0175562	-0.0518333	0.177094	-0.054	0.0286417	-0.0793333		LN hit
175C08	YFR038W	IRC5	Verified	0.0734063	-0.0353887	0.0118789	-0.0567777	0.0243422	-0.0743333	0.0137871	-0.081	LS hit	LN hit	Both
175D02	YGL104C	VPS73	Verified	0.136694	0.039333	0.390568	-0.017667	0.858073	-0.00533333	0.0395048	-0.0476667		LN hit						iESR cluster
175D04	YGL196W	DSD1	Verified	0.0376923	0.057556	0.155416	-0.0251107	0.531935	0.0186667	0.0347751	-0.049		LN hit			260, 470
175D05	YGL202W	ARO8	Verified	0.801544	-0.007389	0.0227149	-0.0586667	0.135635	-0.052	0.0175922	-0.0883333		LN hit		V2	130, 270, 300, 350, 360, 380, 400, 1210, 1230
175D09	YGL237C	HAP2	Verified	0.968048	0.000944333	0.258827	-0.034	0.0712237	-0.046	0.0248326	-0.0676667		LN hit		V2		1
175E02	YHL001W	RPL14B	Verified	0.231141	0.027778	0.104856	-0.0366663	0.659382	-0.0113333	0.0302224	-0.0566667		LN hit			3010			RP cluster
175E03	YHL004W	MRP4	Verified	0.266574	0.0421113	0.228354	-0.0317777	0.787408	0.00733333	0.0225408	-0.059		LN hit			3010
175E04	YHR001W	OSH7	Verified	0.385207	0.0220003	0.876297	-0.003333	0.330732	-0.016	0.0446235	-0.031		LN hit
175E10	YHR090C	YNG2	Verified	0.489448	-0.021	0.0327024	-0.0751113	0.316837	-0.0506667	0.165257	-0.0833333		LN hit
175F05	YHR187W	IKI1	Verified	0.188388	-0.0552777	0.0269665	-0.101777	0.0465068	-0.098	0.0251711	-0.117667	LS hit	LN hit	Both
175G02	YJL059W	YHC3	Verified	0.308405	-0.0415553	0.276811	-0.044889	0.0147234	-0.0943333	0.11868	-0.076	LS hit
175G04	YKL065C	YET1	Verified	0.0201297	-0.0598333	0.44424	-0.0150553	0.00707125	-0.101	0.102475	-0.0456667	LS hit							iESR cluster
175G07	YKR091W	SRL3	Verified	0.612418	-0.0177773	0.399792	-0.0243333	0.0218118	-0.055	0.0693932	-0.0463333	LS hit
175G08	YLR084C	RAX2	Verified	0.328025	-0.030611	0.341156	0.021389	0.0294432	-0.0726667	0.577436	-0.014	LS hit
175G12	YLR251W	SYM1	Verified	0.01426	-0.075778	0.141536	-0.055333	0.00629336	-0.117	0.051146	-0.0866667	LS hit			V2	4146			iESR cluster
175H02	YLR332W	MID2	Verified	0.855941	-0.0045	0.094867	-0.055222	0.0380118	-0.038	0.0239183	-0.0713333	LS hit	LN hit	Both	V2	4011
175H05	YMR032W	HOF1	Verified	0.0467985	-0.093945	0.157541	-0.060389	0.00838835	-0.122	0.0587877	-0.0763333	LS hit								0	0	0	1	0	0
