# Supplementary material for: A Saccharomyces cerevisiae knockout screen for genes critical for growth under sulfur- and nitrogen-limited conditions reveals intracellular sorting via vesicular transport systems
Source: G3 (Bethesda). 2025 Apr 10;15(7):jkaf074. doi: 10.1093/g3journal/jkaf074 (PMC12239629; doi:10.1093/g3journal/jkaf074)
Supplement: jkaf074_Supplementary_Data [file jkaf074_supplementary_data.zip › Supplemental_Table_S3_G3-2024-405460.xlsx]

## Sheet: Gene Hits per KEGG Pathway
Group	Pathway ID	Pathway Name	SGD genes	tested genes	untested	S only	N only	both		LimS	LimN	LimS_&_LimN	Tested	Untested	Total	Total (log10)	LimS/Total	LimN/Total	Both/Total	Untested/Total	LimS/Tested	LimN/Tested	Both/Tested
1.1	sce00010	Glycolysis / Gluconeogenesis	55	44	11	4	1	4		8	5	4	44	11	55	1.74036	0.145455	0.0909091	0.0727273	0.2	0.181818	0.113636	0.0909091
1.1	sce00020	Citrate cycle (TCA cycle	31	30	1	2	2	2		4	4	2	30	1	31	1.49136	0.129032	0.129032	0.0645161	0.0322581	0.133333	0.133333	0.0666667
1.1	sce00030	Pentose phosphate pathway	28	24	4	1	1	1		2	2	1	24	4	28	1.44716	0.0714286	0.0714286	0.0357143	0.142857	0.0833333	0.0833333	0.0416667
1.1	sce00040	Pentose and glucuronate interconversions	12	9	3	2	0	1		3	1	1	9	3	12	1.07918	0.25	0.0833333	0.0833333	0.25	0.333333	0.111111	0.111111
1.1	sce00051	Fructose and mannose metabolism	23	15	8	1	0	2		3	2	2	15	8	23	1.36173	0.130435	0.0869565	0.0869565	0.347826	0.2	0.133333	0.133333
1.1	sce00052	Galactose metabolism	24	20	4	1	4	2		3	6	2	20	4	24	1.38021	0.125	0.25	0.0833333	0.166667	0.15	0.3	0.1
1.1	sce00053	Ascorbate and aldarate metabolism	11	11	0	2	2	1		3	3	1	11	0	11	1.04139	0.272727	0.272727	0.0909091	0	0.272727	0.272727	0.0909091
1.1	sce00500	Starch and sucrose metabolism	41	36	5	4	6	3		7	9	3	36	5	41	1.61278	0.170732	0.219512	0.0731707	0.121951	0.194444	0.25	0.0833333
1.1	sce00520	Amino sugar and nucleotide sugar metabolism	34	22	12	1	1	2		3	3	2	22	12	34	1.53148	0.0882353	0.0882353	0.0588235	0.352941	0.136364	0.136364	0.0909091
1.1	sce00620	Pyruvate metabolism	52	46	6	5	2	3		8	5	3	46	6	52	1.716	0.153846	0.0961538	0.0576923	0.115385	0.173913	0.108696	0.0652174
1.1	sce00630	Glyoxylate and dicarboxylate metabolism	29	25	4	4	2	1		5	3	1	25	4	29	1.4624	0.172414	0.103448	0.0344828	0.137931	0.2	0.12	0.04
1.1	sce00640	Propanoate metabolism	13	11	2	3	0	1		4	1	1	11	2	13	1.11394	0.307692	0.0769231	0.0769231	0.153846	0.363636	0.0909091	0.0909091
1.1	sce00650	Butanoate metabolism	9	6	3	1	1	0		1	1	0	6	3	9	0.954243	0.111111	0.111111	0	0.333333	0.166667	0.166667	0
1.1	sce00660	C5-Branched dibasic acid metabolism	3	1	2	0	1	0		0	1	0	1	2	3	0.477121	0	0.333333	0	0.666667	0	1	0
1.1	sce00562	Inositol phosphate metabolism	21	16	5	1	1	1		2	2	1	16	5	21	1.32222	0.0952381	0.0952381	0.047619	0.238095	0.125	0.125	0.0625
1.2	sce00190	Oxidative phosphorylation	79	62	17	4	6	1		5	7	1	62	17	79	1.89763	0.0632911	0.0886076	0.0126582	0.21519	0.0806452	0.112903	0.016129
1.2	sce00680	Methane metabolism	26	18	8	3	1	0		3	1	0	18	8	26	1.41497	0.115385	0.0384615	0	0.307692	0.166667	0.0555556	0
1.2	sce00920	Sulfur metabolism	15	14	1	1	0	0		1	0	0	14	1	15	1.17609	0.0666667	0	0	0.0666667	0.0714286	0	0
1.3	sce00061	Fatty acid biosynthesis	13	10	3	2	0	0		2	0	0	10	3	13	1.11394	0.153846	0	0	0.230769	0.2	0	0
1.3	sce00062	Fatty acid elongation	8	6	2	1	1	2		3	3	2	6	2	8	0.90309	0.375	0.375	0.25	0.25	0.5	0.5	0.333333
1.3	sce00071	Fatty acid degradation	20	19	1	3	0	0		3	0	0	19	1	20	1.30103	0.15	0	0	0.05	0.157895	0	0
1.3	sce00100	Steroid biosynthesis	18	11	7	0	1	1		1	2	1	11	7	18	1.25527	0.0555556	0.111111	0.0555556	0.388889	0.0909091	0.181818	0.0909091
1.3	sce00561	Glycerolipid metabolism	32	31	1	3	4	3		6	7	3	31	1	32	1.50515	0.1875	0.21875	0.09375	0.03125	0.193548	0.225806	0.0967742
1.3	sce00564	Glycerophospholipid metabolism	40	35	5	4	6	4		8	10	4	35	5	40	1.60206	0.2	0.25	0.1	0.125	0.228571	0.285714	0.114286
1.3	sce00565	Ether lipid metabolism	8	8	0	0	1	1		1	2	1	8	0	8	0.90309	0.125	0.25	0.125	0	0.125	0.25	0.125
1.3	sce00600	Sphingolipid metabolism	14	11	3	0	2	0		0	2	0	11	3	14	1.14613	0	0.142857	0	0.214286	0	0.181818	0
1.3	sce00590	Arachidonic acid metabolism	3	3	0	0	0	1		1	1	1	3	0	3	0.477121	0.333333	0.333333	0.333333	0	0.333333	0.333333	0.333333
1.4	sce00230	Purine metabolism	57	48	9	4	1	2		6	3	2	48	9	57	1.75587	0.105263	0.0526316	0.0350877	0.157895	0.125	0.0625	0.0416667
1.4	sce00240	Pyrimidine metabolism	31	22	9	3	2	0		3	2	0	22	9	31	1.49136	0.0967742	0.0645161	0	0.290323	0.136364	0.0909091	0
1.5	sce00250	Alanine, aspartate and glutamate metabolism	32	25	7	1	1	2		3	3	2	25	7	32	1.50515	0.09375	0.09375	0.0625	0.21875	0.12	0.12	0.08
1.5	sce00260	Glycine, serine and threonine metabolism	30	28	2	3	3	1		4	4	1	28	2	30	1.47712	0.133333	0.133333	0.0333333	0.0666667	0.142857	0.142857	0.0357143
1.5	sce00270	Cysteine and methionine metabolism	43	40	3	6	3	2		8	5	2	40	3	43	1.63347	0.186047	0.116279	0.0465116	0.0697674	0.2	0.125	0.05
1.5	sce00280	Valine, leucine and isoleucine degradation	14	11	3	2	0	0		2	0	0	11	3	14	1.14613	0.142857	0	0	0.214286	0.181818	0	0
1.5	sce00290	Valine, leucine and isoleucine biosynthesis	12	6	6	0	1	1		1	2	1	6	6	12	1.07918	0.0833333	0.166667	0.0833333	0.5	0.166667	0.333333	0.166667
1.5	sce00300	Lysine biosynthesis	12	12	0	0	1	2		2	3	2	12	0	12	1.07918	0.166667	0.25	0.166667	0	0.166667	0.25	0.166667
1.5	sce00310	Lysine degradation	16	14	2	2	1	1		3	2	1	14	2	16	1.20412	0.1875	0.125	0.0625	0.125	0.214286	0.142857	0.0714286
1.5	sce00220	Arginine biosynthesis	20	18	2	0	1	2		2	3	2	18	2	20	1.30103	0.1	0.15	0.1	0.1	0.111111	0.166667	0.111111
1.5	sce00330	Arginine and proline metabolism	23	22	1	3	0	1		4	1	1	22	1	23	1.36173	0.173913	0.0434783	0.0434783	0.0434783	0.181818	0.0454545	0.0454545
1.5	sce00340	Histidine metabolism	14	14	0	2	1	0		2	1	0	14	0	14	1.14613	0.142857	0.0714286	0	0	0.142857	0.0714286	0
1.5	sce00350	Tyrosine metabolism	13	13	0	0	1	2		2	3	2	13	0	13	1.11394	0.153846	0.230769	0.153846	0	0.153846	0.230769	0.153846
1.5	sce00360	Phenylalanine metabolism	7	7	0	0	1	1		1	2	1	7	0	7	0.845098	0.142857	0.285714	0.142857	0	0.142857	0.285714	0.142857
1.5	sce00380	Tryptophan metabolism	20	19	1	2	1	0		2	1	0	19	1	20	1.30103	0.1	0.05	0	0.05	0.105263	0.0526316	0
1.5	sce00400	Phenylalanine, tyrosine and tryptophan biosynthesis	17	17	0	0	2	2		2	4	2	17	0	17	1.23045	0.117647	0.235294	0.117647	0	0.117647	0.235294	0.117647
1.6	sce00410	beta-Alanine metabolism	13	13	0	3	0	1		4	1	1	13	0	13	1.11394	0.307692	0.0769231	0.0769231	0	0.307692	0.0769231	0.0769231
1.6	sce00430	Taurine and hypotaurine metabolism	3	3	0	1	0	0		1	0	0	3	0	3	0.477121	0.333333	0	0	0	0.333333	0	0
1.6	sce00450	Selenocompound metabolism	12	10	2	2	2	0		2	2	0	10	2	12	1.07918	0.166667	0.166667	0	0.166667	0.2	0.2	0
1.6	sce00460	Cyanoamino acid metabolism	9	5	4	0	2	0		0	2	0	5	4	9	0.954243	0	0.222222	0	0.444444	0	0.4	0
1.6	sce00470	D-Amino acid metabolism	3	3	0	1	1	0		1	1	0	3	0	3	0.477121	0.333333	0.333333	0	0	0.333333	0.333333	0
1.6	sce00480	Glutathione metabolism	23	22	1	2	0	1		3	1	1	22	1	23	1.36173	0.130435	0.0434783	0.0434783	0.0434783	0.136364	0.0454545	0.0454545
1.8	sce00750	Vitamin B6 metabolism	13	11	2	1	1	3		4	4	3	11	2	13	1.11394	0.307692	0.307692	0.230769	0.153846	0.363636	0.363636	0.272727
1.8	sce00760	Nicotinate and nicotinamide metabolism	20	19	1	1	4	0		1	4	0	19	1	20	1.30103	0.05	0.2	0	0.05	0.0526316	0.210526	0
1.8	sce00770	Pantothenate and CoA biosynthesis	23	14	9	2	1	0		2	1	0	14	9	23	1.36173	0.0869565	0.0434783	0	0.391304	0.142857	0.0714286	0
1.8	sce00780	Biotin metabolism	6	5	1	1	0	1		2	1	1	5	1	6	0.778151	0.333333	0.166667	0.166667	0.166667	0.4	0.2	0.2
1.8	sce00785	Lipoic acid metabolism	12	12	0	1	1	0		1	1	0	12	0	12	1.07918	0.0833333	0.0833333	0	0	0.0833333	0.0833333	0
1.8	sce00670	One carbon pool by folate	15	12	3	0	1	1		1	2	1	12	3	15	1.17609	0.0666667	0.133333	0.0666667	0.2	0.0833333	0.166667	0.0833333
1.8	sce00860	Porphyrin metabolism	17	7	10	0	1	0		0	1	0	7	10	17	1.23045	0	0.0588235	0	0.588235	0	0.142857	0
1.8	sce00130	Ubiquinone and other terpenoid-quinone biosynthesis	10	10	0	0	2	1		1	3	1	10	0	10	1	0.1	0.3	0.1	0	0.1	0.3	0.1
1.7	sce00510	N-Glycan biosynthesis	30	17	13	2	1	2		4	3	2	17	13	30	1.47712	0.133333	0.1	0.0666667	0.433333	0.235294	0.176471	0.117647
1.7	sce00513	Various types of N-glycan biosynthesis	31	21	10	2	0	1		3	1	1	21	10	31	1.49136	0.0967742	0.0322581	0.0322581	0.322581	0.142857	0.047619	0.047619
1.7	sce00514	Other types of O-glycan biosynthesis	14	14	0	0	2	1		1	3	1	14	0	14	1.14613	0.0714286	0.214286	0.0714286	0	0.0714286	0.214286	0.0714286
1.7	sce00515	Mannose type O-glycan biosynthesis	7	7	0	0	2	0		0	2	0	7	0	7	0.845098	0	0.285714	0	0	0	0.285714	0
1.9	sce00900	Terpenoid backbone biosynthesis	20	10	10	0	1	0		0	1	0	10	10	20	1.30103	0	0.05	0	0.5	0	0.1	0
1.1	sce00332	Carbapenem biosynthesis	3	3	0	1	0	0		1	0	0	3	0	3	0.477121	0.333333	0	0	0	0.333333	0	0
1.11	sce00791	Atrazine degradation	3	2	1	1	1	0		1	1	0	2	1	3	0.477121	0.333333	0.333333	0	0.333333	0.5	0.5	0
2.4	sce03030	DNA replication	31	7	24	1	0	0		1	0	0	7	24	31	1.49136	0.0322581	0	0	0.774194	0.142857	0	0
2.4	sce03410	Base excision repair	25	14	11	1	0	1		2	1	1	14	11	25	1.39794	0.08	0.04	0.04	0.44	0.142857	0.0714286	0.0714286
2.4	sce03420	Nucleotide excision repair	49	16	33	2	0	2		4	2	2	16	33	49	1.6902	0.0816327	0.0408163	0.0408163	0.673469	0.25	0.125	0.125
2.4	sce03430	Mismatch repair	20	9	11	2	0	0		2	0	0	9	11	20	1.30103	0.1	0	0	0.55	0.222222	0	0
2.4	sce03440	Homologous recombination	21	17	4	0	2	2		2	4	2	17	4	21	1.32222	0.0952381	0.190476	0.0952381	0.190476	0.117647	0.235294	0.117647
2.4	sce03450	Non-homologous end-joining	10	10	0	1	1	2		3	3	2	10	0	10	1	0.3	0.3	0.2	0	0.3	0.3	0.2
2.5	sce03082	ATP-dependent chromatin remodeling	35	27	8	1	4	1		2	5	1	27	8	35	1.54407	0.0571429	0.142857	0.0285714	0.228571	0.0740741	0.185185	0.037037
2.5	sce03083	Polycomb repressive complex	13	10	3	1	3	0		1	3	0	10	3	13	1.11394	0.0769231	0.230769	0	0.230769	0.1	0.3	0
2.1	sce03020	RNA polymerase	31	6	25	0	2	0		0	2	0	6	25	31	1.49136	0	0.0645161	0	0.806452	0	0.333333	0
2.1	sce03022	Basal transcription factors	32	3	29	1	0	0		1	0	0	3	29	32	1.50515	0.03125	0	0	0.90625	0.333333	0	0
2.1	sce03040	Spliceosome	75	22	53	1	1	1		2	2	1	22	53	75	1.87506	0.0266667	0.0266667	0.0133333	0.706667	0.0909091	0.0909091	0.0454545
2.2	sce03010	Ribosome	178	145	33	8	17	9		17	26	9	145	33	178	2.25042	0.0955056	0.146067	0.0505618	0.185393	0.117241	0.17931	0.062069
2.2	sce00970	Aminoacyl-tRNA biosynthesis	40	18	22	0	4	0		0	4	0	18	22	40	1.60206	0	0.1	0	0.55	0	0.222222	0
2.2	sce03013	Nucleocytoplasmic transport	65	32	33	4	2	2		6	4	2	32	33	65	1.81291	0.0923077	0.0615385	0.0307692	0.507692	0.1875	0.125	0.0625
2.2	sce03015	mRNA surveillance pathway	48	19	29	1	5	1		2	6	1	19	29	48	1.68124	0.0416667	0.125	0.0208333	0.604167	0.105263	0.315789	0.0526316
2.2	sce03008	Ribosome biogenesis in eukaryotes	74	9	65	2	0	0		2	0	0	9	65	74	1.86923	0.027027	0	0	0.878378	0.222222	0	0
2.3	sce03060	Protein export	31	17	14	4	3	2		6	5	2	17	14	31	1.49136	0.193548	0.16129	0.0645161	0.451613	0.352941	0.294118	0.117647
2.3	sce04141	Protein processing in endoplasmic reticulum	92	65	27	6	4	3		9	7	3	65	27	92	1.96379	0.0978261	0.076087	0.0326087	0.293478	0.138462	0.107692	0.0461538
2.3	sce04130	SNARE interactions in vesicular transport	20	10	10	2	0	2		4	2	2	10	10	20	1.30103	0.2	0.1	0.1	0.5	0.4	0.2	0.2
2.3	sce04120	Ubiquitin mediated proteolysis	51	26	25	3	3	1		4	4	1	26	25	51	1.70757	0.0784314	0.0784314	0.0196078	0.490196	0.153846	0.153846	0.0384615
2.3	sce04122	Sulfur relay system	7	6	1	0	1	0		0	1	0	6	1	7	0.845098	0	0.142857	0	0.142857	0	0.166667	0
2.3	sce03018	RNA degradation	64	36	28	1	3	2		3	5	2	36	28	64	1.80618	0.046875	0.078125	0.03125	0.4375	0.0833333	0.138889	0.0555556
3.1	sce02010	ABC transporters	18	16	2	1	1	0		1	1	0	16	2	18	1.25527	0.0555556	0.0555556	0	0.111111	0.0625	0.0625	0
3.2	sce04011	MAPK signaling pathway - yeast	114	102	12	5	10	10		15	20	10	102	12	114	2.0569	0.131579	0.175439	0.0877193	0.105263	0.147059	0.196078	0.0980392
3.2	sce04392	Hippo signaling pathway - multiple species	8	5	3	0	0	1		1	1	1	5	3	8	0.90309	0.125	0.125	0.125	0.375	0.2	0.2	0.2
3.2	sce04070	Phosphatidylinositol signaling system	23	16	7	1	3	1		2	4	1	16	7	23	1.36173	0.0869565	0.173913	0.0434783	0.304348	0.125	0.25	0.0625
5.9	sce04213	Longevity regulating pathway - multiple species	38	35	3	1	3	0		1	3	0	35	3	38	1.57978	0.0263158	0.0789474	0	0.0789474	0.0285714	0.0857143	0
4.1	sce04144	Endocytosis	79	66	13	6	3	4		10	7	4	66	13	79	1.89763	0.126582	0.0886076	0.0506329	0.164557	0.151515	0.106061	0.0606061
4.1	sce04145	Phagosome	35	29	6	4	0	2		6	2	2	29	6	35	1.54407	0.171429	0.0571429	0.0571429	0.171429	0.206897	0.0689655	0.0689655
4.1	sce04146	Peroxisome	40	39	1	4	1	2		6	3	2	39	1	40	1.60206	0.15	0.075	0.05	0.025	0.153846	0.0769231	0.0512821
4.1	sce04136	Autophagy - other	23	18	5	1	3	1		2	4	1	18	5	23	1.36173	0.0869565	0.173913	0.0434783	0.217391	0.111111	0.222222	0.0555556
4.1	sce04138	Autophagy - yeast	90	72	18	3	8	2		5	10	2	72	18	90	1.95424	0.0555556	0.111111	0.0222222	0.2	0.0694444	0.138889	0.0277778
4.1	sce04139	Mitophagy - yeast	40	35	5	6	3	1		7	4	1	35	5	40	1.60206	0.175	0.1	0.025	0.125	0.2	0.114286	0.0285714
4.1	sce04148	Efferocytosis	27	27	0	0	4	1		1	5	1	27	0	27	1.43136	0.037037	0.185185	0.037037	0	0.037037	0.185185	0.037037
4.2	sce04111	Cell cycle - yeast	130	69	61	4	6	6		10	12	6	69	61	130	2.11394	0.0769231	0.0923077	0.0461538	0.469231	0.144928	0.173913	0.0869565
4.2	sce04113	Meiosis - yeast	133	81	52	2	11	6		8	17	6	81	52	133	2.12385	0.0601504	0.12782	0.0451128	0.390977	0.0987654	0.209877	0.0740741
4.5	sce04814	Motor proteins	24	18	6	2	0	1		3	1	1	18	6	24	1.38021	0.125	0.0416667	0.0416667	0.25	0.166667	0.0555556	0.0555556
	color correction		10	10	0	0	0	10	1	10	10	10	10	0	10	1	1	1	1	0	1	1	1
	color correction		10	0	10	0	0	0	1	0	0	0	0	10	10	1	0	0	0	1	#DIV/0!	#DIV/0!	#DIV/0!
									1
									1
									1
	sce01040	Biosynthesis of unsaturated fatty acids	10	7	3	1	1	2		3	3	2	7	3	10	1	0.3	0.3	0.2	0.3	0.428571	0.428571	0.285714
	sce01200	Carbon metabolism	112	96	16	9	4	7		16	11	7	96	16	112	2.04922	0.142857	0.0982143	0.0625	0.142857	0.166667	0.114583	0.0729167
	sce01210	2-Oxocarboxylic acid metabolism	42	35	7	0	2	4		4	6	4	35	7	42	1.62325	0.0952381	0.142857	0.0952381	0.166667	0.114286	0.171429	0.114286
	sce01212	Fatty acid metabolism	23	16	7	2	1	2		4	3	2	16	7	23	1.36173	0.173913	0.130435	0.0869565	0.304348	0.25	0.1875	0.125
	sce01230	Biosynthesis of amino acids	125	104	21	4	7	7		11	14	7	104	21	125	2.09691	0.088	0.112	0.056	0.168	0.105769	0.134615	0.0673077
	sce01232	Nucleotide metabolism	42	29	13	3	0	1		4	1	1	29	13	42	1.62325	0.0952381	0.0238095	0.0238095	0.309524	0.137931	0.0344828	0.0344828
	sce01240	Biosynthesis of cofactors	131	89	42	7	8	5		12	13	5	89	42	131	2.11727	0.0916031	0.0992366	0.0381679	0.320611	0.134831	0.146067	0.0561798
	sce01250	Biosynthesis of nucleotide sugars	23	14	9	1	1	2		3	3	2	14	9	23	1.36173	0.130435	0.130435	0.0869565	0.391304	0.214286	0.214286	0.142857
	sce00261	Monobactam biosynthesis	3	3	0	0	0	0		0	0	0	3	0	3	0.477121	0	0	0	0	0	0	0
	sce00440	Phosphonate and phosphinate metabolism	4	4	0	0	0	0		0	0	0	4	0	4	0.60206	0	0	0	0	0	0	0
	sce00511	Other glycan degradation	1	1	0	0	0	0		0	0	0	1	0	1	0	0	0	0	0	0	0	0
	sce00563	Glycosylphosphatidylinositol (GPI-anchor biosynthesis)	25	4	21	0	0	0		0	0	0	4	21	25	1.39794	0	0	0	0.84	0	0	0
	sce00592	alpha-Linolenic acid metabolism	4	4	0	0	0	0		0	0	0	4	0	4	0.60206	0	0	0	0	0	0	0
	sce00730	Thiamine metabolism	18	11	7	0	0	0		0	0	0	11	7	18	1.25527	0	0	0	0.388889	0	0	0
	sce00740	Riboflavin metabolism	16	7	9	0	0	0		0	0	0	7	9	16	1.20412	0	0	0	0.5625	0	0	0
	sce00790	Folate biosynthesis	11	5	6	0	0	0		0	0	0	5	6	11	1.04139	0	0	0	0.545455	0	0	0
	sce00909	Sesquiterpenoid and triterpenoid biosynthesis	2	0	2	0	0	0		0	0	0	0	2	2	0.30103	0	0	0	1	#DIV/0!	#DIV/0!	#DIV/0!
	sce00910	Nitrogen metabolism	8	6	2	0	0	0		0	0	0	6	2	8	0.90309	0	0	0	0.25	0	0	0
	sce00999	Biosynthesis of various plant secondary metabolites	3	3	0	0	0	0		0	0	0	3	0	3	0.477121	0	0	0	0	0	0	0
	sce03050	Proteasome	36	7	29	0	0	0		0	0	0	7	29	36	1.5563	0	0	0	0.805556	0	0	0
	sce03250	Viral life cycle - HIV-1	15	10	5	0	0	0		0	0	0	10	5	15	1.17609	0	0	0	0.333333	0	0	0
	sce04820	Cytoskeleton in muscle cells	9	4	5	0	0	0		0	0	0	4	5	9	0.954243	0	0	0	0.555556	0	0	0

## Sheet: Reaction Hits per KEGG Pathway
Group	Pathway ID	Pathway Name	KEGG reactions/complexes	tested reactions/complexes	untested	S only	N only	both	all hits		LimS	LimN	LimS_&_LimN	Tested	Untested	Total	Total (log10)	LimS/Total	LimN/Total	Both/Total	Untested/Total	LimS/Tested	LimN/Tested	Both/Tested
1.1	sce00010	Glycolysis / Gluconeogenesis	25	20	5	3	2	5	10		8	7	5	20	5	25	1.39794	0.32	0.28	0.2	0.2	0.4	0.35	0.25
1.1	sce00020	Citrate cycle (TCA cycle	20	20	0	2	2	2	4		4	4	2	20	0	20	1.30103	0.2	0.2	0.1	0	0.2	0.2	0.1
1.1	sce00030	Pentose phosphate pathway	18	14	4	1	1	1	3		2	2	1	14	4	18	1.25527	0.111111	0.111111	0.0555556	0.222222	0.142857	0.142857	0.0714286
1.1	sce00040	Pentose and glucuronate interconversions	9	9	0	2	0	1	3		3	1	1	9	0	9	0.954243	0.333333	0.111111	0.111111	0	0.333333	0.111111	0.111111
1.1	sce00051	Fructose and mannose metabolism	14	7	7	1	0	3	4		4	3	3	7	7	14	1.14613	0.285714	0.214286	0.214286	0.5	0.571429	0.428571	0.428571
1.1	sce00052	Galactose metabolism	11	11	0	1	2	2	5		3	4	2	11	0	11	1.04139	0.272727	0.363636	0.181818	0	0.272727	0.363636	0.181818
1.1	sce00053	Ascorbate and aldarate metabolism	4	4	0	1	2	1	4		2	3	1	4	0	4	0.60206	0.5	0.75	0.25	0	0.5	0.75	0.25
1.1	sce00500	Starch and sucrose metabolism	18	17	1	6	5	4	13		10	9	4	17	1	18	1.25527	0.555556	0.5	0.222222	0.0555556	0.588235	0.529412	0.235294
1.1	sce00520	Amino sugar and nucleotide sugar metabolism	26	17	9	1	1	8	10		9	9	8	17	9	26	1.41497	0.346154	0.346154	0.307692	0.346154	0.529412	0.529412	0.470588
1.1	sce00620	Pyruvate metabolism	27	26	1	5	2	3	9		8	5	3	26	1	27	1.43136	0.296296	0.185185	0.111111	0.037037	0.307692	0.192308	0.115385
1.1	sce00630	Glyoxylate and dicarboxylate metabolism	18	15	3	4	2	1	6		5	3	1	15	3	18	1.25527	0.277778	0.166667	0.0555556	0.166667	0.333333	0.2	0.0666667
1.1	sce00640	Propanoate metabolism	11	11	0	4	0	1	5		5	1	1	11	0	11	1.04139	0.454545	0.0909091	0.0909091	0	0.454545	0.0909091	0.0909091
1.1	sce00650	Butanoate metabolism	9	7	2	1	1	0	2		1	1	0	7	2	9	0.954243	0.111111	0.111111	0	0.222222	0.142857	0.142857	0
1.1	sce00660	C5-Branched dibasic acid metabolism	2	1	1	0	1	0	1		0	1	0	1	1	2	0.30103	0	0.5	0	0.5	0	1	0
1.1	sce00562	Inositol phosphate metabolism	21	18	3	1	1	3	4		4	4	3	18	3	21	1.32222	0.190476	0.190476	0.142857	0.142857	0.222222	0.222222	0.166667
1.2	sce00190	Oxidative phosphorylation	6	6	0	3	4	1	4		3	4	1	6	0	6	0.778151	0.5	0.666667	0.166667	0	0.5	0.666667	0.166667
1.2	sce00680	Methane metabolism	16	14	2	3	2	0	5		3	2	0	14	2	16	1.20412	0.1875	0.125	0	0.125	0.214286	0.142857	0
1.2	sce00920	Sulfur metabolism	14	13	1	1	0	0	1		1	0	0	13	1	14	1.14613	0.0714286	0	0	0.0714286	0.0769231	0	0
1.3	sce00061	Fatty acid biosynthesis	50	47	3	7	0	0	7		7	0	0	47	3	50	1.69897	0.14	0	0	0.06	0.148936	0	0
1.3	sce00062	Fatty acid elongation	12	10	2	1	1	1	3		2	2	1	10	2	12	1.07918	0.166667	0.166667	0.0833333	0.166667	0.2	0.2	0.1
1.3	sce00071	Fatty acid degradation	18	18	0	2	0	0	2		2	0	0	18	0	18	1.25527	0.111111	0	0	0	0.111111	0	0
1.3	sce00100	Steroid biosynthesis	25	13	12	0	4	2	6		2	6	2	13	12	25	1.39794	0.08	0.24	0.08	0.48	0.153846	0.461538	0.153846
1.3	sce00561	Glycerolipid metabolism	15	15	0	2	3	4	9		6	7	4	15	0	15	1.17609	0.4	0.466667	0.266667	0	0.4	0.466667	0.266667
1.3	sce00564	Glycerophospholipid metabolism	40	37	3	5	10	7	19		10	17	7	37	3	40	1.60206	0.25	0.425	0.175	0.075	0.27027	0.459459	0.189189
1.3	sce00565	Ether lipid metabolism	9	9	0	0	1	1	2		1	2	1	9	0	9	0.954243	0.111111	0.222222	0.111111	0	0.111111	0.222222	0.111111
1.3	sce00600	Sphingolipid metabolism	14	12	2	0	3	0	3		0	3	0	12	2	14	1.14613	0	0.214286	0	0.142857	0	0.25	0
1.3	sce00590	Arachidonic acid metabolism	2	2	0	0	0	1	1		1	1	1	2	0	2	0.30103	0.5	0.5	0.5	0	0.5	0.5	0.5
1.4	sce00230	Purine metabolism	73	63	10	8	1	1	10		9	2	1	63	10	73	1.86332	0.123288	0.0273973	0.0136986	0.136986	0.142857	0.031746	0.015873
1.4	sce00240	Pyrimidine metabolism	43	32	11	4	2	0	5		4	2	0	32	11	43	1.63347	0.0930233	0.0465116	0	0.255814	0.125	0.0625	0
1.5	sce00250	Alanine, aspartate and glutamate metabolism	22	20	2	1	1	2	4		3	3	2	20	2	22	1.34242	0.136364	0.136364	0.0909091	0.0909091	0.15	0.15	0.1
1.5	sce00260	Glycine, serine and threonine metabolism	30	29	1	3	3	2	8		5	5	2	29	1	30	1.47712	0.166667	0.166667	0.0666667	0.0333333	0.172414	0.172414	0.0689655
1.5	sce00270	Cysteine and methionine metabolism	41	40	1	13	5	4	19		17	9	4	40	1	41	1.61278	0.414634	0.219512	0.097561	0.0243902	0.425	0.225	0.1
1.5	sce00280	Valine, leucine and isoleucine degradation	12	10	2	1	0	0	1		1	0	0	10	2	12	1.07918	0.0833333	0	0	0.166667	0.1	0	0
1.5	sce00290	Valine, leucine and isoleucine biosynthesis	17	7	10	0	2	1	3		1	3	1	7	10	17	1.23045	0.0588235	0.176471	0.0588235	0.588235	0.142857	0.428571	0.142857
1.5	sce00300	Lysine biosynthesis	13	13	0	0	1	2	3		2	3	2	13	0	13	1.11394	0.153846	0.230769	0.153846	0	0.153846	0.230769	0.153846
1.5	sce00310	Lysine degradation	10	9	1	1	3	1	5		2	4	1	9	1	10	1	0.2	0.4	0.1	0.1	0.222222	0.444444	0.111111
1.5	sce00220	Arginine biosynthesis	15	13	2	0	2	1	3		1	3	1	13	2	15	1.17609	0.0666667	0.2	0.0666667	0.133333	0.0769231	0.230769	0.0769231
1.5	sce00330	Arginine and proline metabolism	21	19	2	3	0	1	4		4	1	1	19	2	21	1.32222	0.190476	0.047619	0.047619	0.0952381	0.210526	0.0526316	0.0526316
1.5	sce00340	Histidine metabolism	12	12	0	1	1	0	2		1	1	0	12	0	12	1.07918	0.0833333	0.0833333	0	0	0.0833333	0.0833333	0
1.5	sce00350	Tyrosine metabolism	4	4	0	0	1	2	2		2	2	2	4	0	4	0.60206	0.5	0.5	0.5	0	0.5	0.5	0.5
1.5	sce00360	Phenylalanine metabolism	3	3	0	0	1	1	1		1	1	1	3	0	3	0.477121	0.333333	0.333333	0.333333	0	0.333333	0.333333	0.333333
1.5	sce00380	Tryptophan metabolism	23	22	1	2	2	0	4		2	2	0	22	1	23	1.36173	0.0869565	0.0869565	0	0.0434783	0.0909091	0.0909091	0
1.5	sce00400	Phenylalanine, tyrosine and tryptophan biosynthesis	18	18	0	0	3	3	4		3	4	3	18	0	18	1.25527	0.166667	0.222222	0.166667	0	0.166667	0.222222	0.166667
1.6	sce00410	beta-Alanine metabolism	9	9	0	2	0	1	3		3	1	1	9	0	9	0.954243	0.333333	0.111111	0.111111	0	0.333333	0.111111	0.111111
1.6	sce00430	Taurine and hypotaurine metabolism	4	4	0	2	0	0	2		2	0	0	4	0	4	0.60206	0.5	0	0	0	0.5	0	0
1.6	sce00450	Selenocompound metabolism	9	9	0	3	2	0	5		3	2	0	9	0	9	0.954243	0.333333	0.222222	0	0	0.333333	0.222222	0
1.6	sce00460	Cyanoamino acid metabolism	6	6	0	0	2	0	2		0	2	0	6	0	6	0.778151	0	0.333333	0	0	0	0.333333	0
1.6	sce00470	D-Amino acid metabolism	2	2	0	1	1	0	2		1	1	0	2	0	2	0.30103	0.5	0.5	0	0	0.5	0.5	0
1.6	sce00480	Glutathione metabolism	19	19	0	3	0	1	4		4	1	1	19	0	19	1.27875	0.210526	0.0526316	0.0526316	0	0.210526	0.0526316	0.0526316
1.8	sce00750	Vitamin B6 metabolism	10	10	0	4	1	2	5		5	2	2	10	0	10	1	0.5	0.2	0.2	0	0.5	0.2	0.2
1.8	sce00760	Nicotinate and nicotinamide metabolism	19	18	1	2	3	0	5		2	3	0	18	1	19	1.27875	0.105263	0.157895	0	0.0526316	0.111111	0.166667	0
1.8	sce00770	Pantothenate and CoA biosynthesis	17	8	9	1	1	0	2		1	1	0	8	9	17	1.23045	0.0588235	0.0588235	0	0.529412	0.125	0.125	0
1.8	sce00780	Biotin metabolism	10	8	2	2	0	1	3		3	1	1	8	2	10	1	0.3	0.1	0.1	0.2	0.375	0.125	0.125
1.8	sce00785	Lipoic acid metabolism	19	19	0	1	1	0	2		1	1	0	19	0	19	1.27875	0.0526316	0.0526316	0	0	0.0526316	0.0526316	0
1.8	sce00670	One carbon pool by folate	15	11	4	0	1	1	2		1	2	1	11	4	15	1.17609	0.0666667	0.133333	0.0666667	0.266667	0.0909091	0.181818	0.0909091
1.8	sce00860	Porphyrin metabolism	19	7	12	0	2	0	2		0	2	0	7	12	19	1.27875	0	0.105263	0	0.631579	0	0.285714	0
1.8	sce00130	Ubiquinone and other terpenoid-quinone biosynthesis	10	10	0	0	2	2	4		2	4	2	10	0	10	1	0.2	0.4	0.2	0	0.2	0.4	0.2
1.7	sce00510	N-Glycan biosynthesis	25	16	9	3	1	2	6		5	3	2	16	9	25	1.39794	0.2	0.12	0.08	0.36	0.3125	0.1875	0.125
1.7	sce00513	Various types of N-glycan biosynthesis	18	18	0	5	0	0	5		5	0	0	18	0	18	1.25527	0.277778	0	0	0	0.277778	0	0
1.7	sce00514	Other types of O-glycan biosynthesis	14	14	0	0	4	8	12		8	12	8	14	0	14	1.14613	0.571429	0.857143	0.571429	0	0.571429	0.857143	0.571429
1.7	sce00515	Mannose type O-glycan biosynthesis	7	7	0	0	7	0	7		0	7	0	7	0	7	0.845098	0	1	0	0	0	1	0
1.9	sce00900	Terpenoid backbone biosynthesis	17	11	6	0	1	0	1		0	1	0	11	6	17	1.23045	0	0.0588235	0	0.352941	0	0.0909091	0
1.1	sce00332	Carbapenem biosynthesis	2	2	0	1	0	0	1		1	0	0	2	0	2	0.30103	0.5	0	0	0	0.5	0	0
1.11	sce00791	Atrazine degradation	3	3	0	1	2	0	3		1	2	0	3	0	3	0.477121	0.333333	0.666667	0	0	0.333333	0.666667	0
2.4	sce03030	DNA replication	13	5	8	1	0	0	1		1	0	0	5	8	13	1.11394	0.0769231	0	0	0.615385	0.2	0	0
2.4	sce03410	Base excision repair	12	10	2	1	0	1	2		2	1	1	10	2	12	1.07918	0.166667	0.0833333	0.0833333	0.166667	0.2	0.1	0.1
2.4	sce03420	Nucleotide excision repair	15	13	2	2	0	2	4		4	2	2	13	2	15	1.17609	0.266667	0.133333	0.133333	0.133333	0.307692	0.153846	0.153846
2.4	sce03430	Mismatch repair	10	6	4	4	0	0	4		4	0	0	6	4	10	1	0.4	0	0	0.4	0.666667	0	0
2.4	sce03440	Homologous recombination	14	13	1	0	2	3	5		3	5	3	13	1	14	1.14613	0.214286	0.357143	0.214286	0.0714286	0.230769	0.384615	0.230769
2.4	sce03450	Non-homologous end-joining	6	6	0	1	2	2	5		3	4	2	6	0	6	0.778151	0.5	0.666667	0.333333	0	0.5	0.666667	0.333333
2.5	sce03082	ATP-dependent chromatin remodeling	9	9	0	1	5	1	6		2	5	1	9	0	9	0.954243	0.222222	0.555556	0.111111	0	0.222222	0.555556	0.111111
2.5	sce03083	Polycomb repressive complex	6	5	1	1	3	0	4		1	3	0	5	1	6	0.778151	0.166667	0.5	0	0.166667	0.2	0.6	0
2.1	sce03020	RNA polymerase	7	2	5	0	1	0	1		0	1	0	2	5	7	0.845098	0	0.142857	0	0.714286	0	0.5	0
2.1	sce03022	Basal transcription factors	7	3	4	1	0	0	1		1	0	0	3	4	7	0.845098	0.142857	0	0	0.571429	0.333333	0	0
2.1	sce03040	Spliceosome	36	13	23	1	1	1	3		2	2	1	13	23	36	1.5563	0.0555556	0.0555556	0.0277778	0.638889	0.153846	0.153846	0.0769231
2.2	sce03010	Ribosome	55	51	4	6	13	8	23		12	19	8	51	4	55	1.74036	0.218182	0.345455	0.145455	0.0727273	0.235294	0.372549	0.156863
2.2	sce00970	Aminoacyl-tRNA biosynthesis	24	18	6	0	4	0	4		0	4	0	18	6	24	1.38021	0	0.166667	0	0.25	0	0.222222	0
2.2	sce03013	Nucleocytoplasmic transport	31	19	12	3	2	2	7		5	4	2	19	12	31	1.49136	0.16129	0.129032	0.0645161	0.387097	0.263158	0.210526	0.105263
2.2	sce03015	mRNA surveillance pathway	16	8	8	2	4	1	6		3	4	1	8	8	16	1.20412	0.1875	0.25	0.0625	0.5	0.375	0.5	0.125
2.2	sce03008	Ribosome biogenesis in eukaryotes	36	4	32	2	0	0	2		2	0	0	4	32	36	1.5563	0.0555556	0	0	0.888889	0.5	0	0
2.3	sce03060	Protein export	16	9	7	3	3	2	7		5	5	2	9	7	16	1.20412	0.3125	0.3125	0.125	0.4375	0.555556	0.555556	0.222222
2.3	sce04141	Protein processing in endoplasmic reticulum	35	31	4	7	4	4	15		11	8	4	31	4	35	1.54407	0.314286	0.228571	0.114286	0.114286	0.354839	0.258065	0.129032
2.3	sce04130	SNARE interactions in vesicular transport	20	10	10	2	0	2	4		4	2	2	10	10	20	1.30103	0.2	0.1	0.1	0.5	0.4	0.2	0.2
2.3	sce04120	Ubiquitin mediated proteolysis	31	21	10	3	3	1	6		4	3	1	21	10	31	1.49136	0.129032	0.0967742	0.0322581	0.322581	0.190476	0.142857	0.047619
2.3	sce04122	Sulfur relay system	8	6	2	0	1	0	1		0	1	0	6	2	8	0.90309	0	0.125	0	0.25	0	0.166667	0
2.3	sce03018	RNA degradation	21	16	5	1	2	2	5		3	4	2	16	5	21	1.32222	0.142857	0.190476	0.0952381	0.238095	0.1875	0.25	0.125
3.1	sce02010	ABC transporters	8	6	2	1	1	0	2		1	1	0	6	2	8	0.90309	0.125	0.125	0	0.25	0.166667	0.166667	0
3.2	sce04011	MAPK signaling pathway - yeast	71	61	10	5	9	10	23		15	18	10	61	10	71	1.85126	0.211268	0.253521	0.140845	0.140845	0.245902	0.295082	0.163934
3.2	sce04392	Hippo signaling pathway - multiple species	7	4	3	0	0	1	1		1	1	1	4	3	7	0.845098	0.142857	0.142857	0.142857	0.428571	0.25	0.25	0.25
3.2	sce04070	Phosphatidylinositol signaling system	28	24	4	2	7	3	9		5	9	3	24	4	28	1.44716	0.178571	0.321429	0.107143	0.142857	0.208333	0.375	0.125
5.9	sce04213	Longevity regulating pathway - multiple species	14	13	1	1	2	0	3		1	2	0	13	1	14	1.14613	0.0714286	0.142857	0	0.0714286	0.0769231	0.153846	0
4.1	sce04144	Endocytosis	29	23	6	6	3	4	13		10	7	4	23	6	29	1.4624	0.344828	0.241379	0.137931	0.206897	0.434783	0.304348	0.173913
4.1	sce04145	Phagosome	13	12	1	3	0	2	5		5	2	2	12	1	13	1.11394	0.384615	0.153846	0.153846	0.0769231	0.416667	0.166667	0.166667
4.1	sce04146	Peroxisome	23	22	1	4	1	2	7		6	3	2	22	1	23	1.36173	0.26087	0.130435	0.0869565	0.0434783	0.272727	0.136364	0.0909091
4.1	sce04136	Autophagy - other	15	13	2	1	3	1	4		1	4	1	13	2	15	1.17609	0.0666667	0.266667	0.0666667	0.133333	0.0769231	0.307692	0.0769231
4.1	sce04138	Autophagy - yeast	59	51	8	3	8	2	12		5	9	2	51	8	59	1.77085	0.0847458	0.152542	0.0338983	0.135593	0.0980392	0.176471	0.0392157
4.1	sce04139	Mitophagy - yeast	27	24	3	6	3	1	10		7	4	1	24	3	27	1.43136	0.259259	0.148148	0.037037	0.111111	0.291667	0.166667	0.0416667
4.1	sce04148	Efferocytosis	12	12	0	0	5	1	5		1	5	1	12	0	12	1.07918	0.0833333	0.416667	0.0833333	0	0.0833333	0.416667	0.0833333
4.2	sce04111	Cell cycle - yeast	72	47	25	4	7	9	17		13	12	9	47	25	72	1.85733	0.180556	0.166667	0.125	0.347222	0.276596	0.255319	0.191489
4.2	sce04113	Meiosis - yeast	68	53	15	2	11	6	17		8	15	6	53	15	68	1.83251	0.117647	0.220588	0.0882353	0.220588	0.150943	0.283019	0.113208
4.5	sce04814	Motor proteins	17	14	3	2	0	1	3		3	1	1	14	3	17	1.23045	0.176471	0.0588235	0.0588235	0.176471	0.214286	0.0714286	0.0714286
	color correction		10	10	0	0	0	10		1	10	10	10	10	0	10	1	1	1	1	0	1	1	1
	color correction		10	0	10	0	0	0		1	0	0	0	0	10	10	1	0	0	0	1	#DIV/0!	#DIV/0!	#DIV/0!

## Sheet: Hit Genes List by Pathway
Hit	Type	KEGG gene	KEGG pathway
YAL054C	S	sce:YAL054C K01895 ACS1; acetate--CoA ligase 1	sce00010 Glycolysis / Gluconeogenesis - Saccharomyces cerevisiae (budding yeast) (9)
YCL040W	both	sce:YCL040W K00844 GLK1; glucokinase	sce00010 Glycolysis / Gluconeogenesis - Saccharomyces cerevisiae (budding yeast) (9)
YDL080C	N	sce:YDL080C K01568 THI3; branched-chain-2-oxoacid decarboxylase THI3	sce00010 Glycolysis / Gluconeogenesis - Saccharomyces cerevisiae (budding yeast) (9)
YJR009C	S	sce:YJR009C K00134 TDH2; glyceraldehyde-3-phosphate dehydrogenase (phosphorylating) TDH2	sce00010 Glycolysis / Gluconeogenesis - Saccharomyces cerevisiae (budding yeast) (9)
YMR099C	both	sce:YMR099C K01792 glucose-6-phosphate 1-epimerase	sce00010 Glycolysis / Gluconeogenesis - Saccharomyces cerevisiae (budding yeast) (9)
YMR105C	both	sce:YMR105C K01835 PGM2; phosphoglucomutase PGM2	sce00010 Glycolysis / Gluconeogenesis - Saccharomyces cerevisiae (budding yeast) (9)
YMR169C	S	sce:YMR169C K00128 ALD3; aldehyde dehydrogenase (NAD(+)) ALD3	sce00010 Glycolysis / Gluconeogenesis - Saccharomyces cerevisiae (budding yeast) (9)
YMR318C	both	sce:YMR318C K00002 ADH6; NADP-dependent alcohol dehydrogenase	sce00010 Glycolysis / Gluconeogenesis - Saccharomyces cerevisiae (budding yeast) (9)
YOR374W	S	sce:YOR374W K00128 ALD4; aldehyde dehydrogenase (NADP(+)) ALD4	sce00010 Glycolysis / Gluconeogenesis - Saccharomyces cerevisiae (budding yeast) (9)
YCR005C	both	sce:YCR005C K01647 CIT2; citrate (Si)-synthase CIT2	sce00020 Citrate cycle (TCA cycle) - Saccharomyces cerevisiae (budding yeast) (6)
YDL078C	N	sce:YDL078C K00026 MDH3; malate dehydrogenase MDH3	sce00020 Citrate cycle (TCA cycle) - Saccharomyces cerevisiae (budding yeast) (6)
YDR178W	N	sce:YDR178W K00237 SDH4; succinate dehydrogenase membrane anchor subunit SDH4	sce00020 Citrate cycle (TCA cycle) - Saccharomyces cerevisiae (budding yeast) (6)
YJL045W	S	sce:YJL045W K00234 SDH9; succinate dehydrogenase SDH1b	sce00020 Citrate cycle (TCA cycle) - Saccharomyces cerevisiae (budding yeast) (6)
YKL085W	S	sce:YKL085W K00026 MDH1; malate dehydrogenase MDH1	sce00020 Citrate cycle (TCA cycle) - Saccharomyces cerevisiae (budding yeast) (6)
YPL262W	both	sce:YPL262W K01679 FUM1; fumarase FUM1	sce00020 Citrate cycle (TCA cycle) - Saccharomyces cerevisiae (budding yeast) (6)
YBL068W	N	sce:YBL068W K00948 PRS4; ribose phosphate diphosphokinase subunit PRS4	sce00030 Pentose phosphate pathway - Saccharomyces cerevisiae (budding yeast) (3)
YHR163W	S	sce:YHR163W K01057 SOL3; 6-phosphogluconolactonase SOL3	sce00030 Pentose phosphate pathway - Saccharomyces cerevisiae (budding yeast) (3)
YMR105C	both	sce:YMR105C K01835 PGM2; phosphoglucomutase PGM2	sce00030 Pentose phosphate pathway - Saccharomyces cerevisiae (budding yeast) (3)
YHL012W	S	sce:YHL012W K00963 UTP--glucose-1-phosphate uridylyltransferase	sce00040 Pentose and glucuronate interconversions - Saccharomyces cerevisiae (budding yeast) (3)
YHR104W	S	sce:YHR104W K17743 GRE3; trifunctional aldehyde reductase/xylose reductase/glucose 1-dehydrogenase (NADP(+))	sce00040 Pentose and glucuronate interconversions - Saccharomyces cerevisiae (budding yeast) (3)
YMR318C	both	sce:YMR318C K00002 ADH6; NADP-dependent alcohol dehydrogenase	sce00040 Pentose and glucuronate interconversions - Saccharomyces cerevisiae (budding yeast) (3)
YCL040W	both	sce:YCL040W K00844 GLK1; glucokinase	sce00051 Fructose and mannose metabolism - Saccharomyces cerevisiae (budding yeast) (3)
YLR345W	both	sce:YLR345W K19030 bifunctional fructose-2,6-bisphosphate 2-phosphatase/6-phosphofructo-2-kinase	sce00051 Fructose and mannose metabolism - Saccharomyces cerevisiae (budding yeast) (3)
YML070W	S	sce:YML070W K00863 DAK1; dihydroxyacetone kinase	sce00051 Fructose and mannose metabolism - Saccharomyces cerevisiae (budding yeast) (3)
YBR020W	N	sce:YBR020W K00849 GAL1; galactokinase	sce00052 Galactose metabolism - Saccharomyces cerevisiae (budding yeast) (7)
YCL040W	both	sce:YCL040W K00844 GLK1; glucokinase	sce00052 Galactose metabolism - Saccharomyces cerevisiae (budding yeast) (7)
YGR287C	N	sce:YGR287C K01182 IMA1; oligo-1,6-glucosidase IMA1	sce00052 Galactose metabolism - Saccharomyces cerevisiae (budding yeast) (7)
YGR292W	N	sce:YGR292W K01182 MAL12; alpha-glucosidase MAL12	sce00052 Galactose metabolism - Saccharomyces cerevisiae (budding yeast) (7)
YHL012W	S	sce:YHL012W K00963 UTP--glucose-1-phosphate uridylyltransferase	sce00052 Galactose metabolism - Saccharomyces cerevisiae (budding yeast) (7)
YJL216C	N	sce:YJL216C K01182 IMA5; oligo-1,6-glucosidase IMA5	sce00052 Galactose metabolism - Saccharomyces cerevisiae (budding yeast) (7)
YMR105C	both	sce:YMR105C K01835 PGM2; phosphoglucomutase PGM2	sce00052 Galactose metabolism - Saccharomyces cerevisiae (budding yeast) (7)
YBR149W	N	sce:YBR149W K00063 ARA1; D-arabinose 1-dehydrogenase (NAD(P)(+)) ARA1	sce00053 Ascorbate and aldarate metabolism - Saccharomyces cerevisiae (budding yeast) (5)
YML086C	N	sce:YML086C K00107 ALO1; D-arabinono-1,4-lactone oxidase	sce00053 Ascorbate and aldarate metabolism - Saccharomyces cerevisiae (budding yeast) (5)
YMR169C	S	sce:YMR169C K00128 ALD3; aldehyde dehydrogenase (NAD(+)) ALD3	sce00053 Ascorbate and aldarate metabolism - Saccharomyces cerevisiae (budding yeast) (5)
YMR318C	both	sce:YMR318C K00002 ADH6; NADP-dependent alcohol dehydrogenase	sce00053 Ascorbate and aldarate metabolism - Saccharomyces cerevisiae (budding yeast) (5)
YOR374W	S	sce:YOR374W K00128 ALD4; aldehyde dehydrogenase (NADP(+)) ALD4	sce00053 Ascorbate and aldarate metabolism - Saccharomyces cerevisiae (budding yeast) (5)
YMR207C	S	sce:YMR207C K11262 HFA1; acetyl-CoA carboxylase HFA1	sce00061 Fatty acid biosynthesis - Saccharomyces cerevisiae (budding yeast) (2)
YMR246W	S	sce:YMR246W K01897 FAA4; long-chain fatty acid-CoA ligase FAA4	sce00061 Fatty acid biosynthesis - Saccharomyces cerevisiae (budding yeast) (2)
YBR159W	N	sce:YBR159W K10251 IFA38; ketoreductase	sce00062 Fatty acid elongation - Saccharomyces cerevisiae (budding yeast) (4)
YJL196C	both	sce:YJL196C K10245 ELO1; fatty acid elongase ELO1	sce00062 Fatty acid elongation - Saccharomyces cerevisiae (budding yeast) (4)
YJR019C	S	sce:YJR019C K01068 TES1; palmitoyl-CoA hydrolase	sce00062 Fatty acid elongation - Saccharomyces cerevisiae (budding yeast) (4)
YLR372W	both	sce:YLR372W K10246 ELO3; fatty acid elongase ELO3	sce00062 Fatty acid elongation - Saccharomyces cerevisiae (budding yeast) (4)
YMR169C	S	sce:YMR169C K00128 ALD3; aldehyde dehydrogenase (NAD(+)) ALD3	sce00071 Fatty acid degradation - Saccharomyces cerevisiae (budding yeast) (3)
YMR246W	S	sce:YMR246W K01897 FAA4; long-chain fatty acid-CoA ligase FAA4	sce00071 Fatty acid degradation - Saccharomyces cerevisiae (budding yeast) (3)
YOR374W	S	sce:YOR374W K00128 ALD4; aldehyde dehydrogenase (NADP(+)) ALD4	sce00071 Fatty acid degradation - Saccharomyces cerevisiae (budding yeast) (3)
YLR056W	N	sce:YLR056W K00227 ERG3; C-5 sterol desaturase	sce00100 Steroid biosynthesis - Saccharomyces cerevisiae (budding yeast) (2)
YML008C	both	sce:YML008C K00559 ERG6; sterol 24-C-methyltransferase	sce00100 Steroid biosynthesis - Saccharomyces cerevisiae (budding yeast) (2)
YCR004C	both	sce:YCR004C K03809 YCP4; flavodoxin-like fold family protein	sce00130 Ubiquinone and other terpenoid-quinone biosynthesis - Saccharomyces cerevisiae (budding yeast) (3)
YGL202W	N	sce:YGL202W K00838 ARO8; bifunctional 2-aminoadipate transaminase/aromatic-amino-acid:2-oxoglutarate transaminase	sce00130 Ubiquinone and other terpenoid-quinone biosynthesis - Saccharomyces cerevisiae (budding yeast) (3)
YML110C	N	sce:YML110C K06127 COQ5; 2-hexaprenyl-6-methoxy-1,4-benzoquinone methyltransferase	sce00130 Ubiquinone and other terpenoid-quinone biosynthesis - Saccharomyces cerevisiae (budding yeast) (3)
YBL045C	N	sce:YBL045C K00414 COR1; ubiquinol--cytochrome-c reductase subunit COR1	sce00190 Oxidative phosphorylation - Saccharomyces cerevisiae (budding yeast) (11)
YDL085W	S	sce:YDL085W K03885 NDE2; NADH-ubiquinone reductase (H(+)-translocating) NDE2	sce00190 Oxidative phosphorylation - Saccharomyces cerevisiae (budding yeast) (11)
YDR178W	N	sce:YDR178W K00237 SDH4; succinate dehydrogenase membrane anchor subunit SDH4	sce00190 Oxidative phosphorylation - Saccharomyces cerevisiae (budding yeast) (11)
YDR529C	N	sce:YDR529C K00417 QCR7; ubiquinol--cytochrome-c reductase subunit 7	sce00190 Oxidative phosphorylation - Saccharomyces cerevisiae (budding yeast) (11)
YJL045W	S	sce:YJL045W K00234 SDH9; succinate dehydrogenase SDH1b	sce00190 Oxidative phosphorylation - Saccharomyces cerevisiae (budding yeast) (11)
YJR048W	S	sce:YJR048W K08738 CYC1; cytochrome c isoform 1	sce00190 Oxidative phosphorylation - Saccharomyces cerevisiae (budding yeast) (11)
YKL016C	N	sce:YKL016C K02138 ATP7; F1F0 ATP synthase subunit D	sce00190 Oxidative phosphorylation - Saccharomyces cerevisiae (budding yeast) (11)
YKL080W	S	sce:YKL080W K02148 VMA5; H(+)-transporting V1 sector ATPase subunit C	sce00190 Oxidative phosphorylation - Saccharomyces cerevisiae (budding yeast) (11)
YML081C-A	both	sce:YML081C-A K02142 ATP18; F1F0 ATP synthase subunit I	sce00190 Oxidative phosphorylation - Saccharomyces cerevisiae (budding yeast) (11)
YML120C	N	sce:YML120C K03885 NDI1; NADH-ubiquinone reductase (H(+)-translocating) NDI1	sce00190 Oxidative phosphorylation - Saccharomyces cerevisiae (budding yeast) (11)
YPL132W	N	sce:YPL132W K02258 COX11; Cox11p	sce00190 Oxidative phosphorylation - Saccharomyces cerevisiae (budding yeast) (11)
YBR208C	N	sce:YBR208C K14541 DUR12; bifunctional urea carboxylase/allophanate hydrolase	sce00220 Arginine biosynthesis - Saccharomyces cerevisiae (budding yeast) (3)
YKL106W	both	sce:YKL106W K14455 AAT1; aspartate transaminase AAT1	sce00220 Arginine biosynthesis - Saccharomyces cerevisiae (budding yeast) (3)
YLR089C	both	sce:YLR089C K00814 ALT1; alanine transaminase ALT1	sce00220 Arginine biosynthesis - Saccharomyces cerevisiae (budding yeast) (3)
YBL068W	N	sce:YBL068W K00948 PRS4; ribose phosphate diphosphokinase subunit PRS4	sce00230 Purine metabolism - Saccharomyces cerevisiae (budding yeast) (7)
YGR180C	S	sce:YGR180C K10808 RNR4; ribonucleotide-diphosphate reductase subunit RNR4	sce00230 Purine metabolism - Saccharomyces cerevisiae (budding yeast) (7)
YJR069C	S	sce:YJR069C K01519 HAM1; nucleoside triphosphate pyrophosphohydrolase HAM1	sce00230 Purine metabolism - Saccharomyces cerevisiae (budding yeast) (7)
YLR432W	S	sce:YLR432W K00088 IMD3; IMP dehydrogenase IMD3	sce00230 Purine metabolism - Saccharomyces cerevisiae (budding yeast) (7)
YML056C	both	sce:YML056C K00088 IMD4; IMP dehydrogenase IMD4	sce00230 Purine metabolism - Saccharomyces cerevisiae (budding yeast) (7)
YMR105C	both	sce:YMR105C K01835 PGM2; phosphoglucomutase PGM2	sce00230 Purine metabolism - Saccharomyces cerevisiae (budding yeast) (7)
YOR360C	S	sce:YOR360C K01120 PDE2; 3',5'-cyclic-nucleotide phosphodiesterase PDE2	sce00230 Purine metabolism - Saccharomyces cerevisiae (budding yeast) (7)
YGR180C	S	sce:YGR180C K10808 RNR4; ribonucleotide-diphosphate reductase subunit RNR4	sce00240 Pyrimidine metabolism - Saccharomyces cerevisiae (budding yeast) (5)
YKL216W	N	sce:YKL216W K00226 URA1; dihydroorotate dehydrogenase	sce00240 Pyrimidine metabolism - Saccharomyces cerevisiae (budding yeast) (5)
YML106W	S	sce:YML106W K00762 URA5; orotate phosphoribosyltransferase URA5	sce00240 Pyrimidine metabolism - Saccharomyces cerevisiae (budding yeast) (5)
YMR226C	S	sce:YMR226C K16066 ORA1; oxidoreductase	sce00240 Pyrimidine metabolism - Saccharomyces cerevisiae (budding yeast) (5)
YMR271C	N	sce:YMR271C K00762 URA10; orotate phosphoribosyltransferase URA10	sce00240 Pyrimidine metabolism - Saccharomyces cerevisiae (budding yeast) (5)
YDR321W	N	sce:YDR321W K01424 ASP1; asparaginase ASP1	sce00250 Alanine, aspartate and glutamate metabolism - Saccharomyces cerevisiae (budding yeast) (4)
YKL106W	both	sce:YKL106W K14455 AAT1; aspartate transaminase AAT1	sce00250 Alanine, aspartate and glutamate metabolism - Saccharomyces cerevisiae (budding yeast) (4)
YLR089C	both	sce:YLR089C K00814 ALT1; alanine transaminase ALT1	sce00250 Alanine, aspartate and glutamate metabolism - Saccharomyces cerevisiae (budding yeast) (4)
YMR250W	S	sce:YMR250W K01580 GAD1; glutamate decarboxylase GAD1	sce00250 Alanine, aspartate and glutamate metabolism - Saccharomyces cerevisiae (budding yeast) (4)
YAL012W	S	sce:YAL012W K01758 CYS3; cystathionine gamma-lyase CYS3	sce00260 Glycine, serine and threonine metabolism - Saccharomyces cerevisiae (budding yeast) (7)
YCL064C	both	sce:YCL064C K17989 CHA1; L-serine/L-threonine ammonia-lyase CHA1	sce00260 Glycine, serine and threonine metabolism - Saccharomyces cerevisiae (budding yeast) (7)
YGL026C	N	sce:YGL026C K01694 TRP5; tryptophan synthase TRP5	sce00260 Glycine, serine and threonine metabolism - Saccharomyces cerevisiae (budding yeast) (7)
YGL196W	N	sce:YGL196W K20498 DSD1; D-serine ammonia-lyase DSD1	sce00260 Glycine, serine and threonine metabolism - Saccharomyces cerevisiae (budding yeast) (7)
YLR058C	N	sce:YLR058C K00600 SHM2; glycine hydroxymethyltransferase SHM2	sce00260 Glycine, serine and threonine metabolism - Saccharomyces cerevisiae (budding yeast) (7)
YMR189W	S	sce:YMR189W K00281 GCV2; glycine decarboxylase subunit P	sce00260 Glycine, serine and threonine metabolism - Saccharomyces cerevisiae (budding yeast) (7)
YMR226C	S	sce:YMR226C K16066 ORA1; oxidoreductase	sce00260 Glycine, serine and threonine metabolism - Saccharomyces cerevisiae (budding yeast) (7)
YAL012W	S	sce:YAL012W K01758 CYS3; cystathionine gamma-lyase CYS3	sce00270 Cysteine and methionine metabolism - Saccharomyces cerevisiae (budding yeast) (11)
YCL064C	both	sce:YCL064C K17989 CHA1; L-serine/L-threonine ammonia-lyase CHA1	sce00270 Cysteine and methionine metabolism - Saccharomyces cerevisiae (budding yeast) (11)
YDL078C	N	sce:YDL078C K00026 MDH3; malate dehydrogenase MDH3	sce00270 Cysteine and methionine metabolism - Saccharomyces cerevisiae (budding yeast) (11)
YFR055W	N	sce:YFR055W K01760 IRC7; cysteine-S-conjugate beta-lyase IRC7	sce00270 Cysteine and methionine metabolism - Saccharomyces cerevisiae (budding yeast) (11)
YGL202W	N	sce:YGL202W K00838 ARO8; bifunctional 2-aminoadipate transaminase/aromatic-amino-acid:2-oxoglutarate transaminase	sce00270 Cysteine and methionine metabolism - Saccharomyces cerevisiae (budding yeast) (11)
YJR024C	S	sce:YJR024C K08964 MDE1; methylthioribulose 1-phosphate dehydratase MDE1	sce00270 Cysteine and methionine metabolism - Saccharomyces cerevisiae (budding yeast) (11)
YKL085W	S	sce:YKL085W K00026 MDH1; malate dehydrogenase MDH1	sce00270 Cysteine and methionine metabolism - Saccharomyces cerevisiae (budding yeast) (11)
YKL106W	both	sce:YKL106W K14455 AAT1; aspartate transaminase AAT1	sce00270 Cysteine and methionine metabolism - Saccharomyces cerevisiae (budding yeast) (11)
YML082W	S	sce:YML082W K01739 putative cystathionine gamma-synthase	sce00270 Cysteine and methionine metabolism - Saccharomyces cerevisiae (budding yeast) (11)
YMR009W	S	sce:YMR009W K08967 ADI1; acireductone dioxygenase (Ni2+-requiring)	sce00270 Cysteine and methionine metabolism - Saccharomyces cerevisiae (budding yeast) (11)
YOL049W	S	sce:YOL049W K21456 GSH2; glutathione synthase	sce00270 Cysteine and methionine metabolism - Saccharomyces cerevisiae (budding yeast) (11)
YMR169C	S	sce:YMR169C K00128 ALD3; aldehyde dehydrogenase (NAD(+)) ALD3	sce00280 Valine, leucine and isoleucine degradation - Saccharomyces cerevisiae (budding yeast) (2)
YOR374W	S	sce:YOR374W K00128 ALD4; aldehyde dehydrogenase (NADP(+)) ALD4	sce00280 Valine, leucine and isoleucine degradation - Saccharomyces cerevisiae (budding yeast) (2)
YCL009C	N	sce:YCL009C K01653 ILV6; acetolactate synthase regulatory subunit	sce00290 Valine, leucine and isoleucine biosynthesis - Saccharomyces cerevisiae (budding yeast) (2)
YCL064C	both	sce:YCL064C K17989 CHA1; L-serine/L-threonine ammonia-lyase CHA1	sce00290 Valine, leucine and isoleucine biosynthesis - Saccharomyces cerevisiae (budding yeast) (2)
YDL131W	both	sce:YDL131W K01655 LYS21; homocitrate synthase LYS21	sce00300 Lysine biosynthesis - Saccharomyces cerevisiae (budding yeast) (3)
YGL202W	N	sce:YGL202W K00838 ARO8; bifunctional 2-aminoadipate transaminase/aromatic-amino-acid:2-oxoglutarate transaminase	sce00300 Lysine biosynthesis - Saccharomyces cerevisiae (budding yeast) (3)
YNR050C	both	sce:YNR050C K00293 LYS9; saccharopine dehydrogenase (NADP+, L-glutamate-forming)	sce00300 Lysine biosynthesis - Saccharomyces cerevisiae (budding yeast) (3)
YHR109W	N	sce:YHR109W K18804 CTM1; cytochrome c lysine N-methyltransferase	sce00310 Lysine degradation - Saccharomyces cerevisiae (budding yeast) (4)
YMR169C	S	sce:YMR169C K00128 ALD3; aldehyde dehydrogenase (NAD(+)) ALD3	sce00310 Lysine degradation - Saccharomyces cerevisiae (budding yeast) (4)
YNR050C	both	sce:YNR050C K00293 LYS9; saccharopine dehydrogenase (NADP+, L-glutamate-forming)	sce00310 Lysine degradation - Saccharomyces cerevisiae (budding yeast) (4)
YOR374W	S	sce:YOR374W K00128 ALD4; aldehyde dehydrogenase (NADP(+)) ALD4	sce00310 Lysine degradation - Saccharomyces cerevisiae (budding yeast) (4)
YHR033W	S	sce:YHR033W K00931 putative glutamate 5-kinase	sce00330 Arginine and proline metabolism - Saccharomyces cerevisiae (budding yeast) (4)
YKL106W	both	sce:YKL106W K14455 AAT1; aspartate transaminase AAT1	sce00330 Arginine and proline metabolism - Saccharomyces cerevisiae (budding yeast) (4)
YMR169C	S	sce:YMR169C K00128 ALD3; aldehyde dehydrogenase (NAD(+)) ALD3	sce00330 Arginine and proline metabolism - Saccharomyces cerevisiae (budding yeast) (4)
YOR374W	S	sce:YOR374W K00128 ALD4; aldehyde dehydrogenase (NADP(+)) ALD4	sce00330 Arginine and proline metabolism - Saccharomyces cerevisiae (budding yeast) (4)
YHR033W	S	sce:YHR033W K00931 putative glutamate 5-kinase	sce00332 Carbapenem biosynthesis - Saccharomyces cerevisiae (budding yeast) (1)
YMR169C	S	sce:YMR169C K00128 ALD3; aldehyde dehydrogenase (NAD(+)) ALD3	sce00340 Histidine metabolism - Saccharomyces cerevisiae (budding yeast) (3)
YOR202W	N	sce:YOR202W K01693 HIS3; imidazoleglycerol-phosphate dehydratase HIS3	sce00340 Histidine metabolism - Saccharomyces cerevisiae (budding yeast) (3)
YOR374W	S	sce:YOR374W K00128 ALD4; aldehyde dehydrogenase (NADP(+)) ALD4	sce00340 Histidine metabolism - Saccharomyces cerevisiae (budding yeast) (3)
YGL202W	N	sce:YGL202W K00838 ARO8; bifunctional 2-aminoadipate transaminase/aromatic-amino-acid:2-oxoglutarate transaminase	sce00350 Tyrosine metabolism - Saccharomyces cerevisiae (budding yeast) (3)
YKL106W	both	sce:YKL106W K14455 AAT1; aspartate transaminase AAT1	sce00350 Tyrosine metabolism - Saccharomyces cerevisiae (budding yeast) (3)
YNL168C	both	sce:YNL168C K01557 FMP41; Fmp41p	sce00350 Tyrosine metabolism - Saccharomyces cerevisiae (budding yeast) (3)
YGL202W	N	sce:YGL202W K00838 ARO8; bifunctional 2-aminoadipate transaminase/aromatic-amino-acid:2-oxoglutarate transaminase	sce00360 Phenylalanine metabolism - Saccharomyces cerevisiae (budding yeast) (2)
YKL106W	both	sce:YKL106W K14455 AAT1; aspartate transaminase AAT1	sce00360 Phenylalanine metabolism - Saccharomyces cerevisiae (budding yeast) (2)
YGL202W	N	sce:YGL202W K00838 ARO8; bifunctional 2-aminoadipate transaminase/aromatic-amino-acid:2-oxoglutarate transaminase	sce00380 Tryptophan metabolism - Saccharomyces cerevisiae (budding yeast) (3)
YMR169C	S	sce:YMR169C K00128 ALD3; aldehyde dehydrogenase (NAD(+)) ALD3	sce00380 Tryptophan metabolism - Saccharomyces cerevisiae (budding yeast) (3)
YOR374W	S	sce:YOR374W K00128 ALD4; aldehyde dehydrogenase (NADP(+)) ALD4	sce00380 Tryptophan metabolism - Saccharomyces cerevisiae (budding yeast) (3)
YGL026C	N	sce:YGL026C K01694 TRP5; tryptophan synthase TRP5	sce00400 Phenylalanine, tyrosine and tryptophan biosynthesis - Saccharomyces cerevisiae (budding yeast) (4)
YGL202W	N	sce:YGL202W K00838 ARO8; bifunctional 2-aminoadipate transaminase/aromatic-amino-acid:2-oxoglutarate transaminase	sce00400 Phenylalanine, tyrosine and tryptophan biosynthesis - Saccharomyces cerevisiae (budding yeast) (4)
YKL106W	both	sce:YKL106W K14455 AAT1; aspartate transaminase AAT1	sce00400 Phenylalanine, tyrosine and tryptophan biosynthesis - Saccharomyces cerevisiae (budding yeast) (4)
YPR060C	both	sce:YPR060C K01850 ARO7; chorismate mutase ARO7	sce00400 Phenylalanine, tyrosine and tryptophan biosynthesis - Saccharomyces cerevisiae (budding yeast) (4)
YKR009C	both	sce:YKR009C K14729 FOX2; bifunctional hydroxyacyl-CoA dehydrogenase/enoyl-CoA hydratase FOX2	sce00410 beta-Alanine metabolism - Saccharomyces cerevisiae (budding yeast) (4)
YMR169C	S	sce:YMR169C K00128 ALD3; aldehyde dehydrogenase (NAD(+)) ALD3	sce00410 beta-Alanine metabolism - Saccharomyces cerevisiae (budding yeast) (4)
YMR250W	S	sce:YMR250W K01580 GAD1; glutamate decarboxylase GAD1	sce00410 beta-Alanine metabolism - Saccharomyces cerevisiae (budding yeast) (4)
YOR374W	S	sce:YOR374W K00128 ALD4; aldehyde dehydrogenase (NADP(+)) ALD4	sce00410 beta-Alanine metabolism - Saccharomyces cerevisiae (budding yeast) (4)
YMR250W	S	sce:YMR250W K01580 GAD1; glutamate decarboxylase GAD1	sce00430 Taurine and hypotaurine metabolism - Saccharomyces cerevisiae (budding yeast) (1)
YAL012W	S	sce:YAL012W K01758 CYS3; cystathionine gamma-lyase CYS3	sce00450 Selenocompound metabolism - Saccharomyces cerevisiae (budding yeast) (4)
YFR055W	N	sce:YFR055W K01760 IRC7; cysteine-S-conjugate beta-lyase IRC7	sce00450 Selenocompound metabolism - Saccharomyces cerevisiae (budding yeast) (4)
YGR171C	N	sce:YGR171C K01874 MSM1; methionine--tRNA ligase MSM1	sce00450 Selenocompound metabolism - Saccharomyces cerevisiae (budding yeast) (4)
YML082W	S	sce:YML082W K01739 putative cystathionine gamma-synthase	sce00450 Selenocompound metabolism - Saccharomyces cerevisiae (budding yeast) (4)
YDR321W	N	sce:YDR321W K01424 ASP1; asparaginase ASP1	sce00460 Cyanoamino acid metabolism - Saccharomyces cerevisiae (budding yeast) (2)
YLR058C	N	sce:YLR058C K00600 SHM2; glycine hydroxymethyltransferase SHM2	sce00460 Cyanoamino acid metabolism - Saccharomyces cerevisiae (budding yeast) (2)
YGL196W	N	sce:YGL196W K20498 DSD1; D-serine ammonia-lyase DSD1	sce00470 D-Amino acid metabolism - Saccharomyces cerevisiae (budding yeast) (2)
YPR193C	S	sce:YPR193C K18852 HPA2; histone acetyltransferase	sce00470 D-Amino acid metabolism - Saccharomyces cerevisiae (budding yeast) (2)
YGR180C	S	sce:YGR180C K10808 RNR4; ribonucleotide-diphosphate reductase subunit RNR4	sce00480 Glutathione metabolism - Saccharomyces cerevisiae (budding yeast) (3)
YNL229C	both	sce:YNL229C K00799 URE2; glutathione peroxidase	sce00480 Glutathione metabolism - Saccharomyces cerevisiae (budding yeast) (3)
YOL049W	S	sce:YOL049W K21456 GSH2; glutathione synthase	sce00480 Glutathione metabolism - Saccharomyces cerevisiae (budding yeast) (3)
YCL040W	both	sce:YCL040W K00844 GLK1; glucokinase	sce00500 Starch and sucrose metabolism - Saccharomyces cerevisiae (budding yeast) (13)
YGR287C	N	sce:YGR287C K01182 IMA1; oligo-1,6-glucosidase IMA1	sce00500 Starch and sucrose metabolism - Saccharomyces cerevisiae (budding yeast) (13)
YGR292W	N	sce:YGR292W K01182 MAL12; alpha-glucosidase MAL12	sce00500 Starch and sucrose metabolism - Saccharomyces cerevisiae (budding yeast) (13)
YHL012W	S	sce:YHL012W K00963 UTP--glucose-1-phosphate uridylyltransferase	sce00500 Starch and sucrose metabolism - Saccharomyces cerevisiae (budding yeast) (13)
YIL099W	S	sce:YIL099W K01178 SGA1; glucan 1,4-alpha-glucosidase	sce00500 Starch and sucrose metabolism - Saccharomyces cerevisiae (budding yeast) (13)
YJL216C	N	sce:YJL216C K01182 IMA5; oligo-1,6-glucosidase IMA5	sce00500 Starch and sucrose metabolism - Saccharomyces cerevisiae (budding yeast) (13)
YKR058W	N	sce:YKR058W K00750 GLG1; glycogenin glucosyltransferase GLG1	sce00500 Starch and sucrose metabolism - Saccharomyces cerevisiae (budding yeast) (13)
YMR105C	both	sce:YMR105C K01835 PGM2; phosphoglucomutase PGM2	sce00500 Starch and sucrose metabolism - Saccharomyces cerevisiae (budding yeast) (13)
YMR261C	S	sce:YMR261C K22337 TPS3; trehalose 6-phosphate synthase/phosphatase complex subunit	sce00500 Starch and sucrose metabolism - Saccharomyces cerevisiae (budding yeast) (13)
YMR306W	both	sce:YMR306W K00706 FKS3; putative 1,3-beta-D-glucan synthase	sce00500 Starch and sucrose metabolism - Saccharomyces cerevisiae (budding yeast) (13)
YOR190W	N	sce:YOR190W K01210 SPR1; glucan 1,3-beta-glucosidase	sce00500 Starch and sucrose metabolism - Saccharomyces cerevisiae (budding yeast) (13)
YPR160W	S	sce:YPR160W K00688 GPH1; glycogen phosphorylase	sce00500 Starch and sucrose metabolism - Saccharomyces cerevisiae (budding yeast) (13)
YPR184W	N	sce:YPR184W K01196 GDB1; bifunctional 4-alpha-glucanotransferase/amylo-alpha-1,6-glucosidase	sce00500 Starch and sucrose metabolism - Saccharomyces cerevisiae (budding yeast) (13)
YGR227W	N	sce:YGR227W K03850 DIE2; dolichyl-P-Glc:Glc(2)Man(9)GlcNAc(2)-PP-dolichol alpha-1,2-glucosyltransferase	sce00510 N-Glycan biosynthesis - Saccharomyces cerevisiae (budding yeast) (5)
YJR131W	S	sce:YJR131W K23741 MNS1; mannosyl-oligosaccharide 1,2-alpha-mannosidase	sce00510 N-Glycan biosynthesis - Saccharomyces cerevisiae (budding yeast) (5)
YML019W	both	sce:YML019W K12669 OST6; dolichyl-diphosphooligosaccharide--protein glycotransferase	sce00510 N-Glycan biosynthesis - Saccharomyces cerevisiae (budding yeast) (5)
YNL219C	S	sce:YNL219C K03846 ALG9; dolichyl-P-Man:Man(6)GlcNAc(2)-PP-dolichol alpha-1,2-mannosyltransferase	sce00510 N-Glycan biosynthesis - Saccharomyces cerevisiae (budding yeast) (5)
YOR002W	both	sce:YOR002W K03848 ALG6; dolichyl-P-Glc:Man(9)GlcNAc(2)-PP-dolichol alpha-1,3-glucosyltransferase	sce00510 N-Glycan biosynthesis - Saccharomyces cerevisiae (budding yeast) (5)
YJR131W	S	sce:YJR131W K23741 MNS1; mannosyl-oligosaccharide 1,2-alpha-mannosidase	sce00513 Various types of N-glycan biosynthesis - Saccharomyces cerevisiae (budding yeast) (3)
YML019W	both	sce:YML019W K12669 OST6; dolichyl-diphosphooligosaccharide--protein glycotransferase	sce00513 Various types of N-glycan biosynthesis - Saccharomyces cerevisiae (budding yeast) (3)
YNL219C	S	sce:YNL219C K03846 ALG9; dolichyl-P-Man:Man(6)GlcNAc(2)-PP-dolichol alpha-1,2-mannosyltransferase	sce00513 Various types of N-glycan biosynthesis - Saccharomyces cerevisiae (budding yeast) (3)
YDR307W	N	sce:YDR307W K00728 PMT7; putative dolichyl-phosphate-mannose--protein mannosyltransferase	sce00514 Other types of O-glycan biosynthesis - Saccharomyces cerevisiae (budding yeast) (3)
YDR483W	both	sce:YDR483W K10967 KRE2; alpha-1,2-mannosyltransferase KRE2	sce00514 Other types of O-glycan biosynthesis - Saccharomyces cerevisiae (budding yeast) (3)
YJR143C	N	sce:YJR143C K00728 PMT4; dolichyl-phosphate-mannose-protein mannosyltransferase	sce00514 Other types of O-glycan biosynthesis - Saccharomyces cerevisiae (budding yeast) (3)
YDR307W	N	sce:YDR307W K00728 PMT7; putative dolichyl-phosphate-mannose--protein mannosyltransferase	sce00515 Mannose type O-glycan biosynthesis - Saccharomyces cerevisiae (budding yeast) (2)
YJR143C	N	sce:YJR143C K00728 PMT4; dolichyl-phosphate-mannose-protein mannosyltransferase	sce00515 Mannose type O-glycan biosynthesis - Saccharomyces cerevisiae (budding yeast) (2)
YBR020W	N	sce:YBR020W K00849 GAL1; galactokinase	sce00520 Amino sugar and nucleotide sugar metabolism - Saccharomyces cerevisiae (budding yeast) (4)
YCL040W	both	sce:YCL040W K00844 GLK1; glucokinase	sce00520 Amino sugar and nucleotide sugar metabolism - Saccharomyces cerevisiae (budding yeast) (4)
YHL012W	S	sce:YHL012W K00963 UTP--glucose-1-phosphate uridylyltransferase	sce00520 Amino sugar and nucleotide sugar metabolism - Saccharomyces cerevisiae (budding yeast) (4)
YMR105C	both	sce:YMR105C K01835 PGM2; phosphoglucomutase PGM2	sce00520 Amino sugar and nucleotide sugar metabolism - Saccharomyces cerevisiae (budding yeast) (4)
YDR058C	both	sce:YDR058C K01046 TGL2; triglyceride lipase	sce00561 Glycerolipid metabolism - Saccharomyces cerevisiae (budding yeast) (10)
YHL032C	N	sce:YHL032C K00864 GUT1; glycerol kinase	sce00561 Glycerolipid metabolism - Saccharomyces cerevisiae (budding yeast) (10)
YML070W	S	sce:YML070W K00863 DAK1; dihydroxyacetone kinase	sce00561 Glycerolipid metabolism - Saccharomyces cerevisiae (budding yeast) (10)
YMR169C	S	sce:YMR169C K00128 ALD3; aldehyde dehydrogenase (NAD(+)) ALD3	sce00561 Glycerolipid metabolism - Saccharomyces cerevisiae (budding yeast) (10)
YMR318C	both	sce:YMR318C K00002 ADH6; NADP-dependent alcohol dehydrogenase	sce00561 Glycerolipid metabolism - Saccharomyces cerevisiae (budding yeast) (10)
YNR008W	both	sce:YNR008W K00679 LRO1; phospholipid:diacylglycerol acyltransferase	sce00561 Glycerolipid metabolism - Saccharomyces cerevisiae (budding yeast) (10)
YOR120W	N	sce:YOR120W K18097 GCY1; glycerol 2-dehydrogenase (NADP(+)) GCY1	sce00561 Glycerolipid metabolism - Saccharomyces cerevisiae (budding yeast) (10)
YOR175C	N	sce:YOR175C K13519 ALE1; lysophospholipid acyltransferase	sce00561 Glycerolipid metabolism - Saccharomyces cerevisiae (budding yeast) (10)
YOR374W	S	sce:YOR374W K00128 ALD4; aldehyde dehydrogenase (NADP(+)) ALD4	sce00561 Glycerolipid metabolism - Saccharomyces cerevisiae (budding yeast) (10)
YPR139C	N	sce:YPR139C K22831 LOA1; lysophosphatidic acid acyltransferase LOA1	sce00561 Glycerolipid metabolism - Saccharomyces cerevisiae (budding yeast) (10)
YHR046C	both	sce:YHR046C K01092 INM1; inositol monophosphate 1-phosphatase INM1	sce00562 Inositol phosphate metabolism - Saccharomyces cerevisiae (budding yeast) (3)
YNL106C	S	sce:YNL106C K20279 INP52; phosphatidylinositol-3-/phosphoinositide 5-phosphatase INP52	sce00562 Inositol phosphate metabolism - Saccharomyces cerevisiae (budding yeast) (3)
YOR109W	N	sce:YOR109W K20279 INP53; phosphatidylinositol-3-/phosphoinositide 5-phosphatase INP53	sce00562 Inositol phosphate metabolism - Saccharomyces cerevisiae (budding yeast) (3)
YDL142C	both	sce:YDL142C K08744 CRD1; cardiolipin synthase	sce00564 Glycerophospholipid metabolism - Saccharomyces cerevisiae (budding yeast) (14)
YDR147W	N	sce:YDR147W K00894 EKI1; bifunctional choline kinase/ethanolamine kinase EKI1	sce00564 Glycerophospholipid metabolism - Saccharomyces cerevisiae (budding yeast) (14)
YGR110W	S	sce:YGR110W K13535 CLD1; carboxylic ester hydrolase	sce00564 Glycerophospholipid metabolism - Saccharomyces cerevisiae (budding yeast) (14)
YHR100C	S	sce:YHR100C K01094 GEP4; phosphatidylglycerophosphatase	sce00564 Glycerophospholipid metabolism - Saccharomyces cerevisiae (budding yeast) (14)
YKR031C	both	sce:YKR031C K01115 SPO14; phospholipase D	sce00564 Glycerophospholipid metabolism - Saccharomyces cerevisiae (budding yeast) (14)
YLR133W	N	sce:YLR133W K00866 CKI1; bifunctional choline kinase/ethanolamine kinase CKI1	sce00564 Glycerophospholipid metabolism - Saccharomyces cerevisiae (budding yeast) (14)
YML059C	both	sce:YML059C K14676 NTE1; lysophospholipase	sce00564 Glycerophospholipid metabolism - Saccharomyces cerevisiae (budding yeast) (14)
YMR006C	both	sce:YMR006C K13333 PLB2; lysophospholipase	sce00564 Glycerophospholipid metabolism - Saccharomyces cerevisiae (budding yeast) (14)
YMR008C	S	sce:YMR008C K13333 PLB1; lysophospholipase	sce00564 Glycerophospholipid metabolism - Saccharomyces cerevisiae (budding yeast) (14)
YOR175C	N	sce:YOR175C K13519 ALE1; lysophospholipid acyltransferase	sce00564 Glycerophospholipid metabolism - Saccharomyces cerevisiae (budding yeast) (14)
YOR311C	S	sce:YOR311C K16368 DGK1; diacylglycerol kinase	sce00564 Glycerophospholipid metabolism - Saccharomyces cerevisiae (budding yeast) (14)
YPL206C	N	sce:YPL206C K18694 PGC1; phosphatidylglycerol phospholipase	sce00564 Glycerophospholipid metabolism - Saccharomyces cerevisiae (budding yeast) (14)
YPR139C	N	sce:YPR139C K22831 LOA1; lysophosphatidic acid acyltransferase LOA1	sce00564 Glycerophospholipid metabolism - Saccharomyces cerevisiae (budding yeast) (14)
YPR140W	N	sce:YPR140W K13511 TAZ1; lysophosphatidylcholine acyltransferase	sce00564 Glycerophospholipid metabolism - Saccharomyces cerevisiae (budding yeast) (14)
YKR031C	both	sce:YKR031C K01115 SPO14; phospholipase D	sce00565 Ether lipid metabolism - Saccharomyces cerevisiae (budding yeast) (2)
YOR175C	N	sce:YOR175C K13519 ALE1; lysophospholipid acyltransferase	sce00565 Ether lipid metabolism - Saccharomyces cerevisiae (budding yeast) (2)
YNL045W	both	sce:YNL045W K01254 LAP2; bifunctional aminopeptidase/epoxide hydrolase	sce00590 Arachidonic acid metabolism - Saccharomyces cerevisiae (budding yeast) (1)
YBR183W	N	sce:YBR183W K05848 YPC1; phytoceramidase	sce00600 Sphingolipid metabolism - Saccharomyces cerevisiae (budding yeast) (2)
YOR171C	N	sce:YOR171C K04718 LCB4; sphinganine kinase LCB4	sce00600 Sphingolipid metabolism - Saccharomyces cerevisiae (budding yeast) (2)
YAL054C	S	sce:YAL054C K01895 ACS1; acetate--CoA ligase 1	sce00620 Pyruvate metabolism - Saccharomyces cerevisiae (budding yeast) (10)
YDL078C	N	sce:YDL078C K00026 MDH3; malate dehydrogenase MDH3	sce00620 Pyruvate metabolism - Saccharomyces cerevisiae (budding yeast) (10)
YDL131W	both	sce:YDL131W K01655 LYS21; homocitrate synthase LYS21	sce00620 Pyruvate metabolism - Saccharomyces cerevisiae (budding yeast) (10)
YKL085W	S	sce:YKL085W K00026 MDH1; malate dehydrogenase MDH1	sce00620 Pyruvate metabolism - Saccharomyces cerevisiae (budding yeast) (10)
YML054C	N	sce:YML054C K00101 CYB2; L-lactate dehydrogenase (cytochrome)	sce00620 Pyruvate metabolism - Saccharomyces cerevisiae (budding yeast) (10)
YMR169C	S	sce:YMR169C K00128 ALD3; aldehyde dehydrogenase (NAD(+)) ALD3	sce00620 Pyruvate metabolism - Saccharomyces cerevisiae (budding yeast) (10)
YMR207C	S	sce:YMR207C K11262 HFA1; acetyl-CoA carboxylase HFA1	sce00620 Pyruvate metabolism - Saccharomyces cerevisiae (budding yeast) (10)
YMR318C	both	sce:YMR318C K00002 ADH6; NADP-dependent alcohol dehydrogenase	sce00620 Pyruvate metabolism - Saccharomyces cerevisiae (budding yeast) (10)
YOR374W	S	sce:YOR374W K00128 ALD4; aldehyde dehydrogenase (NADP(+)) ALD4	sce00620 Pyruvate metabolism - Saccharomyces cerevisiae (budding yeast) (10)
YPL262W	both	sce:YPL262W K01679 FUM1; fumarase FUM1	sce00620 Pyruvate metabolism - Saccharomyces cerevisiae (budding yeast) (10)
YAL054C	S	sce:YAL054C K01895 ACS1; acetate--CoA ligase 1	sce00630 Glyoxylate and dicarboxylate metabolism - Saccharomyces cerevisiae (budding yeast) (7)
YCR005C	both	sce:YCR005C K01647 CIT2; citrate (Si)-synthase CIT2	sce00630 Glyoxylate and dicarboxylate metabolism - Saccharomyces cerevisiae (budding yeast) (7)
YDL078C	N	sce:YDL078C K00026 MDH3; malate dehydrogenase MDH3	sce00630 Glyoxylate and dicarboxylate metabolism - Saccharomyces cerevisiae (budding yeast) (7)
YKL085W	S	sce:YKL085W K00026 MDH1; malate dehydrogenase MDH1	sce00630 Glyoxylate and dicarboxylate metabolism - Saccharomyces cerevisiae (budding yeast) (7)
YLR058C	N	sce:YLR058C K00600 SHM2; glycine hydroxymethyltransferase SHM2	sce00630 Glyoxylate and dicarboxylate metabolism - Saccharomyces cerevisiae (budding yeast) (7)
YMR189W	S	sce:YMR189W K00281 GCV2; glycine decarboxylase subunit P	sce00630 Glyoxylate and dicarboxylate metabolism - Saccharomyces cerevisiae (budding yeast) (7)
YPR006C	S	sce:YPR006C K01637 ICL2; methylisocitrate lyase ICL2	sce00630 Glyoxylate and dicarboxylate metabolism - Saccharomyces cerevisiae (budding yeast) (7)
YAL054C	S	sce:YAL054C K01895 ACS1; acetate--CoA ligase 1	sce00640 Propanoate metabolism - Saccharomyces cerevisiae (budding yeast) (4)
YKR009C	both	sce:YKR009C K14729 FOX2; bifunctional hydroxyacyl-CoA dehydrogenase/enoyl-CoA hydratase FOX2	sce00640 Propanoate metabolism - Saccharomyces cerevisiae (budding yeast) (4)
YMR207C	S	sce:YMR207C K11262 HFA1; acetyl-CoA carboxylase HFA1	sce00640 Propanoate metabolism - Saccharomyces cerevisiae (budding yeast) (4)
YPR002W	S	sce:YPR002W K01720 PDH1; putative 2-methylcitrate dehydratase	sce00640 Propanoate metabolism - Saccharomyces cerevisiae (budding yeast) (4)
YCL009C	N	sce:YCL009C K01653 ILV6; acetolactate synthase regulatory subunit	sce00650 Butanoate metabolism - Saccharomyces cerevisiae (budding yeast) (2)
YMR250W	S	sce:YMR250W K01580 GAD1; glutamate decarboxylase GAD1	sce00650 Butanoate metabolism - Saccharomyces cerevisiae (budding yeast) (2)
YCL009C	N	sce:YCL009C K01653 ILV6; acetolactate synthase regulatory subunit	sce00660 C5-Branched dibasic acid metabolism - Saccharomyces cerevisiae (budding yeast) (1)
YKR080W	both	sce:YKR080W K00295 MTD1; methylenetetrahydrofolate dehydrogenase (NAD(+))	sce00670 One carbon pool by folate - Saccharomyces cerevisiae (budding yeast) (2)
YLR058C	N	sce:YLR058C K00600 SHM2; glycine hydroxymethyltransferase SHM2	sce00670 One carbon pool by folate - Saccharomyces cerevisiae (budding yeast) (2)
YAL054C	S	sce:YAL054C K01895 ACS1; acetate--CoA ligase 1	sce00680 Methane metabolism - Saccharomyces cerevisiae (budding yeast) (4)
YJL068C	S	sce:YJL068C K01070 S-formylglutathione hydrolase	sce00680 Methane metabolism - Saccharomyces cerevisiae (budding yeast) (4)
YLR058C	N	sce:YLR058C K00600 SHM2; glycine hydroxymethyltransferase SHM2	sce00680 Methane metabolism - Saccharomyces cerevisiae (budding yeast) (4)
YML070W	S	sce:YML070W K00863 DAK1; dihydroxyacetone kinase	sce00680 Methane metabolism - Saccharomyces cerevisiae (budding yeast) (4)
YBR035C	S	sce:YBR035C K00275 PDX3; pyridoxamine-phosphate oxidase PDX3	sce00750 Vitamin B6 metabolism - Saccharomyces cerevisiae (budding yeast) (5)
YMR095C	both	sce:YMR095C K08681 SNO1; putative pyridoxal 5'-phosphate synthase	sce00750 Vitamin B6 metabolism - Saccharomyces cerevisiae (budding yeast) (5)
YMR096W	both	sce:YMR096W K06215 SNZ1; pyridoxine biosynthesis protein SNZ1	sce00750 Vitamin B6 metabolism - Saccharomyces cerevisiae (budding yeast) (5)
YNL333W	N	sce:YNL333W K06215 SNZ2; pyridoxine biosynthesis protein SNZ2	sce00750 Vitamin B6 metabolism - Saccharomyces cerevisiae (budding yeast) (5)
YPR127W	both	sce:YPR127W K05275 pyridoxine 4-dehydrogenase	sce00750 Vitamin B6 metabolism - Saccharomyces cerevisiae (budding yeast) (5)
YCL047C	N	sce:YCL047C K19785 POF1; nicotinamide-nucleotide adenylyltransferase	sce00760 Nicotinate and nicotinamide metabolism - Saccharomyces cerevisiae (budding yeast) (5)
YDL042C	N	sce:YDL042C K11121 SIR2; NAD-dependent histone deacetylase SIR2	sce00760 Nicotinate and nicotinamide metabolism - Saccharomyces cerevisiae (budding yeast) (5)
YLR328W	N	sce:YLR328W K06210 NMA1; nicotinamide-nucleotide adenylyltransferase NMA1	sce00760 Nicotinate and nicotinamide metabolism - Saccharomyces cerevisiae (budding yeast) (5)
YNL129W	S	sce:YNL129W K10524 NRK1; ribosylnicotinamide kinase	sce00760 Nicotinate and nicotinamide metabolism - Saccharomyces cerevisiae (budding yeast) (5)
YOR025W	N	sce:YOR025W K11121 HST3; NAD-dependent histone deacetylase HST3	sce00760 Nicotinate and nicotinamide metabolism - Saccharomyces cerevisiae (budding yeast) (5)
YCL009C	N	sce:YCL009C K01653 ILV6; acetolactate synthase regulatory subunit	sce00770 Pantothenate and CoA biosynthesis - Saccharomyces cerevisiae (budding yeast) (3)
YMR169C	S	sce:YMR169C K00128 ALD3; aldehyde dehydrogenase (NAD(+)) ALD3	sce00770 Pantothenate and CoA biosynthesis - Saccharomyces cerevisiae (budding yeast) (3)
YOR374W	S	sce:YOR374W K00128 ALD4; aldehyde dehydrogenase (NADP(+)) ALD4	sce00770 Pantothenate and CoA biosynthesis - Saccharomyces cerevisiae (budding yeast) (3)
YNR057C	S	sce:YNR057C K01935 BIO4; dethiobiotin synthase	sce00780 Biotin metabolism - Saccharomyces cerevisiae (budding yeast) (2)
YNR058W	both	sce:YNR058W K00833 BIO3; adenosylmethionine-8-amino-7-oxononanoate transaminase	sce00780 Biotin metabolism - Saccharomyces cerevisiae (budding yeast) (2)
YLR239C	N	sce:YLR239C K23735 LIP2; lipoyl(octanoyl) transferase LIP2	sce00785 Lipoic acid metabolism - Saccharomyces cerevisiae (budding yeast) (2)
YMR189W	S	sce:YMR189W K00281 GCV2; glycine decarboxylase subunit P	sce00785 Lipoic acid metabolism - Saccharomyces cerevisiae (budding yeast) (2)
YBR208C	N	sce:YBR208C K14541 DUR12; bifunctional urea carboxylase/allophanate hydrolase	sce00791 Atrazine degradation - Saccharomyces cerevisiae (budding yeast) (2)
YNL335W	S	sce:YNL335W K06035 DDI2; cyanamide hydratase	sce00791 Atrazine degradation - Saccharomyces cerevisiae (budding yeast) (2)
YBR213W	N	sce:YBR213W K02304 MET8; bifunctional precorrin-2 dehydrogenase/sirohydrochlorin ferrochelatase MET8	sce00860 Porphyrin metabolism - Saccharomyces cerevisiae (budding yeast) (1)
YMR101C	N	sce:YMR101C K11778 SRT1; ditrans,polycis-polyprenyl diphosphate synthase	sce00900 Terpenoid backbone biosynthesis - Saccharomyces cerevisiae (budding yeast) (1)
YML082W	S	sce:YML082W K01739 putative cystathionine gamma-synthase	sce00920 Sulfur metabolism - Saccharomyces cerevisiae (budding yeast) (1)
YGR102C	N	sce:YGR102C K03865 GTF1; glutamyl-tRNA(Gln) amidotransferase subunit F	sce00970 Aminoacyl-tRNA biosynthesis - Saccharomyces cerevisiae (budding yeast) (4)
YGR171C	N	sce:YGR171C K01874 MSM1; methionine--tRNA ligase MSM1	sce00970 Aminoacyl-tRNA biosynthesis - Saccharomyces cerevisiae (budding yeast) (4)
YNL073W	N	sce:YNL073W K04567 MSK1; lysine--tRNA ligase MSK1	sce00970 Aminoacyl-tRNA biosynthesis - Saccharomyces cerevisiae (budding yeast) (4)
YPL104W	N	sce:YPL104W K01876 MSD1; aspartate--tRNA ligase MSD1	sce00970 Aminoacyl-tRNA biosynthesis - Saccharomyces cerevisiae (budding yeast) (4)
YBR159W	N	sce:YBR159W K10251 IFA38; ketoreductase	sce01040 Biosynthesis of unsaturated fatty acids - Saccharomyces cerevisiae (budding yeast) (4)
YJL196C	both	sce:YJL196C K10245 ELO1; fatty acid elongase ELO1	sce01040 Biosynthesis of unsaturated fatty acids - Saccharomyces cerevisiae (budding yeast) (4)
YJR019C	S	sce:YJR019C K01068 TES1; palmitoyl-CoA hydrolase	sce01040 Biosynthesis of unsaturated fatty acids - Saccharomyces cerevisiae (budding yeast) (4)
YLR372W	both	sce:YLR372W K10246 ELO3; fatty acid elongase ELO3	sce01040 Biosynthesis of unsaturated fatty acids - Saccharomyces cerevisiae (budding yeast) (4)
YAL054C	S	sce:YAL054C K01895 ACS1; acetate--CoA ligase 1	sce01200 Carbon metabolism - Saccharomyces cerevisiae (budding yeast) (20)
YBL068W	N	sce:YBL068W K00948 PRS4; ribose phosphate diphosphokinase subunit PRS4	sce01200 Carbon metabolism - Saccharomyces cerevisiae (budding yeast) (20)
YCL040W	both	sce:YCL040W K00844 GLK1; glucokinase	sce01200 Carbon metabolism - Saccharomyces cerevisiae (budding yeast) (20)
YCL064C	both	sce:YCL064C K17989 CHA1; L-serine/L-threonine ammonia-lyase CHA1	sce01200 Carbon metabolism - Saccharomyces cerevisiae (budding yeast) (20)
YCR005C	both	sce:YCR005C K01647 CIT2; citrate (Si)-synthase CIT2	sce01200 Carbon metabolism - Saccharomyces cerevisiae (budding yeast) (20)
YDL078C	N	sce:YDL078C K00026 MDH3; malate dehydrogenase MDH3	sce01200 Carbon metabolism - Saccharomyces cerevisiae (budding yeast) (20)
YDR178W	N	sce:YDR178W K00237 SDH4; succinate dehydrogenase membrane anchor subunit SDH4	sce01200 Carbon metabolism - Saccharomyces cerevisiae (budding yeast) (20)
YHR163W	S	sce:YHR163W K01057 SOL3; 6-phosphogluconolactonase SOL3	sce01200 Carbon metabolism - Saccharomyces cerevisiae (budding yeast) (20)
YJL045W	S	sce:YJL045W K00234 SDH9; succinate dehydrogenase SDH1b	sce01200 Carbon metabolism - Saccharomyces cerevisiae (budding yeast) (20)
YJL068C	S	sce:YJL068C K01070 S-formylglutathione hydrolase	sce01200 Carbon metabolism - Saccharomyces cerevisiae (budding yeast) (20)
YJR009C	S	sce:YJR009C K00134 TDH2; glyceraldehyde-3-phosphate dehydrogenase (phosphorylating) TDH2	sce01200 Carbon metabolism - Saccharomyces cerevisiae (budding yeast) (20)
YKL085W	S	sce:YKL085W K00026 MDH1; malate dehydrogenase MDH1	sce01200 Carbon metabolism - Saccharomyces cerevisiae (budding yeast) (20)
YKL106W	both	sce:YKL106W K14455 AAT1; aspartate transaminase AAT1	sce01200 Carbon metabolism - Saccharomyces cerevisiae (budding yeast) (20)
YKR009C	both	sce:YKR009C K14729 FOX2; bifunctional hydroxyacyl-CoA dehydrogenase/enoyl-CoA hydratase FOX2	sce01200 Carbon metabolism - Saccharomyces cerevisiae (budding yeast) (20)
YLR058C	N	sce:YLR058C K00600 SHM2; glycine hydroxymethyltransferase SHM2	sce01200 Carbon metabolism - Saccharomyces cerevisiae (budding yeast) (20)
YLR089C	both	sce:YLR089C K00814 ALT1; alanine transaminase ALT1	sce01200 Carbon metabolism - Saccharomyces cerevisiae (budding yeast) (20)
YML070W	S	sce:YML070W K00863 DAK1; dihydroxyacetone kinase	sce01200 Carbon metabolism - Saccharomyces cerevisiae (budding yeast) (20)
YMR189W	S	sce:YMR189W K00281 GCV2; glycine decarboxylase subunit P	sce01200 Carbon metabolism - Saccharomyces cerevisiae (budding yeast) (20)
YPL262W	both	sce:YPL262W K01679 FUM1; fumarase FUM1	sce01200 Carbon metabolism - Saccharomyces cerevisiae (budding yeast) (20)
YPR006C	S	sce:YPR006C K01637 ICL2; methylisocitrate lyase ICL2	sce01200 Carbon metabolism - Saccharomyces cerevisiae (budding yeast) (20)
YCL009C	N	sce:YCL009C K01653 ILV6; acetolactate synthase regulatory subunit	sce01210 2-Oxocarboxylic acid metabolism - Saccharomyces cerevisiae (budding yeast) (6)
YCR005C	both	sce:YCR005C K01647 CIT2; citrate (Si)-synthase CIT2	sce01210 2-Oxocarboxylic acid metabolism - Saccharomyces cerevisiae (budding yeast) (6)
YDL131W	both	sce:YDL131W K01655 LYS21; homocitrate synthase LYS21	sce01210 2-Oxocarboxylic acid metabolism - Saccharomyces cerevisiae (budding yeast) (6)
YGL202W	N	sce:YGL202W K00838 ARO8; bifunctional 2-aminoadipate transaminase/aromatic-amino-acid:2-oxoglutarate transaminase	sce01210 2-Oxocarboxylic acid metabolism - Saccharomyces cerevisiae (budding yeast) (6)
YKL106W	both	sce:YKL106W K14455 AAT1; aspartate transaminase AAT1	sce01210 2-Oxocarboxylic acid metabolism - Saccharomyces cerevisiae (budding yeast) (6)
YLR089C	both	sce:YLR089C K00814 ALT1; alanine transaminase ALT1	sce01210 2-Oxocarboxylic acid metabolism - Saccharomyces cerevisiae (budding yeast) (6)
YBR159W	N	sce:YBR159W K10251 IFA38; ketoreductase	sce01212 Fatty acid metabolism - Saccharomyces cerevisiae (budding yeast) (5)
YJL196C	both	sce:YJL196C K10245 ELO1; fatty acid elongase ELO1	sce01212 Fatty acid metabolism - Saccharomyces cerevisiae (budding yeast) (5)
YLR372W	both	sce:YLR372W K10246 ELO3; fatty acid elongase ELO3	sce01212 Fatty acid metabolism - Saccharomyces cerevisiae (budding yeast) (5)
YMR207C	S	sce:YMR207C K11262 HFA1; acetyl-CoA carboxylase HFA1	sce01212 Fatty acid metabolism - Saccharomyces cerevisiae (budding yeast) (5)
YMR246W	S	sce:YMR246W K01897 FAA4; long-chain fatty acid-CoA ligase FAA4	sce01212 Fatty acid metabolism - Saccharomyces cerevisiae (budding yeast) (5)
YAL012W	S	sce:YAL012W K01758 CYS3; cystathionine gamma-lyase CYS3	sce01230 Biosynthesis of amino acids - Saccharomyces cerevisiae (budding yeast) (18)
YBL068W	N	sce:YBL068W K00948 PRS4; ribose phosphate diphosphokinase subunit PRS4	sce01230 Biosynthesis of amino acids - Saccharomyces cerevisiae (budding yeast) (18)
YCL009C	N	sce:YCL009C K01653 ILV6; acetolactate synthase regulatory subunit	sce01230 Biosynthesis of amino acids - Saccharomyces cerevisiae (budding yeast) (18)
YCL064C	both	sce:YCL064C K17989 CHA1; L-serine/L-threonine ammonia-lyase CHA1	sce01230 Biosynthesis of amino acids - Saccharomyces cerevisiae (budding yeast) (18)
YCR005C	both	sce:YCR005C K01647 CIT2; citrate (Si)-synthase CIT2	sce01230 Biosynthesis of amino acids - Saccharomyces cerevisiae (budding yeast) (18)
YDL131W	both	sce:YDL131W K01655 LYS21; homocitrate synthase LYS21	sce01230 Biosynthesis of amino acids - Saccharomyces cerevisiae (budding yeast) (18)
YFR055W	N	sce:YFR055W K01760 IRC7; cysteine-S-conjugate beta-lyase IRC7	sce01230 Biosynthesis of amino acids - Saccharomyces cerevisiae (budding yeast) (18)
YGL026C	N	sce:YGL026C K01694 TRP5; tryptophan synthase TRP5	sce01230 Biosynthesis of amino acids - Saccharomyces cerevisiae (budding yeast) (18)
YGL202W	N	sce:YGL202W K00838 ARO8; bifunctional 2-aminoadipate transaminase/aromatic-amino-acid:2-oxoglutarate transaminase	sce01230 Biosynthesis of amino acids - Saccharomyces cerevisiae (budding yeast) (18)
YHR033W	S	sce:YHR033W K00931 putative glutamate 5-kinase	sce01230 Biosynthesis of amino acids - Saccharomyces cerevisiae (budding yeast) (18)
YJR009C	S	sce:YJR009C K00134 TDH2; glyceraldehyde-3-phosphate dehydrogenase (phosphorylating) TDH2	sce01230 Biosynthesis of amino acids - Saccharomyces cerevisiae (budding yeast) (18)
YKL106W	both	sce:YKL106W K14455 AAT1; aspartate transaminase AAT1	sce01230 Biosynthesis of amino acids - Saccharomyces cerevisiae (budding yeast) (18)
YLR058C	N	sce:YLR058C K00600 SHM2; glycine hydroxymethyltransferase SHM2	sce01230 Biosynthesis of amino acids - Saccharomyces cerevisiae (budding yeast) (18)
YLR089C	both	sce:YLR089C K00814 ALT1; alanine transaminase ALT1	sce01230 Biosynthesis of amino acids - Saccharomyces cerevisiae (budding yeast) (18)
YML082W	S	sce:YML082W K01739 putative cystathionine gamma-synthase	sce01230 Biosynthesis of amino acids - Saccharomyces cerevisiae (budding yeast) (18)
YNR050C	both	sce:YNR050C K00293 LYS9; saccharopine dehydrogenase (NADP+, L-glutamate-forming)	sce01230 Biosynthesis of amino acids - Saccharomyces cerevisiae (budding yeast) (18)
YOR202W	N	sce:YOR202W K01693 HIS3; imidazoleglycerol-phosphate dehydratase HIS3	sce01230 Biosynthesis of amino acids - Saccharomyces cerevisiae (budding yeast) (18)
YPR060C	both	sce:YPR060C K01850 ARO7; chorismate mutase ARO7	sce01230 Biosynthesis of amino acids - Saccharomyces cerevisiae (budding yeast) (18)
YGR180C	S	sce:YGR180C K10808 RNR4; ribonucleotide-diphosphate reductase subunit RNR4	sce01232 Nucleotide metabolism - Saccharomyces cerevisiae (budding yeast) (4)
YJR069C	S	sce:YJR069C K01519 HAM1; nucleoside triphosphate pyrophosphohydrolase HAM1	sce01232 Nucleotide metabolism - Saccharomyces cerevisiae (budding yeast) (4)
YLR432W	S	sce:YLR432W K00088 IMD3; IMP dehydrogenase IMD3	sce01232 Nucleotide metabolism - Saccharomyces cerevisiae (budding yeast) (4)
YML056C	both	sce:YML056C K00088 IMD4; IMP dehydrogenase IMD4	sce01232 Nucleotide metabolism - Saccharomyces cerevisiae (budding yeast) (4)
YBR035C	S	sce:YBR035C K00275 PDX3; pyridoxamine-phosphate oxidase PDX3	sce01240 Biosynthesis of cofactors - Saccharomyces cerevisiae (budding yeast) (20)
YBR213W	N	sce:YBR213W K02304 MET8; bifunctional precorrin-2 dehydrogenase/sirohydrochlorin ferrochelatase MET8	sce01240 Biosynthesis of cofactors - Saccharomyces cerevisiae (budding yeast) (20)
YCR004C	both	sce:YCR004C K03809 YCP4; flavodoxin-like fold family protein	sce01240 Biosynthesis of cofactors - Saccharomyces cerevisiae (budding yeast) (20)
YHL012W	S	sce:YHL012W K00963 UTP--glucose-1-phosphate uridylyltransferase	sce01240 Biosynthesis of cofactors - Saccharomyces cerevisiae (budding yeast) (20)
YKL216W	N	sce:YKL216W K00226 URA1; dihydroorotate dehydrogenase	sce01240 Biosynthesis of cofactors - Saccharomyces cerevisiae (budding yeast) (20)
YLR058C	N	sce:YLR058C K00600 SHM2; glycine hydroxymethyltransferase SHM2	sce01240 Biosynthesis of cofactors - Saccharomyces cerevisiae (budding yeast) (20)
YLR239C	N	sce:YLR239C K23735 LIP2; lipoyl(octanoyl) transferase LIP2	sce01240 Biosynthesis of cofactors - Saccharomyces cerevisiae (budding yeast) (20)
YLR328W	N	sce:YLR328W K06210 NMA1; nicotinamide-nucleotide adenylyltransferase NMA1	sce01240 Biosynthesis of cofactors - Saccharomyces cerevisiae (budding yeast) (20)
YML106W	S	sce:YML106W K00762 URA5; orotate phosphoribosyltransferase URA5	sce01240 Biosynthesis of cofactors - Saccharomyces cerevisiae (budding yeast) (20)
YML110C	N	sce:YML110C K06127 COQ5; 2-hexaprenyl-6-methoxy-1,4-benzoquinone methyltransferase	sce01240 Biosynthesis of cofactors - Saccharomyces cerevisiae (budding yeast) (20)
YMR095C	both	sce:YMR095C K08681 SNO1; putative pyridoxal 5'-phosphate synthase	sce01240 Biosynthesis of cofactors - Saccharomyces cerevisiae (budding yeast) (20)
YMR096W	both	sce:YMR096W K06215 SNZ1; pyridoxine biosynthesis protein SNZ1	sce01240 Biosynthesis of cofactors - Saccharomyces cerevisiae (budding yeast) (20)
YMR169C	S	sce:YMR169C K00128 ALD3; aldehyde dehydrogenase (NAD(+)) ALD3	sce01240 Biosynthesis of cofactors - Saccharomyces cerevisiae (budding yeast) (20)
YMR271C	N	sce:YMR271C K00762 URA10; orotate phosphoribosyltransferase URA10	sce01240 Biosynthesis of cofactors - Saccharomyces cerevisiae (budding yeast) (20)
YMR318C	both	sce:YMR318C K00002 ADH6; NADP-dependent alcohol dehydrogenase	sce01240 Biosynthesis of cofactors - Saccharomyces cerevisiae (budding yeast) (20)
YNL333W	N	sce:YNL333W K06215 SNZ2; pyridoxine biosynthesis protein SNZ2	sce01240 Biosynthesis of cofactors - Saccharomyces cerevisiae (budding yeast) (20)
YNR057C	S	sce:YNR057C K01935 BIO4; dethiobiotin synthase	sce01240 Biosynthesis of cofactors - Saccharomyces cerevisiae (budding yeast) (20)
YNR058W	both	sce:YNR058W K00833 BIO3; adenosylmethionine-8-amino-7-oxononanoate transaminase	sce01240 Biosynthesis of cofactors - Saccharomyces cerevisiae (budding yeast) (20)
YOL049W	S	sce:YOL049W K21456 GSH2; glutathione synthase	sce01240 Biosynthesis of cofactors - Saccharomyces cerevisiae (budding yeast) (20)
YOR374W	S	sce:YOR374W K00128 ALD4; aldehyde dehydrogenase (NADP(+)) ALD4	sce01240 Biosynthesis of cofactors - Saccharomyces cerevisiae (budding yeast) (20)
YBR020W	N	sce:YBR020W K00849 GAL1; galactokinase	sce01250 Biosynthesis of nucleotide sugars - Saccharomyces cerevisiae (budding yeast) (4)
YCL040W	both	sce:YCL040W K00844 GLK1; glucokinase	sce01250 Biosynthesis of nucleotide sugars - Saccharomyces cerevisiae (budding yeast) (4)
YHL012W	S	sce:YHL012W K00963 UTP--glucose-1-phosphate uridylyltransferase	sce01250 Biosynthesis of nucleotide sugars - Saccharomyces cerevisiae (budding yeast) (4)
YMR105C	both	sce:YMR105C K01835 PGM2; phosphoglucomutase PGM2	sce01250 Biosynthesis of nucleotide sugars - Saccharomyces cerevisiae (budding yeast) (4)
YOR011W	N	sce:YOR011W K08712 AUS1; ATP-binding cassette sterol transporter AUS1	sce02010 ABC transporters - Saccharomyces cerevisiae (budding yeast) (2)
YOR328W	S	sce:YOR328W K08711 PDR10; ATP-binding cassette multidrug transporter PDR10	sce02010 ABC transporters - Saccharomyces cerevisiae (budding yeast) (2)
YGR276C	S	sce:YGR276C K14570 RNH70; Rnh70p	sce03008 Ribosome biogenesis in eukaryotes - Saccharomyces cerevisiae (budding yeast) (2)
YOR039W	S	sce:YOR039W K03115 CKB2; casein kinase 2 regulatory subunit CKB2	sce03008 Ribosome biogenesis in eukaryotes - Saccharomyces cerevisiae (budding yeast) (2)
YLR448W	both	sce:YLR448W K02934 RPL6B; ribosomal 60S subunit protein L6B	sce03010 Ribosome - Saccharomyces cerevisiae (budding yeast) (34)
YML026C	both	sce:YML026C K02964 RPS18B; ribosomal 40S subunit protein S18B	sce03010 Ribosome - Saccharomyces cerevisiae (budding yeast) (34)
YMR121C	both	sce:YMR121C K02877 RPL15B; ribosomal 60S subunit protein L15B	sce03010 Ribosome - Saccharomyces cerevisiae (budding yeast) (34)
YMR188C	both	sce:YMR188C K02961 MRPS17; mitochondrial 37S ribosomal protein MRPS17	sce03010 Ribosome - Saccharomyces cerevisiae (budding yeast) (34)
YMR286W	both	sce:YMR286W K02907 MRPL33; mitochondrial 54S ribosomal protein YmL33	sce03010 Ribosome - Saccharomyces cerevisiae (budding yeast) (34)
YNL185C	both	sce:YNL185C K02867 MRPL19; mitochondrial 54S ribosomal protein YmL19	sce03010 Ribosome - Saccharomyces cerevisiae (budding yeast) (34)
YNL301C	both	sce:YNL301C K02883 RPL18B; ribosomal 60S subunit protein L18B	sce03010 Ribosome - Saccharomyces cerevisiae (budding yeast) (34)
YNL302C	both	sce:YNL302C K02966 RPS19B; ribosomal 40S subunit protein S19B	sce03010 Ribosome - Saccharomyces cerevisiae (budding yeast) (34)
YNR036C	both	sce:YNR036C K02950 MRPS12; putative mitochondrial 37S ribosomal protein MRPS12	sce03010 Ribosome - Saccharomyces cerevisiae (budding yeast) (34)
YBL087C	N	sce:YBL087C K02894 RPL23A; ribosomal 60S subunit protein L23A	sce03010 Ribosome - Saccharomyces cerevisiae (budding yeast) (34)
YBR181C	N	sce:YBR181C K02991 RPS6B; ribosomal 40S subunit protein S6B	sce03010 Ribosome - Saccharomyces cerevisiae (budding yeast) (34)
YCR003W	N	sce:YCR003W K02911 MRPL32; mitochondrial 54S ribosomal protein YmL32	sce03010 Ribosome - Saccharomyces cerevisiae (budding yeast) (34)
YDR237W	N	sce:YDR237W K02931 MRPL7; mitochondrial 54S ribosomal protein YmL7/YmL5	sce03010 Ribosome - Saccharomyces cerevisiae (budding yeast) (34)
YGR085C	N	sce:YGR085C K02868 RPL11B; ribosomal 60S subunit protein L11B	sce03010 Ribosome - Saccharomyces cerevisiae (budding yeast) (34)
YGR220C	N	sce:YGR220C K02906 MRPL9; mitochondrial 54S ribosomal protein YmL9	sce03010 Ribosome - Saccharomyces cerevisiae (budding yeast) (34)
YHL001W	N	sce:YHL001W K02875 RPL14B; ribosomal 60S subunit protein L14B	sce03010 Ribosome - Saccharomyces cerevisiae (budding yeast) (34)
YHL004W	N	sce:YHL004W K02967 MRP4; mitochondrial 37S ribosomal protein MRP4	sce03010 Ribosome - Saccharomyces cerevisiae (budding yeast) (34)
YJR145C	N	sce:YJR145C K02987 RPS4A; ribosomal 40S subunit protein S4A	sce03010 Ribosome - Saccharomyces cerevisiae (budding yeast) (34)
YKL156W	N	sce:YKL156W K02978 RPS27A; ribosomal 40S subunit protein S27A	sce03010 Ribosome - Saccharomyces cerevisiae (budding yeast) (34)
YKR057W	N	sce:YKR057W K02971 RPS21A; ribosomal 40S subunit protein S21A	sce03010 Ribosome - Saccharomyces cerevisiae (budding yeast) (34)
YLR406C	N	sce:YLR406C K02910 RPL31B; ribosomal 60S subunit protein L31B	sce03010 Ribosome - Saccharomyces cerevisiae (budding yeast) (34)
YML063W	N	sce:YML063W K02984 RPS1B; ribosomal 40S subunit protein S1B	sce03010 Ribosome - Saccharomyces cerevisiae (budding yeast) (34)
YMR142C	N	sce:YMR142C K02873 RPL13B; ribosomal 60S subunit protein L13B	sce03010 Ribosome - Saccharomyces cerevisiae (budding yeast) (34)
YNL069C	N	sce:YNL069C K02872 RPL16B; ribosomal 60S subunit protein L16B	sce03010 Ribosome - Saccharomyces cerevisiae (budding yeast) (34)
YOR096W	N	sce:YOR096W K02993 RPS7A; ribosomal 40S subunit protein S7A	sce03010 Ribosome - Saccharomyces cerevisiae (budding yeast) (34)
YPL090C	N	sce:YPL090C K02991 RPS6A; ribosomal 40S subunit protein S6A	sce03010 Ribosome - Saccharomyces cerevisiae (budding yeast) (34)
YBR048W	S	sce:YBR048W K02949 RPS11B; ribosomal 40S subunit protein S11B	sce03010 Ribosome - Saccharomyces cerevisiae (budding yeast) (34)
YFR032C-A	S	sce:YFR032C-A K02905 RPL29; ribosomal 60S subunit protein L29	sce03010 Ribosome - Saccharomyces cerevisiae (budding yeast) (34)
YLL045C	S	sce:YLL045C K02936 RPL8B; ribosomal 60S subunit protein L8B	sce03010 Ribosome - Saccharomyces cerevisiae (budding yeast) (34)
YLR388W	S	sce:YLR388W K02980 RPS29A; ribosomal 40S subunit protein S29A	sce03010 Ribosome - Saccharomyces cerevisiae (budding yeast) (34)
YML009C	S	sce:YML009C K02913 MRPL39; mitochondrial 54S ribosomal protein YmL39	sce03010 Ribosome - Saccharomyces cerevisiae (budding yeast) (34)
YMR230W	S	sce:YMR230W K02947 RPS10B; ribosomal 40S subunit protein S10B	sce03010 Ribosome - Saccharomyces cerevisiae (budding yeast) (34)
YOL039W	S	sce:YOL039W K02943 RPP2A; ribosomal protein P2A	sce03010 Ribosome - Saccharomyces cerevisiae (budding yeast) (34)
YPR166C	S	sce:YPR166C K02954 MRP2; mitochondrial 37S ribosomal protein MRP2	sce03010 Ribosome - Saccharomyces cerevisiae (budding yeast) (34)
YGR072W	S	sce:YGR072W K14328 UPF3; Upf3p	sce03013 Nucleocytoplasmic transport - Saccharomyces cerevisiae (budding yeast) (8)
YKL205W	both	sce:YKL205W K14288 LOS1; Ran GTPase-binding protein LOS1	sce03013 Nucleocytoplasmic transport - Saccharomyces cerevisiae (budding yeast) (8)
YKR082W	S	sce:YKR082W K14300 NUP133; Nup133p	sce03013 Nucleocytoplasmic transport - Saccharomyces cerevisiae (budding yeast) (8)
YLR018C	N	sce:YLR018C K18724 POM34; Pom34p	sce03013 Nucleocytoplasmic transport - Saccharomyces cerevisiae (budding yeast) (8)
YML103C	S	sce:YML103C K14311 NUP188; Nup188p	sce03013 Nucleocytoplasmic transport - Saccharomyces cerevisiae (budding yeast) (8)
YMR153W	S	sce:YMR153W K14313 NUP53; FG-nucleoporin NUP53	sce03013 Nucleocytoplasmic transport - Saccharomyces cerevisiae (budding yeast) (8)
YNL139C	both	sce:YNL139C K12879 THO2; Tho2p	sce03013 Nucleocytoplasmic transport - Saccharomyces cerevisiae (budding yeast) (8)
YPL178W	N	sce:YPL178W K12883 CBC2; nuclear cap-binding protein subunit CBC2	sce03013 Nucleocytoplasmic transport - Saccharomyces cerevisiae (budding yeast) (8)
YGR072W	S	sce:YGR072W K14328 UPF3; Upf3p	sce03015 mRNA surveillance pathway - Saccharomyces cerevisiae (budding yeast) (7)
YKR084C	N	sce:YKR084C K14416 HBS1; ribosome dissociation factor GTPase HBS1	sce03015 mRNA surveillance pathway - Saccharomyces cerevisiae (budding yeast) (7)
YML016C	both	sce:YML016C K06269 PPZ1; salt homeostasis regulator	sce03015 mRNA surveillance pathway - Saccharomyces cerevisiae (budding yeast) (7)
YOR014W	N	sce:YOR014W K11584 RTS1; protein phosphatase 2A regulatory subunit RTS1	sce03015 mRNA surveillance pathway - Saccharomyces cerevisiae (budding yeast) (7)
YOR179C	N	sce:YOR179C K14403 SYC1; cleavage polyadenylation factor subunit SYC1	sce03015 mRNA surveillance pathway - Saccharomyces cerevisiae (budding yeast) (7)
YPL178W	N	sce:YPL178W K12883 CBC2; nuclear cap-binding protein subunit CBC2	sce03015 mRNA surveillance pathway - Saccharomyces cerevisiae (budding yeast) (7)
YPL179W	N	sce:YPL179W K06269 PPQ1; protein-serine/threonine phosphatase	sce03015 mRNA surveillance pathway - Saccharomyces cerevisiae (budding yeast) (7)
YHR081W	N	sce:YHR081W K12592 LRP1; Lrp1p	sce03018 RNA degradation - Saccharomyces cerevisiae (budding yeast) (6)
YJL124C	both	sce:YJL124C K12620 LSM1; Lsm1p	sce03018 RNA degradation - Saccharomyces cerevisiae (budding yeast) (6)
YNL278W	N	sce:YNL278W K12609 CAF120; Caf120p	sce03018 RNA degradation - Saccharomyces cerevisiae (budding yeast) (6)
YNL288W	N	sce:YNL288W K12606 CAF40; CCR4-NOT core subunit CAF40	sce03018 RNA degradation - Saccharomyces cerevisiae (budding yeast) (6)
YNR024W	S	sce:YNR024W K12594 MPP6; Mpp6p	sce03018 RNA degradation - Saccharomyces cerevisiae (budding yeast) (6)
YOR001W	both	sce:YOR001W K12591 RRP6; exosome nuclease subunit RRP6	sce03018 RNA degradation - Saccharomyces cerevisiae (budding yeast) (6)
YDR156W	N	sce:YDR156W K03001 RPA14; DNA-directed RNA polymerase I subunit RPA14	sce03020 RNA polymerase - Saccharomyces cerevisiae (budding yeast) (2)
YNL248C	N	sce:YNL248C K03005 RPA49; DNA-directed RNA polymerase I subunit RPA49	sce03020 RNA polymerase - Saccharomyces cerevisiae (budding yeast) (2)
YDR079C-A	S	sce:YDR079C-A K10845 TFB5; TFIIH complex subunit TFB5	sce03022 Basal transcription factors - Saccharomyces cerevisiae (budding yeast) (1)
YMR234W	S	sce:YMR234W K03469 RNH1; RNA-DNA hybrid ribonuclease	sce03030 DNA replication - Saccharomyces cerevisiae (budding yeast) (1)
YJR050W	S	sce:YJR050W K12870 ISY1; Isy1p	sce03040 Spliceosome - Saccharomyces cerevisiae (budding yeast) (3)
YNL139C	both	sce:YNL139C K12879 THO2; Tho2p	sce03040 Spliceosome - Saccharomyces cerevisiae (budding yeast) (3)
YPL178W	N	sce:YPL178W K12883 CBC2; nuclear cap-binding protein subunit CBC2	sce03040 Spliceosome - Saccharomyces cerevisiae (budding yeast) (3)
YBR283C	S	sce:YBR283C K10956 SSH1; Ssh1p	sce03060 Protein export - Saccharomyces cerevisiae (budding yeast) (9)
YDL100C	both	sce:YDL100C K01551 GET3; guanine nucleotide exchange factor GET3	sce03060 Protein export - Saccharomyces cerevisiae (budding yeast) (9)
YDR186C	N	sce:YDR186C K27163 SND1; Snd1p	sce03060 Protein export - Saccharomyces cerevisiae (budding yeast) (9)
YER087C-B	S	sce:YER087C-B K09481 SBH1; Arf family guanine nucleotide exchange factor SBH1	sce03060 Protein export - Saccharomyces cerevisiae (budding yeast) (9)
YGL020C	S	sce:YGL020C K22384 GET1; GET complex subunit GET1	sce03060 Protein export - Saccharomyces cerevisiae (budding yeast) (9)
YJR010C-A	S	sce:YJR010C-A K12946 SPC1; signal peptidase complex subunit SPC1	sce03060 Protein export - Saccharomyces cerevisiae (budding yeast) (9)
YLR065C	both	sce:YLR065C K27164 SND2; Snd2p	sce03060 Protein export - Saccharomyces cerevisiae (budding yeast) (9)
YML055W	N	sce:YML055W K12947 SPC2; signal peptidase complex subunit SPC2	sce03060 Protein export - Saccharomyces cerevisiae (budding yeast) (9)
YMR150C	N	sce:YMR150C K09647 IMP1; endopeptidase catalytic subunit IMP1	sce03060 Protein export - Saccharomyces cerevisiae (budding yeast) (9)
YBR195C	N	sce:YBR195C K10752 MSI1; Msi1p	sce03082 ATP-dependent chromatin remodeling - Saccharomyces cerevisiae (budding yeast) (6)
YEL044W	N	sce:YEL044W K11667 IES6; Ies6p	sce03082 ATP-dependent chromatin remodeling - Saccharomyces cerevisiae (budding yeast) (6)
YJR082C	S	sce:YJR082C K11344 EAF6; Eaf6p	sce03082 ATP-dependent chromatin remodeling - Saccharomyces cerevisiae (budding yeast) (6)
YLR052W	N	sce:YLR052W K11677 IES3; Ies3p	sce03082 ATP-dependent chromatin remodeling - Saccharomyces cerevisiae (budding yeast) (6)
YLR085C	N	sce:YLR085C K11662 ARP6; Arp6p	sce03082 ATP-dependent chromatin remodeling - Saccharomyces cerevisiae (budding yeast) (6)
YNL215W	both	sce:YNL215W K11676 IES2; Ies2p	sce03082 ATP-dependent chromatin remodeling - Saccharomyces cerevisiae (budding yeast) (6)
YBR175W	N	sce:YBR175W K14963 SWD3; Swd3p	sce03083 Polycomb repressive complex - Saccharomyces cerevisiae (budding yeast) (4)
YBR195C	N	sce:YBR195C K10752 MSI1; Msi1p	sce03083 Polycomb repressive complex - Saccharomyces cerevisiae (budding yeast) (4)
YMR304W	N	sce:YMR304W K11838 UBP15; ubiquitin-specific protease UBP15	sce03083 Polycomb repressive complex - Saccharomyces cerevisiae (budding yeast) (4)
YOR039W	S	sce:YOR039W K03115 CKB2; casein kinase 2 regulatory subunit CKB2	sce03083 Polycomb repressive complex - Saccharomyces cerevisiae (budding yeast) (4)
YML021C	both	sce:YML021C K03648 UNG1; uracil-DNA glycosylase	sce03410 Base excision repair - Saccharomyces cerevisiae (budding yeast) (2)
YML060W	S	sce:YML060W K03660 OGG1; 8-oxoguanine glycosylase OGG1	sce03410 Base excision repair - Saccharomyces cerevisiae (budding yeast) (2)
YDR079C-A	S	sce:YDR079C-A K10845 TFB5; TFIIH complex subunit TFB5	sce03420 Nucleotide excision repair - Saccharomyces cerevisiae (budding yeast) (4)
YJL092W	S	sce:YJL092W K03657 SRS2; DNA helicase SRS2	sce03420 Nucleotide excision repair - Saccharomyces cerevisiae (budding yeast) (4)
YML095C	both	sce:YML095C K10849 RAD10; DNA repair protein RAD10	sce03420 Nucleotide excision repair - Saccharomyces cerevisiae (budding yeast) (4)
YMR201C	both	sce:YMR201C K10847 RAD14; DNA repair protein RAD14	sce03420 Nucleotide excision repair - Saccharomyces cerevisiae (budding yeast) (4)
YJL092W	S	sce:YJL092W K03657 SRS2; DNA helicase SRS2	sce03430 Mismatch repair - Saccharomyces cerevisiae (budding yeast) (2)
YMR167W	S	sce:YMR167W K08734 MLH1; mismatch repair ATPase MLH1	sce03430 Mismatch repair - Saccharomyces cerevisiae (budding yeast) (2)
YBR098W	N	sce:YBR098W K10882 MMS4; Mms4p	sce03440 Homologous recombination - Saccharomyces cerevisiae (budding yeast) (4)
YDL059C	N	sce:YDL059C K10959 RAD59; Rad59p	sce03440 Homologous recombination - Saccharomyces cerevisiae (budding yeast) (4)
YML032C	both	sce:YML032C K10873 RAD52; recombinase RAD52	sce03440 Homologous recombination - Saccharomyces cerevisiae (budding yeast) (4)
YMR224C	both	sce:YMR224C K10865 MRE11; MRX complex nuclease subunit	sce03440 Homologous recombination - Saccharomyces cerevisiae (budding yeast) (4)
YCR014C	S	sce:YCR014C K10981 POL4; DNA-directed DNA polymerase IV	sce03450 Non-homologous end-joining - Saccharomyces cerevisiae (budding yeast) (4)
YMR106C	both	sce:YMR106C K10885 YKU80; ATP-dependent DNA helicase YKU80	sce03450 Non-homologous end-joining - Saccharomyces cerevisiae (budding yeast) (4)
YMR224C	both	sce:YMR224C K10865 MRE11; MRX complex nuclease subunit	sce03450 Non-homologous end-joining - Saccharomyces cerevisiae (budding yeast) (4)
YOR005C	N	sce:YOR005C K10777 DNL4; DNA ligase (ATP) DNL4	sce03450 Non-homologous end-joining - Saccharomyces cerevisiae (budding yeast) (4)
YCL061C	both	sce:YCL061C K11272 MRC1; chromatin-modulating protein MRC1	sce04011 MAPK signaling pathway - yeast - Saccharomyces cerevisiae (budding yeast) (25)
YDL006W	both	sce:YDL006W K19704 PTC1; type 2C protein phosphatase PTC1	sce04011 MAPK signaling pathway - yeast - Saccharomyces cerevisiae (budding yeast) (25)
YLR079W	both	sce:YLR079W K03085 SIC1; cyclin-dependent protein serine/threonine kinase inhibiting protein SIC1	sce04011 MAPK signaling pathway - yeast - Saccharomyces cerevisiae (budding yeast) (25)
YLR182W	both	sce:YLR182W K06648 SWI6; transcriptional regulator SWI6	sce04011 MAPK signaling pathway - yeast - Saccharomyces cerevisiae (budding yeast) (25)
YLR332W	both	sce:YLR332W K11245 MID2; Mid2p	sce04011 MAPK signaling pathway - yeast - Saccharomyces cerevisiae (budding yeast) (25)
YMR164C	both	sce:YMR164C K19816 MSS11; Mss11p	sce04011 MAPK signaling pathway - yeast - Saccharomyces cerevisiae (budding yeast) (25)
YMR199W	both	sce:YMR199W K12760 CLN1; cyclin CLN1	sce04011 MAPK signaling pathway - yeast - Saccharomyces cerevisiae (budding yeast) (25)
YMR306W	both	sce:YMR306W K00706 FKS3; putative 1,3-beta-D-glucan synthase	sce04011 MAPK signaling pathway - yeast - Saccharomyces cerevisiae (budding yeast) (25)
YNL154C	both	sce:YNL154C K02218 YCK2; serine/threonine protein kinase YCK2	sce04011 MAPK signaling pathway - yeast - Saccharomyces cerevisiae (budding yeast) (25)
YNL167C	both	sce:YNL167C K09051 SKO1; Sko1p	sce04011 MAPK signaling pathway - yeast - Saccharomyces cerevisiae (budding yeast) (25)
YNR031C	both	sce:YNR031C K11230 SSK2; mitogen-activated protein kinase kinase kinase SSK2	sce04011 MAPK signaling pathway - yeast - Saccharomyces cerevisiae (budding yeast) (25)
YBR200W	N	sce:YBR200W K11237 BEM1; phosphatidylinositol-3-phosphate-binding protein BEM1	sce04011 MAPK signaling pathway - yeast - Saccharomyces cerevisiae (budding yeast) (25)
YCR073C	N	sce:YCR073C K11230 SSK22; mitogen-activated protein kinase kinase kinase SSK22	sce04011 MAPK signaling pathway - yeast - Saccharomyces cerevisiae (budding yeast) (25)
YDR461W	N	sce:YDR461W K11235 MFA1; mating pheromone A	sce04011 MAPK signaling pathway - yeast - Saccharomyces cerevisiae (budding yeast) (25)
YDR480W	N	sce:YDR480W K11242 DIG2; Dig2p	sce04011 MAPK signaling pathway - yeast - Saccharomyces cerevisiae (budding yeast) (25)
YGL089C	N	sce:YGL089C K11234 MF(ALPHA)2; Mf(Alpha)2p	sce04011 MAPK signaling pathway - yeast - Saccharomyces cerevisiae (budding yeast) (25)
YLR113W	N	sce:YLR113W K04441 HOG1; mitogen-activated protein kinase HOG1	sce04011 MAPK signaling pathway - yeast - Saccharomyces cerevisiae (budding yeast) (25)
YNL298W	N	sce:YNL298W K19833 CLA4; serine/threonine protein kinase CLA4	sce04011 MAPK signaling pathway - yeast - Saccharomyces cerevisiae (budding yeast) (25)
YPL049C	N	sce:YPL049C K11241 DIG1; Dig1p	sce04011 MAPK signaling pathway - yeast - Saccharomyces cerevisiae (budding yeast) (25)
YPL089C	N	sce:YPL089C K09265 RLM1; Rlm1p	sce04011 MAPK signaling pathway - yeast - Saccharomyces cerevisiae (budding yeast) (25)
YPR120C	N	sce:YPR120C K06651 CLB5; B-type cyclin CLB5	sce04011 MAPK signaling pathway - yeast - Saccharomyces cerevisiae (budding yeast) (25)
YHR030C	S	sce:YHR030C K04464 SLT2; mitogen-activated serine/threonine-protein kinase SLT2	sce04011 MAPK signaling pathway - yeast - Saccharomyces cerevisiae (budding yeast) (25)
YIL113W	S	sce:YIL113W K19812 SDP1; mitogen-activated protein kinase tyrosine protein phosphatase SDP1	sce04011 MAPK signaling pathway - yeast - Saccharomyces cerevisiae (budding yeast) (25)
YKL101W	S	sce:YKL101W K02515 HSL1; protein kinase HSL1	sce04011 MAPK signaling pathway - yeast - Saccharomyces cerevisiae (budding yeast) (25)
YLR362W	S	sce:YLR362W K11228 STE11; mitogen-activated protein kinase kinase kinase STE11	sce04011 MAPK signaling pathway - yeast - Saccharomyces cerevisiae (budding yeast) (25)
YPL140C	S	sce:YPL140C K08294 MKK2; putative mitogen-activated protein kinase kinase MKK2	sce04011 MAPK signaling pathway - yeast - Saccharomyces cerevisiae (budding yeast) (25)
YDR017C	N	sce:YDR017C K07756 KCS1; inositol polyphosphate kinase KCS1	sce04070 Phosphatidylinositol signaling system - Saccharomyces cerevisiae (budding yeast) (5)
YHR046C	both	sce:YHR046C K01092 INM1; inositol monophosphate 1-phosphatase INM1	sce04070 Phosphatidylinositol signaling system - Saccharomyces cerevisiae (budding yeast) (5)
YLR410W	N	sce:YLR410W K13024 VIP1; inositol polyphosphate kinase VIP1	sce04070 Phosphatidylinositol signaling system - Saccharomyces cerevisiae (budding yeast) (5)
YNL106C	S	sce:YNL106C K20279 INP52; phosphatidylinositol-3-/phosphoinositide 5-phosphatase INP52	sce04070 Phosphatidylinositol signaling system - Saccharomyces cerevisiae (budding yeast) (5)
YOR109W	N	sce:YOR109W K20279 INP53; phosphatidylinositol-3-/phosphoinositide 5-phosphatase INP53	sce04070 Phosphatidylinositol signaling system - Saccharomyces cerevisiae (budding yeast) (5)
YFR034C	both	sce:YFR034C K06658 PHO4; phosphate-sensing transcription factor PHO4	sce04111 Cell cycle - yeast - Saccharomyces cerevisiae (budding yeast) (15)
YFR036W	both	sce:YFR036W K03359 CDC26; anaphase promoting complex subunit CDC26	sce04111 Cell cycle - yeast - Saccharomyces cerevisiae (budding yeast) (15)
YLR079W	both	sce:YLR079W K03085 SIC1; cyclin-dependent protein serine/threonine kinase inhibiting protein SIC1	sce04111 Cell cycle - yeast - Saccharomyces cerevisiae (budding yeast) (15)
YLR182W	both	sce:YLR182W K06648 SWI6; transcriptional regulator SWI6	sce04111 Cell cycle - yeast - Saccharomyces cerevisiae (budding yeast) (15)
YMR199W	both	sce:YMR199W K12760 CLN1; cyclin CLN1	sce04111 Cell cycle - yeast - Saccharomyces cerevisiae (budding yeast) (15)
YDL056W	N	sce:YDL056W K06647 MBP1; transcription factor MBP1	sce04111 Cell cycle - yeast - Saccharomyces cerevisiae (budding yeast) (15)
YDR217C	N	sce:YDR217C K06661 RAD9; chromatin-binding protein RAD9	sce04111 Cell cycle - yeast - Saccharomyces cerevisiae (budding yeast) (15)
YLR102C	N	sce:YLR102C K03356 APC9; anaphase promoting complex subunit 9	sce04111 Cell cycle - yeast - Saccharomyces cerevisiae (budding yeast) (15)
YOR195W	N	sce:YOR195W K12575 SLK19; Slk19p	sce04111 Cell cycle - yeast - Saccharomyces cerevisiae (budding yeast) (15)
YPR111W	N	sce:YPR111W K06686 DBF20; serine/threonine-protein kinase DBF20	sce04111 Cell cycle - yeast - Saccharomyces cerevisiae (budding yeast) (15)
YPR120C	N	sce:YPR120C K06651 CLB5; B-type cyclin CLB5	sce04111 Cell cycle - yeast - Saccharomyces cerevisiae (budding yeast) (15)
YHR152W	S	sce:YHR152W K12576 SPO12; Spo12p	sce04111 Cell cycle - yeast - Saccharomyces cerevisiae (budding yeast) (15)
YJR053W	S	sce:YJR053W K02181 BFA1; Bfa1p	sce04111 Cell cycle - yeast - Saccharomyces cerevisiae (budding yeast) (15)
YJR090C	S	sce:YJR090C K03360 GRR1; SCF ubiquitin ligase complex subunit GRR1	sce04111 Cell cycle - yeast - Saccharomyces cerevisiae (budding yeast) (15)
YKL101W	S	sce:YKL101W K02515 HSL1; protein kinase HSL1	sce04111 Cell cycle - yeast - Saccharomyces cerevisiae (budding yeast) (15)
YFR036W	both	sce:YFR036W K03359 CDC26; anaphase promoting complex subunit CDC26	sce04113 Meiosis - yeast - Saccharomyces cerevisiae (budding yeast) (19)
YGR225W	both	sce:YGR225W K12782 AMA1; Ama1p	sce04113 Meiosis - yeast - Saccharomyces cerevisiae (budding yeast) (19)
YLR079W	both	sce:YLR079W K03085 SIC1; cyclin-dependent protein serine/threonine kinase inhibiting protein SIC1	sce04113 Meiosis - yeast - Saccharomyces cerevisiae (budding yeast) (19)
YLR182W	both	sce:YLR182W K06648 SWI6; transcriptional regulator SWI6	sce04113 Meiosis - yeast - Saccharomyces cerevisiae (budding yeast) (19)
YML016C	both	sce:YML016C K06269 PPZ1; salt homeostasis regulator	sce04113 Meiosis - yeast - Saccharomyces cerevisiae (budding yeast) (19)
YOR351C	both	sce:YOR351C K12776 MEK1; serine/threonine protein kinase MEK1	sce04113 Meiosis - yeast - Saccharomyces cerevisiae (budding yeast) (19)
YDR217C	N	sce:YDR217C K06661 RAD9; chromatin-binding protein RAD9	sce04113 Meiosis - yeast - Saccharomyces cerevisiae (budding yeast) (19)
YER020W	N	sce:YER020W K04630 GPA2; guanine nucleotide-binding protein subunit alpha	sce04113 Meiosis - yeast - Saccharomyces cerevisiae (budding yeast) (19)
YGR059W	N	sce:YGR059W K12773 SPR3; septin SPR3	sce04113 Meiosis - yeast - Saccharomyces cerevisiae (budding yeast) (19)
YJL106W	N	sce:YJL106W K12765 IME2; protein kinase IME2	sce04113 Meiosis - yeast - Saccharomyces cerevisiae (budding yeast) (19)
YJL214W	N	sce:YJL214W K08139 HXT8; hexose transporter HXT8	sce04113 Meiosis - yeast - Saccharomyces cerevisiae (budding yeast) (19)
YJR066W	N	sce:YJR066W K07203 TOR1; phosphatidylinositol kinase-related protein kinase TOR1	sce04113 Meiosis - yeast - Saccharomyces cerevisiae (budding yeast) (19)
YLR102C	N	sce:YLR102C K03356 APC9; anaphase promoting complex subunit 9	sce04113 Meiosis - yeast - Saccharomyces cerevisiae (budding yeast) (19)
YOR014W	N	sce:YOR014W K11584 RTS1; protein phosphatase 2A regulatory subunit RTS1	sce04113 Meiosis - yeast - Saccharomyces cerevisiae (budding yeast) (19)
YOR195W	N	sce:YOR195W K12575 SLK19; Slk19p	sce04113 Meiosis - yeast - Saccharomyces cerevisiae (budding yeast) (19)
YPL179W	N	sce:YPL179W K06269 PPQ1; protein-serine/threonine phosphatase	sce04113 Meiosis - yeast - Saccharomyces cerevisiae (budding yeast) (19)
YPR120C	N	sce:YPR120C K06651 CLB5; B-type cyclin CLB5	sce04113 Meiosis - yeast - Saccharomyces cerevisiae (budding yeast) (19)
YHR152W	S	sce:YHR152W K12576 SPO12; Spo12p	sce04113 Meiosis - yeast - Saccharomyces cerevisiae (budding yeast) (19)
YOR313C	S	sce:YOR313C K12772 SPS4; Sps4p	sce04113 Meiosis - yeast - Saccharomyces cerevisiae (budding yeast) (19)
YDR409W	N	sce:YDR409W K04706 SIZ1; SUMO ligase SIZ1	sce04120 Ubiquitin mediated proteolysis - Saccharomyces cerevisiae (budding yeast) (7)
YFR036W	both	sce:YFR036W K03359 CDC26; anaphase promoting complex subunit CDC26	sce04120 Ubiquitin mediated proteolysis - Saccharomyces cerevisiae (budding yeast) (7)
YGR003W	N	sce:YGR003W K03869 CUL3; cullin CUL3	sce04120 Ubiquitin mediated proteolysis - Saccharomyces cerevisiae (budding yeast) (7)
YJR090C	S	sce:YJR090C K03360 GRR1; SCF ubiquitin ligase complex subunit GRR1	sce04120 Ubiquitin mediated proteolysis - Saccharomyces cerevisiae (budding yeast) (7)
YLR102C	N	sce:YLR102C K03356 APC9; anaphase promoting complex subunit 9	sce04120 Ubiquitin mediated proteolysis - Saccharomyces cerevisiae (budding yeast) (7)
YOR339C	S	sce:YOR339C K06688 UBC11; putative E2 ubiquitin-protein ligase UBC11	sce04120 Ubiquitin mediated proteolysis - Saccharomyces cerevisiae (budding yeast) (7)
YPR066W	S	sce:YPR066W K10686 UBA3; NEDD8-activating protein UBA3	sce04120 Ubiquitin mediated proteolysis - Saccharomyces cerevisiae (budding yeast) (7)
YLR109W	N	sce:YLR109W K14171 AHP1; thioredoxin peroxidase AHP1	sce04122 Sulfur relay system - Saccharomyces cerevisiae (budding yeast) (1)
YGL212W	S	sce:YGL212W K08502 VAM7; Vam7p	sce04130 SNARE interactions in vesicular transport - Saccharomyces cerevisiae (budding yeast) (4)
YMR183C	both	sce:YMR183C K08486 SSO2; syntaxin	sce04130 SNARE interactions in vesicular transport - Saccharomyces cerevisiae (budding yeast) (4)
YOL018C	S	sce:YOL018C K08489 TLG2; Tlg2p	sce04130 SNARE interactions in vesicular transport - Saccharomyces cerevisiae (budding yeast) (4)
YOR327C	both	sce:YOR327C K08513 SNC2; SNAP receptor SNC2	sce04130 SNARE interactions in vesicular transport - Saccharomyces cerevisiae (budding yeast) (4)
YJR066W	N	sce:YJR066W K07203 TOR1; phosphatidylinositol kinase-related protein kinase TOR1	sce04136 Autophagy - other - Saccharomyces cerevisiae (budding yeast) (5)
YNL242W	N	sce:YNL242W K17906 ATG2; Atg2p	sce04136 Autophagy - other - Saccharomyces cerevisiae (budding yeast) (5)
YPL100W	N	sce:YPL100W K17908 ATG21; Atg21p	sce04136 Autophagy - other - Saccharomyces cerevisiae (budding yeast) (5)
YPR049C	S	sce:YPR049C K08330 ATG11; autophagy protein ATG11	sce04136 Autophagy - other - Saccharomyces cerevisiae (budding yeast) (5)
YPR185W	both	sce:YPR185W K08331 ATG13; serine/threonine protein kinase regulatory subunit ATG13	sce04136 Autophagy - other - Saccharomyces cerevisiae (budding yeast) (5)
YDR017C	N	sce:YDR017C K07756 KCS1; inositol polyphosphate kinase KCS1	sce04138 Autophagy - yeast - Saccharomyces cerevisiae (budding yeast) (13)
YGL212W	S	sce:YGL212W K08502 VAM7; Vam7p	sce04138 Autophagy - yeast - Saccharomyces cerevisiae (budding yeast) (13)
YHR030C	S	sce:YHR030C K04464 SLT2; mitogen-activated serine/threonine-protein kinase SLT2	sce04138 Autophagy - yeast - Saccharomyces cerevisiae (budding yeast) (13)
YJR066W	N	sce:YJR066W K07203 TOR1; phosphatidylinositol kinase-related protein kinase TOR1	sce04138 Autophagy - yeast - Saccharomyces cerevisiae (budding yeast) (13)
YLL042C	N	sce:YLL042C K08338 ATG10; E2-like conjugating enzyme	sce04138 Autophagy - yeast - Saccharomyces cerevisiae (budding yeast) (13)
YLR396C	N	sce:YLR396C K20182 VPS33; tethering complex ATP-binding subunit VPS33	sce04138 Autophagy - yeast - Saccharomyces cerevisiae (budding yeast) (13)
YLR431C	both	sce:YLR431C K17909 ATG23; Atg23p	sce04138 Autophagy - yeast - Saccharomyces cerevisiae (budding yeast) (13)
YNL242W	N	sce:YNL242W K17906 ATG2; Atg2p	sce04138 Autophagy - yeast - Saccharomyces cerevisiae (budding yeast) (13)
YOR003W	N	sce:YOR003W K01336 YSP3; putative subtilisin-like protease YSP3	sce04138 Autophagy - yeast - Saccharomyces cerevisiae (budding yeast) (13)
YPL100W	N	sce:YPL100W K17908 ATG21; Atg21p	sce04138 Autophagy - yeast - Saccharomyces cerevisiae (budding yeast) (13)
YPL166W	N	sce:YPL166W K21143 ATG29; Atg29p	sce04138 Autophagy - yeast - Saccharomyces cerevisiae (budding yeast) (13)
YPR049C	S	sce:YPR049C K08330 ATG11; autophagy protein ATG11	sce04138 Autophagy - yeast - Saccharomyces cerevisiae (budding yeast) (13)
YPR185W	both	sce:YPR185W K08331 ATG13; serine/threonine protein kinase regulatory subunit ATG13	sce04138 Autophagy - yeast - Saccharomyces cerevisiae (budding yeast) (13)
YHR030C	S	sce:YHR030C K04464 SLT2; mitogen-activated serine/threonine-protein kinase SLT2	sce04139 Mitophagy - yeast - Saccharomyces cerevisiae (budding yeast) (10)
YIL098C	both	sce:YIL098C K18191 FMC1; Fmc1p	sce04139 Mitophagy - yeast - Saccharomyces cerevisiae (budding yeast) (10)
YIL146C	S	sce:YIL146C K17984 ATG32; mitophagy protein ATG32	sce04139 Mitophagy - yeast - Saccharomyces cerevisiae (budding yeast) (10)
YJR066W	N	sce:YJR066W K07203 TOR1; phosphatidylinositol kinase-related protein kinase TOR1	sce04139 Mitophagy - yeast - Saccharomyces cerevisiae (budding yeast) (10)
YLL001W	N	sce:YLL001W K17065 DNM1; dynamin-related GTPase DNM1	sce04139 Mitophagy - yeast - Saccharomyces cerevisiae (budding yeast) (10)
YLR113W	N	sce:YLR113W K04441 HOG1; mitogen-activated protein kinase HOG1	sce04139 Mitophagy - yeast - Saccharomyces cerevisiae (budding yeast) (10)
YLR356W	S	sce:YLR356W K19717 ATG33; Atg33p	sce04139 Mitophagy - yeast - Saccharomyces cerevisiae (budding yeast) (10)
YOR039W	S	sce:YOR039W K03115 CKB2; casein kinase 2 regulatory subunit CKB2	sce04139 Mitophagy - yeast - Saccharomyces cerevisiae (budding yeast) (10)
YPL140C	S	sce:YPL140C K08294 MKK2; putative mitogen-activated protein kinase kinase MKK2	sce04139 Mitophagy - yeast - Saccharomyces cerevisiae (budding yeast) (10)
YPR049C	S	sce:YPR049C K08330 ATG11; autophagy protein ATG11	sce04139 Mitophagy - yeast - Saccharomyces cerevisiae (budding yeast) (10)
YBR072W	N	sce:YBR072W K13993 HSP26; chaperone protein HSP26	sce04141 Protein processing in endoplasmic reticulum - Saccharomyces cerevisiae (budding yeast) (13)
YBR283C	S	sce:YBR283C K10956 SSH1; Ssh1p	sce04141 Protein processing in endoplasmic reticulum - Saccharomyces cerevisiae (budding yeast) (13)
YER087C-B	S	sce:YER087C-B K09481 SBH1; Arf family guanine nucleotide exchange factor SBH1	sce04141 Protein processing in endoplasmic reticulum - Saccharomyces cerevisiae (budding yeast) (13)
YHR079C	S	sce:YHR079C K08852 IRE1; bifunctional endoribonuclease/protein kinase IRE1	sce04141 Protein processing in endoplasmic reticulum - Saccharomyces cerevisiae (budding yeast) (13)
YJR131W	S	sce:YJR131W K23741 MNS1; mannosyl-oligosaccharide 1,2-alpha-mannosidase	sce04141 Protein processing in endoplasmic reticulum - Saccharomyces cerevisiae (budding yeast) (13)
YKL213C	N	sce:YKL213C K14018 DOA1; Doa1p	sce04141 Protein processing in endoplasmic reticulum - Saccharomyces cerevisiae (budding yeast) (13)
YLR080W	N	sce:YLR080W K10080 EMP46; Emp46p	sce04141 Protein processing in endoplasmic reticulum - Saccharomyces cerevisiae (budding yeast) (13)
YML013W	both	sce:YML013W K14013 UBX2; Ubx2p	sce04141 Protein processing in endoplasmic reticulum - Saccharomyces cerevisiae (budding yeast) (13)
YML019W	both	sce:YML019W K12669 OST6; dolichyl-diphosphooligosaccharide--protein glycotransferase	sce04141 Protein processing in endoplasmic reticulum - Saccharomyces cerevisiae (budding yeast) (13)
YMR161W	S	sce:YMR161W K09518 HLJ1; type I HSP40 co-chaperone HLJ1	sce04141 Protein processing in endoplasmic reticulum - Saccharomyces cerevisiae (budding yeast) (13)
YMR186W	both	sce:YMR186W K04079 HSC82; Hsp90 family chaperone HSC82	sce04141 Protein processing in endoplasmic reticulum - Saccharomyces cerevisiae (budding yeast) (13)
YMR214W	S	sce:YMR214W K14002 SCJ1; Scj1p	sce04141 Protein processing in endoplasmic reticulum - Saccharomyces cerevisiae (budding yeast) (13)
YOR288C	N	sce:YOR288C K09584 MPD1; protein disulfide isomerase MPD1	sce04141 Protein processing in endoplasmic reticulum - Saccharomyces cerevisiae (budding yeast) (13)
YDR153C	N	sce:YDR153C K12471 ENT5; Ent5p	sce04144 Endocytosis - Saccharomyces cerevisiae (budding yeast) (13)
YDR486C	S	sce:YDR486C K12198 VPS60; Vps60p	sce04144 Endocytosis - Saccharomyces cerevisiae (budding yeast) (13)
YER144C	N	sce:YER144C K11839 UBP5; putative ubiquitin-specific protease UBP5	sce04144 Endocytosis - Saccharomyces cerevisiae (budding yeast) (13)
YHR012W	N	sce:YHR012W K18467 VPS29; retromer subunit VPS29	sce04144 Endocytosis - Saccharomyces cerevisiae (budding yeast) (13)
YJR005W	S	sce:YJR005W K11825 APL1; Apl1p	sce04144 Endocytosis - Saccharomyces cerevisiae (budding yeast) (13)
YJR031C	S	sce:YJR031C K18443 GEA1; Arf family guanine nucleotide exchange factor GEA1	sce04144 Endocytosis - Saccharomyces cerevisiae (budding yeast) (13)
YKL041W	both	sce:YKL041W K12193 VPS24; ESCRT-III subunit protein VPS24	sce04144 Endocytosis - Saccharomyces cerevisiae (budding yeast) (13)
YKL079W	S	sce:YKL079W K10396 SMY1; Smy1p	sce04144 Endocytosis - Saccharomyces cerevisiae (budding yeast) (13)
YKR014C	both	sce:YKR014C K07889 YPT52; Rab family GTPase YPT52	sce04144 Endocytosis - Saccharomyces cerevisiae (budding yeast) (13)
YKR031C	both	sce:YKR031C K01115 SPO14; phospholipase D	sce04144 Endocytosis - Saccharomyces cerevisiae (budding yeast) (13)
YKR035W-A	S	sce:YKR035W-A K12197 DID2; Did2p	sce04144 Endocytosis - Saccharomyces cerevisiae (budding yeast) (13)
YNL265C	both	sce:YNL265C K19476 IST1; Ist1p	sce04144 Endocytosis - Saccharomyces cerevisiae (budding yeast) (13)
YOR357C	S	sce:YOR357C K17918 SNX3; Snx3p	sce04144 Endocytosis - Saccharomyces cerevisiae (budding yeast) (13)
YBR283C	S	sce:YBR283C K10956 SSH1; Ssh1p	sce04145 Phagosome - Saccharomyces cerevisiae (budding yeast) (6)
YER087C-B	S	sce:YER087C-B K09481 SBH1; Arf family guanine nucleotide exchange factor SBH1	sce04145 Phagosome - Saccharomyces cerevisiae (budding yeast) (6)
YKL080W	S	sce:YKL080W K02148 VMA5; H(+)-transporting V1 sector ATPase subunit C	sce04145 Phagosome - Saccharomyces cerevisiae (budding yeast) (6)
YKR014C	both	sce:YKR014C K07889 YPT52; Rab family GTPase YPT52	sce04145 Phagosome - Saccharomyces cerevisiae (budding yeast) (6)
YML124C	both	sce:YML124C K07374 TUB3; alpha-tubulin TUB3	sce04145 Phagosome - Saccharomyces cerevisiae (budding yeast) (6)
YPR079W	S	sce:YPR079W K10089 MRL1; Mrl1p	sce04145 Phagosome - Saccharomyces cerevisiae (budding yeast) (6)
YHR008C	S	sce:YHR008C K04564 SOD2; superoxide dismutase SOD2	sce04146 Peroxisome - Saccharomyces cerevisiae (budding yeast) (7)
YKL197C	both	sce:YKL197C K13338 PEX1; AAA family ATPase peroxin 1	sce04146 Peroxisome - Saccharomyces cerevisiae (budding yeast) (7)
YLR191W	S	sce:YLR191W K13344 PEX13; peroxin PEX13	sce04146 Peroxisome - Saccharomyces cerevisiae (budding yeast) (7)
YLR251W	S	sce:YLR251W K13348 SYM1; ethanol metabolism protein	sce04146 Peroxisome - Saccharomyces cerevisiae (budding yeast) (7)
YMR246W	S	sce:YMR246W K01897 FAA4; long-chain fatty acid-CoA ligase FAA4	sce04146 Peroxisome - Saccharomyces cerevisiae (budding yeast) (7)
YNL202W	both	sce:YNL202W K13237 SPS19; 2,4-dienoyl-CoA reductase (NADPH)	sce04146 Peroxisome - Saccharomyces cerevisiae (budding yeast) (7)
YOR180C	N	sce:YOR180C K22587 DCI1; putative dodecenoyl-CoA isomerase DCI1	sce04146 Peroxisome - Saccharomyces cerevisiae (budding yeast) (7)
YBR147W	N	sce:YBR147W K23678 RTC2; cationic amino acid transporter	sce04148 Efferocytosis - Saccharomyces cerevisiae (budding yeast) (5)
YKR014C	both	sce:YKR014C K07889 YPT52; Rab family GTPase YPT52	sce04148 Efferocytosis - Saccharomyces cerevisiae (budding yeast) (5)
YLR113W	N	sce:YLR113W K04441 HOG1; mitogen-activated protein kinase HOG1	sce04148 Efferocytosis - Saccharomyces cerevisiae (budding yeast) (5)
YLR396C	N	sce:YLR396C K20182 VPS33; tethering complex ATP-binding subunit VPS33	sce04148 Efferocytosis - Saccharomyces cerevisiae (budding yeast) (5)
YOR171C	N	sce:YOR171C K04718 LCB4; sphinganine kinase LCB4	sce04148 Efferocytosis - Saccharomyces cerevisiae (budding yeast) (5)
YDL042C	N	sce:YDL042C K11121 SIR2; NAD-dependent histone deacetylase SIR2	sce04213 Longevity regulating pathway - multiple species - Saccharomyces cerevisiae (budding yeast) (4)
YHR008C	S	sce:YHR008C K04564 SOD2; superoxide dismutase SOD2	sce04213 Longevity regulating pathway - multiple species - Saccharomyces cerevisiae (budding yeast) (4)
YJR066W	N	sce:YJR066W K07203 TOR1; phosphatidylinositol kinase-related protein kinase TOR1	sce04213 Longevity regulating pathway - multiple species - Saccharomyces cerevisiae (budding yeast) (4)
YOR025W	N	sce:YOR025W K11121 HST3; NAD-dependent histone deacetylase HST3	sce04213 Longevity regulating pathway - multiple species - Saccharomyces cerevisiae (budding yeast) (4)
YNL154C	both	sce:YNL154C K02218 YCK2; serine/threonine protein kinase YCK2	sce04392 Hippo signaling pathway - multiple species - Saccharomyces cerevisiae (budding yeast) (1)
YGL216W	S	sce:YGL216W K10401 KIP3; tubulin-dependent ATPase KIP3	sce04814 Motor proteins - Saccharomyces cerevisiae (budding yeast) (3)
YKL079W	S	sce:YKL079W K10396 SMY1; Smy1p	sce04814 Motor proteins - Saccharomyces cerevisiae (budding yeast) (3)
YML124C	both	sce:YML124C K07374 TUB3; alpha-tubulin TUB3	sce04814 Motor proteins - Saccharomyces cerevisiae (budding yeast) (3)
