# Supplementary material for: A Saccharomyces cerevisiae knockout screen for genes critical for growth under sulfur- and nitrogen-limited conditions reveals intracellular sorting via vesicular transport systems
Source: G3 (Bethesda). 2025 Apr 10;15(7):jkaf074. doi: 10.1093/g3journal/jkaf074 (PMC12239629; doi:10.1093/g3journal/jkaf074)
Supplement: jkaf074_Supplementary_Data [file jkaf074_supplementary_data.zip › Supplemental_Table_S4_G3-2024-405460.xlsx]

## Sheet: Biological Process
GO_ID	GO_description	num_PANTHER_yeast	num_obs_tested	num_exp_tested	fold_enrich_tested	num_obs_limS	num_exp_limS	fold_enrich_limS	num_obs_limN	num_exp_limN	fold_enrich_limN	num_obs_both	num_exp_both	fold_enrich_both	p_raw_tested	p_FDR_tested	p_raw_limS	p_FDR_limS	p_raw_limN	p_FDR_limN	p_raw_both	p_FDR_both
GO:0000002	mitochondrial genome maintenance	5	4	3.77	1.06	1	0.59	1.7	0	0.61	< 0.01	0	0.25	< 0.01	1	1	0.472	1	1	1	1	1
GO:0000003	reproduction	35	23	26.37	0.87	4	3.39	1.18	3	3.5	0.86	3	1.42	2.12	0.236	0.535	0.766	1	1	1	0.165	1
GO:0000027	ribosomal large subunit assembly	15	5	11.3	0.44	1	0.74	1.36	1	0.76	1.32	1	0.31	3.25	0.000698	0.00673	0.55	1	0.562	1	0.272	1
GO:0000041	transition metal ion transport	26	26	19.59	1.33	3	3.83	0.78	7	3.95	1.77	3	1.6	1.87	0.000945	0.00851	1	1	0.101	1	0.213	1
GO:0000045	autophagosome assembly	19	18	14.31	1.26	2	2.65	0.75	4	2.74	1.46	1	1.11	0.9	0.0593	0.206	1	1	0.339	1	1	1
GO:0000070	mitotic sister chromatid segregation	16	5	12.05	0.41	1	0.74	1.36	0	0.76	< 0.01	0	0.31	< 0.01	0.000246	0.00279	0.55	1	1	1	1	1
GO:0000075	cell cycle checkpoint signaling	26	21	19.59	1.07	2	3.1	0.65	4	3.19	1.25	2	1.29	1.55	0.651	0.906	0.758	1	0.548	1	0.374	1
GO:0000076	DNA replication checkpoint signaling	7	6	5.27	1.14	0	0.88	< 0.01	1	0.91	1.1	0	0.37	< 0.01	1	1	0.601	1	1	1	1	1
GO:0000077	DNA damage checkpoint signaling	12	11	9.04	1.22	1	1.62	0.62	2	1.67	1.2	1	0.68	1.48	0.315	0.624	1	1	0.678	1	0.503	1
GO:0000079	regulation of cyclin-dependent protein serine/threonine kinase activity	10	9	7.53	1.19	1	1.33	0.75	2	1.37	1.46	1	0.55	1.81	0.468	0.776	1	1	0.634	1	0.436	1
GO:0000165	MAPK cascade	4	4	3.01	1.33	1	0.59	1.7	0	0.61	< 0.01	0	0.25	< 0.01	0.578	0.855	0.472	1	1	1	1	1
GO:0000226	microtubule cytoskeleton organization	26	16	19.59	0.82	3	2.36	1.27	2	2.43	0.82	1	0.98	1.02	0.112	0.321	0.72	1	1	1	1	1
GO:0000245	spliceosomal complex assembly	10	3	7.53	0.4	2	0.44	4.52	0	0.46	< 0.01	0	0.18	< 0.01	0.0032	0.0227	0.0587	1	1	1	1	1
GO:0000266	mitochondrial fission	3	3	2.26	1.33	1	0.44	2.26	2	0.46	4.39	1	0.18	5.42	1	1	0.38	1	0.0622	1	0.174	1
GO:0000271	polysaccharide biosynthetic process	13	12	9.79	1.23	1	1.77	0.57	1	1.82	0.55	1	0.74	1.35	0.208	0.495	1	1	1	1	0.534	1
GO:0000278	mitotic cell cycle	77	43	58	0.74	5	6.34	0.79	5	6.54	0.76	4	2.65	1.51	0.000162	0.00194	0.671	1	0.67	1	0.335	1
GO:0000280	nuclear division	30	16	22.6	0.71	2	2.36	0.85	1	2.43	0.41	1	0.98	1.02	0.00926	0.0506	1	1	0.493	1	1	1
GO:0000288	nuclear-transcribed mRNA catabolic process, deadenylation-dependent decay	18	12	13.56	0.88	1	1.77	0.57	1	1.82	0.55	1	0.74	1.35	0.413	0.742	1	1	1	1	0.534	1
GO:0000375	RNA splicing, via transesterification reactions	64	21	48.21	0.44	5	3.1	1.62	4	3.19	1.25	2	1.29	1.55	6.68e-13	2.5e-11	0.222	1	0.548	1	0.374	1
GO:0000377	RNA splicing, via transesterification reactions with bulged adenosine as nucleophile	64	21	48.21	0.44	5	3.1	1.62	4	3.19	1.25	2	1.29	1.55	6.68e-13	2.57e-11	0.222	1	0.548	1	0.374	1
GO:0000398	mRNA splicing, via spliceosome	64	21	48.21	0.44	5	3.1	1.62	4	3.19	1.25	2	1.29	1.55	6.68e-13	2.66e-11	0.222	1	0.548	1	0.374	1
GO:0000422	autophagy of mitochondrion	20	19	15.07	1.26	3	2.8	1.07	4	2.89	1.38	1	1.17	0.86	0.0384	0.146	0.753	1	0.516	1	1	1
GO:0000423	mitophagy	3	2	2.26	0.88	1	0.29	3.39	1	0.3	3.29	1	0.12	8.12	0.573	0.885	0.273	1	0.281	1	0.119	1
GO:0000447	endonucleolytic cleavage in ITS1 to separate SSU-rRNA from 5.8S rRNA and LSU-rRNA from tricistronic rRNA transcript (SSU-rRNA, 5.8S rRNA, LSU-rRNA)	6	2	4.52	0.44	0	0.29	< 0.01	1	0.3	3.29	0	0.12	< 0.01	0.0358	0.138	1	1	0.281	1	1	1
GO:0000460	maturation of 5.8S rRNA	20	3	15.07	0.2	0	0.44	< 0.01	2	0.46	4.39	0	0.18	< 0.01	2.25e-08	5.55e-07	1	1	0.0622	1	1	1
GO:0000466	maturation of 5.8S rRNA from tricistronic rRNA transcript (SSU-rRNA, 5.8S rRNA, LSU-rRNA)	12	2	9.04	0.22	0	0.29	< 0.01	1	0.3	3.29	0	0.12	< 0.01	3.25e-05	0.000535	1	1	0.281	1	1	1
GO:0000479	endonucleolytic cleavage of tricistronic rRNA transcript (SSU-rRNA, 5.8S rRNA, LSU-rRNA)	11	2	8.29	0.24	0	0.29	< 0.01	1	0.3	3.29	0	0.12	< 0.01	0.000111	0.00143	1	1	0.281	1	1	1
GO:0000723	telomere maintenance	13	9	9.79	0.92	2	1.33	1.51	2	1.37	1.46	2	0.55	3.61	0.537	0.849	0.629	1	0.634	1	0.102	1
GO:0000724	double-strand break repair via homologous recombination	35	18	26.37	0.68	2	2.65	0.75	3	2.74	1.1	2	1.11	1.81	0.00242	0.0183	1	1	0.747	1	0.305	1
GO:0000725	recombinational repair	38	21	28.63	0.73	3	3.1	0.97	3	3.19	0.94	2	1.29	1.55	0.00717	0.0412	1	1	1	1	0.374	1
GO:0000731	DNA synthesis involved in DNA repair	5	4	3.77	1.06	2	0.59	3.39	1	0.61	1.64	1	0.25	4.06	1	1	0.106	1	0.483	1	0.224	1
GO:0000747	conjugation with cellular fusion	5	5	3.77	1.33	1	0.74	1.36	1	0.76	1.32	1	0.31	3.25	0.342	0.664	0.55	1	0.562	1	0.272	1
GO:0000819	sister chromatid segregation	17	5	12.81	0.39	1	0.74	1.36	0	0.76	< 0.01	0	0.31	< 0.01	8.47e-05	0.0012	0.55	1	1	1	1	1
GO:0000910	cytokinesis	10	6	7.53	0.8	0	0.88	< 0.01	1	0.91	1.1	0	0.37	< 0.01	0.275	0.561	0.601	1	1	1	1	1
GO:0000959	mitochondrial RNA metabolic process	5	4	3.77	1.06	1	0.59	1.7	0	0.61	< 0.01	0	0.25	< 0.01	1	1	0.472	1	1	1	1	1
GO:0000963	mitochondrial RNA processing	2	1	1.51	0.66	1	0.15	6.78	0	0.15	< 0.01	0	0.06	< 0.01	0.433	0.75	0.147	1	1	1	1	1
GO:0001510	RNA methylation	29	20	21.85	0.92	5	2.95	1.7	2	3.04	0.66	1	1.23	0.81	0.395	0.713	0.202	1	0.757	1	1	1
GO:0001678	intracellular glucose homeostasis	3	3	2.26	1.33	1	0.44	2.26	1	0.46	2.19	1	0.18	5.42	1	1	0.38	1	0.39	1	0.174	1
GO:0001932	regulation of protein phosphorylation	14	11	10.55	1.04	2	1.62	1.23	3	1.67	1.79	1	0.68	1.48	1	1	0.671	1	0.227	1	0.503	1
GO:0001934	positive regulation of protein phosphorylation	4	2	3.01	0.66	1	0.29	3.39	1	0.3	3.29	0	0.12	< 0.01	0.256	0.541	0.273	1	0.281	1	1	1
GO:0002181	cytoplasmic translation	39	30	29.38	1.02	5	4.42	1.13	6	4.56	1.32	3	1.85	1.62	1	1	0.795	1	0.444	1	0.428	1
GO:0002183	cytoplasmic translational initiation	9	5	6.78	0.74	1	0.74	1.36	2	0.76	2.63	1	0.31	3.25	0.237	0.531	0.55	1	0.168	1	0.272	1
GO:0003333	amino acid transmembrane transport	32	30	24.11	1.24	5	4.42	1.13	4	4.56	0.88	2	1.85	1.08	0.0125	0.0623	0.795	1	1	1	0.707	1
GO:0005975	carbohydrate metabolic process	84	70	63.28	1.11	8	10.32	0.78	13	10.64	1.22	5	4.31	1.16	0.0973	0.289	0.501	1	0.403	1	0.619	1
GO:0005976	polysaccharide metabolic process	20	19	15.07	1.26	2	2.8	0.71	4	2.89	1.38	1	1.17	0.86	0.0384	0.147	1	1	0.516	1	1	1
GO:0005977	glycogen metabolic process	4	4	3.01	1.33	1	0.59	1.7	1	0.61	1.64	0	0.25	< 0.01	0.578	0.857	0.472	1	0.483	1	1	1
GO:0005996	monosaccharide metabolic process	27	22	20.34	1.08	2	3.24	0.62	3	3.34	0.9	2	1.35	1.48	0.654	0.908	0.761	1	1	1	0.396	1
GO:0006006	glucose metabolic process	17	14	12.81	1.09	2	2.06	0.97	2	2.13	0.94	2	0.86	2.32	0.778	1	1	1	1	1	0.212	1
GO:0006066	alcohol metabolic process	49	36	36.91	0.98	3	5.31	0.57	8	5.47	1.46	2	2.22	0.9	0.741	0.995	0.351	1	0.243	1	1	1
GO:0006082	organic acid metabolic process	191	163	143.88	1.13	23	24.03	0.96	24	24.78	0.97	11	10.03	1.1	0.000827	0.00774	0.911	1	1	1	0.739	1
GO:0006091	generation of precursor metabolites and energy	73	56	54.99	1.02	7	8.26	0.85	12	8.51	1.41	5	3.45	1.45	0.892	1	0.849	1	0.191	1	0.392	1
GO:0006096	glycolytic process	15	7	11.3	0.62	1	1.03	0.97	1	1.06	0.94	1	0.43	2.32	0.0158	0.0724	1	1	1	1	0.359	1
GO:0006099	tricarboxylic acid cycle	18	18	13.56	1.33	3	2.65	1.13	5	2.74	1.83	2	1.11	1.81	0.0109	0.0553	0.741	1	0.177	1	0.305	1
GO:0006112	energy reserve metabolic process	4	4	3.01	1.33	1	0.59	1.7	1	0.61	1.64	0	0.25	< 0.01	0.578	0.861	0.472	1	0.483	1	1	1
GO:0006119	oxidative phosphorylation	20	18	15.07	1.19	0	2.65	< 0.01	3	2.74	1.1	0	1.11	< 0.01	0.191	0.482	0.0949	1	0.747	1	0.623	1
GO:0006121	mitochondrial electron transport, succinate to ubiquinone	4	4	3.01	1.33	0	0.59	< 0.01	2	0.61	3.29	0	0.25	< 0.01	0.578	0.863	1	1	0.112	1	1	1
GO:0006122	mitochondrial electron transport, ubiquinol to cytochrome c	5	5	3.77	1.33	0	0.74	< 0.01	1	0.76	1.32	0	0.31	< 0.01	0.342	0.67	1	1	0.562	1	1	1
GO:0006144	purine nucleobase metabolic process	8	8	6.03	1.33	1	1.18	0.85	1	1.22	0.82	1	0.49	2.03	0.213	0.497	1	1	1	1	0.399	1
GO:0006195	purine nucleotide catabolic process	17	9	12.81	0.7	1	1.33	0.75	2	1.37	1.46	1	0.55	1.81	0.0452	0.167	1	1	0.634	1	0.436	1
GO:0006206	pyrimidine nucleobase metabolic process	9	8	6.78	1.18	1	1.18	0.85	2	1.22	1.64	0	0.49	< 0.01	0.468	0.782	1	1	0.349	1	1	1
GO:0006220	pyrimidine nucleotide metabolic process	9	6	6.78	0.88	1	0.88	1.13	1	0.91	1.1	0	0.37	< 0.01	0.698	0.945	1	1	1	1	1	1
GO:0006259	DNA metabolic process	145	91	109.23	0.83	14	13.42	1.04	13	13.83	0.94	8	5.6	1.43	0.000613	0.00601	0.881	1	0.884	1	0.269	1
GO:0006260	DNA replication	45	15	33.9	0.44	3	2.21	1.36	2	2.28	0.88	1	0.92	1.08	2.91e-09	8.34e-08	0.476	1	1	1	0.615	1
GO:0006261	DNA-templated DNA replication	43	13	32.39	0.4	2	1.92	1.04	2	1.98	1.01	1	0.8	1.25	5.26e-10	1.71e-08	1	1	1	1	0.563	1
GO:0006281	DNA repair	108	75	81.36	0.92	12	11.06	1.09	11	11.4	0.96	7	4.62	1.52	0.176	0.45	0.742	1	1	1	0.226	1
GO:0006284	base-excision repair	9	8	6.78	1.18	3	1.18	2.54	3	1.22	2.47	2	0.49	4.06	0.468	0.784	0.101	1	0.108	1	0.0826	1
GO:0006289	nucleotide-excision repair	18	13	13.56	0.96	2	1.92	1.04	2	1.98	1.01	1	0.8	1.25	0.785	1	1	1	1	1	0.563	1
GO:0006301	postreplication repair	7	6	5.27	1.14	1	0.88	1.13	1	0.91	1.1	1	0.37	2.71	1	1	1	1	1	1	0.317	1
GO:0006302	double-strand break repair	43	26	32.39	0.8	4	3.83	1.04	5	3.95	1.26	3	1.6	1.87	0.0317	0.124	0.787	1	0.581	1	0.213	1
GO:0006303	double-strand break repair via nonhomologous end joining	7	7	5.27	1.33	3	1.03	2.91	3	1.06	2.82	2	0.43	4.64	0.205	0.498	0.0705	1	0.0761	1	0.0645	1
GO:0006310	DNA recombination	50	31	37.67	0.82	4	4.57	0.88	4	4.71	0.85	3	1.91	1.57	0.0326	0.127	1	1	1	1	0.436	1
GO:0006312	mitotic recombination	7	7	5.27	1.33	1	1.03	0.97	2	1.06	1.88	1	0.43	2.32	0.205	0.5	1	1	0.289	1	0.359	1
GO:0006334	nucleosome assembly	5	5	3.77	1.33	1	0.74	1.36	1	0.76	1.32	1	0.31	3.25	0.342	0.661	0.55	1	0.562	1	0.272	1
GO:0006352	DNA-templated transcription initiation	28	5	21.09	0.24	0	0.74	< 0.01	1	0.76	1.32	0	0.31	< 0.01	2.39e-10	7.99e-09	1	1	0.562	1	1	1
GO:0006360	transcription by RNA polymerase I	10	2	7.53	0.27	0	0.29	< 0.01	1	0.3	3.29	0	0.12	< 0.01	0.000372	0.00399	1	1	0.281	1	1	1
GO:0006362	transcription elongation by RNA polymerase I	3	1	2.26	0.44	0	0.15	< 0.01	1	0.15	6.58	0	0.06	< 0.01	0.153	0.405	1	1	0.152	1	1	1
GO:0006376	mRNA splice site recognition	5	1	3.77	0.27	1	0.15	6.78	0	0.15	< 0.01	0	0.06	< 0.01	0.0148	0.0701	0.147	1	1	1	1	1
GO:0006397	mRNA processing	75	24	56.5	0.42	5	3.54	1.41	4	3.65	1.1	2	1.48	1.35	2.12e-15	9.68e-14	0.385	1	0.777	1	0.657	1
GO:0006400	tRNA modification	39	34	29.38	1.16	5	5.01	1	4	5.17	0.77	2	2.09	0.96	0.0945	0.284	1	1	0.81	1	1	1
GO:0006403	RNA localization	37	20	27.87	0.72	5	2.95	1.7	2	3.04	0.66	2	1.23	1.62	0.00613	0.0369	0.202	1	0.757	1	0.351	1
GO:0006405	RNA export from nucleus	33	18	24.86	0.72	5	2.65	1.88	2	2.74	0.73	2	1.11	1.81	0.00827	0.046	0.17	1	1	1	0.305	1
GO:0006406	mRNA export from nucleus	21	12	15.82	0.76	3	1.77	1.7	1	1.82	0.55	1	0.74	1.35	0.0721	0.232	0.402	1	1	1	0.534	1
GO:0006412	translation	130	85	97.93	0.87	14	12.53	1.12	17	12.92	1.32	6	5.23	1.15	0.00996	0.0525	0.643	1	0.222	1	0.649	1
GO:0006413	translational initiation	18	7	13.56	0.52	2	1.03	1.94	3	1.06	2.82	2	0.43	4.64	0.00108	0.00943	0.276	1	0.0761	1	0.0645	1
GO:0006414	translational elongation	14	10	10.55	0.95	3	1.47	2.03	2	1.52	1.32	0	0.62	< 0.01	0.758	1	0.173	1	0.655	1	1	1
GO:0006417	regulation of translation	12	12	9.04	1.33	1	1.77	0.57	2	1.82	1.1	0	0.74	< 0.01	0.0464	0.169	1	1	0.703	1	1	1
GO:0006465	signal peptide processing	4	3	3.01	1	1	0.44	2.26	1	0.46	2.19	0	0.18	< 0.01	1	1	0.38	1	0.39	1	1	1
GO:0006468	protein phosphorylation	76	66	57.25	1.15	7	9.73	0.72	12	10.03	1.2	4	4.06	0.98	0.0218	0.0953	0.482	1	0.489	1	1	1
GO:0006470	protein dephosphorylation	13	13	9.79	1.33	3	1.92	1.57	2	1.98	1.01	2	0.8	2.5	0.0475	0.171	0.424	1	1	1	0.189	1
GO:0006486	protein glycosylation	53	42	39.92	1.05	5	6.19	0.81	7	6.39	1.1	4	2.59	1.55	0.631	0.889	0.826	1	0.828	1	0.326	1
GO:0006487	protein N-linked glycosylation	37	28	27.87	1	4	4.13	0.97	4	4.26	0.94	3	1.72	1.74	1	1	1	1	1	1	0.246	1
GO:0006493	protein O-linked glycosylation	14	14	10.55	1.33	1	2.06	0.48	2	2.13	0.94	1	0.86	1.16	0.0283	0.113	0.708	1	1	1	0.59	1
GO:0006497	protein lipidation	34	16	25.61	0.62	1	2.36	0.42	3	2.43	1.23	1	0.98	1.02	0.000419	0.00431	0.494	1	0.724	1	1	1
GO:0006505	GPI anchor metabolic process	23	6	17.33	0.35	1	0.88	1.13	1	0.91	1.1	1	0.37	2.71	9.08e-07	1.93e-05	1	1	1	1	0.317	1
GO:0006506	GPI anchor biosynthetic process	20	4	15.07	0.27	1	0.59	1.7	1	0.61	1.64	1	0.25	4.06	3.02e-07	6.65e-06	0.472	1	0.483	1	0.224	1
GO:0006508	proteolysis	162	111	122.03	0.91	16	16.36	0.98	17	16.87	1.01	7	6.83	1.02	0.0518	0.184	1	1	1	1	0.842	1
GO:0006511	ubiquitin-dependent protein catabolic process	103	60	77.59	0.77	10	8.85	1.13	9	9.12	0.99	4	3.69	1.08	0.00012	0.00148	0.713	1	1	1	0.786	1
GO:0006518	peptide metabolic process	144	98	108.48	0.9	16	14.45	1.11	20	14.9	1.34	7	6.03	1.16	0.0498	0.177	0.665	1	0.154	1	0.668	1
GO:0006520	amino acid metabolic process	143	110	107.72	1.02	13	16.22	0.8	19	16.72	1.14	5	6.77	0.74	0.696	0.945	0.495	1	0.504	1	0.686	1
GO:0006536	glutamate metabolic process	6	6	4.52	1.33	1	0.88	1.13	0	0.91	< 0.01	0	0.37	< 0.01	0.347	0.643	1	1	0.6	1	1	1
GO:0006570	tyrosine metabolic process	3	3	2.26	1.33	0	0.44	< 0.01	1	0.46	2.19	0	0.18	< 0.01	1	1	1	1	0.39	1	1	1
GO:0006605	protein targeting	64	38	48.21	0.79	5	5.6	0.89	6	5.78	1.04	1	2.34	0.43	0.00508	0.0315	1	1	0.823	1	0.729	1
GO:0006606	protein import into nucleus	38	21	28.63	0.73	5	3.1	1.62	2	3.19	0.63	1	1.29	0.77	0.00717	0.041	0.222	1	0.759	1	1	1
GO:0006607	NLS-bearing protein import into nucleus	6	4	4.52	0.88	1	0.59	1.7	0	0.61	< 0.01	0	0.25	< 0.01	0.641	0.894	0.472	1	1	1	1	1
GO:0006612	protein targeting to membrane	21	13	15.82	0.82	2	1.92	1.04	0	1.98	< 0.01	0	0.8	< 0.01	0.201	0.504	1	1	0.239	1	1	1
GO:0006613	cotranslational protein targeting to membrane	9	3	6.78	0.44	2	0.44	4.52	0	0.46	< 0.01	0	0.18	< 0.01	0.00928	0.0498	0.0587	1	1	1	1	1
GO:0006614	SRP-dependent cotranslational protein targeting to membrane	9	3	6.78	0.44	2	0.44	4.52	0	0.46	< 0.01	0	0.18	< 0.01	0.00928	0.05	0.0587	1	1	1	1	1
GO:0006620	post-translational protein targeting to endoplasmic reticulum membrane	8	5	6.03	0.83	2	0.74	2.71	0	0.76	< 0.01	0	0.31	< 0.01	0.417	0.739	0.16	1	1	1	1	1
GO:0006623	protein targeting to vacuole	11	11	8.29	1.33	0	1.62	< 0.01	2	1.67	1.2	0	0.68	< 0.01	0.0763	0.241	0.386	1	0.678	1	1	1
GO:0006626	protein targeting to mitochondrion	27	13	20.34	0.64	2	1.92	1.04	3	1.98	1.52	1	0.8	1.25	0.00256	0.0185	1	1	0.433	1	0.563	1
GO:0006627	protein processing involved in protein targeting to mitochondrion	3	3	2.26	1.33	0	0.44	< 0.01	1	0.46	2.19	0	0.18	< 0.01	1	1	1	1	0.39	1	1	1
GO:0006629	lipid metabolic process	147	103	110.74	0.93	20	15.18	1.32	24	15.66	1.53	13	6.34	2.05	0.146	0.392	0.204	1	0.0259	1	0.0112	1
GO:0006631	fatty acid metabolic process	27	23	20.34	1.13	7	3.39	2.06	5	3.5	1.43	4	1.42	2.83	0.272	0.558	0.0675	1	0.38	1	0.0493	1
GO:0006633	fatty acid biosynthetic process	12	9	9.04	1	3	1.33	2.26	3	1.37	2.19	2	0.55	3.61	1	1	0.135	1	0.145	1	0.102	1
GO:0006635	fatty acid beta-oxidation	7	6	5.27	1.14	1	0.88	1.13	1	0.91	1.1	1	0.37	2.71	1	1	1	1	1	1	0.317	1
GO:0006637	acyl-CoA metabolic process	8	6	6.03	1	2	0.88	2.26	0	0.91	< 0.01	0	0.37	< 0.01	1	1	0.217	1	0.6	1	1	1
GO:0006643	membrane lipid metabolic process	41	20	30.89	0.65	3	2.95	1.02	5	3.04	1.64	3	1.23	2.44	0.000339	0.00371	1	1	0.213	1	0.121	1
GO:0006644	phospholipid metabolic process	73	45	54.99	0.82	8	6.63	1.21	11	6.84	1.61	6	2.77	2.17	0.00904	0.0496	0.527	1	0.0935	1	0.0556	1
GO:0006650	glycerophospholipid metabolic process	58	35	43.69	0.8	6	5.16	1.16	9	5.32	1.69	4	2.15	1.86	0.0133	0.0652	0.634	1	0.0953	1	0.166	1
GO:0006656	phosphatidylcholine biosynthetic process	4	4	3.01	1.33	0	0.59	< 0.01	2	0.61	3.29	0	0.25	< 0.01	0.578	0.844	1	1	0.112	1	1	1
GO:0006661	phosphatidylinositol biosynthetic process	29	9	21.85	0.41	2	1.33	1.51	2	1.37	1.46	2	0.55	3.61	5.89e-07	1.28e-05	0.629	1	0.634	1	0.102	1
GO:0006664	glycolipid metabolic process	25	8	18.83	0.42	1	1.18	0.85	1	1.22	0.82	1	0.49	2.03	5.77e-06	0.000111	1	1	1	1	0.399	1
GO:0006665	sphingolipid metabolic process	20	15	15.07	1	2	2.21	0.9	4	2.28	1.75	2	0.92	2.17	1	1	1	1	0.267	1	0.235	1
GO:0006694	steroid biosynthetic process	9	5	6.78	0.74	1	0.74	1.36	1	0.76	1.32	1	0.31	3.25	0.237	0.533	0.55	1	0.562	1	0.272	1
GO:0006720	isoprenoid metabolic process	11	4	8.29	0.48	0	0.59	< 0.01	1	0.61	1.64	0	0.25	< 0.01	0.00694	0.0406	1	1	0.483	1	1	1
GO:0006739	NADP metabolic process	14	13	10.55	1.23	1	1.92	0.52	1	1.98	0.51	1	0.8	1.25	0.211	0.499	0.706	1	0.706	1	0.563	1
GO:0006754	ATP biosynthetic process	15	11	11.3	0.97	1	1.62	0.62	2	1.67	1.2	1	0.68	1.48	0.772	1	1	1	0.678	1	0.503	1
GO:0006760	folic acid-containing compound metabolic process	13	9	9.79	0.92	1	1.33	0.75	2	1.37	1.46	1	0.55	1.81	0.537	0.85	1	1	0.634	1	0.436	1
GO:0006778	porphyrin-containing compound metabolic process	8	3	6.03	0.5	0	0.44	< 0.01	1	0.46	2.19	0	0.18	< 0.01	0.0257	0.105	1	1	0.39	1	1	1
GO:0006783	heme biosynthetic process	7	3	5.27	0.57	0	0.44	< 0.01	1	0.46	2.19	0	0.18	< 0.01	0.0674	0.221	1	1	0.39	1	1	1
GO:0006790	sulfur compound metabolic process	48	40	36.16	1.11	8	5.9	1.36	4	6.08	0.66	1	2.46	0.41	0.24	0.535	0.367	1	0.506	1	0.514	1
GO:0006793	phosphorus metabolic process	311	239	234.28	1.02	31	35.23	0.88	44	36.33	1.21	19	14.71	1.29	0.544	0.856	0.511	1	0.165	1	0.266	1
GO:0006796	phosphate-containing compound metabolic process	307	236	231.26	1.02	31	34.79	0.89	44	35.88	1.23	19	14.53	1.31	0.542	0.854	0.511	1	0.136	1	0.21	1
GO:0006810	transport	596	463	448.97	1.03	68	68.26	1	58	70.39	0.82	31	28.5	1.09	0.177	0.45	1	1	0.101	1	0.61	1
GO:0006811	monoatomic ion transport	55	44	41.43	1.06	6	6.49	0.92	8	6.69	1.2	4	2.71	1.48	0.53	0.841	1	1	0.53	1	0.345	1
GO:0006812	monoatomic cation transport	49	44	36.91	1.19	6	6.49	0.92	8	6.69	1.2	4	2.71	1.48	0.0186	0.0823	1	1	0.53	1	0.345	1
GO:0006816	calcium ion transport	7	7	5.27	1.33	2	1.03	1.94	1	1.06	0.94	1	0.43	2.32	0.205	0.489	0.276	1	1	1	0.359	1
GO:0006826	iron ion transport	18	18	13.56	1.33	2	2.65	0.75	5	2.74	1.83	2	1.11	1.81	0.0109	0.055	1	1	0.177	1	0.305	1
GO:0006835	dicarboxylic acid transport	6	6	4.52	1.33	0	0.88	< 0.01	2	0.91	2.19	0	0.37	< 0.01	0.347	0.641	0.601	1	0.228	1	1	1
GO:0006839	mitochondrial transport	42	25	31.64	0.79	3	3.69	0.81	5	3.8	1.32	1	1.54	0.65	0.029	0.115	1	1	0.573	1	1	1
GO:0006842	tricarboxylic acid transport	3	3	2.26	1.33	0	0.44	< 0.01	1	0.46	2.19	0	0.18	< 0.01	1	1	1	1	0.39	1	1	1
GO:0006865	amino acid transport	35	33	26.37	1.25	5	4.87	1.03	4	5.02	0.8	2	2.03	0.98	0.00551	0.0338	1	1	0.809	1	1	1
GO:0006869	lipid transport	25	23	18.83	1.22	5	3.39	1.47	3	3.5	0.86	3	1.42	2.12	0.0612	0.206	0.37	1	1	1	0.165	1
GO:0006873	intracellular monoatomic ion homeostasis	48	45	36.16	1.24	9	6.63	1.36	8	6.84	1.17	4	2.77	1.44	0.00199	0.0151	0.294	1	0.675	1	0.356	1
GO:0006874	intracellular calcium ion homeostasis	4	4	3.01	1.33	1	0.59	1.7	0	0.61	< 0.01	0	0.25	< 0.01	0.578	0.839	0.472	1	1	1	1	1
GO:0006879	intracellular iron ion homeostasis	21	20	15.82	1.26	3	2.95	1.02	5	3.04	1.64	3	1.23	2.44	0.039	0.148	1	1	0.213	1	0.121	1
GO:0006885	regulation of pH	8	7	6.03	1.16	2	1.03	1.94	0	1.06	< 0.01	0	0.43	< 0.01	0.688	0.937	0.276	1	0.604	1	1	1
GO:0006886	intracellular protein transport	131	97	98.68	0.98	17	14.3	1.19	13	14.75	0.88	5	5.97	0.84	0.759	1	0.468	1	0.775	1	0.832	1
GO:0006887	exocytosis	17	7	12.81	0.55	2	1.03	1.94	1	1.06	0.94	1	0.43	2.32	0.00275	0.0197	0.276	1	1	1	0.359	1
GO:0006890	retrograde vesicle-mediated transport, Golgi to endoplasmic reticulum	14	5	10.55	0.47	1	0.74	1.36	0	0.76	< 0.01	0	0.31	< 0.01	0.00192	0.0148	0.55	1	1	1	1	1
GO:0006891	intra-Golgi vesicle-mediated transport	16	6	12.05	0.5	1	0.88	1.13	0	0.91	< 0.01	0	0.37	< 0.01	0.00145	0.0116	1	1	0.6	1	1	1
GO:0006892	post-Golgi vesicle-mediated transport	26	19	19.59	0.97	3	2.8	1.07	2	2.89	0.69	0	1.17	< 0.01	0.82	1	0.753	1	0.756	1	0.627	1
GO:0006893	Golgi to plasma membrane transport	18	11	13.56	0.81	1	1.62	0.62	2	1.67	1.2	0	0.68	< 0.01	0.173	0.445	1	1	0.678	1	1	1
GO:0006897	endocytosis	46	44	34.65	1.27	10	6.49	1.54	10	6.69	1.49	7	2.71	2.58	0.00044	0.00449	0.135	1	0.201	1	0.0167	1
GO:0006898	receptor-mediated endocytosis	7	7	5.27	1.33	2	1.03	1.94	1	1.06	0.94	1	0.43	2.32	0.205	0.493	0.276	1	1	1	0.359	1
GO:0006900	vesicle budding from membrane	15	11	11.3	0.97	2	1.62	1.23	0	1.67	< 0.01	0	0.68	< 0.01	0.772	1	0.671	1	0.39	1	1	1
GO:0006906	vesicle fusion	21	16	15.82	1.01	4	2.36	1.7	2	2.43	0.82	2	0.98	2.03	1	1	0.278	1	1	1	0.258	1
GO:0006913	nucleocytoplasmic transport	65	34	48.96	0.69	8	5.01	1.6	4	5.17	0.77	3	2.09	1.43	6.04e-05	0.000898	0.147	1	0.81	1	0.464	1
GO:0006950	response to stress	204	160	153.67	1.04	21	23.59	0.89	20	24.32	0.82	11	9.85	1.12	0.322	0.637	0.65	1	0.371	1	0.618	1
GO:0006974	DNA damage response	117	82	88.14	0.93	13	12.09	1.08	12	12.47	0.96	7	5.05	1.39	0.194	0.487	0.753	1	1	1	0.35	1
GO:0006996	organelle organization	357	269	268.93	1	48	39.66	1.21	41	40.9	1	21	16.56	1.27	1	1	0.155	1	1	1	0.239	1
GO:0007005	mitochondrion organization	72	64	54.24	1.18	12	9.44	1.27	11	9.73	1.13	4	3.94	1.02	0.00562	0.0342	0.373	1	0.601	1	1	1
GO:0007007	inner mitochondrial membrane organization	9	6	6.78	0.88	1	0.88	1.13	1	0.91	1.1	0	0.37	< 0.01	0.698	0.947	1	1	1	1	1	1
GO:0007009	plasma membrane organization	4	4	3.01	1.33	1	0.59	1.7	1	0.61	1.64	1	0.25	4.06	0.578	0.84	0.472	1	0.483	1	0.224	1
GO:0007010	cytoskeleton organization	66	47	49.72	0.95	10	6.93	1.44	8	7.15	1.12	5	2.89	1.73	0.472	0.779	0.213	1	0.684	1	0.21	1
GO:0007015	actin filament organization	25	16	18.83	0.85	4	2.36	1.7	3	2.43	1.23	1	0.98	1.02	0.242	0.537	0.278	1	0.724	1	1	1
GO:0007017	microtubule-based process	31	21	23.35	0.9	4	3.1	1.29	2	3.19	0.63	1	1.29	0.77	0.304	0.615	0.537	1	0.759	1	1	1
GO:0007018	microtubule-based movement	7	7	5.27	1.33	2	1.03	1.94	0	1.06	< 0.01	0	0.43	< 0.01	0.205	0.494	0.276	1	0.604	1	1	1
GO:0007019	microtubule depolymerization	1	1	0.75	1.33	1	0.15	6.78	0	0.15	< 0.01	0	0.06	< 0.01	1	1	0.147	1	1	1	1	1
GO:0007029	endoplasmic reticulum organization	11	10	8.29	1.21	2	1.47	1.36	1	1.52	0.66	0	0.62	< 0.01	0.313	0.623	0.649	1	1	1	1	1
GO:0007030	Golgi organization	16	13	12.05	1.08	1	1.92	0.52	2	1.98	1.01	0	0.8	< 0.01	0.775	1	0.706	1	1	1	1	1
GO:0007031	peroxisome organization	25	25	18.83	1.33	4	3.69	1.09	5	3.8	1.32	3	1.54	1.95	0.0016	0.0125	0.779	1	0.573	1	0.197	1
GO:0007033	vacuole organization	26	25	19.59	1.28	3	3.69	0.81	5	3.8	1.32	2	1.54	1.3	0.0105	0.0543	1	1	0.573	1	0.665	1
GO:0007035	vacuolar acidification	4	4	3.01	1.33	1	0.59	1.7	0	0.61	< 0.01	0	0.25	< 0.01	0.578	0.841	0.472	1	1	1	1	1
GO:0007039	protein catabolic process in the vacuole	2	2	1.51	1.33	0	0.29	< 0.01	1	0.3	3.29	0	0.12	< 0.01	1	1	1	1	0.281	1	1	1
GO:0007049	cell cycle	116	68	87.38	0.78	6	10.02	0.6	10	10.34	0.97	5	4.19	1.19	7.23e-05	0.00104	0.225	1	1	1	0.609	1
GO:0007062	sister chromatid cohesion	11	5	8.29	0.6	0	0.74	< 0.01	1	0.76	1.32	0	0.31	< 0.01	0.0321	0.125	1	1	0.562	1	1	1
GO:0007064	mitotic sister chromatid cohesion	4	1	3.01	0.33	0	0.15	< 0.01	1	0.15	6.58	0	0.06	< 0.01	0.0489	0.175	1	1	0.152	1	1	1
GO:0007093	mitotic cell cycle checkpoint signaling	18	14	13.56	1.03	1	2.06	0.48	1	2.13	0.47	1	0.86	1.16	1	1	0.708	1	0.709	1	0.59	1
GO:0007095	mitotic G2 DNA damage checkpoint signaling	1	1	0.75	1.33	1	0.15	6.78	1	0.15	6.58	1	0.06	16.25	1	1	0.147	1	0.152	1	0.0616	1
GO:0007127	meiosis I	14	11	10.55	1.04	1	1.62	0.62	1	1.67	0.6	1	0.68	1.48	1	1	1	1	1	1	0.503	1
GO:0007131	reciprocal meiotic recombination	12	10	9.04	1.11	1	1.47	0.68	1	1.52	0.66	1	0.62	1.62	0.742	0.994	1	1	1	1	0.471	1
GO:0007154	cell communication	143	121	107.72	1.12	10	17.84	0.56	19	18.4	1.03	7	7.45	0.94	0.00791	0.0442	0.0499	1	0.898	1	1	1
GO:0007163	establishment or maintenance of cell polarity	8	7	6.03	1.16	3	1.03	2.91	2	1.06	1.88	2	0.43	4.64	0.688	0.943	0.0705	1	0.289	1	0.0645	1
GO:0007165	signal transduction	123	101	92.66	1.09	9	14.89	0.6	18	15.35	1.17	6	6.22	0.97	0.0903	0.272	0.117	1	0.482	1	1	1
GO:0007186	G protein-coupled receptor signaling pathway	5	5	3.77	1.33	0	0.74	< 0.01	1	0.76	1.32	0	0.31	< 0.01	0.342	0.665	1	1	0.562	1	1	1
GO:0007188	adenylate cyclase-modulating G protein-coupled receptor signaling pathway	3	3	2.26	1.33	0	0.44	< 0.01	1	0.46	2.19	0	0.18	< 0.01	1	1	1	1	0.39	1	1	1
GO:0007189	adenylate cyclase-activating G protein-coupled receptor signaling pathway	2	2	1.51	1.33	0	0.29	< 0.01	1	0.3	3.29	0	0.12	< 0.01	1	1	1	1	0.281	1	1	1
GO:0007264	small GTPase-mediated signal transduction	8	6	6.03	1	0	0.88	< 0.01	1	0.91	1.1	0	0.37	< 0.01	1	1	0.601	1	1	1	1	1
GO:0007265	Ras protein signal transduction	4	2	3.01	0.66	0	0.29	< 0.01	1	0.3	3.29	0	0.12	< 0.01	0.256	0.542	1	1	0.281	1	1	1
GO:0007346	regulation of mitotic cell cycle	35	23	26.37	0.87	4	3.39	1.18	3	3.5	0.86	2	1.42	1.41	0.236	0.534	0.766	1	1	1	0.65	1
GO:0008033	tRNA processing	53	34	39.92	0.85	5	5.01	1	4	5.17	0.77	2	2.09	0.96	0.0765	0.241	1	1	0.81	1	1	1
GO:0008104	protein localization	233	165	175.52	0.94	28	24.33	1.15	26	25.08	1.04	11	10.16	1.08	0.104	0.302	0.433	1	0.825	1	0.741	1
GO:0008152	metabolic process	1712	1171	1289.65	0.91	148	172.64	0.86	186	178.02	1.04	74	72.08	1.03	1.08e-14	4.75e-13	0.0191	1	0.45	1	0.778	1
GO:0008202	steroid metabolic process	17	12	12.81	0.94	1	1.77	0.57	2	1.82	1.1	1	0.74	1.35	0.584	0.843	1	1	0.703	1	0.534	1
GO:0008299	isoprenoid biosynthetic process	8	4	6.03	0.66	0	0.59	< 0.01	1	0.61	1.64	0	0.25	< 0.01	0.109	0.315	1	1	0.483	1	1	1
GO:0008360	regulation of cell shape	1	1	0.75	1.33	1	0.15	6.78	1	0.15	6.58	1	0.06	16.25	1	1	0.147	1	0.152	1	0.0616	1
GO:0008380	RNA splicing	71	21	53.48	0.39	5	3.1	1.62	4	3.19	1.25	2	1.29	1.55	4.19e-16	1.99e-14	0.222	1	0.548	1	0.374	1
GO:0008535	respiratory chain complex IV assembly	12	12	9.04	1.33	1	1.77	0.57	2	1.82	1.1	0	0.74	< 0.01	0.0464	0.169	1	1	0.703	1	1	1
GO:0008610	lipid biosynthetic process	90	53	67.8	0.78	8	7.81	1.02	13	8.06	1.61	7	3.26	2.15	0.00051	0.00508	0.847	1	0.0796	1	0.042	1
GO:0008654	phospholipid biosynthetic process	51	26	38.42	0.68	4	3.83	1.04	7	3.95	1.77	4	1.6	2.5	0.000215	0.00255	0.787	1	0.101	1	0.0721	1
GO:0009056	catabolic process	346	258	260.64	0.99	35	38.04	0.92	43	39.22	1.1	15	15.88	0.94	0.748	0.997	0.651	1	0.476	1	1	1
GO:0009058	biosynthetic process	946	567	712.62	0.8	75	83.59	0.9	86	86.2	1	35	34.9	1	2.85e-30	2.71e-28	0.311	1	1	1	1	1
GO:0009060	aerobic respiration	41	34	30.89	1.1	3	5.01	0.6	7	5.17	1.35	2	2.09	0.96	0.362	0.669	0.467	1	0.343	1	1	1
GO:0009062	fatty acid catabolic process	12	11	9.04	1.22	3	1.62	1.85	1	1.67	0.6	1	0.68	1.48	0.315	0.625	0.213	1	1	1	0.503	1
GO:0009063	amino acid catabolic process	30	26	22.6	1.15	4	3.83	1.04	8	3.95	2.02	2	1.6	1.25	0.202	0.504	0.787	1	0.0476	1	0.673	1
GO:0009066	aspartate family amino acid metabolic process	34	28	25.61	1.09	5	4.13	1.21	6	4.26	1.41	3	1.72	1.74	0.427	0.752	0.594	1	0.423	1	0.246	1
GO:0009072	aromatic amino acid metabolic process	23	23	17.33	1.33	1	3.39	0.29	4	3.5	1.14	1	1.42	0.71	0.00252	0.0184	0.237	1	0.77	1	1	1
GO:0009073	aromatic amino acid family biosynthetic process	15	15	11.3	1.33	1	2.21	0.45	3	2.28	1.32	1	0.92	1.08	0.03	0.118	0.713	1	0.489	1	0.615	1
GO:0009074	aromatic amino acid family catabolic process	10	10	7.53	1.33	0	1.47	< 0.01	2	1.52	1.32	0	0.62	< 0.01	0.133	0.368	0.376	1	0.655	1	1	1
GO:0009081	branched-chain amino acid metabolic process	12	8	9.04	0.88	2	1.18	1.7	3	1.22	2.47	2	0.49	4.06	0.505	0.814	0.335	1	0.108	1	0.0826	1
GO:0009082	branched-chain amino acid biosynthetic process	11	7	8.29	0.84	2	1.03	1.94	3	1.06	2.82	2	0.43	4.64	0.481	0.787	0.276	1	0.0761	1	0.0645	1
GO:0009085	lysine biosynthetic process	8	8	6.03	1.33	1	1.18	0.85	2	1.22	1.64	1	0.49	2.03	0.213	0.495	1	1	0.349	1	0.399	1
GO:0009098	leucine biosynthetic process	5	4	3.77	1.06	1	0.59	1.7	1	0.61	1.64	1	0.25	4.06	1	1	0.472	1	0.483	1	0.224	1
GO:0009100	glycoprotein metabolic process	57	46	42.94	1.07	6	6.78	0.88	7	6.99	1	4	2.83	1.41	0.44	0.755	1	1	1	1	0.528	1
GO:0009101	glycoprotein biosynthetic process	53	42	39.92	1.05	5	6.19	0.81	7	6.39	1.1	4	2.59	1.55	0.631	0.89	0.826	1	0.828	1	0.326	1
GO:0009112	nucleobase metabolic process	17	16	12.81	1.25	2	2.36	0.85	3	2.43	1.23	1	0.98	1.02	0.0901	0.277	1	1	0.724	1	1	1
GO:0009116	nucleoside metabolic process	7	5	5.27	0.95	1	0.74	1.36	1	0.76	1.32	0	0.31	< 0.01	0.684	0.948	0.55	1	0.562	1	1	1
GO:0009132	nucleoside diphosphate metabolic process	18	9	13.56	0.66	1	1.33	0.75	1	1.37	0.73	1	0.55	1.81	0.0237	0.0999	1	1	1	1	0.436	1
GO:0009134	nucleoside diphosphate catabolic process	17	9	12.81	0.7	1	1.33	0.75	1	1.37	0.73	1	0.55	1.81	0.0452	0.167	1	1	1	1	0.436	1
GO:0009141	nucleoside triphosphate metabolic process	40	25	30.13	0.83	5	3.69	1.36	4	3.8	1.05	3	1.54	1.95	0.0661	0.219	0.402	1	0.785	1	0.197	1
GO:0009142	nucleoside triphosphate biosynthetic process	22	16	16.57	0.97	3	2.36	1.27	3	2.43	1.23	2	0.98	2.03	0.805	1	0.72	1	0.724	1	0.258	1
GO:0009143	nucleoside triphosphate catabolic process	2	1	1.51	0.66	1	0.15	6.78	0	0.15	< 0.01	0	0.06	< 0.01	0.433	0.758	0.147	1	1	1	1	1
GO:0009144	purine nucleoside triphosphate metabolic process	33	20	24.86	0.8	4	2.95	1.36	4	3.04	1.32	3	1.23	2.44	0.0659	0.22	0.523	1	0.531	1	0.121	1
GO:0009145	purine nucleoside triphosphate biosynthetic process	18	13	13.56	0.96	3	1.92	1.57	3	1.98	1.52	2	0.8	2.5	0.785	1	0.424	1	0.433	1	0.189	1
GO:0009150	purine ribonucleotide metabolic process	62	41	46.7	0.88	6	6.04	0.99	5	6.23	0.8	3	2.52	1.19	0.103	0.299	1	1	0.826	1	0.738	1
GO:0009152	purine ribonucleotide biosynthetic process	42	30	31.64	0.95	4	4.42	0.9	3	4.56	0.66	2	1.85	1.08	0.59	0.847	1	1	0.61	1	0.707	1
GO:0009154	purine ribonucleotide catabolic process	16	8	12.05	0.66	1	1.18	0.85	2	1.22	1.64	1	0.49	2.03	0.0356	0.138	1	1	0.349	1	0.399	1
GO:0009166	nucleotide catabolic process	21	12	15.82	0.76	1	1.77	0.57	2	1.82	1.1	1	0.74	1.35	0.0721	0.233	1	1	0.703	1	0.534	1
GO:0009187	cyclic nucleotide metabolic process	1	1	0.75	1.33	1	0.15	6.78	0	0.15	< 0.01	0	0.06	< 0.01	1	1	0.147	1	1	1	1	1
GO:0009199	ribonucleoside triphosphate metabolic process	36	23	27.12	0.85	4	3.39	1.18	4	3.5	1.14	3	1.42	2.12	0.121	0.344	0.766	1	0.77	1	0.165	1
GO:0009201	ribonucleoside triphosphate biosynthetic process	20	15	15.07	1	3	2.21	1.36	3	2.28	1.32	2	0.92	2.17	1	1	0.476	1	0.489	1	0.235	1
GO:0009205	purine ribonucleoside triphosphate metabolic process	33	20	24.86	0.8	4	2.95	1.36	4	3.04	1.32	3	1.23	2.44	0.0659	0.219	0.523	1	0.531	1	0.121	1
GO:0009206	purine ribonucleoside triphosphate biosynthetic process	18	13	13.56	0.96	3	1.92	1.57	3	1.98	1.52	2	0.8	2.5	0.785	1	0.424	1	0.433	1	0.189	1
GO:0009247	glycolipid biosynthetic process	22	6	16.57	0.36	1	0.88	1.13	1	0.91	1.1	1	0.37	2.71	2.76e-06	5.58e-05	1	1	1	1	0.317	1
GO:0009250	glucan biosynthetic process	11	10	8.29	1.21	1	1.47	0.68	1	1.52	0.66	1	0.62	1.62	0.313	0.624	1	1	1	1	0.471	1
GO:0009259	ribonucleotide metabolic process	66	44	49.72	0.88	6	6.49	0.92	5	6.69	0.75	3	2.71	1.11	0.114	0.325	1	1	0.672	1	0.751	1
GO:0009260	ribonucleotide biosynthetic process	45	32	33.9	0.94	4	4.72	0.85	3	4.86	0.62	2	1.97	1.02	0.491	0.797	1	1	0.464	1	1	1
GO:0009261	ribonucleotide catabolic process	17	9	12.81	0.7	1	1.33	0.75	2	1.37	1.46	1	0.55	1.81	0.0452	0.166	1	1	0.634	1	0.436	1
GO:0009266	response to temperature stimulus	6	6	4.52	1.33	1	0.88	1.13	1	0.91	1.1	1	0.37	2.71	0.347	0.65	1	1	1	1	0.317	1
GO:0009267	cellular response to starvation	16	15	12.05	1.24	1	2.21	0.45	1	2.28	0.44	1	0.92	1.08	0.141	0.383	0.713	1	0.715	1	0.615	1
GO:0009272	fungal-type cell wall biogenesis	15	14	11.3	1.24	4	2.06	1.94	1	2.13	0.47	1	0.86	1.16	0.137	0.376	0.139	1	0.709	1	0.59	1
GO:0009303	rRNA transcription	7	1	5.27	0.19	0	0.15	< 0.01	1	0.15	6.58	0	0.06	< 0.01	0.00124	0.0103	1	1	0.152	1	1	1
GO:0009306	protein secretion	6	3	4.52	0.66	1	0.44	2.26	1	0.46	2.19	1	0.18	5.42	0.164	0.426	0.38	1	0.39	1	0.174	1
GO:0009312	oligosaccharide biosynthetic process	4	4	3.01	1.33	1	0.59	1.7	0	0.61	< 0.01	0	0.25	< 0.01	0.578	0.849	0.472	1	1	1	1	1
GO:0009314	response to radiation	4	4	3.01	1.33	1	0.59	1.7	1	0.61	1.64	1	0.25	4.06	0.578	0.85	0.472	1	0.483	1	0.224	1
GO:0009395	phospholipid catabolic process	8	8	6.03	1.33	3	1.18	2.54	3	1.22	2.47	2	0.49	4.06	0.213	0.494	0.101	1	0.108	1	0.0826	1
GO:0009408	response to heat	6	6	4.52	1.33	1	0.88	1.13	1	0.91	1.1	1	0.37	2.71	0.347	0.657	1	1	1	1	0.317	1
GO:0009411	response to UV	1	1	0.75	1.33	1	0.15	6.78	1	0.15	6.58	1	0.06	16.25	1	1	0.147	1	0.152	1	0.0616	1
GO:0009416	response to light stimulus	2	2	1.51	1.33	1	0.29	3.39	1	0.3	3.29	1	0.12	8.12	1	1	0.273	1	0.281	1	0.119	1
GO:0009628	response to abiotic stimulus	16	16	12.05	1.33	2	2.36	0.85	2	2.43	0.82	2	0.98	2.03	0.0174	0.0782	1	1	1	1	0.258	1
GO:0009636	response to toxic substance	5	5	3.77	1.33	0	0.74	< 0.01	1	0.76	1.32	0	0.31	< 0.01	0.342	0.663	1	1	0.562	1	1	1
GO:0009893	positive regulation of metabolic process	101	78	76.08	1.03	11	11.5	0.96	9	11.86	0.76	5	4.8	1.04	0.728	0.979	1	1	0.429	1	0.813	1
GO:0009894	regulation of catabolic process	35	24	26.37	0.91	2	3.54	0.57	4	3.65	1.1	2	1.48	1.35	0.332	0.653	0.565	1	0.777	1	0.657	1
GO:0009895	negative regulation of catabolic process	5	4	3.77	1.06	0	0.59	< 0.01	2	0.61	3.29	0	0.25	< 0.01	1	1	1	1	0.112	1	1	1
GO:0009896	positive regulation of catabolic process	26	18	19.59	0.92	2	2.65	0.75	2	2.74	0.73	2	1.11	1.81	0.495	0.802	1	1	1	1	0.305	1
GO:0009987	cellular process	2368	1689	1783.82	0.95	227	249	0.91	243	256.77	0.95	107	103.97	1.03	9.09e-09	2.39e-07	0.0573	1	0.249	1	0.702	1
GO:0010389	regulation of G2/M transition of mitotic cell cycle	11	9	8.29	1.09	3	1.33	2.26	2	1.37	1.46	2	0.55	3.61	1	1	0.135	1	0.634	1	0.102	1
GO:0010498	proteasomal protein catabolic process	84	45	63.28	0.71	9	6.63	1.36	9	6.84	1.32	4	2.77	1.44	1.64e-05	0.000288	0.294	1	0.401	1	0.356	1
GO:0010507	negative regulation of autophagy	4	3	3.01	1	0	0.44	< 0.01	1	0.46	2.19	0	0.18	< 0.01	1	1	1	1	0.39	1	1	1
GO:0010562	positive regulation of phosphorus metabolic process	5	3	3.77	0.8	2	0.44	4.52	2	0.46	4.39	1	0.18	5.42	0.603	0.86	0.0587	1	0.0622	1	0.174	1
GO:0010563	negative regulation of phosphorus metabolic process	2	2	1.51	1.33	1	0.29	3.39	1	0.3	3.29	1	0.12	8.12	1	1	0.273	1	0.281	1	0.119	1
GO:0010564	regulation of cell cycle process	46	31	34.65	0.89	5	4.57	1.09	5	4.71	1.06	3	1.91	1.57	0.229	0.522	0.799	1	0.804	1	0.436	1
GO:0010628	positive regulation of gene expression	5	5	3.77	1.33	1	0.74	1.36	1	0.76	1.32	0	0.31	< 0.01	0.342	0.672	0.55	1	0.562	1	1	1
GO:0010639	negative regulation of organelle organization	15	11	11.3	0.97	1	1.62	0.62	1	1.67	0.6	1	0.68	1.48	0.772	1	1	1	1	1	0.503	1
GO:0010876	lipid localization	28	26	21.09	1.23	7	3.83	1.83	4	3.95	1.01	4	1.6	2.5	0.0279	0.112	0.0923	1	1	1	0.0721	1
GO:0010921	regulation of phosphatase activity	6	6	4.52	1.33	1	0.88	1.13	1	0.91	1.1	1	0.37	2.71	0.347	0.656	1	1	1	1	0.317	1
GO:0010948	negative regulation of cell cycle process	28	23	21.09	1.09	2	3.39	0.59	4	3.5	1.14	2	1.42	1.41	0.513	0.82	0.563	1	0.77	1	0.65	1
GO:0010972	negative regulation of G2/M transition of mitotic cell cycle	6	5	4.52	1.11	1	0.74	1.36	1	0.76	1.32	1	0.31	3.25	1	1	0.55	1	0.562	1	0.272	1
GO:0015031	protein transport	168	120	126.55	0.95	21	17.69	1.19	18	18.24	0.99	8	7.39	1.08	0.238	0.532	0.363	1	1	1	0.703	1
GO:0015695	organic cation transport	3	3	2.26	1.33	0	0.44	< 0.01	1	0.46	2.19	0	0.18	< 0.01	1	1	1	1	0.39	1	1	1
GO:0015697	quaternary ammonium group transport	2	2	1.51	1.33	0	0.29	< 0.01	1	0.3	3.29	0	0.12	< 0.01	1	1	1	1	0.281	1	1	1
GO:0015711	organic anion transport	56	53	42.18	1.26	7	7.81	0.9	8	8.06	0.99	4	3.26	1.23	0.000249	0.00279	1	1	1	1	0.566	1
GO:0015740	C4-dicarboxylate transport	4	4	3.01	1.33	0	0.59	< 0.01	1	0.61	1.64	0	0.25	< 0.01	0.578	0.86	1	1	0.483	1	1	1
GO:0015746	citrate transport	3	3	2.26	1.33	0	0.44	< 0.01	1	0.46	2.19	0	0.18	< 0.01	1	1	1	1	0.39	1	1	1
GO:0015748	organophosphate ester transport	22	19	16.57	1.15	3	2.8	1.07	2	2.89	0.69	1	1.17	0.86	0.323	0.636	0.753	1	0.756	1	1	1
GO:0015800	acidic amino acid transport	2	2	1.51	1.33	0	0.29	< 0.01	1	0.3	3.29	0	0.12	< 0.01	1	1	1	1	0.281	1	1	1
GO:0015810	aspartate transmembrane transport	2	2	1.51	1.33	0	0.29	< 0.01	1	0.3	3.29	0	0.12	< 0.01	1	1	1	1	0.281	1	1	1
GO:0015849	organic acid transport	47	45	35.41	1.27	6	6.63	0.9	6	6.84	0.88	3	2.77	1.08	0.00047	0.00471	1	1	0.837	1	0.755	1
GO:0015850	organic hydroxy compound transport	9	9	6.78	1.33	3	1.33	2.26	3	1.37	2.19	3	0.55	5.42	0.124	0.348	0.135	1	0.145	1	0.0147	1
GO:0015914	phospholipid transport	14	13	10.55	1.23	2	1.92	1.04	0	1.98	< 0.01	0	0.8	< 0.01	0.211	0.498	1	1	0.239	1	1	1
GO:0015918	sterol transport	7	7	5.27	1.33	3	1.03	2.91	3	1.06	2.82	3	0.43	6.96	0.205	0.497	0.0705	1	0.0761	1	0.00671	1
GO:0015931	nucleobase-containing compound transport	45	26	33.9	0.77	6	3.83	1.57	3	3.95	0.76	3	1.6	1.87	0.00887	0.0489	0.26	1	0.787	1	0.213	1
GO:0015980	energy derivation by oxidation of organic compounds	48	41	36.16	1.13	4	6.04	0.66	9	6.23	1.44	2	2.52	0.79	0.129	0.36	0.507	1	0.27	1	1	1
GO:0015986	proton motive force-driven ATP synthesis	15	11	11.3	0.97	1	1.62	0.62	2	1.67	1.2	1	0.68	1.48	0.772	1	1	1	0.678	1	0.503	1
GO:0016042	lipid catabolic process	24	23	18.08	1.27	6	3.39	1.77	5	3.5	1.43	3	1.42	2.12	0.0161	0.0731	0.136	1	0.38	1	0.165	1
GO:0016043	cellular component organization	535	395	403.02	0.98	63	58.23	1.08	54	60.05	0.9	28	24.31	1.15	0.401	0.722	0.459	1	0.42	1	0.442	1
GO:0016050	vesicle organization	45	35	33.9	1.03	7	5.16	1.36	3	5.32	0.56	2	2.15	0.93	0.862	1	0.343	1	0.35	1	1	1
GO:0016052	carbohydrate catabolic process	41	30	30.89	0.97	4	4.42	0.9	8	4.56	1.75	2	1.85	1.08	0.718	0.969	1	1	0.119	1	0.707	1
GO:0016053	organic acid biosynthetic process	92	80	69.3	1.15	13	11.79	1.1	12	12.16	0.99	6	4.92	1.22	0.00722	0.0408	0.636	1	1	1	0.635	1
GO:0016054	organic acid catabolic process	51	46	38.42	1.2	7	6.78	1.03	10	6.99	1.43	3	2.83	1.06	0.0133	0.0648	0.836	1	0.215	1	0.76	1
GO:0016125	sterol metabolic process	17	12	12.81	0.94	1	1.77	0.57	2	1.82	1.1	1	0.74	1.35	0.584	0.844	1	1	0.703	1	0.534	1
GO:0016126	sterol biosynthetic process	9	5	6.78	0.74	1	0.74	1.36	1	0.76	1.32	1	0.31	3.25	0.237	0.535	0.55	1	0.562	1	0.272	1
GO:0016192	vesicle-mediated transport	224	171	168.74	1.01	27	25.21	1.07	22	26	0.85	9	10.53	0.86	0.753	1	0.661	1	0.447	1	0.746	1
GO:0016197	endosomal transport	42	40	31.64	1.26	6	5.9	1.02	2	6.08	0.33	0	2.46	< 0.01	0.00104	0.00919	1	1	0.0768	1	0.174	1
GO:0016236	macroautophagy	25	24	18.83	1.27	3	3.54	0.85	4	3.65	1.1	1	1.48	0.68	0.0171	0.0773	1	1	0.777	1	1	1
GO:0016237	microautophagy	11	10	8.29	1.21	2	1.47	1.36	2	1.52	1.32	1	0.62	1.62	0.313	0.629	0.649	1	0.655	1	0.471	1
GO:0016241	regulation of macroautophagy	3	2	2.26	0.88	0	0.29	< 0.01	1	0.3	3.29	0	0.12	< 0.01	0.573	0.891	1	1	0.281	1	1	1
GO:0016242	negative regulation of macroautophagy	2	1	1.51	0.66	0	0.15	< 0.01	1	0.15	6.58	0	0.06	< 0.01	0.433	0.755	1	1	0.152	1	1	1
GO:0016310	phosphorylation	88	77	66.29	1.16	8	11.35	0.7	15	11.71	1.28	5	4.74	1.05	0.00594	0.036	0.332	1	0.335	1	0.811	1
GO:0016311	dephosphorylation	25	25	18.83	1.33	4	3.69	1.09	3	3.8	0.79	2	1.54	1.3	0.0016	0.0124	0.779	1	1	1	0.665	1
GO:0016485	protein processing	14	11	10.55	1.04	3	1.62	1.85	3	1.67	1.79	1	0.68	1.48	1	1	0.213	1	0.227	1	0.503	1
GO:0016556	mRNA modification	6	5	4.52	1.11	0	0.74	< 0.01	1	0.76	1.32	0	0.31	< 0.01	1	1	1	1	0.562	1	1	1
GO:0016558	protein import into peroxisome matrix	11	11	8.29	1.33	2	1.62	1.23	1	1.67	0.6	1	0.68	1.48	0.0763	0.243	0.671	1	1	1	0.503	1
GO:0016925	protein sumoylation	8	3	6.03	0.5	0	0.44	< 0.01	1	0.46	2.19	0	0.18	< 0.01	0.0257	0.104	1	1	0.39	1	1	1
GO:0016973	poly(A)+ mRNA export from nucleus	12	6	9.04	0.66	2	0.88	2.26	0	0.91	< 0.01	0	0.37	< 0.01	0.0844	0.262	0.217	1	0.6	1	1	1
GO:0017004	cytochrome complex assembly	19	19	14.31	1.33	1	2.8	0.36	3	2.89	1.04	0	1.17	< 0.01	0.00656	0.0391	0.343	1	1	1	0.627	1
GO:0017148	negative regulation of translation	5	5	3.77	1.33	0	0.74	< 0.01	2	0.76	2.63	0	0.31	< 0.01	0.342	0.658	1	1	0.168	1	1	1
GO:0017157	regulation of exocytosis	1	1	0.75	1.33	0	0.15	< 0.01	1	0.15	6.58	0	0.06	< 0.01	1	1	1	1	0.152	1	1	1
GO:0018105	peptidyl-serine phosphorylation	20	16	15.07	1.06	2	2.36	0.85	2	2.43	0.82	1	0.98	1.02	0.797	1	1	1	1	1	1	1
GO:0018107	peptidyl-threonine phosphorylation	6	6	4.52	1.33	0	0.88	< 0.01	1	0.91	1.1	0	0.37	< 0.01	0.347	0.659	0.601	1	1	1	1	1
GO:0018130	heterocycle biosynthetic process	198	111	149.15	0.74	13	16.36	0.79	17	16.87	1.01	7	6.83	1.02	2.24e-09	6.57e-08	0.418	1	1	1	0.842	1
GO:0018193	peptidyl-amino acid modification	68	56	51.22	1.09	4	8.26	0.48	9	8.51	1.06	2	3.45	0.58	0.204	0.508	0.128	1	0.851	1	0.581	1
GO:0018209	peptidyl-serine modification	20	16	15.07	1.06	2	2.36	0.85	2	2.43	0.82	1	0.98	1.02	0.797	1	1	1	1	1	1	1
GO:0018279	protein N-linked glycosylation via asparagine	5	2	3.77	0.53	1	0.29	3.39	1	0.3	3.29	1	0.12	8.12	0.1	0.294	0.273	1	0.281	1	0.119	1
GO:0019216	regulation of lipid metabolic process	1	1	0.75	1.33	1	0.15	6.78	1	0.15	6.58	1	0.06	16.25	1	1	0.147	1	0.152	1	0.0616	1
GO:0019220	regulation of phosphate metabolic process	24	20	18.08	1.11	5	2.95	1.7	6	3.04	1.97	4	1.23	3.25	0.48	0.786	0.202	1	0.107	1	0.0311	1
GO:0019318	hexose metabolic process	21	17	15.82	1.07	2	2.51	0.8	3	2.58	1.16	2	1.05	1.91	0.8	1	1	1	0.735	1	0.282	1
GO:0019362	pyridine nucleotide metabolic process	38	28	28.63	0.98	2	4.13	0.48	5	4.26	1.17	2	1.72	1.16	0.85	1	0.419	1	0.604	1	0.69	1
GO:0019438	aromatic compound biosynthetic process	195	113	146.89	0.77	12	16.66	0.72	17	17.18	0.99	7	6.96	1.01	6.71e-08	1.62e-06	0.281	1	1	1	1	1
GO:0019538	protein metabolic process	624	451	470.06	0.96	54	66.49	0.81	73	68.56	1.06	26	27.76	0.94	0.0626	0.21	0.0928	1	0.534	1	0.836	1
GO:0019637	organophosphate metabolic process	203	144	152.92	0.94	21	21.23	0.99	28	21.89	1.28	13	8.86	1.47	0.159	0.416	1	1	0.157	1	0.156	1
GO:0019646	aerobic electron transport chain	17	16	12.81	1.25	0	2.36	< 0.01	3	2.43	1.23	0	0.98	< 0.01	0.0901	0.275	0.152	1	0.724	1	0.62	1
GO:0019722	calcium-mediated signaling	4	4	3.01	1.33	1	0.59	1.7	1	0.61	1.64	1	0.25	4.06	0.578	0.848	0.472	1	0.483	1	0.224	1
GO:0019725	cellular homeostasis	65	61	48.96	1.25	10	8.99	1.11	12	9.27	1.29	5	3.75	1.33	0.000134	0.00164	0.716	1	0.367	1	0.424	1
GO:0019752	carboxylic acid metabolic process	187	159	140.87	1.13	23	23.44	0.98	23	24.17	0.95	11	9.79	1.12	0.00137	0.0112	1	1	0.91	1	0.616	1
GO:0019915	lipid storage	3	3	2.26	1.33	2	0.44	4.52	1	0.46	2.19	1	0.18	5.42	1	1	0.0587	1	0.39	1	0.174	1
GO:0019933	cAMP-mediated signaling	2	2	1.51	1.33	1	0.29	3.39	1	0.3	3.29	0	0.12	< 0.01	1	1	0.273	1	0.281	1	1	1
GO:0019935	cyclic-nucleotide-mediated signaling	2	2	1.51	1.33	1	0.29	3.39	1	0.3	3.29	0	0.12	< 0.01	1	1	0.273	1	0.281	1	1	1
GO:0019941	modification-dependent protein catabolic process	108	64	81.36	0.79	10	9.44	1.06	9	9.73	0.93	4	3.94	1.02	0.000261	0.0029	0.859	1	1	1	1	1
GO:0019953	sexual reproduction	34	22	25.61	0.86	3	3.24	0.92	3	3.34	0.9	3	1.35	2.22	0.163	0.424	1	1	1	1	0.15	1
GO:0019985	translesion synthesis	4	3	3.01	1	1	0.44	2.26	1	0.46	2.19	1	0.18	5.42	1	1	0.38	1	0.39	1	0.174	1
GO:0022411	cellular component disassembly	38	31	28.63	1.08	7	4.57	1.53	7	4.71	1.49	2	1.91	1.05	0.453	0.771	0.206	1	0.31	1	0.716	1
GO:0022414	reproductive process	32	21	24.11	0.87	4	3.1	1.29	3	3.19	0.94	3	1.29	2.32	0.217	0.501	0.537	1	1	1	0.135	1
GO:0022603	regulation of anatomical structure morphogenesis	1	1	0.75	1.33	1	0.15	6.78	1	0.15	6.58	1	0.06	16.25	1	1	0.147	1	0.152	1	0.0616	1
GO:0022618	protein-RNA complex assembly	65	26	48.96	0.53	4	3.83	1.04	3	3.95	0.76	2	1.6	1.25	1.25e-09	3.77e-08	0.787	1	0.787	1	0.673	1
GO:0022900	electron transport chain	27	20	20.34	0.98	1	2.95	0.34	5	3.04	1.64	1	1.23	0.81	0.826	1	0.344	1	0.213	1	1	1
GO:0022904	respiratory electron transport chain	25	19	18.83	1.01	0	2.8	< 0.01	4	2.89	1.38	0	1.17	< 0.01	1	1	0.0976	1	0.516	1	0.627	1
GO:0023052	signaling	123	101	92.66	1.09	9	14.89	0.6	18	15.35	1.17	6	6.22	0.97	0.0903	0.273	0.117	1	0.482	1	1	1
GO:0030001	metal ion transport	40	40	30.13	1.33	6	5.9	1.02	8	6.08	1.32	4	2.46	1.62	2.05e-05	0.000347	1	1	0.377	1	0.308	1
GO:0030003	intracellular monoatomic cation homeostasis	48	45	36.16	1.24	9	6.63	1.36	8	6.84	1.17	4	2.77	1.44	0.00199	0.0152	0.294	1	0.675	1	0.356	1
GO:0030010	establishment of cell polarity	5	5	3.77	1.33	2	0.74	2.71	1	0.76	1.32	1	0.31	3.25	0.342	0.662	0.16	1	0.562	1	0.272	1
GO:0030029	actin filament-based process	35	26	26.37	0.99	6	3.83	1.57	5	3.95	1.26	3	1.6	1.87	0.846	1	0.26	1	0.581	1	0.213	1
GO:0030036	actin cytoskeleton organization	34	25	25.61	0.98	6	3.69	1.63	5	3.8	1.32	3	1.54	1.95	0.842	1	0.25	1	0.573	1	0.197	1
GO:0030071	regulation of mitotic metaphase/anaphase transition	13	6	9.79	0.61	1	0.88	1.13	0	0.91	< 0.01	0	0.37	< 0.01	0.0225	0.097	1	1	0.6	1	1	1
GO:0030100	regulation of endocytosis	1	1	0.75	1.33	1	0.15	6.78	1	0.15	6.58	1	0.06	16.25	1	1	0.147	1	0.152	1	0.0616	1
GO:0030148	sphingolipid biosynthetic process	17	13	12.81	1.02	2	1.92	1.04	3	1.98	1.52	2	0.8	2.5	1	1	1	1	0.433	1	0.189	1
GO:0030149	sphingolipid catabolic process	2	2	1.51	1.33	0	0.29	< 0.01	1	0.3	3.29	0	0.12	< 0.01	1	1	1	1	0.281	1	1	1
GO:0030150	protein import into mitochondrial matrix	13	5	9.79	0.51	1	0.74	1.36	1	0.76	1.32	0	0.31	< 0.01	0.00513	0.0316	0.55	1	0.562	1	1	1
GO:0030162	regulation of proteolysis	7	6	5.27	1.14	1	0.88	1.13	1	0.91	1.1	1	0.37	2.71	1	1	1	1	1	1	0.317	1
GO:0030163	protein catabolic process	134	86	100.94	0.85	13	12.68	1.03	11	13.07	0.84	5	5.29	0.94	0.0043	0.0281	0.878	1	0.649	1	1	1
GO:0030258	lipid modification	17	16	12.81	1.25	2	2.36	0.85	3	2.43	1.23	1	0.98	1.02	0.0901	0.274	1	1	0.724	1	1	1
GO:0030488	tRNA methylation	16	12	12.05	1	4	1.77	2.26	2	1.82	1.1	1	0.74	1.35	1	1	0.0873	1	0.703	1	0.534	1
GO:0030641	regulation of cellular pH	8	7	6.03	1.16	2	1.03	1.94	0	1.06	< 0.01	0	0.43	< 0.01	0.688	0.939	0.276	1	0.604	1	1	1
GO:0030705	cytoskeleton-dependent intracellular transport	4	4	3.01	1.33	1	0.59	1.7	0	0.61	< 0.01	0	0.25	< 0.01	0.578	0.853	0.472	1	1	1	1	1
GO:0030865	cortical cytoskeleton organization	10	9	7.53	1.19	3	1.33	2.26	3	1.37	2.19	3	0.55	5.42	0.468	0.774	0.135	1	0.145	1	0.0147	1
GO:0030866	cortical actin cytoskeleton organization	9	8	6.78	1.18	2	1.18	1.7	2	1.22	1.64	2	0.49	4.06	0.468	0.781	0.335	1	0.349	1	0.0826	1
GO:0031023	microtubule organizing center organization	3	2	2.26	0.88	0	0.29	< 0.01	1	0.3	3.29	0	0.12	< 0.01	0.573	0.872	1	1	0.281	1	1	1
GO:0031109	microtubule polymerization or depolymerization	5	1	3.77	0.27	1	0.15	6.78	0	0.15	< 0.01	0	0.06	< 0.01	0.0148	0.0698	0.147	1	1	1	1	1
GO:0031145	anaphase-promoting complex-dependent catabolic process	9	3	6.78	0.44	2	0.44	4.52	1	0.46	2.19	1	0.18	5.42	0.00928	0.0504	0.0587	1	0.39	1	0.174	1
GO:0031146	SCF-dependent proteasomal ubiquitin-dependent protein catabolic process	7	5	5.27	0.95	2	0.74	2.71	4	0.76	5.26	2	0.31	6.5	0.684	0.946	0.16	1	0.00233	1	0.0334	1
GO:0031167	rRNA methylation	9	5	6.78	0.74	1	0.74	1.36	0	0.76	< 0.01	0	0.31	< 0.01	0.237	0.534	0.55	1	1	1	1	1
GO:0031204	post-translational protein targeting to membrane, translocation	6	4	4.52	0.88	2	0.59	3.39	0	0.61	< 0.01	0	0.25	< 0.01	0.641	0.9	0.106	1	1	1	1	1
GO:0031330	negative regulation of cellular catabolic process	5	4	3.77	1.06	0	0.59	< 0.01	2	0.61	3.29	0	0.25	< 0.01	1	1	1	1	0.112	1	1	1
GO:0031331	positive regulation of cellular catabolic process	23	16	17.33	0.92	1	2.36	0.42	1	2.43	0.41	1	0.98	1.02	0.477	0.784	0.494	1	0.493	1	1	1
GO:0031399	regulation of protein modification process	23	20	17.33	1.15	4	2.95	1.36	5	3.04	1.64	3	1.23	2.44	0.234	0.532	0.523	1	0.213	1	0.121	1
GO:0031400	negative regulation of protein modification process	2	2	1.51	1.33	1	0.29	3.39	1	0.3	3.29	1	0.12	8.12	1	1	0.273	1	0.281	1	0.119	1
GO:0031401	positive regulation of protein modification process	5	3	3.77	0.8	1	0.44	2.26	1	0.46	2.19	0	0.18	< 0.01	0.603	0.857	0.38	1	0.39	1	1	1
GO:0031505	fungal-type cell wall organization	27	27	20.34	1.33	4	3.98	1	4	4.1	0.97	3	1.66	1.81	0.00103	0.00922	1	1	1	1	0.229	1
GO:0031570	DNA integrity checkpoint signaling	16	14	12.05	1.16	1	2.06	0.48	3	2.13	1.41	1	0.86	1.16	0.386	0.701	0.708	1	0.459	1	0.59	1
GO:0031647	regulation of protein stability	5	3	3.77	0.8	1	0.44	2.26	2	0.46	4.39	1	0.18	5.42	0.603	0.853	0.38	1	0.0622	1	0.174	1
GO:0031929	TOR signaling	10	5	7.53	0.66	0	0.74	< 0.01	1	0.76	1.32	0	0.31	< 0.01	0.0742	0.237	1	1	0.562	1	1	1
GO:0032049	cardiolipin biosynthetic process	2	1	1.51	0.66	1	0.15	6.78	1	0.15	6.58	1	0.06	16.25	0.433	0.756	0.147	1	0.152	1	0.0616	1
GO:0032185	septin cytoskeleton organization	7	7	5.27	1.33	2	1.03	1.94	2	1.06	1.88	2	0.43	4.64	0.205	0.495	0.276	1	0.289	1	0.0645	1
GO:0032200	telomere organization	15	11	11.3	0.97	2	1.62	1.23	2	1.67	1.2	2	0.68	2.95	0.772	1	0.671	1	0.678	1	0.144	1
GO:0032259	methylation	37	28	27.87	1	6	4.13	1.45	5	4.26	1.17	2	1.72	1.16	1	1	0.289	1	0.604	1	0.69	1
GO:0032365	intracellular lipid transport	7	7	5.27	1.33	2	1.03	1.94	2	1.06	1.88	2	0.43	4.64	0.205	0.506	0.276	1	0.289	1	0.0645	1
GO:0032366	intracellular sterol transport	5	5	3.77	1.33	2	0.74	2.71	2	0.76	2.63	2	0.31	6.5	0.342	0.671	0.16	1	0.168	1	0.0334	1
GO:0032434	regulation of proteasomal ubiquitin-dependent protein catabolic process	3	2	2.26	0.88	1	0.29	3.39	1	0.3	3.29	1	0.12	8.12	0.573	0.87	0.273	1	0.281	1	0.119	1
GO:0032436	positive regulation of proteasomal ubiquitin-dependent protein catabolic process	3	2	2.26	0.88	1	0.29	3.39	1	0.3	3.29	1	0.12	8.12	0.573	0.871	0.273	1	0.281	1	0.119	1
GO:0032456	endocytic recycling	3	3	2.26	1.33	1	0.44	2.26	0	0.46	< 0.01	0	0.18	< 0.01	1	1	0.38	1	1	1	1	1
GO:0032787	monocarboxylic acid metabolic process	70	56	52.73	1.06	10	8.26	1.21	8	8.51	0.94	6	3.45	1.74	0.405	0.729	0.453	1	1	1	0.156	1
GO:0032879	regulation of localization	6	4	4.52	0.88	1	0.59	1.7	3	0.61	4.93	1	0.25	4.06	0.641	0.895	0.472	1	0.0124	1	0.224	1
GO:0032880	regulation of protein localization	2	1	1.51	0.66	0	0.15	< 0.01	1	0.15	6.58	0	0.06	< 0.01	0.433	0.753	1	1	0.152	1	1	1
GO:0032940	secretion by cell	22	10	16.57	0.6	3	1.47	2.03	2	1.52	1.32	2	0.62	3.25	0.0025	0.0188	0.173	1	0.655	1	0.123	1
GO:0032956	regulation of actin cytoskeleton organization	15	11	11.3	0.97	1	1.62	0.62	3	1.67	1.79	1	0.68	1.48	0.772	1	1	1	0.227	1	0.503	1
GO:0032970	regulation of actin filament-based process	15	11	11.3	0.97	1	1.62	0.62	3	1.67	1.79	1	0.68	1.48	0.772	1	1	1	0.227	1	0.503	1
GO:0032984	protein-containing complex disassembly	13	7	9.79	0.71	2	1.03	1.94	1	1.06	0.94	1	0.43	2.32	0.101	0.294	0.276	1	1	1	0.359	1
GO:0033013	tetrapyrrole metabolic process	8	3	6.03	0.5	0	0.44	< 0.01	1	0.46	2.19	0	0.18	< 0.01	0.0257	0.105	1	1	0.39	1	1	1
GO:0033036	macromolecule localization	282	203	212.43	0.96	38	29.93	1.27	32	30.86	1.04	17	12.5	1.36	0.18	0.457	0.105	1	0.841	1	0.178	1
GO:0033043	regulation of organelle organization	36	20	27.12	0.74	3	2.95	1.02	4	3.04	1.32	2	1.23	1.62	0.0103	0.0539	1	1	0.531	1	0.351	1
GO:0033044	regulation of chromosome organization	16	6	12.05	0.5	1	0.88	1.13	0	0.91	< 0.01	0	0.37	< 0.01	0.00145	0.0117	1	1	0.6	1	1	1
GO:0033045	regulation of sister chromatid segregation	15	6	11.3	0.53	1	0.88	1.13	0	0.91	< 0.01	0	0.37	< 0.01	0.00376	0.0255	1	1	0.6	1	1	1
GO:0033108	mitochondrial respiratory chain complex assembly	20	20	15.07	1.33	3	2.95	1.02	2	3.04	0.66	0	1.23	< 0.01	0.0069	0.0405	1	1	0.757	1	0.631	1
GO:0033365	protein localization to organelle	147	100	110.74	0.9	16	14.74	1.09	13	15.2	0.86	4	6.16	0.65	0.0419	0.157	0.67	1	0.672	1	0.525	1
GO:0033500	carbohydrate homeostasis	3	3	2.26	1.33	1	0.44	2.26	1	0.46	2.19	1	0.18	5.42	1	1	0.38	1	0.39	1	0.174	1
GO:0033554	cellular response to stress	197	153	148.4	1.03	20	22.56	0.89	20	23.26	0.86	11	9.42	1.17	0.501	0.811	0.643	1	0.566	1	0.606	1
GO:0033615	mitochondrial proton-transporting ATP synthase complex assembly	4	4	3.01	1.33	1	0.59	1.7	1	0.61	1.64	1	0.25	4.06	0.578	0.845	0.472	1	0.483	1	0.224	1
GO:0033617	mitochondrial cytochrome c oxidase assembly	12	12	9.04	1.33	1	1.77	0.57	2	1.82	1.1	0	0.74	< 0.01	0.0464	0.168	1	1	0.703	1	1	1
GO:0033962	P-body assembly	6	4	4.52	0.88	1	0.59	1.7	0	0.61	< 0.01	0	0.25	< 0.01	0.641	0.896	0.472	1	1	1	1	1
GO:0034204	lipid translocation	9	7	6.78	1.03	2	1.03	1.94	0	1.06	< 0.01	0	0.43	< 0.01	1	1	0.276	1	0.604	1	1	1
GO:0034219	carbohydrate transmembrane transport	4	4	3.01	1.33	0	0.59	< 0.01	1	0.61	1.64	0	0.25	< 0.01	0.578	0.865	1	1	0.483	1	1	1
GO:0034220	monoatomic ion transmembrane transport	38	27	28.63	0.94	4	3.98	1	4	4.1	0.97	2	1.66	1.2	0.571	0.896	1	1	1	1	0.681	1
GO:0034248	regulation of amide metabolic process	12	12	9.04	1.33	1	1.77	0.57	2	1.82	1.1	0	0.74	< 0.01	0.0464	0.17	1	1	0.703	1	1	1
GO:0034440	lipid oxidation	8	7	6.03	1.16	1	1.03	0.97	1	1.06	0.94	1	0.43	2.32	0.688	0.941	1	1	1	1	0.359	1
GO:0034504	protein localization to nucleus	38	21	28.63	0.73	5	3.1	1.62	2	3.19	0.63	1	1.29	0.77	0.00717	0.0413	0.222	1	0.759	1	1	1
GO:0034553	mitochondrial respiratory chain complex II assembly	3	3	2.26	1.33	1	0.44	2.26	0	0.46	< 0.01	0	0.18	< 0.01	1	1	0.38	1	1	1	1	1
GO:0034599	cellular response to oxidative stress	15	15	11.3	1.33	1	2.21	0.45	2	2.28	0.88	1	0.92	1.08	0.03	0.119	0.713	1	1	1	0.615	1
GO:0034605	cellular response to heat	5	5	3.77	1.33	1	0.74	1.36	1	0.76	1.32	1	0.31	3.25	0.342	0.655	0.55	1	0.562	1	0.272	1
GO:0034727	piecemeal microautophagy of the nucleus	11	10	8.29	1.21	2	1.47	1.36	2	1.52	1.32	1	0.62	1.62	0.313	0.625	0.649	1	0.655	1	0.471	1
GO:0034728	nucleosome organization	7	6	5.27	1.14	1	0.88	1.13	1	0.91	1.1	1	0.37	2.71	1	1	1	1	1	1	0.317	1
GO:0034755	iron ion transmembrane transport	7	7	5.27	1.33	0	1.03	< 0.01	2	1.06	1.88	0	0.43	< 0.01	0.205	0.503	0.603	1	0.289	1	1	1
GO:0034982	mitochondrial protein processing	5	5	3.77	1.33	1	0.74	1.36	1	0.76	1.32	0	0.31	< 0.01	0.342	0.656	0.55	1	0.562	1	1	1
GO:0035268	protein mannosylation	6	6	4.52	1.33	0	0.88	< 0.01	1	0.91	1.1	0	0.37	< 0.01	0.347	0.654	0.601	1	1	1	1	1
GO:0035269	protein O-linked mannosylation	4	4	3.01	1.33	0	0.59	< 0.01	1	0.61	1.64	0	0.25	< 0.01	0.578	0.854	1	1	0.483	1	1	1
GO:0035303	regulation of dephosphorylation	9	8	6.78	1.18	2	1.18	1.7	2	1.22	1.64	2	0.49	4.06	0.468	0.793	0.335	1	0.349	1	0.0826	1
GO:0035556	intracellular signal transduction	85	68	64.03	1.06	6	10.02	0.6	12	10.34	1.16	3	4.19	0.72	0.375	0.683	0.225	1	0.608	1	0.798	1
GO:0035592	establishment of protein localization to extracellular region	6	3	4.52	0.66	1	0.44	2.26	1	0.46	2.19	1	0.18	5.42	0.164	0.426	0.38	1	0.39	1	0.174	1
GO:0035825	homologous recombination	12	10	9.04	1.11	1	1.47	0.68	1	1.52	0.66	1	0.62	1.62	0.742	0.993	1	1	1	1	0.471	1
GO:0036211	protein modification process	310	238	233.52	1.02	26	35.09	0.74	38	36.18	1.05	13	14.65	0.89	0.589	0.846	0.0913	1	0.711	1	0.781	1
GO:0036297	interstrand cross-link repair	6	6	4.52	1.33	1	0.88	1.13	1	0.91	1.1	1	0.37	2.71	0.347	0.651	1	1	1	1	0.317	1
GO:0036503	ERAD pathway	21	16	15.82	1.01	2	2.36	0.85	2	2.43	0.82	1	0.98	1.02	1	1	1	1	1	1	1	1
GO:0040007	growth	1	1	0.75	1.33	1	0.15	6.78	0	0.15	< 0.01	0	0.06	< 0.01	1	1	0.147	1	1	1	1	1
GO:0042138	meiotic DNA double-strand break formation	1	1	0.75	1.33	1	0.15	6.78	1	0.15	6.58	1	0.06	16.25	1	1	0.147	1	0.152	1	0.0616	1
GO:0042147	retrograde transport, endosome to Golgi	14	13	10.55	1.23	2	1.92	1.04	1	1.98	0.51	0	0.8	< 0.01	0.211	0.5	1	1	0.706	1	1	1
GO:0042157	lipoprotein metabolic process	34	16	25.61	0.62	1	2.36	0.42	3	2.43	1.23	1	0.98	1.02	0.000419	0.00435	0.494	1	0.724	1	1	1
GO:0042158	lipoprotein biosynthetic process	34	16	25.61	0.62	1	2.36	0.42	3	2.43	1.23	1	0.98	1.02	0.000419	0.00438	0.494	1	0.724	1	1	1
GO:0042168	heme metabolic process	7	3	5.27	0.57	0	0.44	< 0.01	1	0.46	2.19	0	0.18	< 0.01	0.0674	0.223	1	1	0.39	1	1	1
GO:0042176	regulation of protein catabolic process	4	3	3.01	1	1	0.44	2.26	1	0.46	2.19	1	0.18	5.42	1	1	0.38	1	0.39	1	0.174	1
GO:0042274	ribosomal small subunit biogenesis	63	26	47.46	0.55	2	3.83	0.52	4	3.95	1.01	1	1.6	0.62	7.66e-09	2.1e-07	0.414	1	1	1	1	1
GO:0042325	regulation of phosphorylation	14	11	10.55	1.04	2	1.62	1.23	3	1.67	1.79	1	0.68	1.48	1	1	0.671	1	0.227	1	0.503	1
GO:0042327	positive regulation of phosphorylation	4	2	3.01	0.66	1	0.29	3.39	1	0.3	3.29	0	0.12	< 0.01	0.256	0.536	0.273	1	0.281	1	1	1
GO:0042440	pigment metabolic process	7	3	5.27	0.57	0	0.44	< 0.01	1	0.46	2.19	0	0.18	< 0.01	0.0674	0.222	1	1	0.39	1	1	1
GO:0042546	cell wall biogenesis	16	14	12.05	1.16	4	2.06	1.94	1	2.13	0.47	1	0.86	1.16	0.386	0.7	0.139	1	0.709	1	0.59	1
GO:0042592	homeostatic process	72	68	54.24	1.25	10	10.02	1	13	10.34	1.26	5	4.19	1.19	2.65e-05	0.000442	1	1	0.393	1	0.609	1
GO:0042593	glucose homeostasis	3	3	2.26	1.33	1	0.44	2.26	1	0.46	2.19	1	0.18	5.42	1	1	0.38	1	0.39	1	0.174	1
GO:0042770	signal transduction in response to DNA damage	12	11	9.04	1.22	1	1.62	0.62	2	1.67	1.2	1	0.68	1.48	0.315	0.626	1	1	0.678	1	0.503	1
GO:0042773	ATP synthesis coupled electron transport	18	16	13.56	1.18	0	2.36	< 0.01	3	2.43	1.23	0	0.98	< 0.01	0.273	0.559	0.152	1	0.724	1	0.62	1
GO:0042775	mitochondrial ATP synthesis coupled electron transport	17	16	12.81	1.25	0	2.36	< 0.01	3	2.43	1.23	0	0.98	< 0.01	0.0901	0.277	0.152	1	0.724	1	0.62	1
GO:0042790	nucleolar large rRNA transcription by RNA polymerase I	5	1	3.77	0.27	0	0.15	< 0.01	1	0.15	6.58	0	0.06	< 0.01	0.0148	0.0706	1	1	0.152	1	1	1
GO:0043001	Golgi to plasma membrane protein transport	4	3	3.01	1	0	0.44	< 0.01	1	0.46	2.19	0	0.18	< 0.01	1	1	1	1	0.39	1	1	1
GO:0043043	peptide biosynthetic process	131	86	98.68	0.87	14	12.68	1.1	17	13.07	1.3	6	5.29	1.13	0.0135	0.0655	0.646	1	0.226	1	0.652	1
GO:0043085	positive regulation of catalytic activity	13	12	9.79	1.23	1	1.77	0.57	2	1.82	1.1	1	0.74	1.35	0.208	0.493	1	1	0.703	1	0.534	1
GO:0043161	proteasome-mediated ubiquitin-dependent protein catabolic process	63	28	47.46	0.59	7	4.13	1.7	7	4.26	1.64	3	1.72	1.74	1.52e-07	3.53e-06	0.173	1	0.18	1	0.246	1
GO:0043171	peptide catabolic process	5	5	3.77	1.33	1	0.74	1.36	1	0.76	1.32	1	0.31	3.25	0.342	0.666	0.55	1	0.562	1	0.272	1
GO:0043408	regulation of MAPK cascade	3	3	2.26	1.33	0	0.44	< 0.01	1	0.46	2.19	0	0.18	< 0.01	1	1	1	1	0.39	1	1	1
GO:0043413	macromolecule glycosylation	53	42	39.92	1.05	5	6.19	0.81	7	6.39	1.1	4	2.59	1.55	0.631	0.888	0.826	1	0.828	1	0.326	1
GO:0043414	macromolecule methylation	37	28	27.87	1	6	4.13	1.45	5	4.26	1.17	2	1.72	1.16	1	1	0.289	1	0.604	1	0.69	1
GO:0043436	oxoacid metabolic process	191	163	143.88	1.13	23	24.03	0.96	24	24.78	0.97	11	10.03	1.1	0.000827	0.00768	0.911	1	1	1	0.739	1
GO:0043487	regulation of RNA stability	21	14	15.82	0.88	1	2.06	0.48	2	2.13	0.94	1	0.86	1.16	0.445	0.76	0.708	1	1	1	0.59	1
GO:0043488	regulation of mRNA stability	21	14	15.82	0.88	1	2.06	0.48	2	2.13	0.94	1	0.86	1.16	0.445	0.761	0.708	1	1	1	0.59	1
GO:0043489	RNA stabilization	1	1	0.75	1.33	0	0.15	< 0.01	1	0.15	6.58	0	0.06	< 0.01	1	1	1	1	0.152	1	1	1
GO:0043549	regulation of kinase activity	10	9	7.53	1.19	1	1.33	0.75	2	1.37	1.46	1	0.55	1.81	0.468	0.78	1	1	0.634	1	0.436	1
GO:0043603	amide metabolic process	165	115	124.29	0.93	20	16.95	1.18	21	17.48	1.2	8	7.08	1.13	0.099	0.293	0.424	1	0.357	1	0.693	1
GO:0043604	amide biosynthetic process	146	99	109.98	0.9	17	14.6	1.16	18	15.05	1.2	7	6.09	1.15	0.0407	0.154	0.474	1	0.396	1	0.67	1
GO:0043632	modification-dependent macromolecule catabolic process	115	68	86.63	0.78	10	10.02	1	9	10.34	0.87	4	4.19	0.96	0.000112	0.00141	1	1	0.736	1	1	1
GO:0043666	regulation of phosphoprotein phosphatase activity	6	6	4.52	1.33	1	0.88	1.13	1	0.91	1.1	1	0.37	2.71	0.347	0.646	1	1	1	1	0.317	1
GO:0043933	protein-containing complex organization	199	128	149.91	0.85	19	18.87	1.01	16	19.46	0.82	8	7.88	1.02	0.000419	0.00442	1	1	0.454	1	0.853	1
GO:0044042	glucan metabolic process	17	16	12.81	1.25	2	2.36	0.85	4	2.43	1.64	1	0.98	1.02	0.0901	0.273	1	1	0.288	1	1	1
GO:0044093	positive regulation of molecular function	15	14	11.3	1.24	1	2.06	0.48	2	2.13	0.94	1	0.86	1.16	0.137	0.374	0.708	1	1	1	0.59	1
GO:0044237	cellular metabolic process	1447	970	1090.03	0.89	124	143	0.87	150	147.47	1.02	62	59.71	1.04	2.26e-16	1.11e-14	0.0526	1	0.801	1	0.707	1
GO:0044238	primary metabolic process	1530	1030	1152.55	0.89	133	151.85	0.88	166	156.59	1.06	65	63.4	1.03	1.93e-16	9.9e-15	0.0645	1	0.349	1	0.825	1
GO:0044242	cellular lipid catabolic process	24	23	18.08	1.27	6	3.39	1.77	5	3.5	1.43	3	1.42	2.12	0.0161	0.0733	0.136	1	0.38	1	0.165	1
GO:0044248	cellular catabolic process	188	152	141.62	1.07	19	22.41	0.85	25	23.11	1.08	9	9.36	0.96	0.0852	0.264	0.486	1	0.646	1	1	1
GO:0044255	cellular lipid metabolic process	137	96	103.2	0.93	19	14.15	1.34	22	14.59	1.51	12	5.91	2.03	0.16	0.419	0.188	1	0.043	1	0.016	1
GO:0044271	cellular nitrogen compound biosynthetic process	339	206	255.37	0.81	27	30.37	0.89	35	31.32	1.12	13	12.68	1.03	1.11e-09	3.41e-08	0.547	1	0.487	1	0.882	1
GO:0044273	sulfur compound catabolic process	4	4	3.01	1.33	0	0.59	< 0.01	2	0.61	3.29	0	0.25	< 0.01	0.578	0.858	1	1	0.112	1	1	1
GO:0044281	small molecule metabolic process	363	291	273.45	1.06	38	42.9	0.89	48	44.24	1.08	20	17.91	1.12	0.0279	0.112	0.442	1	0.501	1	0.613	1
GO:0044282	small molecule catabolic process	68	58	51.22	1.13	9	8.55	1.05	11	8.82	1.25	4	3.57	1.12	0.0648	0.217	0.852	1	0.459	1	0.78	1
GO:0044283	small molecule biosynthetic process	148	118	111.49	1.06	16	17.4	0.92	21	17.94	1.17	8	7.26	1.1	0.246	0.546	0.793	1	0.435	1	0.698	1
GO:0044743	protein transmembrane import into intracellular organelle	27	18	20.34	0.88	4	2.65	1.51	3	2.74	1.1	2	1.11	1.81	0.369	0.68	0.325	1	0.747	1	0.305	1
GO:0044770	cell cycle phase transition	14	11	10.55	1.04	1	1.62	0.62	2	1.67	1.2	1	0.68	1.48	1	1	1	1	0.678	1	0.503	1
GO:0044772	mitotic cell cycle phase transition	14	11	10.55	1.04	1	1.62	0.62	2	1.67	1.2	1	0.68	1.48	1	1	1	1	0.678	1	0.503	1
GO:0044773	mitotic DNA damage checkpoint signaling	6	6	4.52	1.33	1	0.88	1.13	1	0.91	1.1	1	0.37	2.71	0.347	0.648	1	1	1	1	0.317	1
GO:0044774	mitotic DNA integrity checkpoint signaling	9	8	6.78	1.18	1	1.18	0.85	1	1.22	0.82	1	0.49	2.03	0.468	0.785	1	1	1	1	0.399	1
GO:0044818	mitotic G2/M transition checkpoint	5	4	3.77	1.06	1	0.59	1.7	1	0.61	1.64	1	0.25	4.06	1	1	0.472	1	0.483	1	0.224	1
GO:0045017	glycerolipid biosynthetic process	42	20	31.64	0.63	3	2.95	1.02	6	3.04	1.97	3	1.23	2.44	0.000105	0.00136	1	1	0.107	1	0.121	1
GO:0045026	plasma membrane fusion	1	1	0.75	1.33	1	0.15	6.78	1	0.15	6.58	1	0.06	16.25	1	1	0.147	1	0.152	1	0.0616	1
GO:0045039	protein insertion into mitochondrial inner membrane	5	2	3.77	0.53	1	0.29	3.39	1	0.3	3.29	0	0.12	< 0.01	0.1	0.294	0.273	1	0.281	1	1	1
GO:0045047	protein targeting to ER	18	7	13.56	0.52	3	1.03	2.91	1	1.06	0.94	0	0.43	< 0.01	0.00108	0.00936	0.0705	1	1	1	1	1
GO:0045048	protein insertion into ER membrane	2	2	1.51	1.33	1	0.29	3.39	0	0.3	< 0.01	0	0.12	< 0.01	1	1	0.273	1	1	1	1	1
GO:0045116	protein neddylation	5	5	3.77	1.33	1	0.74	1.36	1	0.76	1.32	0	0.31	< 0.01	0.342	0.654	0.55	1	0.562	1	1	1
GO:0045184	establishment of protein localization	198	140	149.15	0.94	23	20.64	1.11	20	21.28	0.94	8	8.62	0.93	0.131	0.365	0.546	1	0.905	1	1	1
GO:0045229	external encapsulating structure organization	31	31	23.35	1.33	4	4.57	0.88	4	4.71	0.85	3	1.91	1.57	0.000222	0.00259	1	1	1	1	0.436	1
GO:0045332	phospholipid translocation	8	7	6.03	1.16	2	1.03	1.94	0	1.06	< 0.01	0	0.43	< 0.01	0.688	0.944	0.276	1	0.604	1	1	1
GO:0045333	cellular respiration	44	37	33.15	1.12	3	5.45	0.55	8	5.62	1.42	2	2.28	0.88	0.219	0.503	0.352	1	0.254	1	1	1
GO:0045727	positive regulation of translation	3	3	2.26	1.33	1	0.44	2.26	0	0.46	< 0.01	0	0.18	< 0.01	1	1	0.38	1	1	1	1	1
GO:0045732	positive regulation of protein catabolic process	3	2	2.26	0.88	1	0.29	3.39	1	0.3	3.29	1	0.12	8.12	0.573	0.892	0.273	1	0.281	1	0.119	1
GO:0045786	negative regulation of cell cycle	28	23	21.09	1.09	2	3.39	0.59	4	3.5	1.14	2	1.42	1.41	0.513	0.821	0.563	1	0.77	1	0.65	1
GO:0045787	positive regulation of cell cycle	10	4	7.53	0.53	2	0.59	3.39	1	0.61	1.64	1	0.25	4.06	0.0184	0.0822	0.106	1	0.483	1	0.224	1
GO:0045859	regulation of protein kinase activity	10	9	7.53	1.19	1	1.33	0.75	2	1.37	1.46	1	0.55	1.81	0.468	0.775	1	1	0.634	1	0.436	1
GO:0045862	positive regulation of proteolysis	3	2	2.26	0.88	1	0.29	3.39	1	0.3	3.29	1	0.12	8.12	0.573	0.874	0.273	1	0.281	1	0.119	1
GO:0045930	negative regulation of mitotic cell cycle	19	15	14.31	1.05	1	2.21	0.45	1	2.28	0.44	1	0.92	1.08	1	1	0.713	1	0.715	1	0.615	1
GO:0045931	positive regulation of mitotic cell cycle	8	4	6.03	0.66	2	0.59	3.39	1	0.61	1.64	1	0.25	4.06	0.109	0.315	0.106	1	0.483	1	0.224	1
GO:0045936	negative regulation of phosphate metabolic process	2	2	1.51	1.33	1	0.29	3.39	1	0.3	3.29	1	0.12	8.12	1	1	0.273	1	0.281	1	0.119	1
GO:0045937	positive regulation of phosphate metabolic process	5	3	3.77	0.8	2	0.44	4.52	2	0.46	4.39	1	0.18	5.42	0.603	0.858	0.0587	1	0.0622	1	0.174	1
GO:0046034	ATP metabolic process	30	18	22.6	0.8	2	2.65	0.75	3	2.74	1.1	2	1.11	1.81	0.0574	0.2	1	1	0.747	1	0.305	1
GO:0046148	pigment biosynthetic process	7	3	5.27	0.57	0	0.44	< 0.01	1	0.46	2.19	0	0.18	< 0.01	0.0674	0.22	1	1	0.39	1	1	1
GO:0046165	alcohol biosynthetic process	31	21	23.35	0.9	0	3.1	< 0.01	5	3.19	1.57	0	1.29	< 0.01	0.304	0.616	0.0609	1	0.354	1	0.637	1
GO:0046394	carboxylic acid biosynthetic process	92	80	69.3	1.15	13	11.79	1.1	12	12.16	0.99	6	4.92	1.22	0.00722	0.041	0.636	1	1	1	0.635	1
GO:0046395	carboxylic acid catabolic process	51	46	38.42	1.2	7	6.78	1.03	10	6.99	1.43	3	2.83	1.06	0.0133	0.065	0.836	1	0.215	1	0.76	1
GO:0046434	organophosphate catabolic process	31	22	23.35	0.94	5	3.24	1.54	5	3.34	1.49	3	1.35	2.22	0.536	0.851	0.358	1	0.365	1	0.15	1
GO:0046467	membrane lipid biosynthetic process	37	17	27.87	0.61	3	2.51	1.2	4	2.58	1.55	3	1.05	2.87	0.000142	0.00172	0.729	1	0.312	1	0.0827	1
GO:0046470	phosphatidylcholine metabolic process	4	4	3.01	1.33	0	0.59	< 0.01	2	0.61	3.29	0	0.25	< 0.01	0.578	0.859	1	1	0.112	1	1	1
GO:0046474	glycerophospholipid biosynthetic process	41	19	30.89	0.62	3	2.8	1.07	6	2.89	2.08	3	1.17	2.57	6.95e-05	0.00102	0.753	1	0.0564	1	0.108	1
GO:0046475	glycerophospholipid catabolic process	7	7	5.27	1.33	2	1.03	1.94	2	1.06	1.88	1	0.43	2.32	0.205	0.505	0.276	1	0.289	1	0.359	1
GO:0046486	glycerolipid metabolic process	60	37	45.2	0.82	6	5.45	1.1	9	5.62	1.6	4	2.28	1.76	0.0227	0.0971	0.815	1	0.162	1	0.285	1
GO:0046488	phosphatidylinositol metabolic process	39	18	29.38	0.61	3	2.65	1.13	3	2.74	1.1	2	1.11	1.81	9.89e-05	0.0013	0.741	1	0.747	1	0.305	1
GO:0046496	nicotinamide nucleotide metabolic process	38	28	28.63	0.98	2	4.13	0.48	5	4.26	1.17	2	1.72	1.16	0.85	1	0.419	1	0.604	1	0.69	1
GO:0046503	glycerolipid catabolic process	8	8	6.03	1.33	2	1.18	1.7	2	1.22	1.64	1	0.49	2.03	0.213	0.501	0.335	1	0.349	1	0.399	1
GO:0046835	carbohydrate phosphorylation	7	7	5.27	1.33	1	1.03	0.97	1	1.06	0.94	1	0.43	2.32	0.205	0.508	1	1	1	1	0.359	1
GO:0046856	phosphatidylinositol dephosphorylation	6	6	4.52	1.33	1	0.88	1.13	1	0.91	1.1	0	0.37	< 0.01	0.347	0.66	1	1	1	1	1	1
GO:0046890	regulation of lipid biosynthetic process	1	1	0.75	1.33	1	0.15	6.78	1	0.15	6.58	1	0.06	16.25	1	1	0.147	1	0.152	1	0.0616	1
GO:0046903	secretion	22	10	16.57	0.6	3	1.47	2.03	2	1.52	1.32	2	0.62	3.25	0.0025	0.0186	0.173	1	0.655	1	0.123	1
GO:0046907	intracellular transport	240	169	180.79	0.93	31	24.92	1.24	19	25.69	0.74	9	10.4	0.87	0.0787	0.246	0.184	1	0.156	1	0.746	1
GO:0046942	carboxylic acid transport	47	45	35.41	1.27	6	6.63	0.9	6	6.84	0.88	3	2.77	1.08	0.00047	0.00475	1	1	0.837	1	0.755	1
GO:0048193	Golgi vesicle transport	95	54	71.56	0.75	8	7.96	1	5	8.21	0.61	0	3.32	< 0.01	9.4e-05	0.0013	1	1	0.257	1	0.0776	1
GO:0048255	mRNA stabilization	1	1	0.75	1.33	0	0.15	< 0.01	1	0.15	6.58	0	0.06	< 0.01	1	1	1	1	0.152	1	1	1
GO:0048284	organelle fusion	29	24	21.85	1.1	4	3.54	1.13	3	3.65	0.82	2	1.48	1.35	0.516	0.823	0.772	1	1	1	0.657	1
GO:0048285	organelle fission	34	20	25.61	0.78	3	2.95	1.02	3	3.04	0.99	2	1.23	1.62	0.0431	0.161	1	1	1	1	0.351	1
GO:0048518	positive regulation of biological process	121	91	91.15	1	13	13.42	0.97	10	13.83	0.72	6	5.6	1.07	1	1	1	1	0.303	1	0.824	1
GO:0048878	chemical homeostasis	61	58	45.95	1.26	10	8.55	1.17	10	8.82	1.13	5	3.57	1.4	7.11e-05	0.00103	0.576	1	0.712	1	0.404	1
GO:0050657	nucleic acid transport	34	18	25.61	0.7	5	2.65	1.88	2	2.74	0.73	2	1.11	1.81	0.00446	0.0282	0.17	1	1	1	0.305	1
GO:0050658	RNA transport	34	18	25.61	0.7	5	2.65	1.88	2	2.74	0.73	2	1.11	1.81	0.00446	0.0284	0.17	1	1	1	0.305	1
GO:0050684	regulation of mRNA processing	5	2	3.77	0.53	1	0.29	3.39	0	0.3	< 0.01	0	0.12	< 0.01	0.1	0.295	0.273	1	1	1	1	1
GO:0050779	RNA destabilization	19	13	14.31	0.91	1	1.92	0.52	1	1.98	0.51	1	0.8	1.25	0.437	0.751	0.706	1	0.706	1	0.563	1
GO:0050790	regulation of catalytic activity	36	33	27.12	1.22	3	4.87	0.62	5	5.02	1	3	2.03	1.48	0.0195	0.0855	0.466	1	1	1	0.454	1
GO:0050793	regulation of developmental process	1	1	0.75	1.33	1	0.15	6.78	1	0.15	6.58	1	0.06	16.25	1	1	0.147	1	0.152	1	0.0616	1
GO:0050801	monoatomic ion homeostasis	50	47	37.67	1.25	9	6.93	1.3	8	7.15	1.12	4	2.89	1.38	0.000847	0.0078	0.406	1	0.684	1	0.532	1
GO:0050821	protein stabilization	4	2	3.01	0.66	1	0.29	3.39	1	0.3	3.29	1	0.12	8.12	0.256	0.532	0.273	1	0.281	1	0.119	1
GO:0050896	response to stimulus	314	252	236.54	1.07	29	37.15	0.78	38	38.31	0.99	16	15.51	1.03	0.0372	0.143	0.144	1	1	1	0.892	1
GO:0051028	mRNA transport	21	12	15.82	0.76	3	1.77	1.7	1	1.82	0.55	1	0.74	1.35	0.0721	0.232	0.402	1	1	1	0.534	1
GO:0051046	regulation of secretion	1	1	0.75	1.33	0	0.15	< 0.01	1	0.15	6.58	0	0.06	< 0.01	1	1	1	1	0.152	1	1	1
GO:0051049	regulation of transport	4	2	3.01	0.66	1	0.29	3.39	2	0.3	6.58	1	0.12	8.12	0.256	0.538	0.273	1	0.0231	1	0.119	1
GO:0051052	regulation of DNA metabolic process	7	4	5.27	0.76	0	0.59	< 0.01	1	0.61	1.64	0	0.25	< 0.01	0.374	0.685	1	1	0.483	1	1	1
GO:0051053	negative regulation of DNA metabolic process	4	3	3.01	1	0	0.44	< 0.01	1	0.46	2.19	0	0.18	< 0.01	1	1	1	1	0.39	1	1	1
GO:0051056	regulation of small GTPase mediated signal transduction	3	3	2.26	1.33	1	0.44	2.26	1	0.46	2.19	1	0.18	5.42	1	1	0.38	1	0.39	1	0.174	1
GO:0051128	regulation of cellular component organization	41	23	30.89	0.74	5	3.39	1.47	5	3.5	1.43	3	1.42	2.12	0.00956	0.0506	0.37	1	0.38	1	0.165	1
GO:0051129	negative regulation of cellular component organization	15	11	11.3	0.97	1	1.62	0.62	1	1.67	0.6	1	0.68	1.48	0.772	1	1	1	1	1	0.503	1
GO:0051156	glucose 6-phosphate metabolic process	11	9	8.29	1.09	1	1.33	0.75	1	1.37	0.73	1	0.55	1.81	1	1	1	1	1	1	0.436	1
GO:0051168	nuclear export	43	22	32.39	0.68	5	3.24	1.54	2	3.34	0.6	2	1.35	1.48	0.00057	0.00563	0.358	1	0.562	1	0.396	1
GO:0051169	nuclear transport	65	34	48.96	0.69	8	5.01	1.6	4	5.17	0.77	3	2.09	1.43	6.04e-05	0.000909	0.147	1	0.81	1	0.464	1
GO:0051170	import into nucleus	38	21	28.63	0.73	5	3.1	1.62	2	3.19	0.63	1	1.29	0.77	0.00717	0.0415	0.222	1	0.759	1	1	1
GO:0051172	negative regulation of nitrogen compound metabolic process	28	25	21.09	1.19	1	3.69	0.27	5	3.8	1.32	1	1.54	0.65	0.121	0.344	0.162	1	0.573	1	1	1
GO:0051174	regulation of phosphorus metabolic process	24	20	18.08	1.11	5	2.95	1.7	6	3.04	1.97	4	1.23	3.25	0.48	0.787	0.202	1	0.107	1	0.0311	1
GO:0051179	localization	672	514	506.22	1.02	76	75.78	1	67	78.14	0.86	35	31.64	1.11	0.477	0.784	1	1	0.152	1	0.496	1
GO:0051180	vitamin transport	4	4	3.01	1.33	0	0.59	< 0.01	1	0.61	1.64	0	0.25	< 0.01	0.578	0.872	1	1	0.483	1	1	1
GO:0051205	protein insertion into membrane	5	5	3.77	1.33	1	0.74	1.36	0	0.76	< 0.01	0	0.31	< 0.01	0.342	0.657	0.55	1	1	1	1	1
GO:0051234	establishment of localization	633	484	476.84	1.02	70	71.35	0.98	60	73.58	0.82	31	29.79	1.04	0.527	0.837	0.892	1	0.0707	1	0.765	1
GO:0051235	maintenance of location	12	10	9.04	1.11	3	1.47	2.03	3	1.52	1.97	1	0.62	1.62	0.742	0.991	0.173	1	0.185	1	0.471	1
GO:0051236	establishment of RNA localization	34	18	25.61	0.7	5	2.65	1.88	2	2.74	0.73	2	1.11	1.81	0.00446	0.0281	0.17	1	1	1	0.305	1
GO:0051246	regulation of protein metabolic process	42	38	31.64	1.2	6	5.6	1.07	8	5.78	1.38	4	2.34	1.71	0.0193	0.0849	0.818	1	0.36	1	0.292	1
GO:0051247	positive regulation of protein metabolic process	11	8	8.29	0.97	3	1.18	2.54	2	1.22	1.64	1	0.49	2.03	0.738	0.993	0.101	1	0.349	1	0.399	1
GO:0051248	negative regulation of protein metabolic process	7	7	5.27	1.33	1	1.03	0.97	3	1.06	2.82	1	0.43	2.32	0.205	0.496	1	1	0.0761	1	0.359	1
GO:0051261	protein depolymerization	5	4	3.77	1.06	2	0.59	3.39	1	0.61	1.64	1	0.25	4.06	1	1	0.106	1	0.483	1	0.224	1
GO:0051274	beta-glucan biosynthetic process	9	8	6.78	1.18	1	1.18	0.85	1	1.22	0.82	1	0.49	2.03	0.468	0.786	1	1	1	1	0.399	1
GO:0051276	chromosome organization	66	37	49.72	0.74	5	5.45	0.92	4	5.62	0.71	3	2.28	1.32	0.000766	0.00721	1	1	0.645	1	0.495	1
GO:0051321	meiotic cell cycle	28	17	21.09	0.81	2	2.51	0.8	2	2.58	0.77	2	1.05	1.91	0.08	0.249	1	1	1	1	0.282	1
GO:0051338	regulation of transferase activity	11	9	8.29	1.09	1	1.33	0.75	2	1.37	1.46	1	0.55	1.81	1	1	1	1	0.634	1	0.436	1
GO:0051403	stress-activated MAPK cascade	2	2	1.51	1.33	1	0.29	3.39	0	0.3	< 0.01	0	0.12	< 0.01	1	1	0.273	1	1	1	1	1
GO:0051445	regulation of meiotic cell cycle	4	3	3.01	1	1	0.44	2.26	1	0.46	2.19	1	0.18	5.42	1	1	0.38	1	0.39	1	0.174	1
GO:0051452	intracellular pH reduction	4	4	3.01	1.33	1	0.59	1.7	0	0.61	< 0.01	0	0.25	< 0.01	0.578	0.866	0.472	1	1	1	1	1
GO:0051453	regulation of intracellular pH	8	7	6.03	1.16	2	1.03	1.94	0	1.06	< 0.01	0	0.43	< 0.01	0.688	0.947	0.276	1	0.604	1	1	1
GO:0051493	regulation of cytoskeleton organization	16	12	12.05	1	1	1.77	0.57	3	1.82	1.64	1	0.74	1.35	1	1	1	1	0.409	1	0.534	1
GO:0051640	organelle localization	45	27	33.9	0.8	5	3.98	1.26	3	4.1	0.73	2	1.66	1.2	0.023	0.0978	0.584	1	0.788	1	0.681	1
GO:0051641	cellular localization	365	253	274.95	0.92	43	37.3	1.15	35	38.46	0.91	17	15.57	1.09	0.00703	0.0409	0.315	1	0.589	1	0.686	1
GO:0051649	establishment of localization in cell	256	179	192.84	0.93	32	26.39	1.21	20	27.21	0.73	10	11.02	0.91	0.0453	0.166	0.236	1	0.137	1	0.874	1
GO:0051651	maintenance of location in cell	9	7	6.78	1.03	1	1.03	0.97	2	1.06	1.88	0	0.43	< 0.01	1	1	1	1	0.289	1	1	1
GO:0051668	localization within membrane	66	44	49.72	0.88	7	6.49	1.08	4	6.69	0.6	1	2.71	0.37	0.114	0.326	0.83	1	0.396	1	0.521	1
GO:0051716	cellular response to stimulus	302	240	227.5	1.05	27	35.38	0.76	37	36.49	1.01	16	14.77	1.08	0.1	0.292	0.134	1	0.926	1	0.68	1
GO:0051726	regulation of cell cycle	60	42	45.2	0.93	6	6.19	0.97	8	6.39	1.25	4	2.59	1.55	0.366	0.675	1	1	0.515	1	0.326	1
GO:0051783	regulation of nuclear division	13	6	9.79	0.61	1	0.88	1.13	1	0.91	1.1	1	0.37	2.71	0.0225	0.0974	1	1	1	1	0.317	1
GO:0051784	negative regulation of nuclear division	9	6	6.78	0.88	1	0.88	1.13	1	0.91	1.1	1	0.37	2.71	0.698	0.948	1	1	1	1	0.317	1
GO:0051983	regulation of chromosome segregation	15	6	11.3	0.53	1	0.88	1.13	0	0.91	< 0.01	0	0.37	< 0.01	0.00376	0.0254	1	1	0.6	1	1	1
GO:0055074	calcium ion homeostasis	4	4	3.01	1.33	1	0.59	1.7	0	0.61	< 0.01	0	0.25	< 0.01	0.578	0.846	0.472	1	1	1	1	1
GO:0055080	monoatomic cation homeostasis	49	46	36.91	1.25	9	6.78	1.33	8	6.99	1.14	4	2.83	1.41	0.00127	0.0105	0.4	1	0.679	1	0.528	1
GO:0055082	intracellular chemical homeostasis	54	51	40.68	1.25	10	7.52	1.33	9	7.75	1.16	5	3.14	1.59	0.000373	0.00397	0.32	1	0.56	1	0.241	1
GO:0060341	regulation of cellular localization	3	1	2.26	0.44	0	0.15	< 0.01	1	0.15	6.58	0	0.06	< 0.01	0.153	0.406	1	1	0.152	1	1	1
GO:0060627	regulation of vesicle-mediated transport	3	2	2.26	0.88	1	0.29	3.39	2	0.3	6.58	1	0.12	8.12	0.573	0.883	0.273	1	0.0231	1	0.119	1
GO:0061013	regulation of mRNA catabolic process	21	14	15.82	0.88	1	2.06	0.48	2	2.13	0.94	1	0.86	1.16	0.445	0.759	0.708	1	1	1	0.59	1
GO:0061014	positive regulation of mRNA catabolic process	19	13	14.31	0.91	1	1.92	0.52	1	1.98	0.51	1	0.8	1.25	0.437	0.752	0.706	1	0.706	1	0.563	1
GO:0061024	membrane organization	76	57	57.25	1	12	8.4	1.43	5	8.67	0.58	3	3.51	0.86	1	1	0.187	1	0.198	1	1	1
GO:0061025	membrane fusion	24	19	18.08	1.05	5	2.8	1.79	4	2.89	1.38	3	1.17	2.57	0.815	1	0.184	1	0.516	1	0.108	1
GO:0061077	chaperone-mediated protein folding	5	3	3.77	0.8	1	0.44	2.26	0	0.46	< 0.01	0	0.18	< 0.01	0.603	0.855	0.38	1	1	1	1	1
GO:0061136	regulation of proteasomal protein catabolic process	4	3	3.01	1	1	0.44	2.26	1	0.46	2.19	1	0.18	5.42	1	1	0.38	1	0.39	1	0.174	1
GO:0061157	mRNA destabilization	19	13	14.31	0.91	1	1.92	0.52	1	1.98	0.51	1	0.8	1.25	0.437	0.753	0.706	1	0.706	1	0.563	1
GO:0061640	cytoskeleton-dependent cytokinesis	9	5	6.78	0.74	0	0.74	< 0.01	1	0.76	1.32	0	0.31	< 0.01	0.237	0.532	1	1	0.562	1	1	1
GO:0061709	reticulophagy	4	4	3.01	1.33	1	0.59	1.7	1	0.61	1.64	0	0.25	< 0.01	0.578	0.847	0.472	1	0.483	1	1	1
GO:0061982	meiosis I cell cycle process	15	12	11.3	1.06	2	1.77	1.13	2	1.82	1.1	2	0.74	2.71	1	1	0.694	1	0.703	1	0.166	1
GO:0065002	intracellular protein transmembrane transport	18	15	13.56	1.11	4	2.21	1.81	1	2.28	0.44	1	0.92	1.08	0.588	0.845	0.26	1	0.715	1	0.615	1
GO:0065003	protein-containing complex assembly	138	80	103.96	0.77	14	11.79	1.19	12	12.16	0.99	6	4.92	1.22	8.11e-06	0.000149	0.523	1	1	1	0.635	1
GO:0065004	protein-DNA complex assembly	22	10	16.57	0.6	2	1.47	1.36	2	1.52	1.32	1	0.62	1.62	0.0025	0.0185	0.649	1	0.655	1	0.471	1
GO:0065008	regulation of biological quality	57	43	42.94	1	7	6.34	1.1	5	6.54	0.76	3	2.65	1.13	1	1	0.828	1	0.67	1	0.746	1
GO:0065009	regulation of molecular function	39	36	29.38	1.23	3	5.31	0.57	5	5.47	0.91	3	2.22	1.35	0.0138	0.0662	0.351	1	1	1	0.484	1
GO:0070085	glycosylation	53	42	39.92	1.05	5	6.19	0.81	7	6.39	1.1	4	2.59	1.55	0.631	0.887	0.826	1	0.828	1	0.326	1
GO:0070509	calcium ion import	3	3	2.26	1.33	1	0.44	2.26	1	0.46	2.19	1	0.18	5.42	1	1	0.38	1	0.39	1	0.174	1
GO:0070585	protein localization to mitochondrion	29	15	21.85	0.69	2	2.21	0.9	3	2.28	1.32	1	0.92	1.08	0.00766	0.0432	1	1	0.489	1	0.615	1
GO:0070588	calcium ion transmembrane transport	7	7	5.27	1.33	2	1.03	1.94	1	1.06	0.94	1	0.43	2.32	0.205	0.51	0.276	1	1	1	0.359	1
GO:0070727	cellular macromolecule localization	234	166	176.27	0.94	28	24.47	1.14	26	25.24	1.03	11	10.22	1.08	0.122	0.344	0.435	1	0.826	1	0.742	1
GO:0070925	organelle assembly	64	42	48.21	0.87	5	6.19	0.81	8	6.39	1.25	3	2.59	1.16	0.0798	0.249	0.826	1	0.515	1	0.742	1
GO:0070972	protein localization to endoplasmic reticulum	27	14	20.34	0.69	5	2.06	2.42	3	2.13	1.41	0	0.86	< 0.01	0.0114	0.0575	0.0435	1	0.459	1	1	1
GO:0071108	protein K48-linked deubiquitination	2	2	1.51	1.33	0	0.29	< 0.01	1	0.3	3.29	0	0.12	< 0.01	1	1	1	1	0.281	1	1	1
GO:0071482	cellular response to light stimulus	1	1	0.75	1.33	1	0.15	6.78	1	0.15	6.58	1	0.06	16.25	1	1	0.147	1	0.152	1	0.0616	1
GO:0071554	cell wall organization or biogenesis	57	55	42.94	1.28	10	8.11	1.23	6	8.36	0.72	5	3.39	1.48	3.38e-05	0.000549	0.445	1	0.453	1	0.387	1
GO:0071555	cell wall organization	31	31	23.35	1.33	4	4.57	0.88	4	4.71	0.85	3	1.91	1.57	0.000222	0.00261	1	1	1	1	0.436	1
GO:0071692	protein localization to extracellular region	6	3	4.52	0.66	1	0.44	2.26	1	0.46	2.19	1	0.18	5.42	0.164	0.423	0.38	1	0.39	1	0.174	1
GO:0071702	organic substance transport	310	236	233.52	1.01	36	34.79	1.03	34	35.88	0.95	17	14.53	1.17	0.787	1	0.778	1	0.781	1	0.486	1
GO:0071704	organic substance metabolic process	1641	1110	1236.17	0.9	143	163.64	0.87	175	168.75	1.04	72	68.33	1.05	9.77e-17	5.24e-15	0.046	1	0.564	1	0.615	1
GO:0071705	nitrogen compound transport	253	191	190.58	1	31	28.16	1.1	28	29.04	0.96	14	11.76	1.19	1	1	0.532	1	0.918	1	0.444	1
GO:0071806	protein transmembrane transport	34	22	25.61	0.86	6	3.24	1.85	3	3.34	0.9	2	1.35	1.48	0.163	0.424	0.123	1	1	1	0.396	1
GO:0071826	protein-RNA complex organization	68	26	51.22	0.51	4	3.83	1.04	3	3.95	0.76	2	1.6	1.25	7.69e-11	2.71e-09	0.787	1	0.787	1	0.673	1
GO:0071840	cellular component organization or biogenesis	677	452	509.98	0.89	70	66.64	1.05	59	68.72	0.86	29	27.82	1.04	1.05e-07	2.5e-06	0.625	1	0.19	1	0.758	1
GO:0071852	fungal-type cell wall organization or biogenesis	36	35	27.12	1.29	8	5.16	1.55	5	5.32	0.94	4	2.15	1.86	0.000721	0.0069	0.226	1	1	1	0.166	1
GO:0071897	DNA biosynthetic process	8	6	6.03	1	2	0.88	2.26	1	0.91	1.1	1	0.37	2.71	1	1	0.217	1	1	1	0.317	1
GO:0071900	regulation of protein serine/threonine kinase activity	10	9	7.53	1.19	1	1.33	0.75	2	1.37	1.46	1	0.55	1.81	0.468	0.778	1	1	0.634	1	0.436	1
GO:0072329	monocarboxylic acid catabolic process	16	15	12.05	1.24	3	2.21	1.36	1	2.28	0.44	1	0.92	1.08	0.141	0.383	0.476	1	0.715	1	0.615	1
GO:0072330	monocarboxylic acid biosynthetic process	18	15	13.56	1.11	5	2.21	2.26	4	2.28	1.75	3	0.92	3.25	0.588	0.846	0.0576	1	0.267	1	0.0605	1
GO:0072521	purine-containing compound metabolic process	100	76	75.33	1.01	8	11.2	0.71	11	11.55	0.95	5	4.68	1.07	1	1	0.413	1	1	1	0.809	1
GO:0072522	purine-containing compound biosynthetic process	62	48	46.7	1.03	5	7.08	0.71	7	7.3	0.96	3	2.95	1.02	0.769	1	0.539	1	1	1	1	1
GO:0072523	purine-containing compound catabolic process	19	11	14.31	0.77	1	1.62	0.62	2	1.67	1.2	1	0.68	1.48	0.105	0.304	1	1	0.678	1	0.503	1
GO:0072524	pyridine-containing compound metabolic process	47	35	35.41	0.99	4	5.16	0.78	8	5.32	1.5	4	2.15	1.86	0.866	1	0.81	1	0.233	1	0.166	1
GO:0072583	clathrin-dependent endocytosis	5	5	3.77	1.33	2	0.74	2.71	1	0.76	1.32	1	0.31	3.25	0.342	0.66	0.16	1	0.562	1	0.272	1
GO:0072599	establishment of protein localization to endoplasmic reticulum	18	7	13.56	0.52	3	1.03	2.91	1	1.06	0.94	0	0.43	< 0.01	0.00108	0.0093	0.0705	1	1	1	1	1
GO:0072655	establishment of protein localization to mitochondrion	29	15	21.85	0.69	2	2.21	0.9	3	2.28	1.32	1	0.92	1.08	0.00766	0.043	1	1	0.489	1	0.615	1
GO:0072657	protein localization to membrane	49	33	36.91	0.89	5	4.87	1.03	3	5.02	0.6	1	2.03	0.49	0.187	0.474	1	1	0.466	1	0.72	1
GO:0072659	protein localization to plasma membrane	5	3	3.77	0.8	0	0.44	< 0.01	1	0.46	2.19	0	0.18	< 0.01	0.603	0.862	1	1	0.39	1	1	1
GO:0090068	positive regulation of cell cycle process	10	4	7.53	0.53	2	0.59	3.39	1	0.61	1.64	1	0.25	4.06	0.0184	0.0819	0.106	1	0.483	1	0.224	1
GO:0090150	establishment of protein localization to membrane	40	26	30.13	0.86	4	3.83	1.04	2	3.95	0.51	0	1.6	< 0.01	0.141	0.384	0.787	1	0.413	1	0.404	1
GO:0090174	organelle membrane fusion	22	17	16.57	1.03	4	2.51	1.6	3	2.58	1.16	2	1.05	1.91	1	1	0.3	1	0.735	1	0.282	1
GO:0090407	organophosphate biosynthetic process	135	88	101.7	0.87	11	12.97	0.85	19	13.38	1.42	8	5.42	1.48	0.00833	0.0461	0.65	1	0.0987	1	0.257	1
GO:0097035	regulation of membrane lipid distribution	10	8	7.53	1.06	2	1.18	1.7	0	1.22	< 0.01	0	0.49	< 0.01	1	1	0.335	1	0.616	1	1	1
GO:0097435	supramolecular fiber organization	31	18	23.35	0.77	5	2.65	1.88	3	2.74	1.1	1	1.11	0.9	0.0349	0.136	0.17	1	0.747	1	1	1
GO:0097502	mannosylation	15	15	11.3	1.33	1	2.21	0.45	2	2.28	0.88	1	0.92	1.08	0.03	0.118	0.713	1	1	1	0.615	1
GO:0097553	calcium ion transmembrane import into cytosol	4	4	3.01	1.33	1	0.59	1.7	1	0.61	1.64	1	0.25	4.06	0.578	0.842	0.472	1	0.483	1	0.224	1
GO:0097720	calcineurin-mediated signaling	3	3	2.26	1.33	1	0.44	2.26	1	0.46	2.19	1	0.18	5.42	1	1	0.38	1	0.39	1	0.174	1
GO:0098655	monoatomic cation transmembrane transport	32	27	24.11	1.12	4	3.98	1	4	4.1	0.97	2	1.66	1.2	0.305	0.615	1	1	1	1	0.681	1
GO:0098657	import into cell	54	52	40.68	1.28	11	7.67	1.43	11	7.91	1.39	8	3.2	2.5	5.14e-05	0.000814	0.234	1	0.242	1	0.0131	1
GO:0098660	inorganic ion transmembrane transport	42	34	31.64	1.07	5	5.01	1	5	5.17	0.97	3	2.09	1.43	0.475	0.783	1	1	1	1	0.464	1
GO:0098662	inorganic cation transmembrane transport	35	30	26.37	1.14	5	4.42	1.13	5	4.56	1.1	3	1.85	1.62	0.173	0.444	0.795	1	0.798	1	0.428	1
GO:0098739	import across plasma membrane	7	7	5.27	1.33	1	1.03	0.97	1	1.06	0.94	1	0.43	2.32	0.205	0.504	1	1	1	1	0.359	1
GO:0098771	inorganic ion homeostasis	37	35	27.87	1.26	6	5.16	1.16	8	5.32	1.5	4	2.15	1.86	0.00363	0.0256	0.634	1	0.233	1	0.166	1
GO:0098781	ncRNA transcription	9	1	6.78	0.15	0	0.15	< 0.01	1	0.15	6.58	0	0.06	< 0.01	9.52e-05	0.0013	1	1	0.152	1	1	1
GO:0110154	RNA decapping	8	7	6.03	1.16	1	1.03	0.97	1	1.06	0.94	1	0.43	2.32	0.688	0.945	1	1	1	1	0.359	1
GO:0140013	meiotic nuclear division	16	11	12.05	0.91	1	1.62	0.62	1	1.67	0.6	1	0.68	1.48	0.563	0.885	1	1	1	1	0.503	1
GO:0140014	mitotic nuclear division	16	5	12.05	0.41	1	0.74	1.36	0	0.76	< 0.01	0	0.31	< 0.01	0.000246	0.00281	0.55	1	1	1	1	1
GO:0140352	export from cell	23	11	17.33	0.63	3	1.62	1.85	2	1.67	1.2	2	0.68	2.95	0.00553	0.0338	0.213	1	0.678	1	0.144	1
GO:0140527	reciprocal homologous recombination	12	10	9.04	1.11	1	1.47	0.68	1	1.52	0.66	1	0.62	1.62	0.742	0.99	1	1	1	1	0.471	1
GO:0140694	non-membrane-bounded organelle assembly	45	24	33.9	0.71	3	3.54	0.85	4	3.65	1.1	2	1.48	1.35	0.0014	0.0113	1	1	0.777	1	0.657	1
GO:0141124	intracellular signaling cassette	18	16	13.56	1.18	3	2.36	1.27	3	2.43	1.23	1	0.98	1.02	0.273	0.558	0.72	1	0.724	1	1	1
GO:0170033	L-amino acid metabolic process	69	61	51.98	1.17	10	8.99	1.11	8	9.27	0.86	3	3.75	0.8	0.0108	0.0549	0.716	1	0.857	1	1	1
GO:0170039	proteinogenic amino acid metabolic process	69	61	51.98	1.17	10	8.99	1.11	8	9.27	0.86	3	3.75	0.8	0.0108	0.0551	0.716	1	0.857	1	1	1
GO:1901135	carbohydrate derivative metabolic process	192	131	144.63	0.91	16	19.31	0.83	17	19.92	0.85	9	8.06	1.12	0.0266	0.107	0.455	1	0.538	1	0.711	1
GO:1901136	carbohydrate derivative catabolic process	23	12	17.33	0.69	2	1.77	1.13	2	1.82	1.1	1	0.74	1.35	0.0147	0.0705	0.694	1	0.703	1	0.534	1
GO:1901137	carbohydrate derivative biosynthetic process	144	95	108.48	0.88	12	14.01	0.86	14	14.44	0.97	7	5.85	1.2	0.0107	0.0553	0.661	1	1	1	0.522	1
GO:1901264	carbohydrate derivative transport	9	6	6.78	0.88	1	0.88	1.13	1	0.91	1.1	1	0.37	2.71	0.698	0.946	1	1	1	1	0.317	1
GO:1901292	nucleoside phosphate catabolic process	23	14	17.33	0.81	2	2.06	0.97	2	2.13	0.94	1	0.86	1.16	0.142	0.382	1	1	1	1	0.59	1
GO:1901362	organic cyclic compound biosynthetic process	215	124	161.96	0.77	15	18.28	0.82	20	18.85	1.06	9	7.63	1.18	1.01e-08	2.61e-07	0.444	1	0.799	1	0.569	1
GO:1901564	organonitrogen compound metabolic process	937	695	705.84	0.98	83	102.46	0.81	114	105.66	1.08	41	42.78	0.96	0.387	0.699	0.0234	1	0.33	1	0.864	1
GO:1901565	organonitrogen compound catabolic process	202	138	152.17	0.91	19	20.34	0.93	24	20.98	1.14	9	8.49	1.06	0.0246	0.103	0.808	1	0.47	1	0.856	1
GO:1901566	organonitrogen compound biosynthetic process	434	309	326.93	0.95	41	45.55	0.9	55	46.98	1.17	22	19.02	1.16	0.043	0.161	0.506	1	0.189	1	0.461	1
GO:1901575	organic substance catabolic process	311	225	234.28	0.96	32	33.17	0.96	37	34.21	1.08	14	13.85	1.01	0.224	0.513	0.923	1	0.569	1	0.887	1
GO:1901576	organic substance biosynthetic process	945	566	711.87	0.8	75	83.44	0.9	86	86.05	1	35	34.84	1	1.73e-30	1.78e-28	0.311	1	1	1	1	1
GO:1901615	organic hydroxy compound metabolic process	73	53	54.99	0.96	6	7.81	0.77	13	8.06	1.61	5	3.26	1.53	0.586	0.844	0.564	1	0.0796	1	0.378	1
GO:1901617	organic hydroxy compound biosynthetic process	44	30	33.15	0.91	3	4.42	0.68	9	4.56	1.97	3	1.85	1.62	0.292	0.593	0.61	1	0.0366	1	0.428	1
GO:1901657	glycosyl compound metabolic process	10	8	7.53	1.06	2	1.18	1.7	2	1.22	1.64	0	0.49	< 0.01	1	1	0.335	1	0.349	1	1	1
GO:1901800	positive regulation of proteasomal protein catabolic process	3	2	2.26	0.88	1	0.29	3.39	1	0.3	3.29	1	0.12	8.12	0.573	0.896	0.273	1	0.281	1	0.119	1
GO:1901987	regulation of cell cycle phase transition	43	31	32.39	0.96	5	4.57	1.09	5	4.71	1.06	3	1.91	1.57	0.597	0.855	0.799	1	0.804	1	0.436	1
GO:1901988	negative regulation of cell cycle phase transition	28	23	21.09	1.09	2	3.39	0.59	4	3.5	1.14	2	1.42	1.41	0.513	0.819	0.563	1	0.77	1	0.65	1
GO:1901990	regulation of mitotic cell cycle phase transition	28	18	21.09	0.85	4	2.65	1.51	2	2.74	0.73	2	1.11	1.81	0.188	0.475	0.325	1	1	1	0.305	1
GO:1901991	negative regulation of mitotic cell cycle phase transition	15	11	11.3	0.97	1	1.62	0.62	1	1.67	0.6	1	0.68	1.48	0.772	1	1	1	1	1	0.503	1
GO:1902099	regulation of metaphase/anaphase transition of cell cycle	13	6	9.79	0.61	1	0.88	1.13	0	0.91	< 0.01	0	0.37	< 0.01	0.0225	0.0967	1	1	0.6	1	1	1
GO:1902369	negative regulation of RNA catabolic process	1	1	0.75	1.33	0	0.15	< 0.01	1	0.15	6.58	0	0.06	< 0.01	1	1	1	1	0.152	1	1	1
GO:1902475	L-alpha-amino acid transmembrane transport	6	6	4.52	1.33	0	0.88	< 0.01	1	0.91	1.1	0	0.37	< 0.01	0.347	0.652	0.601	1	1	1	1	1
GO:1902531	regulation of intracellular signal transduction	16	15	12.05	1.24	1	2.21	0.45	2	2.28	0.88	1	0.92	1.08	0.141	0.384	0.713	1	1	1	0.615	1
GO:1902749	regulation of cell cycle G2/M phase transition	12	10	9.04	1.11	3	1.47	2.03	2	1.52	1.32	2	0.62	3.25	0.742	0.992	0.173	1	0.655	1	0.123	1
GO:1902750	negative regulation of cell cycle G2/M phase transition	7	6	5.27	1.14	1	0.88	1.13	1	0.91	1.1	1	0.37	2.71	1	1	1	1	1	1	0.317	1
GO:1903008	organelle disassembly	26	25	19.59	1.28	5	3.69	1.36	6	3.8	1.58	1	1.54	0.65	0.0105	0.0548	0.402	1	0.257	1	1	1
GO:1903046	meiotic cell cycle process	24	16	18.08	0.88	2	2.36	0.85	2	2.43	0.82	2	0.98	2.03	0.343	0.655	1	1	1	1	0.258	1
GO:1903050	regulation of proteolysis involved in protein catabolic process	4	3	3.01	1	1	0.44	2.26	1	0.46	2.19	1	0.18	5.42	1	1	0.38	1	0.39	1	0.174	1
GO:1903052	positive regulation of proteolysis involved in protein catabolic process	3	2	2.26	0.88	1	0.29	3.39	1	0.3	3.29	1	0.12	8.12	0.573	0.894	0.273	1	0.281	1	0.119	1
GO:1903311	regulation of mRNA metabolic process	25	16	18.83	0.85	2	2.36	0.85	2	2.43	0.82	1	0.98	1.02	0.242	0.538	1	1	1	1	1	1
GO:1903313	positive regulation of mRNA metabolic process	19	13	14.31	0.91	1	1.92	0.52	1	1.98	0.51	1	0.8	1.25	0.437	0.754	0.706	1	0.706	1	0.563	1
GO:1903509	liposaccharide metabolic process	25	8	18.83	0.42	1	1.18	0.85	1	1.22	0.82	1	0.49	2.03	5.77e-06	0.000113	1	1	1	1	0.399	1
GO:1903530	regulation of secretion by cell	1	1	0.75	1.33	0	0.15	< 0.01	1	0.15	6.58	0	0.06	< 0.01	1	1	1	1	0.152	1	1	1
GO:1990542	mitochondrial transmembrane transport	35	23	26.37	0.87	3	3.39	0.88	5	3.5	1.43	1	1.42	0.71	0.236	0.536	1	1	0.38	1	1	1
GO:1990778	protein localization to cell periphery	5	3	3.77	0.8	0	0.44	< 0.01	1	0.46	2.19	0	0.18	< 0.01	0.603	0.859	1	1	0.39	1	1	1
GO:2000058	regulation of ubiquitin-dependent protein catabolic process	3	2	2.26	0.88	1	0.29	3.39	1	0.3	3.29	1	0.12	8.12	0.573	0.867	0.273	1	0.281	1	0.119	1
GO:2000060	positive regulation of ubiquitin-dependent protein catabolic process	3	2	2.26	0.88	1	0.29	3.39	1	0.3	3.29	1	0.12	8.12	0.573	0.869	0.273	1	0.281	1	0.119	1
UNCLASSIFIED_PROCESS	Unclassified	3196	2480	2407.55	1.03	401	365.62	1.1	390	377.03	1.03	154	152.66	1.01	1.71e-05	0.000297	0.00333	1	0.301	1	0.902	1

## Sheet: Molecular Function
GO_ID	GO_description	num_PANTHER_yeast	num_obs_tested	num_exp_tested	fold_enrich_tested	num_obs_limS	num_exp_limS	fold_enrich_limS	num_obs_limN	num_exp_limN	fold_enrich_limN	num_obs_both	num_exp_both	fold_enrich_both	p_raw_tested	p_FDR_tested	p_raw_limS	p_FDR_limS	p_raw_limN	p_FDR_limN	p_raw_both	p_FDR_both
GO:0000049	tRNA binding	11	7	8.29	0.84	3	1.03	2.91	4	1.06	3.76	2	0.43	4.64	0.481	0.902	0.0705	1	0.0126	0.841	0.0645	1
GO:0000149	SNARE binding	27	18	20.34	0.88	5	2.65	1.88	2	2.74	0.73	2	1.11	1.81	0.369	0.791	0.17	1	1	1	0.305	1
GO:0000166	nucleotide binding	97	72	73.07	0.99	5	10.61	0.47	12	10.95	1.1	4	4.43	0.9	0.812	1	0.0644	1	0.74	1	1	1
GO:0000175	3'-5'-RNA exonuclease activity	9	7	6.78	1.03	2	1.03	1.94	3	1.06	2.82	2	0.43	4.64	1	1	0.276	1	0.0761	1	0.0645	1
GO:0000287	magnesium ion binding	5	4	3.77	1.06	1	0.59	1.7	0	0.61	< 0.01	0	0.25	< 0.01	1	1	0.472	1	1	1	1	1
GO:0000339	RNA cap binding	5	4	3.77	1.06	0	0.59	< 0.01	1	0.61	1.64	0	0.25	< 0.01	1	1	1	1	0.483	1	1	1
GO:0000976	transcription cis-regulatory region binding	86	73	64.78	1.13	13	10.76	1.21	9	11.1	0.81	4	4.49	0.89	0.043	0.256	0.41	1	0.622	1	1	1
GO:0000977	RNA polymerase II transcription regulatory region sequence-specific DNA binding	64	59	48.21	1.22	10	8.7	1.15	8	8.97	0.89	3	3.63	0.83	0.000716	0.01	0.581	1	0.856	1	1	1
GO:0000978	RNA polymerase II cis-regulatory region sequence-specific DNA binding	61	56	45.95	1.22	9	8.26	1.09	8	8.51	0.94	3	3.45	0.87	0.0015	0.0188	0.707	1	1	1	1	1
GO:0000981	DNA-binding transcription factor activity, RNA polymerase II-specific	72	67	54.24	1.24	14	9.88	1.42	9	10.19	0.88	4	4.12	0.97	0.000155	0.00433	0.163	1	0.864	1	1	1
GO:0000987	cis-regulatory region sequence-specific DNA binding	66	59	49.72	1.19	9	8.7	1.03	8	8.97	0.89	3	3.63	0.83	0.00598	0.0548	0.854	1	0.856	1	1	1
GO:0001067	transcription regulatory region nucleic acid binding	86	73	64.78	1.13	13	10.76	1.21	9	11.1	0.81	4	4.49	0.89	0.043	0.253	0.41	1	0.622	1	1	1
GO:0001228	DNA-binding transcription activator activity, RNA polymerase II-specific	8	7	6.03	1.16	4	1.03	3.88	1	1.06	0.94	1	0.43	2.32	0.688	1	0.0113	1	1	1	0.359	1
GO:0001664	G protein-coupled receptor binding	2	2	1.51	1.33	0	0.29	< 0.01	1	0.3	3.29	0	0.12	< 0.01	1	1	1	1	0.281	1	1	1
GO:0001727	lipid kinase activity	9	5	6.78	0.74	0	0.74	< 0.01	1	0.76	1.32	0	0.31	< 0.01	0.237	0.665	1	1	0.562	1	1	1
GO:0003674	molecular_function	2733	2068	2058.77	1	270	304.88	0.89	318	314.39	1.01	125	127.3	0.98	0.59	0.962	0.00379	0.883	0.772	1	0.805	1
GO:0003676	nucleic acid binding	498	305	375.14	0.81	41	44.96	0.91	44	46.37	0.95	22	18.77	1.17	3.3e-13	7.86e-11	0.559	1	0.742	1	0.39	1
GO:0003678	DNA helicase activity	15	7	11.3	0.62	2	1.03	1.94	0	1.06	< 0.01	0	0.43	< 0.01	0.0158	0.122	0.276	1	0.604	1	1	1
GO:0003684	damaged DNA binding	10	7	7.53	0.93	1	1.03	0.97	1	1.06	0.94	1	0.43	2.32	0.716	1	1	1	1	1	0.359	1
GO:0003690	double-stranded DNA binding	118	92	88.89	1.03	14	13.56	1.03	10	13.99	0.71	5	5.66	0.88	0.59	0.968	0.882	1	0.304	1	1	1
GO:0003700	DNA-binding transcription factor activity	84	77	63.28	1.22	16	11.35	1.41	11	11.71	0.94	5	4.74	1.05	0.000178	0.00471	0.143	1	1	1	0.811	1
GO:0003723	RNA binding	297	163	223.73	0.73	21	24.03	0.87	27	24.78	1.09	13	10.03	1.3	3.17e-15	1.51e-12	0.574	1	0.58	1	0.318	1
GO:0003729	mRNA binding	92	62	69.3	0.89	7	9.14	0.77	9	9.43	0.95	5	3.82	1.31	0.0872	0.381	0.588	1	1	1	0.431	1
GO:0003735	structural constituent of ribosome	143	116	107.72	1.08	14	17.1	0.82	25	17.64	1.42	7	7.14	0.98	0.116	0.449	0.507	1	0.0654	1	1	1
GO:0003743	translation initiation factor activity	19	7	14.31	0.49	1	1.03	0.97	3	1.06	2.82	1	0.43	2.32	0.000415	0.00637	1	1	0.0761	1	0.359	1
GO:0003746	translation elongation factor activity	7	4	5.27	0.76	1	0.59	1.7	0	0.61	< 0.01	0	0.25	< 0.01	0.374	0.795	0.472	1	1	1	1	1
GO:0003774	cytoskeletal motor activity	12	10	9.04	1.11	2	1.47	1.36	0	1.52	< 0.01	0	0.62	< 0.01	0.742	1	0.649	1	0.377	1	1	1
GO:0003777	microtubule motor activity	6	6	4.52	1.33	2	0.88	2.26	0	0.91	< 0.01	0	0.37	< 0.01	0.347	0.757	0.217	1	0.6	1	1	1
GO:0003779	actin binding	27	16	20.34	0.79	3	2.36	1.27	1	2.43	0.41	0	0.98	< 0.01	0.0704	0.335	0.72	1	0.493	1	0.62	1
GO:0003824	catalytic activity	1410	1095	1062.15	1.03	148	161.43	0.92	173	166.47	1.04	65	67.4	0.96	0.0219	0.153	0.204	1	0.531	1	0.773	1
GO:0003887	DNA-directed DNA polymerase activity	7	5	5.27	0.95	2	0.74	2.71	1	0.76	1.32	1	0.31	3.25	0.684	1	0.16	1	0.562	1	0.272	1
GO:0003924	GTPase activity	59	37	44.44	0.83	5	5.45	0.92	12	5.62	2.13	4	2.28	1.76	0.0324	0.2	1	1	0.00878	1	0.285	1
GO:0004112	cyclic-nucleotide phosphodiesterase activity	3	3	2.26	1.33	2	0.44	4.52	0	0.46	< 0.01	0	0.18	< 0.01	1	1	0.0587	1	1	1	1	1
GO:0004175	endopeptidase activity	22	16	16.57	0.97	1	2.36	0.42	5	2.43	2.06	1	0.98	1.02	0.805	1	0.494	1	0.0825	1	1	1
GO:0004177	aminopeptidase activity	7	7	5.27	1.33	2	1.03	1.94	3	1.06	2.82	1	0.43	2.32	0.205	0.659	0.276	1	0.0761	1	0.359	1
GO:0004197	cysteine-type endopeptidase activity	5	2	3.77	0.53	1	0.29	3.39	1	0.3	3.29	1	0.12	8.12	0.1	0.41	0.273	1	0.281	1	0.119	1
GO:0004222	metalloendopeptidase activity	6	6	4.52	1.33	0	0.88	< 0.01	2	0.91	2.19	0	0.37	< 0.01	0.347	0.771	0.601	1	0.228	1	1	1
GO:0004252	serine-type endopeptidase activity	6	5	4.52	1.11	0	0.74	< 0.01	2	0.76	2.63	0	0.31	< 0.01	1	1	1	1	0.168	1	1	1
GO:0004364	glutathione transferase activity	4	4	3.01	1.33	1	0.59	1.7	1	0.61	1.64	0	0.25	< 0.01	0.578	0.979	0.472	1	0.483	1	1	1
GO:0004386	helicase activity	31	11	23.35	0.47	2	1.62	1.23	0	1.67	< 0.01	0	0.68	< 0.01	2.94e-06	0.000117	0.671	1	0.39	1	1	1
GO:0004396	hexokinase activity	5	5	3.77	1.33	1	0.74	1.36	1	0.76	1.32	1	0.31	3.25	0.342	0.787	0.55	1	0.562	1	0.272	1
GO:0004402	histone acetyltransferase activity	7	6	5.27	1.14	0	0.88	< 0.01	1	0.91	1.1	0	0.37	< 0.01	1	1	0.601	1	1	1	1	1
GO:0004407	histone deacetylase activity	10	10	7.53	1.33	2	1.47	1.36	3	1.52	1.97	1	0.62	1.62	0.133	0.498	0.649	1	0.185	1	0.471	1
GO:0004467	long-chain fatty acid-CoA ligase activity	5	5	3.77	1.33	1	0.74	1.36	0	0.76	< 0.01	0	0.31	< 0.01	0.342	0.791	0.55	1	1	1	1	1
GO:0004518	nuclease activity	49	33	36.91	0.89	5	4.87	1.03	6	5.02	1.2	3	2.03	1.48	0.187	0.61	1	1	0.625	1	0.454	1
GO:0004520	DNA endonuclease activity	12	11	9.04	1.22	1	1.62	0.62	1	1.67	0.6	1	0.68	1.48	0.315	0.765	1	1	1	1	0.503	1
GO:0004521	RNA endonuclease activity	14	4	10.55	0.38	1	0.59	1.7	1	0.61	1.64	0	0.25	< 0.01	0.000299	0.00527	0.472	1	0.483	1	1	1
GO:0004527	exonuclease activity	22	17	16.57	1.03	3	2.51	1.2	4	2.58	1.55	2	1.05	1.91	1	1	0.729	1	0.312	1	0.282	1
GO:0004529	DNA exonuclease activity	5	4	3.77	1.06	0	0.59	< 0.01	1	0.61	1.64	0	0.25	< 0.01	1	1	1	1	0.483	1	1	1
GO:0004536	DNA nuclease activity	17	15	12.81	1.17	1	2.21	0.45	2	2.28	0.88	1	0.92	1.08	0.272	0.718	0.713	1	1	1	0.615	1
GO:0004540	RNA nuclease activity	25	12	18.83	0.64	3	1.77	1.7	4	1.82	2.19	2	0.74	2.71	0.00374	0.0396	0.402	1	0.0957	1	0.166	1
GO:0004553	hydrolase activity, hydrolyzing O-glycosyl compounds	32	29	24.11	1.2	3	4.28	0.7	8	4.41	1.81	1	1.79	0.56	0.0611	0.303	0.791	1	0.0702	1	1	1
GO:0004620	phospholipase activity	12	12	9.04	1.33	4	1.77	2.26	3	1.82	1.64	2	0.74	2.71	0.0464	0.266	0.0873	1	0.409	1	0.166	1
GO:0004622	lysophospholipase activity	1	1	0.75	1.33	1	0.15	6.78	0	0.15	< 0.01	0	0.06	< 0.01	1	1	0.147	1	1	1	1	1
GO:0004623	phospholipase A2 activity	6	6	4.52	1.33	2	0.88	2.26	2	0.91	2.19	1	0.37	2.71	0.347	0.775	0.217	1	0.228	1	0.317	1
GO:0004659	prenyltransferase activity	13	5	9.79	0.51	0	0.74	< 0.01	1	0.76	1.32	0	0.31	< 0.01	0.00513	0.0488	1	1	0.562	1	1	1
GO:0004672	protein kinase activity	113	98	85.12	1.15	10	14.45	0.69	15	14.9	1.01	4	6.03	0.66	0.00393	0.0407	0.248	1	1	1	0.524	1
GO:0004674	protein serine/threonine kinase activity	98	85	73.82	1.15	8	12.53	0.64	13	12.92	1.01	4	5.23	0.76	0.00648	0.0582	0.215	1	1	1	0.819	1
GO:0004721	phosphoprotein phosphatase activity	31	26	23.35	1.11	3	3.83	0.78	6	3.95	1.52	2	1.6	1.25	0.402	0.829	1	1	0.27	1	0.673	1
GO:0004722	protein serine/threonine phosphatase activity	16	13	12.05	1.08	2	1.92	1.04	4	1.98	2.02	2	0.8	2.5	0.775	1	1	1	0.122	1	0.189	1
GO:0004842	ubiquitin-protein transferase activity	48	38	36.16	1.05	7	5.6	1.25	4	5.78	0.69	1	2.34	0.43	0.617	0.975	0.491	1	0.648	1	0.729	1
GO:0004857	enzyme inhibitor activity	9	7	6.78	1.03	2	1.03	1.94	2	1.06	1.88	2	0.43	4.64	1	1	0.276	1	0.289	1	0.0645	1
GO:0004864	protein phosphatase inhibitor activity	4	3	3.01	1	2	0.44	4.52	2	0.46	4.39	2	0.18	10.83	1	1	0.0587	1	0.0622	1	0.0109	1
GO:0005048	signal sequence binding	19	8	14.31	0.56	2	1.18	1.7	0	1.22	< 0.01	0	0.49	< 0.01	0.00201	0.0233	0.335	1	0.616	1	1	1
GO:0005085	guanyl-nucleotide exchange factor activity	16	10	12.05	0.83	4	1.47	2.71	2	1.52	1.32	1	0.62	1.62	0.248	0.673	0.0471	1	0.655	1	0.471	1
GO:0005102	signaling receptor binding	4	4	3.01	1.33	0	0.59	< 0.01	2	0.61	3.29	0	0.25	< 0.01	0.578	0.983	1	1	0.112	1	1	1
GO:0005178	integrin binding	1	1	0.75	1.33	0	0.15	< 0.01	1	0.15	6.58	0	0.06	< 0.01	1	1	1	1	0.152	1	1	1
GO:0005198	structural molecule activity	176	137	132.58	1.03	19	20.2	0.94	28	20.83	1.34	9	8.43	1.07	0.478	0.903	0.903	1	0.0903	1	0.856	1
GO:0005200	structural constituent of cytoskeleton	6	1	4.52	0.22	1	0.15	6.78	1	0.15	6.58	1	0.06	16.25	0.00434	0.0439	0.147	1	0.152	1	0.0616	1
GO:0005215	transporter activity	294	249	221.47	1.12	30	36.71	0.82	37	37.85	0.98	17	15.33	1.11	7.35e-05	0.00219	0.233	1	0.928	1	0.589	1
GO:0005216	monoatomic ion channel activity	24	20	18.08	1.11	2	2.95	0.68	5	3.04	1.64	2	1.23	1.62	0.48	0.902	0.757	1	0.213	1	0.351	1
GO:0005227	calcium-activated cation channel activity	4	4	3.01	1.33	0	0.59	< 0.01	1	0.61	1.64	0	0.25	< 0.01	0.578	1	1	1	0.483	1	1	1
GO:0005244	voltage-gated monoatomic ion channel activity	5	5	3.77	1.33	0	0.74	< 0.01	1	0.76	1.32	0	0.31	< 0.01	0.342	0.811	1	1	0.562	1	1	1
GO:0005261	monoatomic cation channel activity	19	16	14.31	1.12	2	2.36	0.85	4	2.43	1.64	2	0.98	2.03	0.593	0.964	1	1	0.288	1	0.258	1
GO:0005262	calcium channel activity	2	2	1.51	1.33	1	0.29	3.39	1	0.3	3.29	1	0.12	8.12	1	1	0.273	1	0.281	1	0.119	1
GO:0005313	L-glutamate transmembrane transporter activity	5	5	3.77	1.33	1	0.74	1.36	1	0.76	1.32	0	0.31	< 0.01	0.342	0.769	0.55	1	0.562	1	1	1
GO:0005319	lipid transporter activity	27	26	20.34	1.28	4	3.83	1.04	7	3.95	1.77	3	1.6	1.87	0.00672	0.0592	0.787	1	0.101	1	0.213	1
GO:0005342	organic acid transmembrane transporter activity	49	47	36.91	1.27	6	6.93	0.87	6	7.15	0.84	3	2.89	1.04	0.000187	0.00446	0.838	1	0.838	1	0.765	1
GO:0005372	water transmembrane transporter activity	2	2	1.51	1.33	1	0.29	3.39	1	0.3	3.29	1	0.12	8.12	1	1	0.273	1	0.281	1	0.119	1
GO:0005484	SNAP receptor activity	17	11	12.81	0.86	4	1.62	2.47	2	1.67	1.2	2	0.68	2.95	0.395	0.818	0.0656	1	0.678	1	0.144	1
GO:0005488	binding	1029	697	775.15	0.9	90	102.76	0.88	106	105.96	1	45	42.9	1.05	1.45e-09	1.15e-07	0.147	1	1	1	0.732	1
GO:0005496	steroid binding	13	13	9.79	1.33	4	1.92	2.09	5	1.98	2.53	4	0.8	5	0.0475	0.266	0.112	1	0.0358	1	0.00645	1
GO:0005507	copper ion binding	6	6	4.52	1.33	1	0.88	1.13	1	0.91	1.1	1	0.37	2.71	0.347	0.754	1	1	1	1	0.317	1
GO:0005515	protein binding	273	188	205.65	0.91	23	27.72	0.83	34	28.58	1.19	11	11.57	0.95	0.0144	0.116	0.4	1	0.255	1	1	1
GO:0005516	calmodulin binding	5	4	3.77	1.06	1	0.59	1.7	1	0.61	1.64	1	0.25	4.06	1	1	0.472	1	0.483	1	0.224	1
GO:0005543	phospholipid binding	31	27	23.35	1.16	4	3.98	1	5	4.1	1.22	0	1.66	< 0.01	0.147	0.522	1	1	0.592	1	0.408	1
GO:0005546	phosphatidylinositol-4,5-bisphosphate binding	4	2	3.01	0.66	1	0.29	3.39	0	0.3	< 0.01	0	0.12	< 0.01	0.256	0.693	0.273	1	1	1	1	1
GO:0005548	phospholipid transporter activity	8	8	6.03	1.33	0	1.18	< 0.01	3	1.22	2.47	0	0.49	< 0.01	0.213	0.633	0.614	1	0.108	1	1	1
GO:0008017	microtubule binding	16	9	12.05	0.75	3	1.33	2.26	2	1.37	1.46	1	0.55	1.81	0.0852	0.376	0.135	1	0.634	1	0.436	1
GO:0008047	enzyme activator activity	49	36	36.91	0.98	6	5.31	1.13	4	5.47	0.73	3	2.22	1.35	0.741	1	0.643	1	0.643	1	0.484	1
GO:0008081	phosphoric diester hydrolase activity	10	10	7.53	1.33	3	1.47	2.03	3	1.52	1.97	1	0.62	1.62	0.133	0.49	0.173	1	0.185	1	0.471	1
GO:0008092	cytoskeletal protein binding	49	31	36.91	0.84	7	4.57	1.53	4	4.71	0.85	1	1.91	0.52	0.0653	0.321	0.206	1	1	1	1	1
GO:0008094	ATP-dependent activity, acting on DNA	33	20	24.86	0.8	3	2.95	1.02	2	3.04	0.66	1	1.23	0.81	0.0659	0.32	1	1	0.757	1	1	1
GO:0008135	translation factor activity, RNA binding	28	12	21.09	0.57	2	1.77	1.13	3	1.82	1.64	1	0.74	1.35	0.000238	0.00471	0.694	1	0.409	1	0.534	1
GO:0008168	methyltransferase activity	48	39	36.16	1.08	8	5.75	1.39	7	5.93	1.18	2	2.4	0.83	0.403	0.823	0.36	1	0.653	1	1	1
GO:0008170	N-methyltransferase activity	20	16	15.07	1.06	3	2.36	1.27	3	2.43	1.23	1	0.98	1.02	0.797	1	0.72	1	0.724	1	1	1
GO:0008173	RNA methyltransferase activity	21	14	15.82	0.88	3	2.06	1.45	2	2.13	0.94	0	0.86	< 0.01	0.445	0.858	0.448	1	1	1	1	1
GO:0008175	tRNA methyltransferase activity	9	7	6.78	1.03	2	1.03	1.94	1	1.06	0.94	0	0.43	< 0.01	1	1	0.276	1	1	1	1	1
GO:0008194	UDP-glycosyltransferase activity	12	8	9.04	0.88	2	1.18	1.7	1	1.22	0.82	1	0.49	2.03	0.505	0.932	0.335	1	1	1	0.399	1
GO:0008233	peptidase activity	63	53	47.46	1.12	3	7.81	0.38	10	8.06	1.24	2	3.26	0.61	0.108	0.426	0.0763	1	0.442	1	0.771	1
GO:0008234	cysteine-type peptidase activity	23	18	17.33	1.04	1	2.65	0.38	4	2.74	1.46	1	1.11	0.9	1	1	0.501	1	0.339	1	1	1
GO:0008235	metalloexopeptidase activity	7	7	5.27	1.33	2	1.03	1.94	2	1.06	1.88	1	0.43	2.32	0.205	0.646	0.276	1	0.289	1	0.359	1
GO:0008237	metallopeptidase activity	16	15	12.05	1.24	2	2.21	0.9	4	2.28	1.75	1	0.92	1.08	0.141	0.518	1	1	0.267	1	0.615	1
GO:0008238	exopeptidase activity	17	16	12.81	1.25	2	2.36	0.85	4	2.43	1.64	1	0.98	1.02	0.0901	0.386	1	1	0.288	1	1	1
GO:0008270	zinc ion binding	19	13	14.31	0.91	4	1.92	2.09	3	1.98	1.52	2	0.8	2.5	0.437	0.849	0.112	1	0.433	1	0.189	1
GO:0008276	protein methyltransferase activity	16	14	12.05	1.16	3	2.06	1.45	3	2.13	1.41	1	0.86	1.16	0.386	0.809	0.448	1	0.459	1	0.59	1
GO:0008289	lipid binding	52	48	39.17	1.23	8	7.08	1.13	10	7.3	1.37	4	2.95	1.35	0.0031	0.0344	0.682	1	0.309	1	0.537	1
GO:0008296	3'-5'-DNA exonuclease activity	2	1	1.51	0.66	0	0.15	< 0.01	1	0.15	6.58	0	0.06	< 0.01	0.433	0.854	1	1	0.152	1	1	1
GO:0008320	protein transmembrane transporter activity	11	3	8.29	0.36	2	0.44	4.52	0	0.46	< 0.01	0	0.18	< 0.01	0.00107	0.0137	0.0587	1	1	1	1	1
GO:0008324	monoatomic cation transmembrane transporter activity	95	74	71.56	1.03	9	10.91	0.82	11	11.25	0.98	5	4.56	1.1	0.632	0.993	0.622	1	1	1	0.805	1
GO:0008408	3'-5' exonuclease activity	12	9	9.04	1	2	1.33	1.51	4	1.37	2.92	2	0.55	3.61	1	1	0.629	1	0.0353	1	0.102	1
GO:0008483	transaminase activity	13	12	9.79	1.23	1	1.77	0.57	2	1.82	1.1	1	0.74	1.35	0.208	0.633	1	1	0.703	1	0.534	1
GO:0008509	monoatomic anion transmembrane transporter activity	6	3	4.52	0.66	0	0.44	< 0.01	1	0.46	2.19	0	0.18	< 0.01	0.164	0.55	1	1	0.39	1	1	1
GO:0008514	organic anion transmembrane transporter activity	54	51	40.68	1.25	7	7.52	0.93	7	7.75	0.9	4	3.14	1.27	0.000373	0.00592	1	1	1	1	0.554	1
GO:0008574	plus-end-directed microtubule motor activity	4	4	3.01	1.33	2	0.59	3.39	0	0.61	< 0.01	0	0.25	< 0.01	0.578	0.969	0.106	1	1	1	1	1
GO:0008757	S-adenosylmethionine-dependent methyltransferase activity	33	28	24.86	1.13	7	4.13	1.7	5	4.26	1.17	2	1.72	1.16	0.231	0.659	0.173	1	0.604	1	0.69	1
GO:0009055	electron transfer activity	9	3	6.78	0.44	1	0.44	2.26	1	0.46	2.19	1	0.18	5.42	0.00928	0.0789	0.38	1	0.39	1	0.174	1
GO:0015035	protein-disulfide reductase activity	7	3	5.27	0.57	0	0.44	< 0.01	1	0.46	2.19	0	0.18	< 0.01	0.0674	0.324	1	1	0.39	1	1	1
GO:0015075	monoatomic ion transmembrane transporter activity	102	78	76.84	1.02	9	11.5	0.78	12	11.86	1.01	5	4.8	1.04	0.908	1	0.52	1	1	1	0.813	1
GO:0015079	potassium ion transmembrane transporter activity	4	4	3.01	1.33	1	0.59	1.7	0	0.61	< 0.01	0	0.25	< 0.01	0.578	0.993	0.472	1	1	1	1	1
GO:0015085	calcium ion transmembrane transporter activity	6	6	4.52	1.33	3	0.88	3.39	2	0.91	2.19	2	0.37	5.42	0.347	0.761	0.0451	1	0.228	1	0.048	1
GO:0015101	organic cation transmembrane transporter activity	4	4	3.01	1.33	0	0.59	< 0.01	1	0.61	1.64	0	0.25	< 0.01	0.578	0.986	1	1	0.483	1	1	1
GO:0015103	inorganic anion transmembrane transporter activity	9	6	6.78	0.88	1	0.88	1.13	0	0.91	< 0.01	0	0.37	< 0.01	0.698	1	1	1	0.6	1	1	1
GO:0015171	amino acid transmembrane transporter activity	36	34	27.12	1.25	5	5.01	1	4	5.17	0.77	2	2.09	0.96	0.00559	0.0522	1	1	0.81	1	1	1
GO:0015172	acidic amino acid transmembrane transporter activity	5	5	3.77	1.33	1	0.74	1.36	1	0.76	1.32	0	0.31	< 0.01	0.342	0.803	0.55	1	0.562	1	1	1
GO:0015173	aromatic amino acid transmembrane transporter activity	4	4	3.01	1.33	1	0.59	1.7	0	0.61	< 0.01	0	0.25	< 0.01	0.578	1	0.472	1	1	1	1	1
GO:0015174	basic amino acid transmembrane transporter activity	6	6	4.52	1.33	1	0.88	1.13	0	0.91	< 0.01	0	0.37	< 0.01	0.347	0.768	1	1	0.6	1	1	1
GO:0015189	L-lysine transmembrane transporter activity	3	3	2.26	1.33	1	0.44	2.26	0	0.46	< 0.01	0	0.18	< 0.01	1	1	0.38	1	1	1	1	1
GO:0015205	nucleobase transmembrane transporter activity	6	6	4.52	1.33	0	0.88	< 0.01	1	0.91	1.1	0	0.37	< 0.01	0.347	0.764	0.601	1	1	1	1	1
GO:0015216	purine nucleotide transmembrane transporter activity	6	5	4.52	1.11	1	0.74	1.36	2	0.76	2.63	1	0.31	3.25	1	1	0.55	1	0.168	1	0.272	1
GO:0015248	sterol transporter activity	11	11	8.29	1.33	3	1.62	1.85	4	1.67	2.39	3	0.68	4.43	0.0763	0.349	0.213	1	0.0721	1	0.0263	1
GO:0015252	proton channel activity	12	9	9.04	1	1	1.33	0.75	2	1.37	1.46	1	0.55	1.81	1	1	1	1	0.634	1	0.436	1
GO:0015267	channel activity	31	27	23.35	1.16	4	3.98	1	7	4.1	1.71	4	1.66	2.41	0.147	0.519	1	1	0.171	1	0.0807	1
GO:0015276	ligand-gated monoatomic ion channel activity	4	4	3.01	1.33	0	0.59	< 0.01	1	0.61	1.64	0	0.25	< 0.01	0.578	0.962	1	1	0.483	1	1	1
GO:0015318	inorganic molecular entity transmembrane transporter activity	103	79	77.59	1.02	12	11.65	1.03	12	12.01	1	7	4.86	1.44	0.818	1	0.873	1	1	1	0.338	1
GO:0015631	tubulin binding	20	13	15.07	0.86	4	1.92	2.09	3	1.98	1.52	1	0.8	1.25	0.3	0.759	0.112	1	0.433	1	0.563	1
GO:0015662	P-type ion transporter activity	9	5	6.78	0.74	1	0.74	1.36	1	0.76	1.32	1	0.31	3.25	0.237	0.661	0.55	1	0.562	1	0.272	1
GO:0015926	glucosidase activity	15	15	11.3	1.33	1	2.21	0.45	4	2.28	1.75	1	0.92	1.08	0.03	0.193	0.713	1	0.267	1	0.615	1
GO:0015932	nucleobase-containing compound transmembrane transporter activity	13	10	9.79	1.02	1	1.47	0.68	2	1.52	1.32	1	0.62	1.62	1	1	1	1	0.655	1	0.471	1
GO:0016209	antioxidant activity	13	12	9.79	1.23	0	1.77	< 0.01	2	1.82	1.1	0	0.74	< 0.01	0.208	0.638	0.234	1	0.703	1	1	1
GO:0016298	lipase activity	22	22	16.57	1.33	6	3.24	1.85	6	3.34	1.79	3	1.35	2.22	0.00444	0.0431	0.123	1	0.131	1	0.15	1
GO:0016301	kinase activity	179	149	134.84	1.11	15	21.97	0.68	24	22.65	1.06	6	9.17	0.65	0.0134	0.11	0.125	1	0.728	1	0.383	1
GO:0016433	rRNA (adenine) methyltransferase activity	3	2	2.26	0.88	0	0.29	< 0.01	1	0.3	3.29	0	0.12	< 0.01	0.573	1	1	1	0.281	1	1	1
GO:0016462	pyrophosphatase activity	102	72	76.84	0.94	11	10.61	1.04	15	10.95	1.37	6	4.43	1.35	0.297	0.763	0.867	1	0.185	1	0.452	1
GO:0016491	oxidoreductase activity	185	156	139.36	1.12	23	23	1	22	23.72	0.93	11	9.6	1.15	0.00316	0.0342	1	1	0.82	1	0.61	1
GO:0016597	amino acid binding	1	1	0.75	1.33	1	0.15	6.78	0	0.15	< 0.01	0	0.06	< 0.01	1	1	0.147	1	1	1	1	1
GO:0016614	oxidoreductase activity, acting on CH-OH group of donors	54	48	40.68	1.18	9	7.08	1.27	7	7.3	0.96	4	2.95	1.35	0.0173	0.131	0.413	1	1	1	0.537	1
GO:0016616	oxidoreductase activity, acting on the CH-OH group of donors, NAD or NADP as acceptor	53	47	39.92	1.18	9	6.93	1.3	7	7.15	0.98	4	2.89	1.38	0.024	0.166	0.406	1	1	1	0.532	1
GO:0016627	oxidoreductase activity, acting on the CH-CH group of donors	14	13	10.55	1.23	2	1.92	1.04	3	1.98	1.52	1	0.8	1.25	0.211	0.64	1	1	0.433	1	0.563	1
GO:0016628	oxidoreductase activity, acting on the CH-CH group of donors, NAD or NADP as acceptor	9	9	6.78	1.33	2	1.33	1.51	2	1.37	1.46	1	0.55	1.81	0.124	0.477	0.629	1	0.634	1	0.436	1
GO:0016651	oxidoreductase activity, acting on NAD(P)H	13	12	9.79	1.23	1	1.77	0.57	1	1.82	0.55	1	0.74	1.35	0.208	0.646	1	1	1	1	0.534	1
GO:0016684	oxidoreductase activity, acting on peroxide as acceptor	8	8	6.03	1.33	0	1.18	< 0.01	2	1.22	1.64	0	0.49	< 0.01	0.213	0.637	0.614	1	0.349	1	1	1
GO:0016702	oxidoreductase activity, acting on single donors with incorporation of molecular oxygen, incorporation of two atoms of oxygen	1	1	0.75	1.33	1	0.15	6.78	0	0.15	< 0.01	0	0.06	< 0.01	1	1	0.147	1	1	1	1	1
GO:0016722	oxidoreductase activity, acting on metal ions	11	11	8.29	1.33	2	1.62	1.23	3	1.67	1.79	2	0.68	2.95	0.0763	0.353	0.671	1	0.227	1	0.144	1
GO:0016741	transferase activity, transferring one-carbon groups	56	47	42.18	1.11	8	6.93	1.15	8	7.15	1.12	2	2.89	0.69	0.161	0.547	0.678	1	0.684	1	1	1
GO:0016755	aminoacyltransferase activity	58	46	43.69	1.05	7	6.78	1.03	5	6.99	0.71	1	2.83	0.35	0.543	0.987	0.836	1	0.537	1	0.365	1
GO:0016758	hexosyltransferase activity	57	45	42.94	1.05	6	6.63	0.9	6	6.84	0.88	3	2.77	1.08	0.644	0.995	1	1	0.837	1	0.755	1
GO:0016772	transferase activity, transferring phosphorus-containing groups	247	180	186.07	0.97	19	26.54	0.72	29	27.36	1.06	8	11.08	0.72	0.366	0.788	0.132	1	0.75	1	0.428	1
GO:0016773	phosphotransferase activity, alcohol group as acceptor	166	138	125.05	1.1	14	20.34	0.69	21	20.98	1	6	8.49	0.71	0.0174	0.128	0.143	1	1	1	0.472	1
GO:0016787	hydrolase activity	437	356	329.19	1.08	57	52.48	1.09	72	54.12	1.33	29	21.91	1.32	0.00183	0.0218	0.484	1	0.00876	1	0.108	1
GO:0016788	hydrolase activity, acting on ester bonds	181	156	136.35	1.14	30	23	1.3	28	23.72	1.18	13	9.6	1.35	0.000422	0.00628	0.108	1	0.363	1	0.236	1
GO:0016790	thiolester hydrolase activity	5	5	3.77	1.33	2	0.74	2.71	0	0.76	< 0.01	0	0.31	< 0.01	0.342	0.78	0.16	1	1	1	1	1
GO:0016791	phosphatase activity	85	77	64.03	1.2	14	11.35	1.23	14	11.71	1.2	7	4.74	1.48	0.000531	0.00766	0.416	1	0.426	1	0.331	1
GO:0016796	exonuclease activity, active with either ribo- or deoxyribonucleic acids and producing 5'-phosphomonoesters	17	12	12.81	0.94	2	1.77	1.13	4	1.82	2.19	2	0.74	2.71	0.584	0.966	0.694	1	0.0957	1	0.166	1
GO:0016798	hydrolase activity, acting on glycosyl bonds	38	35	28.63	1.22	4	5.16	0.78	9	5.32	1.69	2	2.15	0.93	0.0133	0.111	0.81	1	0.0953	1	1	1
GO:0016810	hydrolase activity, acting on carbon-nitrogen (but not peptide) bonds	50	38	37.67	1.01	6	5.6	1.07	9	5.78	1.56	4	2.34	1.71	1	1	0.818	1	0.169	1	0.292	1
GO:0016811	hydrolase activity, acting on carbon-nitrogen (but not peptide) bonds, in linear amides	28	22	21.09	1.04	5	3.24	1.54	8	3.34	2.39	3	1.35	2.22	0.828	1	0.358	1	0.0121	1	0.15	1
GO:0016814	hydrolase activity, acting on carbon-nitrogen (but not peptide) bonds, in cyclic amidines	16	11	12.05	0.91	1	1.62	0.62	1	1.67	0.6	1	0.68	1.48	0.563	1	1	1	1	1	0.503	1
GO:0016817	hydrolase activity, acting on acid anhydrides	102	72	76.84	0.94	11	10.61	1.04	15	10.95	1.37	6	4.43	1.35	0.297	0.755	0.867	1	0.185	1	0.452	1
GO:0016818	hydrolase activity, acting on acid anhydrides, in phosphorus-containing anhydrides	102	72	76.84	0.94	11	10.61	1.04	15	10.95	1.37	6	4.43	1.35	0.297	0.759	0.867	1	0.185	1	0.452	1
GO:0016829	lyase activity	65	46	48.96	0.94	9	6.78	1.33	9	6.99	1.29	3	2.83	1.06	0.387	0.805	0.4	1	0.408	1	0.76	1
GO:0016835	carbon-oxygen lyase activity	25	14	18.83	0.74	2	2.06	0.97	3	2.13	1.41	1	0.86	1.16	0.0344	0.21	1	1	0.459	1	0.59	1
GO:0016836	hydro-lyase activity	24	13	18.08	0.72	2	1.92	1.04	3	1.98	1.52	1	0.8	1.25	0.0289	0.191	1	1	0.433	1	0.563	1
GO:0016853	isomerase activity	48	39	36.16	1.08	5	5.75	0.87	5	5.93	0.84	3	2.4	1.25	0.403	0.827	1	1	0.825	1	0.732	1
GO:0016857	racemase and epimerase activity, acting on carbohydrates and derivatives	4	4	3.01	1.33	1	0.59	1.7	1	0.61	1.64	1	0.25	4.06	0.578	0.976	0.472	1	0.483	1	0.224	1
GO:0016866	intramolecular transferase activity	16	12	12.05	1	2	1.77	1.13	3	1.82	1.64	2	0.74	2.71	1	1	0.694	1	0.409	1	0.166	1
GO:0016877	ligase activity, forming carbon-sulfur bonds	16	12	12.05	1	3	1.77	1.7	0	1.82	< 0.01	0	0.74	< 0.01	1	1	0.402	1	0.234	1	1	1
GO:0016887	ATP hydrolysis activity	29	24	21.85	1.1	5	3.54	1.41	3	3.65	0.82	2	1.48	1.35	0.516	0.949	0.385	1	1	1	0.657	1
GO:0016895	DNA exonuclease activity, producing 5'-phosphomonoesters	5	4	3.77	1.06	0	0.59	< 0.01	1	0.61	1.64	0	0.25	< 0.01	1	1	1	1	0.483	1	1	1
GO:0017056	structural constituent of nuclear pore	20	13	15.07	0.86	3	1.92	1.57	0	1.98	< 0.01	0	0.8	< 0.01	0.3	0.755	0.424	1	0.239	1	1	1
GO:0017069	snRNA binding	11	5	8.29	0.6	1	0.74	1.36	1	0.76	1.32	1	0.31	3.25	0.0321	0.201	0.55	1	0.562	1	0.272	1
GO:0017111	ribonucleoside triphosphate phosphatase activity	89	62	67.04	0.92	10	9.14	1.09	15	9.43	1.59	6	3.82	1.57	0.216	0.631	0.719	1	0.0719	1	0.277	1
GO:0017116	single-stranded DNA helicase activity	6	1	4.52	0.22	1	0.15	6.78	0	0.15	< 0.01	0	0.06	< 0.01	0.00434	0.043	0.147	1	1	1	1	1
GO:0017171	serine hydrolase activity	9	8	6.78	1.18	0	1.18	< 0.01	2	1.22	1.64	0	0.49	< 0.01	0.468	0.887	0.614	1	0.349	1	1	1
GO:0019104	DNA N-glycosylase activity	4	4	3.01	1.33	1	0.59	1.7	1	0.61	1.64	1	0.25	4.06	0.578	1	0.472	1	0.483	1	0.224	1
GO:0019200	carbohydrate kinase activity	16	16	12.05	1.33	2	2.36	0.85	3	2.43	1.23	2	0.98	2.03	0.0174	0.13	1	1	0.724	1	0.258	1
GO:0019208	phosphatase regulator activity	16	15	12.05	1.24	3	2.21	1.36	4	2.28	1.75	3	0.92	3.25	0.141	0.514	0.476	1	0.267	1	0.0605	1
GO:0019212	phosphatase inhibitor activity	4	3	3.01	1	2	0.44	4.52	2	0.46	4.39	2	0.18	10.83	1	1	0.0587	1	0.0622	1	0.0109	1
GO:0019213	deacetylase activity	10	10	7.53	1.33	2	1.47	1.36	3	1.52	1.97	1	0.62	1.62	0.133	0.494	0.649	1	0.185	1	0.471	1
GO:0019787	ubiquitin-like protein transferase activity	56	44	42.18	1.04	7	6.49	1.08	5	6.69	0.75	1	2.71	0.37	0.643	0.997	0.83	1	0.672	1	0.521	1
GO:0019789	SUMO transferase activity	5	3	3.77	0.8	0	0.44	< 0.01	1	0.46	2.19	0	0.18	< 0.01	0.603	0.972	1	1	0.39	1	1	1
GO:0019829	ATPase-coupled monoatomic cation transmembrane transporter activity	11	10	8.29	1.21	2	1.47	1.36	1	1.52	0.66	1	0.62	1.62	0.313	0.772	0.649	1	1	1	0.471	1
GO:0019888	protein phosphatase regulator activity	16	15	12.05	1.24	3	2.21	1.36	4	2.28	1.75	3	0.92	3.25	0.141	0.51	0.476	1	0.267	1	0.0605	1
GO:0019899	enzyme binding	65	51	48.96	1.04	5	7.52	0.67	14	7.75	1.81	4	3.14	1.27	0.665	1	0.427	1	0.028	1	0.554	1
GO:0019900	kinase binding	12	8	9.04	0.88	3	1.18	2.54	5	1.22	4.11	2	0.49	4.06	0.505	0.94	0.101	1	0.00301	0.7	0.0826	1
GO:0019901	protein kinase binding	12	8	9.04	0.88	3	1.18	2.54	5	1.22	4.11	2	0.49	4.06	0.505	0.943	0.101	1	0.00301	1	0.0826	1
GO:0019902	phosphatase binding	8	5	6.03	0.83	0	0.74	< 0.01	1	0.76	1.32	0	0.31	< 0.01	0.417	0.848	1	1	0.562	1	1	1
GO:0019903	protein phosphatase binding	7	4	5.27	0.76	0	0.59	< 0.01	1	0.61	1.64	0	0.25	< 0.01	0.374	0.799	1	1	0.483	1	1	1
GO:0019905	syntaxin binding	9	6	6.78	0.88	1	0.88	1.13	1	0.91	1.1	1	0.37	2.71	0.698	1	1	1	1	1	0.317	1
GO:0020037	heme binding	7	7	5.27	1.33	0	1.03	< 0.01	2	1.06	1.88	0	0.43	< 0.01	0.205	0.642	0.603	1	0.289	1	1	1
GO:0022803	passive transmembrane transporter activity	31	27	23.35	1.16	4	3.98	1	7	4.1	1.71	4	1.66	2.41	0.147	0.526	1	1	0.171	1	0.0807	1
GO:0022832	voltage-gated channel activity	5	5	3.77	1.33	0	0.74	< 0.01	1	0.76	1.32	0	0.31	< 0.01	0.342	0.815	1	1	0.562	1	1	1
GO:0022834	ligand-gated channel activity	4	4	3.01	1.33	0	0.59	< 0.01	1	0.61	1.64	0	0.25	< 0.01	0.578	1	1	1	0.483	1	1	1
GO:0022836	gated channel activity	10	10	7.53	1.33	1	1.47	0.68	3	1.52	1.97	1	0.62	1.62	0.133	0.502	1	1	0.185	1	0.471	1
GO:0022839	monoatomic ion-gated channel activity	4	4	3.01	1.33	0	0.59	< 0.01	1	0.61	1.64	0	0.25	< 0.01	0.578	1	1	1	0.483	1	1	1
GO:0022857	transmembrane transporter activity	270	226	203.39	1.11	26	33.32	0.78	30	34.36	0.87	14	13.91	1.01	0.000859	0.0117	0.178	1	0.448	1	1	1
GO:0022890	inorganic cation transmembrane transporter activity	86	65	64.78	1	10	9.58	1.04	11	9.88	1.11	6	4	1.5	1	1	0.86	1	0.727	1	0.292	1
GO:0030234	enzyme regulator activity	114	88	85.88	1.02	14	12.97	1.08	12	13.38	0.9	7	5.42	1.29	0.742	1	0.761	1	0.766	1	0.497	1
GO:0030246	carbohydrate binding	8	7	6.03	1.16	0	1.03	< 0.01	2	1.06	1.88	0	0.43	< 0.01	0.688	1	0.603	1	0.289	1	1	1
GO:0030276	clathrin binding	11	11	8.29	1.33	3	1.62	1.85	2	1.67	1.2	1	0.68	1.48	0.0763	0.343	0.213	1	0.678	1	0.503	1
GO:0030695	GTPase regulator activity	46	33	34.65	0.95	7	4.87	1.44	4	5.02	0.8	2	2.03	0.98	0.606	0.965	0.32	1	0.809	1	1	1
GO:0031072	heat shock protein binding	7	4	5.27	0.76	1	0.59	1.7	0	0.61	< 0.01	0	0.25	< 0.01	0.374	0.792	0.472	1	1	1	1	1
GO:0031267	small GTPase binding	6	5	4.52	1.11	1	0.74	1.36	2	0.76	2.63	1	0.31	3.25	1	1	0.55	1	0.168	1	0.272	1
GO:0031406	carboxylic acid binding	2	2	1.51	1.33	1	0.29	3.39	0	0.3	< 0.01	0	0.12	< 0.01	1	1	0.273	1	1	1	1	1
GO:0031491	nucleosome binding	19	15	14.31	1.05	0	2.21	< 0.01	3	2.28	1.32	0	0.92	< 0.01	1	1	0.149	1	0.489	1	1	1
GO:0032182	ubiquitin-like protein binding	21	18	15.82	1.14	1	2.65	0.38	4	2.74	1.46	1	1.11	0.9	0.323	0.775	0.501	1	0.339	1	1	1
GO:0032266	phosphatidylinositol-3-phosphate binding	7	7	5.27	1.33	0	1.03	< 0.01	4	1.06	3.76	0	0.43	< 0.01	0.205	0.655	0.603	1	0.0126	0.981	1	1
GO:0032934	sterol binding	13	13	9.79	1.33	4	1.92	2.09	5	1.98	2.53	4	0.8	5	0.0475	0.26	0.112	1	0.0358	1	0.00645	1
GO:0033218	amide binding	33	22	24.86	0.88	4	3.24	1.23	2	3.34	0.6	1	1.35	0.74	0.309	0.767	0.554	1	0.562	1	1	1
GO:0034061	DNA polymerase activity	8	6	6.03	1	2	0.88	2.26	1	0.91	1.1	1	0.37	2.71	1	1	0.217	1	1	1	0.317	1
GO:0035064	methylated histone binding	4	4	3.01	1.33	0	0.59	< 0.01	2	0.61	3.29	0	0.25	< 0.01	0.578	1	1	1	0.112	1	1	1
GO:0035091	phosphatidylinositol binding	17	15	12.81	1.17	3	2.21	1.36	4	2.28	1.75	0	0.92	< 0.01	0.272	0.722	0.476	1	0.267	1	1	1
GO:0035251	UDP-glucosyltransferase activity	8	7	6.03	1.16	2	1.03	1.94	1	1.06	0.94	1	0.43	2.32	0.688	1	0.276	1	1	1	0.359	1
GO:0035673	oligopeptide transmembrane transporter activity	6	5	4.52	1.11	0	0.74	< 0.01	1	0.76	1.32	0	0.31	< 0.01	1	1	1	1	0.562	1	1	1
GO:0036002	pre-mRNA binding	9	4	6.78	0.59	1	0.59	1.7	1	0.61	1.64	1	0.25	4.06	0.0463	0.269	0.472	1	0.483	1	0.224	1
GO:0036094	small molecule binding	179	138	134.84	1.02	17	20.34	0.84	22	20.98	1.05	7	8.49	0.82	0.66	1	0.466	1	0.81	1	0.72	1
GO:0042054	histone methyltransferase activity	7	5	5.27	0.95	2	0.74	2.71	1	0.76	1.32	1	0.31	3.25	0.684	1	0.16	1	0.562	1	0.272	1
GO:0042162	telomeric DNA binding	12	7	9.04	0.77	1	1.03	0.97	1	1.06	0.94	1	0.43	2.32	0.184	0.608	1	1	1	1	0.359	1
GO:0042277	peptide binding	32	21	24.11	0.87	4	3.1	1.29	2	3.19	0.63	1	1.29	0.77	0.217	0.627	0.537	1	0.759	1	1	1
GO:0042393	histone binding	29	23	21.85	1.05	0	3.39	< 0.01	6	3.5	1.72	0	1.42	< 0.01	0.829	1	0.0388	1	0.147	1	0.396	1
GO:0042578	phosphoric ester hydrolase activity	96	88	72.32	1.22	17	12.97	1.31	17	13.38	1.27	8	5.42	1.48	6.24e-05	0.00198	0.224	1	0.293	1	0.257	1
GO:0043021	ribonucleoprotein complex binding	22	14	16.57	0.84	4	2.06	1.94	2	2.13	0.94	0	0.86	< 0.01	0.217	0.628	0.139	1	1	1	1	1
GO:0043022	ribosome binding	15	11	11.3	0.97	4	1.62	2.47	2	1.67	1.2	0	0.68	< 0.01	0.772	1	0.0656	1	0.678	1	1	1
GO:0043130	ubiquitin binding	20	17	15.07	1.13	1	2.51	0.4	3	2.58	1.16	1	1.05	0.96	0.439	0.848	0.495	1	0.735	1	1	1
GO:0043138	3'-5' DNA helicase activity	7	4	5.27	0.76	1	0.59	1.7	0	0.61	< 0.01	0	0.25	< 0.01	0.374	0.788	0.472	1	1	1	1	1
GO:0043167	ion binding	156	121	117.51	1.03	17	17.84	0.95	19	18.4	1.03	7	7.45	0.94	0.573	1	0.897	1	0.898	1	1	1
GO:0043168	anion binding	114	88	85.88	1.02	12	12.97	0.92	15	13.38	1.12	4	5.42	0.74	0.742	1	0.88	1	0.652	1	0.658	1
GO:0043169	cation binding	51	40	38.42	1.04	7	5.9	1.19	4	6.08	0.66	3	2.46	1.22	0.744	1	0.652	1	0.506	1	0.735	1
GO:0043177	organic acid binding	2	2	1.51	1.33	1	0.29	3.39	0	0.3	< 0.01	0	0.12	< 0.01	1	1	0.273	1	1	1	1	1
GO:0043495	protein-membrane adaptor activity	3	2	2.26	0.88	1	0.29	3.39	1	0.3	3.29	0	0.12	< 0.01	0.573	1	0.273	1	0.281	1	1	1
GO:0043565	sequence-specific DNA binding	119	89	89.64	0.99	16	13.12	1.22	11	13.53	0.81	6	5.48	1.1	0.914	1	0.366	1	0.551	1	0.822	1
GO:0044390	ubiquitin-like protein conjugating enzyme binding	6	5	4.52	1.11	1	0.74	1.36	3	0.76	3.95	1	0.31	3.25	1	1	0.55	1	0.0275	1	0.272	1
GO:0045182	translation regulator activity	28	12	21.09	0.57	2	1.77	1.13	3	1.82	1.64	1	0.74	1.35	0.000238	0.00452	0.694	1	0.409	1	0.534	1
GO:0046527	glucosyltransferase activity	13	12	9.79	1.23	3	1.77	1.7	3	1.82	1.64	2	0.74	2.71	0.208	0.642	0.402	1	0.409	1	0.166	1
GO:0046872	metal ion binding	44	33	33.15	1	6	4.87	1.23	4	5.02	0.8	3	2.03	1.48	1	1	0.619	1	0.809	1	0.454	1
GO:0046873	metal ion transmembrane transporter activity	33	32	24.86	1.29	7	4.72	1.48	7	4.86	1.44	4	1.97	2.03	0.00179	0.0218	0.311	1	0.319	1	0.131	1
GO:0046906	tetrapyrrole binding	7	7	5.27	1.33	0	1.03	< 0.01	2	1.06	1.88	0	0.43	< 0.01	0.205	0.65	0.603	1	0.289	1	1	1
GO:0046914	transition metal ion binding	30	23	22.6	1.02	5	3.39	1.47	4	3.5	1.14	3	1.42	2.12	1	1	0.37	1	0.77	1	0.165	1
GO:0046933	proton-transporting ATP synthase activity, rotational mechanism	12	9	9.04	1	1	1.33	0.75	2	1.37	1.46	1	0.55	1.81	1	1	1	1	0.634	1	0.436	1
GO:0046943	carboxylic acid transmembrane transporter activity	49	47	36.91	1.27	6	6.93	0.87	6	7.15	0.84	3	2.89	1.04	0.000187	0.00469	0.838	1	0.838	1	0.765	1
GO:0047617	fatty acyl-CoA hydrolase activity	1	1	0.75	1.33	1	0.15	6.78	0	0.15	< 0.01	0	0.06	< 0.01	1	1	0.147	1	1	1	1	1
GO:0048029	monosaccharide binding	6	5	4.52	1.11	0	0.74	< 0.01	1	0.76	1.32	0	0.31	< 0.01	1	1	1	1	0.562	1	1	1
GO:0050308	sugar-phosphatase activity	8	8	6.03	1.33	2	1.18	1.7	3	1.22	2.47	2	0.49	4.06	0.213	0.625	0.335	1	0.108	1	0.0826	1
GO:0050839	cell adhesion molecule binding	1	1	0.75	1.33	0	0.15	< 0.01	1	0.15	6.58	0	0.06	< 0.01	1	1	1	1	0.152	1	1	1
GO:0051015	actin filament binding	24	14	18.08	0.77	3	2.06	1.45	0	2.13	< 0.01	0	0.86	< 0.01	0.0598	0.306	0.448	1	0.148	1	1	1
GO:0051082	unfolded protein binding	28	11	21.09	0.52	1	1.62	0.62	1	1.67	0.6	1	0.68	1.48	5.25e-05	0.00179	1	1	1	1	0.503	1
GO:0051119	sugar transmembrane transporter activity	2	2	1.51	1.33	0	0.29	< 0.01	1	0.3	3.29	0	0.12	< 0.01	1	1	1	1	0.281	1	1	1
GO:0051139	metal cation:proton antiporter activity	4	4	3.01	1.33	1	0.59	1.7	0	0.61	< 0.01	0	0.25	< 0.01	0.578	0.997	0.472	1	1	1	1	1
GO:0051213	dioxygenase activity	7	6	5.27	1.14	1	0.88	1.13	0	0.91	< 0.01	0	0.37	< 0.01	1	1	1	1	0.6	1	1	1
GO:0051879	Hsp90 protein binding	5	3	3.77	0.8	1	0.44	2.26	0	0.46	< 0.01	0	0.18	< 0.01	0.603	0.969	0.38	1	1	1	1	1
GO:0052689	carboxylic ester hydrolase activity	23	22	17.33	1.27	6	3.24	1.85	4	3.34	1.2	2	1.35	1.48	0.0258	0.173	0.123	1	0.764	1	0.396	1
GO:0052745	inositol phosphate phosphatase activity	2	2	1.51	1.33	1	0.29	3.39	1	0.3	3.29	1	0.12	8.12	1	1	0.273	1	0.281	1	0.119	1
GO:0060589	nucleoside-triphosphatase regulator activity	46	33	34.65	0.95	7	4.87	1.44	4	5.02	0.8	2	2.03	0.98	0.606	0.962	0.32	1	0.809	1	1	1
GO:0061630	ubiquitin protein ligase activity	27	23	20.34	1.13	6	3.39	1.77	3	3.5	0.86	1	1.42	0.71	0.272	0.708	0.136	1	1	1	1	1
GO:0061659	ubiquitin-like protein ligase activity	33	28	24.86	1.13	6	4.13	1.45	4	4.26	0.94	1	1.72	0.58	0.231	0.655	0.289	1	1	1	1	1
GO:0061665	SUMO ligase activity	3	2	2.26	0.88	0	0.29	< 0.01	1	0.3	3.29	0	0.12	< 0.01	0.573	1	1	1	0.281	1	1	1
GO:0061733	peptide-lysine-N-acetyltransferase activity	8	6	6.03	1	0	0.88	< 0.01	1	0.91	1.1	0	0.37	< 0.01	1	1	0.601	1	1	1	1	1
GO:0070006	metalloaminopeptidase activity	5	5	3.77	1.33	2	0.74	2.71	2	0.76	2.63	1	0.31	3.25	0.342	0.784	0.16	1	0.168	1	0.272	1
GO:0070566	adenylyltransferase activity	9	7	6.78	1.03	0	1.03	< 0.01	2	1.06	1.88	0	0.43	< 0.01	1	1	0.603	1	0.289	1	1	1
GO:0070628	proteasome binding	6	4	4.52	0.88	1	0.59	1.7	1	0.61	1.64	1	0.25	4.06	0.641	0.997	0.472	1	0.483	1	0.224	1
GO:0090079	translation regulator activity, nucleic acid binding	28	12	21.09	0.57	2	1.77	1.13	3	1.82	1.64	1	0.74	1.35	0.000238	0.00492	0.694	1	0.409	1	0.534	1
GO:0090599	alpha-glucosidase activity	3	3	2.26	1.33	0	0.44	< 0.01	1	0.46	2.19	0	0.18	< 0.01	1	1	1	1	0.39	1	1	1
GO:0097159	organic cyclic compound binding	623	407	469.31	0.87	54	60	0.9	63	61.87	1.02	30	25.05	1.2	3.33e-09	2.26e-07	0.42	1	0.885	1	0.28	1
GO:0097367	carbohydrate derivative binding	65	46	48.96	0.94	5	6.78	0.74	10	6.99	1.43	4	2.83	1.41	0.387	0.808	0.674	1	0.215	1	0.528	1
GO:0097602	cullin family protein binding	4	1	3.01	0.33	0	0.15	< 0.01	1	0.15	6.58	0	0.06	< 0.01	0.0489	0.259	1	1	0.152	1	1	1
GO:0098772	molecular function regulator activity	120	93	90.4	1.03	14	13.71	1.02	12	14.14	0.85	7	5.72	1.22	0.669	1	0.883	1	0.661	1	0.513	1
GO:0099094	ligand-gated monoatomic cation channel activity	4	4	3.01	1.33	0	0.59	< 0.01	1	0.61	1.64	0	0.25	< 0.01	0.578	0.99	1	1	0.483	1	1	1
GO:0120013	lipid transfer activity	11	11	8.29	1.33	2	1.62	1.23	5	1.67	2.99	2	0.68	2.95	0.0763	0.346	0.671	1	0.0167	0.971	0.144	1
GO:0120015	sterol transfer activity	4	4	3.01	1.33	2	0.59	3.39	2	0.61	3.29	2	0.25	8.12	0.578	0.972	0.106	1	0.112	1	0.0209	1
GO:0140030	modification-dependent protein binding	11	10	8.29	1.21	0	1.47	< 0.01	2	1.52	1.32	0	0.62	< 0.01	0.313	0.764	0.376	1	0.655	1	1	1
GO:0140096	catalytic activity, acting on a protein	356	296	268.17	1.1	31	43.64	0.71	46	45	1.02	11	18.22	0.6	0.000295	0.0054	0.0337	1	0.867	1	0.079	1
GO:0140097	catalytic activity, acting on DNA	66	50	49.72	1.01	7	7.37	0.95	7	7.6	0.92	4	3.08	1.3	1	1	1	1	1	1	0.548	1
GO:0140098	catalytic activity, acting on RNA	124	58	93.41	0.62	8	8.55	0.94	9	8.82	1.02	2	3.57	0.56	5.52e-12	8.76e-10	1	1	0.856	1	0.582	1
GO:0140110	transcription regulator activity	119	100	89.64	1.12	17	14.74	1.15	12	15.2	0.79	5	6.16	0.81	0.0242	0.165	0.478	1	0.48	1	0.833	1
GO:0140326	ATPase-coupled intramembrane lipid transporter activity	5	4	3.77	1.06	1	0.59	1.7	0	0.61	< 0.01	0	0.25	< 0.01	1	1	0.472	1	1	1	1	1
GO:0140677	molecular function activator activity	52	39	39.17	1	6	5.75	1.04	4	5.93	0.67	3	2.4	1.25	1	1	0.822	1	0.505	1	0.732	1
GO:0140678	molecular function inhibitor activity	9	7	6.78	1.03	2	1.03	1.94	2	1.06	1.88	2	0.43	4.64	1	1	0.276	1	0.289	1	0.0645	1
GO:0140993	histone modifying activity	31	28	23.35	1.2	4	4.13	0.97	5	4.26	1.17	2	1.72	1.16	0.059	0.305	1	1	0.604	1	0.69	1
GO:1901265	nucleoside phosphate binding	97	72	73.07	0.99	5	10.61	0.47	12	10.95	1.1	4	4.43	0.9	0.812	1	0.0644	1	0.74	1	1	1
GO:1901363	heterocyclic compound binding	110	85	82.86	1.03	9	12.53	0.72	13	12.92	1.01	4	5.23	0.76	0.738	1	0.353	1	1	1	0.819	1
GO:1901505	carbohydrate derivative transmembrane transporter activity	8	6	6.03	1	1	0.88	1.13	1	0.91	1.1	1	0.37	2.71	1	1	1	1	1	1	0.317	1
GO:1901981	phosphatidylinositol phosphate binding	12	10	9.04	1.11	2	1.47	1.36	4	1.52	2.63	0	0.62	< 0.01	0.742	1	0.649	1	0.052	1	1	1
GO:1902936	phosphatidylinositol bisphosphate binding	8	6	6.03	1	2	0.88	2.26	2	0.91	2.19	0	0.37	< 0.01	1	1	0.217	1	0.228	1	1	1
GO:1904680	peptide transmembrane transporter activity	6	5	4.52	1.11	0	0.74	< 0.01	1	0.76	1.32	0	0.31	< 0.01	1	1	1	1	0.562	1	1	1
GO:1990837	sequence-specific double-stranded DNA binding	98	74	73.82	1	13	10.91	1.19	9	11.25	0.8	4	4.56	0.88	1	1	0.507	1	0.623	1	1	1
UNCLASSIFIED_FUNCTION	Unclassified	3327	2497	2506.23	1	403	368.12	1.09	376	379.61	0.99	156	153.7	1.01	0.59	0.965	0.00379	1	0.772	1	0.805	1

## Sheet: Cellular Component
GO_ID	GO_description	num_PANTHER_yeast	num_obs_tested	num_exp_tested	fold_enrich_tested	num_obs_limS	num_exp_limS	fold_enrich_limS	num_obs_limN	num_exp_limN	fold_enrich_limN	num_obs_both	num_exp_both	fold_enrich_both	p_raw_tested	p_FDR_tested	p_raw_limS	p_FDR_limS	p_raw_limN	p_FDR_limN	p_raw_both	p_FDR_both
GO:0000109	nucleotide-excision repair complex	5	5	3.77	1.33	1	0.74	1.36	1	0.76	1.32	1	0.31	3.25	0.342	0.512	0.55	1	0.562	1	0.272	1
GO:0000124	SAGA complex	8	5	6.03	0.83	0	0.74	< 0.01	1	0.76	1.32	0	0.31	< 0.01	0.417	0.58	1	1	0.562	1	1	1
GO:0000145	exocyst	9	1	6.78	0.15	1	0.15	6.78	0	0.15	< 0.01	0	0.06	< 0.01	9.52e-05	0.000488	0.147	1	1	1	1	1
GO:0000151	ubiquitin ligase complex	41	28	30.89	0.91	7	4.13	1.7	12	4.26	2.82	4	1.72	2.32	0.28	0.45	0.173	1	0.000402	0.136	0.0898	1
GO:0000152	nuclear ubiquitin ligase complex	13	4	9.79	0.41	1	0.59	1.7	2	0.61	3.29	1	0.25	4.06	0.000879	0.00373	0.472	1	0.112	1	0.224	1
GO:0000178	exosome (RNase complex)	9	1	6.78	0.15	0	0.15	< 0.01	1	0.15	6.58	0	0.06	< 0.01	9.52e-05	0.000495	1	1	0.152	1	1	1
GO:0000228	nuclear chromosome	53	33	39.92	0.83	2	4.87	0.41	5	5.02	1	2	2.03	0.98	0.0361	0.0919	0.217	1	1	1	1	1
GO:0000276	mitochondrial proton-transporting ATP synthase complex, coupling factor F (o)	9	8	6.78	1.18	1	1.18	0.85	2	1.22	1.64	1	0.49	2.03	0.468	0.641	1	1	0.349	1	0.399	1
GO:0000313	organellar ribosome	15	15	11.3	1.33	0	2.21	< 0.01	5	2.28	2.19	0	0.92	< 0.01	0.03	0.0809	0.149	1	0.0645	1	1	1
GO:0000322	storage vacuole	28	28	21.09	1.33	6	4.13	1.45	5	4.26	1.17	4	1.72	2.32	0.000589	0.00259	0.289	1	0.604	1	0.0898	1
GO:0000323	lytic vacuole	32	32	24.11	1.33	6	4.72	1.27	5	4.86	1.03	4	1.97	2.03	0.00024	0.00112	0.459	1	1	1	0.131	1
GO:0000324	fungal-type vacuole	28	28	21.09	1.33	6	4.13	1.45	5	4.26	1.17	4	1.72	2.32	0.000589	0.00262	0.289	1	0.604	1	0.0898	1
GO:0000329	fungal-type vacuole membrane	18	18	13.56	1.33	3	2.65	1.13	4	2.74	1.46	3	1.11	2.71	0.0109	0.0324	0.741	1	0.339	1	0.0949	1
GO:0000346	transcription export complex	2	2	1.51	1.33	1	0.29	3.39	1	0.3	3.29	1	0.12	8.12	1	1	0.273	1	0.281	1	0.119	1
GO:0000347	THO complex	2	2	1.51	1.33	1	0.29	3.39	1	0.3	3.29	1	0.12	8.12	1	1	0.273	1	0.281	1	0.119	1
GO:0000407	phagophore assembly site	16	16	12.05	1.33	2	2.36	0.85	4	2.43	1.64	1	0.98	1.02	0.0174	0.0487	1	1	0.288	1	1	1
GO:0000439	transcription factor TFIIH core complex	4	1	3.01	0.33	1	0.15	6.78	0	0.15	< 0.01	0	0.06	< 0.01	0.0489	0.116	0.147	1	1	1	1	1
GO:0000775	chromosome, centromeric region	26	6	19.59	0.31	0	0.88	< 0.01	1	0.91	1.1	0	0.37	< 0.01	2.99e-08	2.62e-07	0.601	1	1	1	1	1
GO:0000812	Swr1 complex	6	3	4.52	0.66	0	0.44	< 0.01	1	0.46	2.19	0	0.18	< 0.01	0.164	0.301	1	1	0.39	1	1	1
GO:0000932	P-body	22	17	16.57	1.03	2	2.51	0.8	3	2.58	1.16	1	1.05	0.96	1	1	1	1	0.735	1	1	1
GO:0000974	Prp19 complex	10	4	7.53	0.53	2	0.59	3.39	1	0.61	1.64	1	0.25	4.06	0.0184	0.051	0.106	1	0.483	1	0.224	1
GO:0005576	extracellular region	25	25	18.83	1.33	2	3.69	0.54	7	3.8	1.84	2	1.54	1.3	0.0016	0.00562	0.569	1	0.0892	1	0.665	1
GO:0005615	extracellular space	11	11	8.29	1.33	2	1.62	1.23	4	1.67	2.39	2	0.68	2.95	0.0763	0.166	0.671	1	0.0721	1	0.144	1
GO:0005635	nuclear envelope	43	22	32.39	0.68	4	3.24	1.23	2	3.34	0.6	1	1.35	0.74	0.00057	0.00256	0.554	1	0.562	1	1	1
GO:0005643	nuclear pore	31	16	23.35	0.69	4	2.36	1.7	2	2.43	0.82	1	0.98	1.02	0.00518	0.0163	0.278	1	1	1	1	1
GO:0005657	replication fork	14	6	10.55	0.57	1	0.88	1.13	2	0.91	2.19	1	0.37	2.71	0.0094	0.0284	1	1	0.228	1	0.317	1
GO:0005667	transcription regulator complex	62	27	46.7	0.58	7	3.98	1.76	3	4.1	0.73	2	1.66	1.2	1e-07	7.69e-07	0.104	1	0.788	1	0.681	1
GO:0005675	transcription factor TFIIH holo complex	9	2	6.78	0.29	2	0.29	6.78	0	0.3	< 0.01	0	0.12	< 0.01	0.00122	0.00465	0.0217	0.669	1	1	1	1
GO:0005680	anaphase-promoting complex	11	3	8.29	0.36	1	0.44	2.26	1	0.46	2.19	1	0.18	5.42	0.00107	0.00424	0.38	1	0.39	1	0.174	1
GO:0005681	spliceosomal complex	60	18	45.2	0.4	5	2.65	1.88	2	2.74	0.73	2	1.11	1.81	1.39e-13	2.57e-12	0.17	1	1	1	0.305	1
GO:0005684	U2-type spliceosomal complex	27	7	20.34	0.34	3	1.03	2.91	1	1.06	0.94	1	0.43	2.32	8.85e-08	7.25e-07	0.0705	0.996	1	1	0.359	1
GO:0005685	U1 snRNP	14	2	10.55	0.19	1	0.29	3.39	0	0.3	< 0.01	0	0.12	< 0.01	2.68e-06	1.73e-05	0.273	1	1	1	1	1
GO:0005686	U2 snRNP	14	2	10.55	0.19	1	0.29	3.39	0	0.3	< 0.01	0	0.12	< 0.01	2.68e-06	1.76e-05	0.273	1	1	1	1	1
GO:0005688	U6 snRNP	7	2	5.27	0.38	1	0.29	3.39	1	0.3	3.29	1	0.12	8.12	0.0121	0.0351	0.273	1	0.281	1	0.119	1
GO:0005730	nucleolus	121	27	91.15	0.3	5	3.98	1.26	5	4.1	1.22	1	1.66	0.6	4.07e-35	3e-33	0.584	1	0.592	1	1	1
GO:0005732	sno(s)RNA-containing ribonucleoprotein complex	12	2	9.04	0.22	1	0.29	3.39	0	0.3	< 0.01	0	0.12	< 0.01	3.25e-05	0.000177	0.273	1	1	1	1	1
GO:0005736	RNA polymerase I complex	9	2	6.78	0.29	0	0.29	< 0.01	1	0.3	3.29	0	0.12	< 0.01	0.00122	0.00475	1	1	0.281	1	1	1
GO:0005737	cytoplasm	1811	1419	1364.23	1.04	191	209.2	0.91	220	215.73	1.02	83	87.35	0.95	0.000342	0.00158	0.105	1	0.722	1	0.595	1
GO:0005739	mitochondrion	251	216	189.08	1.14	22	31.84	0.69	38	32.84	1.16	8	13.3	0.6	2.57e-05	0.00015	0.061	1	0.331	1	0.146	1
GO:0005744	TIM23 mitochondrial import inner membrane translocase complex	8	4	6.03	0.66	0	0.59	< 0.01	1	0.61	1.64	0	0.25	< 0.01	0.109	0.22	1	1	0.483	1	1	1
GO:0005746	mitochondrial respirasome	13	13	9.79	1.33	0	1.92	< 0.01	3	1.98	1.52	0	0.8	< 0.01	0.0475	0.115	0.237	1	0.433	1	1	1
GO:0005750	mitochondrial respiratory chain complex III	5	5	3.77	1.33	0	0.74	< 0.01	1	0.76	1.32	0	0.31	< 0.01	0.342	0.509	1	1	0.562	1	1	1
GO:0005753	mitochondrial proton-transporting ATP synthase complex	10	8	7.53	1.06	1	1.18	0.85	2	1.22	1.64	1	0.49	2.03	1	1	1	1	0.349	1	0.399	1
GO:0005758	mitochondrial intermembrane space	9	8	6.78	1.18	1	1.18	0.85	2	1.22	1.64	1	0.49	2.03	0.468	0.637	1	1	0.349	1	0.399	1
GO:0005759	mitochondrial matrix	33	33	24.86	1.33	4	4.87	0.82	8	5.02	1.59	2	2.03	0.98	0.000138	0.000689	0.809	1	0.146	1	1	1
GO:0005761	mitochondrial ribosome	15	15	11.3	1.33	0	2.21	< 0.01	5	2.28	2.19	0	0.92	< 0.01	0.03	0.0803	0.149	1	0.0645	1	1	1
GO:0005762	mitochondrial large ribosomal subunit	11	11	8.29	1.33	0	1.62	< 0.01	4	1.67	2.39	0	0.68	< 0.01	0.0763	0.165	0.386	1	0.0721	1	1	1
GO:0005763	mitochondrial small ribosomal subunit	4	4	3.01	1.33	0	0.59	< 0.01	1	0.61	1.64	0	0.25	< 0.01	0.578	0.746	1	1	0.483	1	1	1
GO:0005769	early endosome	4	4	3.01	1.33	1	0.59	1.7	0	0.61	< 0.01	0	0.25	< 0.01	0.578	0.748	0.472	1	1	1	1	1
GO:0005770	late endosome	14	12	10.55	1.14	2	1.77	1.13	0	1.82	< 0.01	0	0.74	< 0.01	0.539	0.718	0.694	1	0.234	1	1	1
GO:0005773	vacuole	51	50	38.42	1.3	9	7.37	1.22	7	7.6	0.92	5	3.08	1.62	1.22e-05	7.52e-05	0.545	1	1	1	0.233	1
GO:0005774	vacuolar membrane	32	31	24.11	1.29	5	4.57	1.09	5	4.71	1.06	4	1.91	2.1	0.00298	0.0102	0.799	1	0.804	1	0.12	1
GO:0005777	peroxisome	27	27	20.34	1.33	4	3.98	1	5	4.1	1.22	3	1.66	1.81	0.00103	0.00413	1	1	0.592	1	0.229	1
GO:0005778	peroxisomal membrane	20	20	15.07	1.33	3	2.95	1.02	3	3.04	0.99	2	1.23	1.62	0.0069	0.0214	1	1	1	1	0.351	1
GO:0005783	endoplasmic reticulum	221	161	166.48	0.97	21	23.74	0.88	25	24.48	1.02	10	9.91	1.01	0.382	0.547	0.65	1	0.911	1	1	1
GO:0005788	endoplasmic reticulum lumen	3	2	2.26	0.88	0	0.29	< 0.01	1	0.3	3.29	0	0.12	< 0.01	0.573	0.755	1	1	0.281	1	1	1
GO:0005789	endoplasmic reticulum membrane	103	69	77.59	0.89	14	10.17	1.38	11	10.49	1.05	7	4.25	1.65	0.0505	0.12	0.228	1	0.866	1	0.197	1
GO:0005791	rough endoplasmic reticulum	5	2	3.77	0.53	1	0.29	3.39	0	0.3	< 0.01	0	0.12	< 0.01	0.1	0.208	0.273	1	1	1	1	1
GO:0005793	endoplasmic reticulum-Golgi intermediate compartment	17	14	12.81	1.09	1	2.06	0.48	3	2.13	1.41	0	0.86	< 0.01	0.778	0.944	0.708	1	0.459	1	1	1
GO:0005802	trans-Golgi network	15	11	11.3	0.97	3	1.62	1.85	0	1.67	< 0.01	0	0.68	< 0.01	0.772	0.94	0.213	1	0.39	1	1	1
GO:0005811	lipid droplet	7	6	5.27	1.14	2	0.88	2.26	1	0.91	1.1	0	0.37	< 0.01	1	1	0.217	1	1	1	1	1
GO:0005813	centrosome	11	9	8.29	1.09	1	1.33	0.75	2	1.37	1.46	1	0.55	1.81	1	1	1	1	0.634	1	0.436	1
GO:0005815	microtubule organizing center	20	12	15.07	0.8	1	1.77	0.57	2	1.82	1.1	1	0.74	1.35	0.121	0.243	1	1	0.703	1	0.534	1
GO:0005829	cytosol	466	361	351.04	1.03	46	53.22	0.86	62	54.88	1.13	23	22.22	1.04	0.288	0.46	0.28	1	0.285	1	0.82	1
GO:0005840	ribosome	148	122	111.49	1.09	16	17.99	0.89	26	18.55	1.4	8	7.51	1.07	0.0427	0.107	0.698	1	0.0721	1	0.848	1
GO:0005852	eukaryotic translation initiation factor 3 complex	6	2	4.52	0.44	1	0.29	3.39	1	0.3	3.29	1	0.12	8.12	0.0358	0.0918	0.273	1	0.281	1	0.119	1
GO:0005856	cytoskeleton	83	55	62.52	0.88	10	8.11	1.23	9	8.36	1.08	5	3.39	1.48	0.0715	0.156	0.445	1	0.85	1	0.387	1
GO:0005874	microtubule	19	11	14.31	0.77	4	1.62	2.47	3	1.67	1.79	2	0.68	2.95	0.105	0.215	0.0656	0.967	0.227	1	0.144	1
GO:0005875	microtubule associated complex	9	8	6.78	1.18	2	1.18	1.7	0	1.22	< 0.01	0	0.49	< 0.01	0.468	0.639	0.335	1	0.616	1	1	1
GO:0005876	spindle microtubule	6	3	4.52	0.66	1	0.44	2.26	0	0.46	< 0.01	0	0.18	< 0.01	0.164	0.303	0.38	1	1	1	1	1
GO:0005881	cytoplasmic microtubule	4	3	3.01	1	1	0.44	2.26	0	0.46	< 0.01	0	0.18	< 0.01	1	1	0.38	1	1	1	1	1
GO:0005886	plasma membrane	254	230	191.34	1.2	29	33.91	0.86	35	34.97	1	19	14.16	1.34	3.99e-10	4.6e-09	0.391	1	1	1	0.203	1
GO:0005905	clathrin-coated pit	3	3	2.26	1.33	1	0.44	2.26	0	0.46	< 0.01	0	0.18	< 0.01	1	1	0.38	1	1	1	1	1
GO:0005938	cell cortex	45	30	33.9	0.88	8	4.42	1.81	7	4.56	1.53	5	1.85	2.71	0.223	0.375	0.0718	0.973	0.205	1	0.0342	1
GO:0005942	phosphatidylinositol 3-kinase complex	5	5	3.77	1.33	2	0.74	2.71	2	0.76	2.63	2	0.31	6.5	0.342	0.526	0.16	1	0.168	1	0.0334	1
GO:0008250	oligosaccharyltransferase complex	5	2	3.77	0.53	1	0.29	3.39	1	0.3	3.29	1	0.12	8.12	0.1	0.211	0.273	1	0.281	1	0.119	1
GO:0008287	protein serine/threonine phosphatase complex	14	13	10.55	1.23	2	1.92	1.04	4	1.98	2.02	2	0.8	2.5	0.211	0.366	1	1	0.122	1	0.189	1
GO:0009986	cell surface	18	18	13.56	1.33	1	2.65	0.38	4	2.74	1.46	1	1.11	0.9	0.0109	0.0321	0.501	1	0.339	1	1	1
GO:0010008	endosome membrane	16	14	12.05	1.16	2	2.06	0.97	1	2.13	0.47	1	0.86	1.16	0.386	0.55	1	1	0.709	1	0.59	1
GO:0010494	cytoplasmic stress granule	8	7	6.03	1.16	1	1.03	0.97	3	1.06	2.82	1	0.43	2.32	0.688	0.855	1	1	0.0761	1	0.359	1
GO:0015629	actin cytoskeleton	29	18	21.85	0.82	4	2.65	1.51	1	2.74	0.37	1	1.11	0.9	0.127	0.249	0.325	1	0.505	1	1	1
GO:0015630	microtubule cytoskeleton	51	35	38.42	0.91	5	5.16	0.97	7	5.32	1.32	3	2.15	1.39	0.257	0.418	1	1	0.475	1	0.474	1
GO:0015934	large ribosomal subunit	83	69	62.52	1.1	7	10.17	0.69	16	10.49	1.53	4	4.25	0.94	0.123	0.245	0.39	1	0.0883	1	1	1
GO:0015935	small ribosomal subunit	62	50	46.7	1.07	8	7.37	1.09	9	7.6	1.18	3	3.08	0.97	0.377	0.545	0.84	1	0.553	1	1	1
GO:0016020	membrane	734	612	552.92	1.11	83	90.22	0.92	84	93.04	0.9	39	37.67	1.04	2.91e-08	2.69e-07	0.392	1	0.304	1	0.787	1
GO:0016469	proton-transporting two-sector ATPase complex	18	14	13.56	1.03	2	2.06	0.97	2	2.13	0.94	1	0.86	1.16	1	1	1	1	1	1	0.59	1
GO:0016591	RNA polymerase II, holoenzyme	37	11	27.87	0.39	2	1.62	1.23	0	1.67	< 0.01	0	0.68	< 0.01	6.06e-09	6.21e-08	0.671	1	0.39	1	1	1
GO:0017119	Golgi transport complex	4	3	3.01	1	1	0.44	2.26	0	0.46	< 0.01	0	0.18	< 0.01	1	1	0.38	1	1	1	1	1
GO:0019005	SCF ubiquitin ligase complex	8	5	6.03	0.83	2	0.74	2.71	4	0.76	5.26	2	0.31	6.5	0.417	0.582	0.16	1	0.00233	0.395	0.0334	1
GO:0019898	extrinsic component of membrane	12	12	9.04	1.33	2	1.77	1.13	5	1.82	2.74	2	0.74	2.71	0.0464	0.114	0.694	1	0.0251	1	0.166	1
GO:0022625	cytosolic large ribosomal subunit	67	53	50.47	1.05	5	7.81	0.64	10	8.06	1.24	3	3.26	0.92	0.569	0.755	0.333	1	0.442	1	1	1
GO:0022626	cytosolic ribosome	113	90	85.12	1.06	10	13.27	0.75	17	13.68	1.24	5	5.54	0.9	0.322	0.508	0.371	1	0.302	1	1	1
GO:0022627	cytosolic small ribosomal subunit	46	37	34.65	1.07	5	5.45	0.92	7	5.62	1.24	2	2.28	0.88	0.495	0.669	1	1	0.492	1	1	1
GO:0030014	CCR4-NOT complex	6	5	4.52	1.11	0	0.74	< 0.01	1	0.76	1.32	0	0.31	< 0.01	1	1	1	1	0.562	1	1	1
GO:0030134	COPII-coated ER to Golgi transport vesicle	27	17	20.34	0.84	1	2.51	0.4	3	2.58	1.16	0	1.05	< 0.01	0.176	0.322	0.495	1	0.735	1	0.621	1
GO:0030139	endocytic vesicle	6	6	4.52	1.33	0	0.88	< 0.01	1	0.91	1.1	0	0.37	< 0.01	0.347	0.51	0.601	1	1	1	1	1
GO:0030140	trans-Golgi network transport vesicle	6	6	4.52	1.33	0	0.88	< 0.01	1	0.91	1.1	0	0.37	< 0.01	0.347	0.514	0.601	1	1	1	1	1
GO:0030427	site of polarized growth	13	12	9.79	1.23	4	1.77	2.26	2	1.82	1.1	2	0.74	2.71	0.208	0.363	0.0873	1	0.703	1	0.166	1
GO:0030479	actin cortical patch	1	1	0.75	1.33	1	0.15	6.78	1	0.15	6.58	1	0.06	16.25	1	1	0.147	1	0.152	1	0.0616	1
GO:0030532	small nuclear ribonucleoprotein complex	39	9	29.38	0.31	3	1.33	2.26	1	1.37	0.73	1	0.55	1.81	8.88e-12	1.21e-10	0.135	1	1	1	0.436	1
GO:0030684	preribosome	67	15	50.47	0.3	4	2.21	1.81	2	2.28	0.88	1	0.92	1.08	7.69e-20	2.84e-18	0.26	1	1	1	0.615	1
GO:0030686	90S preribosome	31	4	23.35	0.17	2	0.59	3.39	2	0.61	3.29	1	0.25	4.06	3.5e-13	5.62e-12	0.106	1	0.112	1	0.224	1
GO:0030688	preribosome, small subunit precursor	9	2	6.78	0.29	1	0.29	3.39	0	0.3	< 0.01	0	0.12	< 0.01	0.00122	0.0047	0.273	1	1	1	1	1
GO:0030863	cortical cytoskeleton	8	8	6.03	1.33	2	1.18	1.7	1	1.22	0.82	1	0.49	2.03	0.213	0.363	0.335	1	1	1	0.399	1
GO:0030864	cortical actin cytoskeleton	5	5	3.77	1.33	2	0.74	2.71	1	0.76	1.32	1	0.31	3.25	0.342	0.52	0.16	1	0.562	1	0.272	1
GO:0030867	rough endoplasmic reticulum membrane	5	2	3.77	0.53	1	0.29	3.39	0	0.3	< 0.01	0	0.12	< 0.01	0.1	0.212	0.273	1	1	1	1	1
GO:0031011	Ino80 complex	8	6	6.03	1	1	0.88	1.13	1	0.91	1.1	1	0.37	2.71	1	1	1	1	1	1	0.317	1
GO:0031090	organelle membrane	305	236	229.76	1.03	32	34.79	0.92	33	35.88	0.92	15	14.53	1.03	0.414	0.581	0.706	1	0.642	1	0.889	1
GO:0031201	SNARE complex	19	11	14.31	0.77	4	1.62	2.47	2	1.67	1.2	2	0.68	2.95	0.105	0.217	0.0656	1	0.678	1	0.144	1
GO:0031461	cullin-RING ubiquitin ligase complex	24	12	18.08	0.66	3	1.77	1.7	6	1.82	3.29	3	0.74	4.06	0.00743	0.0228	0.402	1	0.00491	0.555	0.0335	1
GO:0031965	nuclear membrane	4	3	3.01	1	0	0.44	< 0.01	1	0.46	2.19	0	0.18	< 0.01	1	1	1	1	0.39	1	1	1
GO:0031974	membrane-enclosed lumen	291	136	219.21	0.62	16	20.05	0.8	24	20.68	1.16	8	8.37	0.96	9.34e-27	5.74e-25	0.39	1	0.398	1	1	1
GO:0031984	organelle subcompartment	129	90	97.18	0.93	18	13.27	1.36	12	13.68	0.88	7	5.54	1.26	0.148	0.283	0.175	1	0.767	1	0.503	1
GO:0032040	small-subunit processome	30	3	22.6	0.13	1	0.44	2.26	1	0.46	2.19	0	0.18	< 0.01	5.91e-14	1.28e-12	0.38	1	0.39	1	1	1
GO:0032153	cell division site	18	15	13.56	1.11	4	2.21	1.81	2	2.28	0.88	1	0.92	1.08	0.588	0.756	0.26	1	1	1	0.615	1
GO:0032541	cortical endoplasmic reticulum	5	5	3.77	1.33	1	0.74	1.36	2	0.76	2.63	1	0.31	3.25	0.342	0.516	0.55	1	0.168	1	0.272	1
GO:0032991	protein-containing complex	1163	679	876.09	0.78	87	100.1	0.87	105	103.23	1.02	40	41.8	0.96	2.33e-46	8.59e-44	0.128	1	0.817	1	0.863	1
GO:0033177	proton-transporting two-sector ATPase complex, proton-transporting domain	10	8	7.53	1.06	1	1.18	0.85	2	1.22	1.64	1	0.49	2.03	1	1	1	1	0.349	1	0.399	1
GO:0033588	elongator holoenzyme complex	4	4	3.01	1.33	1	0.59	1.7	2	0.61	3.29	1	0.25	4.06	0.578	0.756	0.472	1	0.112	1	0.224	1
GO:0033698	Rpd3L complex	5	5	3.77	1.33	0	0.74	< 0.01	1	0.76	1.32	0	0.31	< 0.01	0.342	0.524	1	1	0.562	1	1	1
GO:0034399	nuclear periphery	5	3	3.77	0.8	1	0.44	2.26	1	0.46	2.19	1	0.18	5.42	0.603	0.767	0.38	1	0.39	1	0.174	1
GO:0035032	phosphatidylinositol 3-kinase complex, class III	5	5	3.77	1.33	2	0.74	2.71	2	0.76	2.63	2	0.31	6.5	0.342	0.522	0.16	1	0.168	1	0.0334	1
GO:0035267	NuA4 histone acetyltransferase complex	11	6	8.29	0.72	0	0.88	< 0.01	1	0.91	1.1	0	0.37	< 0.01	0.153	0.287	0.601	1	1	1	1	1
GO:0035770	ribonucleoprotein granule	30	23	22.6	1.02	3	3.39	0.88	6	3.5	1.72	2	1.42	1.41	1	1	1	1	0.147	1	0.65	1
GO:0035861	site of double-strand break	4	3	3.01	1	1	0.44	2.26	1	0.46	2.19	1	0.18	5.42	1	1	0.38	1	0.39	1	0.174	1
GO:0036464	cytoplasmic ribonucleoprotein granule	30	23	22.6	1.02	3	3.39	0.88	6	3.5	1.72	2	1.42	1.41	1	1	1	1	0.147	1	0.65	1
GO:0042175	nuclear outer membrane-endoplasmic reticulum membrane network	104	70	78.34	0.89	14	10.32	1.36	12	10.64	1.13	7	4.31	1.62	0.0657	0.144	0.232	1	0.616	1	0.201	1
GO:0042579	microbody	27	27	20.34	1.33	4	3.98	1	5	4.1	1.22	3	1.66	1.81	0.00103	0.00418	1	1	0.592	1	0.229	1
GO:0042597	periplasmic space	10	6	7.53	0.8	1	0.88	1.13	3	0.91	3.29	1	0.37	2.71	0.275	0.443	1	1	0.0489	1	0.317	1
GO:0042995	cell projection	9	9	6.78	1.33	2	1.33	1.51	2	1.37	1.46	2	0.55	3.61	0.124	0.245	0.629	1	0.634	1	0.102	1
GO:0043228	non-membrane-bounded organelle	553	329	416.58	0.79	41	48.5	0.85	62	50.02	1.24	21	20.25	1.04	5.72e-18	1.62e-16	0.258	1	0.0663	1	0.812	1
GO:0043232	intracellular non-membrane-bounded organelle	553	329	416.58	0.79	41	48.5	0.85	62	50.02	1.24	21	20.25	1.04	5.72e-18	1.76e-16	0.258	1	0.0663	1	0.812	1
GO:0043233	organelle lumen	291	136	219.21	0.62	16	20.05	0.8	24	20.68	1.16	8	8.37	0.96	9.34e-27	4.31e-25	0.39	1	0.398	1	1	1
GO:0043332	mating projection tip	5	5	3.77	1.33	1	0.74	1.36	1	0.76	1.32	1	0.31	3.25	0.342	0.529	0.55	1	0.562	1	0.272	1
GO:0043596	nuclear replication fork	8	4	6.03	0.66	1	0.59	1.7	2	0.61	3.29	1	0.25	4.06	0.109	0.223	0.472	1	0.112	1	0.224	1
GO:0044232	organelle membrane contact site	10	10	7.53	1.33	2	1.47	1.36	2	1.52	1.32	2	0.62	3.25	0.133	0.255	0.649	1	0.655	1	0.123	1
GO:0044391	ribosomal subunit	145	119	109.23	1.09	15	17.54	0.86	25	18.09	1.38	7	7.33	0.96	0.0635	0.14	0.6	1	0.0911	1	1	1
GO:0045121	membrane raft	3	3	2.26	1.33	2	0.44	4.52	2	0.46	4.39	2	0.18	10.83	1	1	0.0587	1	0.0622	1	0.0109	1
GO:0045259	proton-transporting ATP synthase complex	12	8	9.04	0.88	1	1.18	0.85	2	1.22	1.64	1	0.49	2.03	0.505	0.68	1	1	0.349	1	0.399	1
GO:0045263	proton-transporting ATP synthase complex, coupling factor F (o)	10	8	7.53	1.06	1	1.18	0.85	2	1.22	1.64	1	0.49	2.03	1	1	1	1	0.349	1	0.399	1
GO:0046540	U4/U6 x U5 tri-snRNP complex	16	4	12.05	0.33	1	0.59	1.7	1	0.61	1.64	1	0.25	4.06	3.21e-05	0.000182	0.472	1	0.483	1	0.224	1
GO:0048471	perinuclear region of cytoplasm	6	5	4.52	1.11	1	0.74	1.36	1	0.76	1.32	1	0.31	3.25	1	1	0.55	1	0.562	1	0.272	1
GO:0051233	spindle midzone	4	2	3.01	0.66	1	0.29	3.39	0	0.3	< 0.01	0	0.12	< 0.01	0.256	0.424	0.273	1	1	1	1	1
GO:0051286	cell tip	15	15	11.3	1.33	5	2.21	2.26	2	2.28	0.88	2	0.92	2.17	0.03	0.0797	0.0576	1	1	1	0.235	1
GO:0055029	nuclear DNA-directed RNA polymerase complex	52	13	39.17	0.33	2	1.92	1.04	1	1.98	0.51	0	0.8	< 0.01	2.6e-14	6.01e-13	1	1	0.706	1	1	1
GO:0055037	recycling endosome	2	2	1.51	1.33	1	0.29	3.39	0	0.3	< 0.01	0	0.12	< 0.01	1	1	0.273	1	1	1	1	1
GO:0060187	cell pole	15	15	11.3	1.33	5	2.21	2.26	2	2.28	0.88	2	0.92	2.17	0.03	0.0792	0.0576	1	1	1	0.235	1
GO:0061695	transferase complex, transferring phosphorus-containing groups	112	66	84.37	0.78	9	9.73	0.92	8	10.03	0.8	5	4.06	1.23	0.000137	0.000694	1	1	0.605	1	0.601	1
GO:0070013	intracellular organelle lumen	291	136	219.21	0.62	16	20.05	0.8	24	20.68	1.16	8	8.37	0.96	9.34e-27	4.92e-25	0.39	1	0.398	1	1	1
GO:0070210	Rpd3L-Expanded complex	6	6	4.52	1.33	0	0.88	< 0.01	1	0.91	1.1	0	0.37	< 0.01	0.347	0.506	0.601	1	1	1	1	1
GO:0070469	respirasome	13	13	9.79	1.33	0	1.92	< 0.01	3	1.98	1.52	0	0.8	< 0.01	0.0475	0.116	0.237	1	0.433	1	1	1
GO:0070603	SWI/SNF superfamily-type complex	20	13	15.07	0.86	1	1.92	0.52	2	1.98	1.01	1	0.8	1.25	0.3	0.477	0.706	1	1	1	0.563	1
GO:0071004	U2-type prespliceosome	12	2	9.04	0.22	1	0.29	3.39	0	0.3	< 0.01	0	0.12	< 0.01	3.25e-05	0.000179	0.273	1	1	1	1	1
GO:0071011	precatalytic spliceosome	18	3	13.56	0.22	1	0.44	2.26	1	0.46	2.19	1	0.18	5.42	2.7e-07	1.96e-06	0.38	1	0.39	1	0.174	1
GO:0071013	catalytic step 2 spliceosome	31	8	23.35	0.34	2	1.18	1.7	1	1.22	0.82	1	0.49	2.03	8.67e-09	8.65e-08	0.335	1	1	1	0.399	1
GO:0071014	post-mRNA release spliceosomal complex	5	2	3.77	0.53	1	0.29	3.39	0	0.3	< 0.01	0	0.12	< 0.01	0.1	0.21	0.273	1	1	1	1	1
GO:0071782	endoplasmic reticulum tubular network	6	6	4.52	1.33	1	0.88	1.13	2	0.91	2.19	1	0.37	2.71	0.347	0.508	1	1	0.228	1	0.317	1
GO:0071944	cell periphery	315	275	237.29	1.16	36	40.54	0.89	43	41.81	1.03	23	16.93	1.36	9.01e-08	7.23e-07	0.483	1	0.862	1	0.12	1
GO:0072546	EMC complex	6	6	4.52	1.33	1	0.88	1.13	0	0.91	< 0.01	0	0.37	< 0.01	0.347	0.512	1	1	0.6	1	1	1
GO:0072686	mitotic spindle	7	4	5.27	0.76	1	0.59	1.7	0	0.61	< 0.01	0	0.25	< 0.01	0.374	0.544	0.472	1	1	1	1	1
GO:0090575	RNA polymerase II transcription regulator complex	45	19	33.9	0.56	6	2.8	2.14	3	2.89	1.04	2	1.17	1.71	2.06e-06	1.38e-05	0.0496	1	1	1	0.328	1
GO:0090734	site of DNA damage	4	3	3.01	1	1	0.44	2.26	1	0.46	2.19	1	0.18	5.42	1	1	0.38	1	0.39	1	0.174	1
GO:0097346	INO80-type complex	13	9	9.79	0.92	1	1.33	0.75	2	1.37	1.46	1	0.55	1.81	0.537	0.717	1	1	0.634	1	0.436	1
GO:0097525	spliceosomal snRNP complex	39	9	29.38	0.31	3	1.33	2.26	1	1.37	0.73	1	0.55	1.81	8.88e-12	1.26e-10	0.135	1	1	1	0.436	1
GO:0097526	spliceosomal tri-snRNP complex	21	4	15.82	0.25	1	0.59	1.7	1	0.61	1.64	1	0.25	4.06	9.09e-08	7.13e-07	0.472	1	0.483	1	0.224	1
GO:0098590	plasma membrane region	1	1	0.75	1.33	1	0.15	6.78	0	0.15	< 0.01	0	0.06	< 0.01	1	1	0.147	1	1	1	1	1
GO:0098687	chromosomal region	28	6	21.09	0.28	0	0.88	< 0.01	1	0.91	1.1	0	0.37	< 0.01	2.89e-09	3.14e-08	0.601	1	1	1	1	1
GO:0098791	Golgi apparatus subcompartment	23	18	17.33	1.04	4	2.65	1.51	0	2.74	< 0.01	0	1.11	< 0.01	1	1	0.325	1	0.0951	1	0.623	1
GO:0098796	membrane protein complex	159	114	119.77	0.95	15	16.81	0.89	15	17.33	0.87	7	7.02	1	0.305	0.483	0.789	1	0.599	1	1	1
GO:0098797	plasma membrane protein complex	10	10	7.53	1.33	1	1.47	0.68	2	1.52	1.32	1	0.62	1.62	0.133	0.257	1	1	0.655	1	0.471	1
GO:0098798	mitochondrial protein-containing complex	59	50	44.44	1.12	2	7.37	0.27	11	7.6	1.45	1	3.08	0.32	0.0966	0.206	0.0265	0.748	0.169	1	0.369	1
GO:0098800	inner mitochondrial membrane protein complex	34	27	25.61	1.05	2	3.98	0.5	6	4.1	1.46	1	1.66	0.6	0.692	0.852	0.415	1	0.286	1	1	1
GO:0098803	respiratory chain complex	12	12	9.04	1.33	0	1.77	< 0.01	3	1.82	1.64	0	0.74	< 0.01	0.0464	0.115	0.234	1	0.409	1	1	1
GO:0098827	endoplasmic reticulum subcompartment	106	72	79.85	0.9	14	10.61	1.32	12	10.95	1.1	7	4.43	1.58	0.0874	0.188	0.243	1	0.74	1	0.21	1
GO:0098852	lytic vacuole membrane	19	19	14.31	1.33	3	2.8	1.07	4	2.89	1.38	3	1.17	2.57	0.00656	0.0205	0.753	1	0.516	1	0.108	1
GO:0098857	membrane microdomain	3	3	2.26	1.33	2	0.44	4.52	2	0.46	4.39	2	0.18	10.83	1	1	0.0587	1	0.0622	1	0.0109	1
GO:0099080	supramolecular complex	75	43	56.5	0.76	7	6.34	1.1	9	6.54	1.38	4	2.65	1.51	0.000627	0.00272	0.828	1	0.286	1	0.335	1
GO:0099081	supramolecular polymer	24	15	18.08	0.83	4	2.21	1.81	3	2.28	1.32	2	0.92	2.17	0.156	0.29	0.26	1	0.489	1	0.235	1
GO:0099512	supramolecular fiber	24	15	18.08	0.83	4	2.21	1.81	3	2.28	1.32	2	0.92	2.17	0.156	0.289	0.26	1	0.489	1	0.235	1
GO:0099513	polymeric cytoskeletal fiber	22	14	16.57	0.84	4	2.06	1.94	3	2.13	1.41	2	0.86	2.32	0.217	0.367	0.139	1	0.459	1	0.212	1
GO:0099568	cytoplasmic region	5	5	3.77	1.33	1	0.74	1.36	0	0.76	< 0.01	0	0.31	< 0.01	0.342	0.531	0.55	1	1	1	1	1
GO:0120025	plasma membrane bounded cell projection	8	8	6.03	1.33	1	1.18	0.85	1	1.22	0.82	1	0.49	2.03	0.213	0.362	1	1	1	1	0.399	1
GO:0120114	Sm-like protein family complex	41	11	30.89	0.36	4	1.62	2.47	2	1.67	1.2	2	0.68	2.95	7.75e-11	9.23e-10	0.0656	1	0.678	1	0.144	1
GO:0140513	nuclear protein-containing complex	365	159	274.95	0.58	22	23.44	0.94	21	24.17	0.87	11	9.79	1.12	6.44e-41	1.19e-38	0.82	1	0.574	1	0.616	1
GO:0140534	endoplasmic reticulum protein-containing complex	39	20	29.38	0.68	5	2.95	1.7	2	3.04	0.66	1	1.23	0.81	0.00116	0.00455	0.202	1	0.757	1	1	1
GO:0140535	intracellular protein-containing complex	236	113	177.78	0.64	13	16.66	0.78	24	17.18	1.4	7	6.96	1.01	2.94e-20	1.21e-18	0.419	1	0.0833	1	1	1
GO:1902494	catalytic complex	438	251	329.95	0.76	31	37	0.84	46	38.16	1.21	18	15.45	1.17	8.27e-18	2.18e-16	0.314	1	0.174	1	0.498	1
GO:1902495	transmembrane transporter complex	9	9	6.78	1.33	1	1.33	0.75	2	1.37	1.46	1	0.55	1.81	0.124	0.244	1	1	0.634	1	0.436	1
GO:1902554	serine/threonine protein kinase complex	46	36	34.65	1.04	6	5.31	1.13	3	5.47	0.55	2	2.22	0.9	0.733	0.896	0.643	1	0.351	1	1	1
GO:1902911	protein kinase complex	49	39	36.91	1.06	7	5.75	1.22	4	5.93	0.67	3	2.4	1.25	0.618	0.778	0.502	1	0.505	1	0.732	1
GO:1904949	ATPase complex	38	27	28.63	0.94	3	3.98	0.75	4	4.1	0.97	2	1.66	1.2	0.571	0.755	0.788	1	1	1	0.681	1
GO:1905368	peptidase complex	46	11	34.65	0.32	2	1.62	1.23	2	1.67	1.2	0	0.68	< 0.01	2.73e-13	4.59e-12	0.671	1	0.678	1	1	1
GO:1990204	oxidoreductase complex	16	16	12.05	1.33	2	2.36	0.85	4	2.43	1.64	1	0.98	1.02	0.0174	0.0491	1	1	0.288	1	1	1
GO:1990234	transferase complex	225	137	169.49	0.81	18	20.2	0.89	25	20.83	1.2	10	8.43	1.19	1.19e-06	8.12e-06	0.713	1	0.333	1	0.586	1
GO:1990351	transporter complex	12	12	9.04	1.33	2	1.77	1.13	2	1.82	1.1	1	0.74	1.35	0.0464	0.116	0.694	1	0.703	1	0.534	1
GO:1990904	ribonucleoprotein complex	316	169	238.04	0.71	24	24.92	0.96	29	25.69	1.13	10	10.4	0.96	4.9e-18	1.64e-16	0.912	1	0.446	1	1	1
UNCLASSIFIED_COMPONENT	Unclassified	3023	2361	2277.23	1.04	382	348.07	1.1	364	358.93	1.01	149	145.33	1.03	6.36e-07	4.52e-06	0.0051	0.346	0.68	1	0.667	1
