# Supplementary material for: A Saccharomyces cerevisiae knockout screen for genes critical for growth under sulfur- and nitrogen-limited conditions reveals intracellular sorting via vesicular transport systems
Source: G3 (Bethesda). 2025 Apr 10;15(7):jkaf074. doi: 10.1093/g3journal/jkaf074 (PMC12239629; doi:10.1093/g3journal/jkaf074)
Supplement: jkaf074_Supplementary_Data [file jkaf074_supplementary_data.zip › Supplemental_Table_S5_G3-2024-405460.xlsx]

## Sheet: Sheet1
sgd_orf	sgd_gene	hour	norm_SD30_rep1	norm_SD30_rep2	norm_SD30_avg	norm_LS30_rep1	norm_LS30_rep2	norm_LS30_avg	norm_LN30_rep1	norm_LN30_rep2	norm_LN30_avg	norm_SD37_rep1	norm_SD37_rep2	norm_SD37_avg	norm_LS37_rep1	norm_LS37_rep2	norm_LS37_avg	norm_LN37_rep1	norm_LN37_rep2	norm_LN37_avg	LS30_SD30_M_value	LS37_SD37_M_value	LN30_SD30_M_value	LN37_SD37_M_value	SD37_SD30_M_value	LS37_LS30_M_value	LN37_LN30_M_value
YLL001W	DNM1	0	0.113917	0.113917	0.113917	0.113917	0.113917	0.113917	0.113917	0.113917	0.113917	0.113917	0.113917	0.113917	0.113917	0.113917	0.113917	0.113917	0.113917	0.113917
YOR328W	PDR10	0	0.156667	0.156667	0.156667	0.156667	0.156667	0.156667	0.156667	0.156667	0.156667	0.156667	0.156667	0.156667	0.156667	0.156667	0.156667	0.156667	0.156667	0.156667
YOR351C	MEK1	0	0.11875	0.11875	0.11875	0.11875	0.11875	0.11875	0.11875	0.11875	0.11875	0.11875	0.11875	0.11875	0.11875	0.11875	0.11875	0.11875	0.11875	0.11875
YOR357C	SNX3	0	0.169167	0.169167	0.169167	0.169167	0.169167	0.169167	0.169167	0.169167	0.169167	0.169167	0.169167	0.169167	0.169167	0.169167	0.169167	0.169167	0.169167	0.169167
YOR358W	HAP5	0	0.1515	0.1515	0.1515	0.1515	0.1515	0.1515	0.1515	0.1515	0.1515	0.1515	0.1515	0.1515	0.1515	0.1515	0.1515	0.1515	0.1515	0.1515
YOR374W	ALD4	0	0.170333	0.170333	0.170333	0.170333	0.170333	0.170333	0.170333	0.170333	0.170333	0.170333	0.170333	0.170333	0.170333	0.170333	0.170333	0.170333	0.170333	0.170333
YOR380W	RDR1	0	0.1535	0.1535	0.1535	0.1535	0.1535	0.1535	0.1535	0.1535	0.1535	0.1535	0.1535	0.1535	0.1535	0.1535	0.1535	0.1535	0.1535	0.1535
YOL018C	TLG2	0	0.13725	0.13725	0.13725	0.13725	0.13725	0.13725	0.13725	0.13725	0.13725	0.13725	0.13725	0.13725	0.13725	0.13725	0.13725	0.13725	0.13725	0.13725
YOL019W	TOS7	0	0.13875	0.13875	0.13875	0.13875	0.13875	0.13875	0.13875	0.13875	0.13875	0.13875	0.13875	0.13875	0.13875	0.13875	0.13875	0.13875	0.13875	0.13875
YOL049W	GSH2	0	0.146583	0.146583	0.146583	0.146583	0.146583	0.146583	0.146583	0.146583	0.146583	0.146583	0.146583	0.146583	0.146583	0.146583	0.146583	0.146583	0.146583	0.146583
YLL053C		0	0.123083	0.123083	0.123083	0.123083	0.123083	0.123083	0.123083	0.123083	0.123083	0.123083	0.123083	0.123083	0.123083	0.123083	0.123083	0.123083	0.123083	0.123083
YLR003C	CMS1	0	0.141417	0.141417	0.141417	0.141417	0.141417	0.141417	0.141417	0.141417	0.141417	0.141417	0.141417	0.141417	0.141417	0.141417	0.141417	0.141417	0.141417	0.141417
YLR021W	IRC25	0	0.102417	0.102417	0.102417	0.102417	0.102417	0.102417	0.102417	0.102417	0.102417	0.102417	0.102417	0.102417	0.102417	0.102417	0.102417	0.102417	0.102417	0.102417
YLR058C	SHM2	0	0.08125	0.08125	0.08125	0.08125	0.08125	0.08125	0.08125	0.08125	0.08125	0.08125	0.08125	0.08125	0.08125	0.08125	0.08125	0.08125	0.08125	0.08125
YLR065C	SND2	0	0.173	0.173	0.173	0.173	0.173	0.173	0.173	0.173	0.173	0.173	0.173	0.173	0.173	0.173	0.173	0.173	0.173	0.173
YLR072W	LAM6	0	0.225667	0.225667	0.225667	0.225667	0.225667	0.225667	0.225667	0.225667	0.225667	0.225667	0.225667	0.225667	0.225667	0.225667	0.225667	0.225667	0.225667	0.225667
YLR079W	SIC1	0	0.13325	0.13325	0.13325	0.13325	0.13325	0.13325	0.13325	0.13325	0.13325	0.13325	0.13325	0.13325	0.13325	0.13325	0.13325	0.13325	0.13325	0.13325
YLR089C	ALT1	0	0.13875	0.13875	0.13875	0.13875	0.13875	0.13875	0.13875	0.13875	0.13875	0.13875	0.13875	0.13875	0.13875	0.13875	0.13875	0.13875	0.13875	0.13875
YLR097C	HRT3	0	0.182333	0.182333	0.182333	0.182333	0.182333	0.182333	0.182333	0.182333	0.182333	0.182333	0.182333	0.182333	0.182333	0.182333	0.182333	0.182333	0.182333	0.182333
YLR098C	CHA4	0	0.16325	0.16325	0.16325	0.16325	0.16325	0.16325	0.16325	0.16325	0.16325	0.16325	0.16325	0.16325	0.16325	0.16325	0.16325	0.16325	0.16325	0.16325
YLR102C	APC9	0	0.0925	0.0925	0.0925	0.0925	0.0925	0.0925	0.0925	0.0925	0.0925	0.0925	0.0925	0.0925	0.0925	0.0925	0.0925	0.0925	0.0925	0.0925
YLR113W	HOG1	0	0.0951667	0.0951667	0.0951667	0.0951667	0.0951667	0.0951667	0.0951667	0.0951667	0.0951667	0.0951667	0.0951667	0.0951667	0.0951667	0.0951667	0.0951667	0.0951667	0.0951667	0.0951667
YML083C		0	0.143667	0.143667	0.143667	0.143667	0.143667	0.143667	0.143667	0.143667	0.143667	0.143667	0.143667	0.143667	0.143667	0.143667	0.143667	0.143667	0.143667	0.143667
YML082W		0	0.0875	0.0875	0.0875	0.0875	0.0875	0.0875	0.0875	0.0875	0.0875	0.0875	0.0875	0.0875	0.0875	0.0875	0.0875	0.0875	0.0875	0.0875
YML081W	TDA9	0	0.13575	0.13575	0.13575	0.13575	0.13575	0.13575	0.13575	0.13575	0.13575	0.13575	0.13575	0.13575	0.13575	0.13575	0.13575	0.13575	0.13575	0.13575
YML079W	CFF1	0	0.130417	0.130417	0.130417	0.130417	0.130417	0.130417	0.130417	0.130417	0.130417	0.130417	0.130417	0.130417	0.130417	0.130417	0.130417	0.130417	0.130417	0.130417
YML062C	MFT1	0	0.157083	0.157083	0.157083	0.157083	0.157083	0.157083	0.157083	0.157083	0.157083	0.157083	0.157083	0.157083	0.157083	0.157083	0.157083	0.157083	0.157083	0.157083
YML059C	NTE1	0	0.1655	0.1655	0.1655	0.1655	0.1655	0.1655	0.1655	0.1655	0.1655	0.1655	0.1655	0.1655	0.1655	0.1655	0.1655	0.1655	0.1655	0.1655
YML058W	SML1	0	0.1285	0.1285	0.1285	0.1285	0.1285	0.1285	0.1285	0.1285	0.1285	0.1285	0.1285	0.1285	0.1285	0.1285	0.1285	0.1285	0.1285	0.1285
YML057W	CMP2	0	0.163	0.163	0.163	0.163	0.163	0.163	0.163	0.163	0.163	0.163	0.163	0.163	0.163	0.163	0.163	0.163	0.163	0.163
YML057C-A		0	0.129167	0.129167	0.129167	0.129167	0.129167	0.129167	0.129167	0.129167	0.129167	0.129167	0.129167	0.129167	0.129167	0.129167	0.129167	0.129167	0.129167	0.129167
YML056C	IMD4	0	0.112667	0.112667	0.112667	0.112667	0.112667	0.112667	0.112667	0.112667	0.112667	0.112667	0.112667	0.112667	0.112667	0.112667	0.112667	0.112667	0.112667	0.112667
YML055W	SPC2	0	0.096	0.096	0.096	0.096	0.096	0.096	0.096	0.096	0.096	0.096	0.096	0.096	0.096	0.096	0.096	0.096	0.096	0.096
YML052W	SUR7	0	0.0718333	0.0718333	0.0718333	0.0718333	0.0718333	0.0718333	0.0718333	0.0718333	0.0718333	0.0718333	0.0718333	0.0718333	0.0718333	0.0718333	0.0718333	0.0718333	0.0718333	0.0718333
YML051W	GAL80	0	0.133333	0.133333	0.133333	0.133333	0.133333	0.133333	0.133333	0.133333	0.133333	0.133333	0.133333	0.133333	0.133333	0.133333	0.133333	0.133333	0.133333	0.133333
YML034W	SRC1	0	0.117417	0.117417	0.117417	0.117417	0.117417	0.117417	0.117417	0.117417	0.117417	0.117417	0.117417	0.117417	0.117417	0.117417	0.117417	0.117417	0.117417	0.117417
YML032C	RAD52	0	0.1075	0.1075	0.1075	0.1075	0.1075	0.1075	0.1075	0.1075	0.1075	0.1075	0.1075	0.1075	0.1075	0.1075	0.1075	0.1075	0.1075	0.1075
YML026C	RPS18B	0	0.183667	0.183667	0.183667	0.183667	0.183667	0.183667	0.183667	0.183667	0.183667	0.183667	0.183667	0.183667	0.183667	0.183667	0.183667	0.183667	0.183667	0.183667
YML019W	OST6	0	0.121417	0.121417	0.121417	0.121417	0.121417	0.121417	0.121417	0.121417	0.121417	0.121417	0.121417	0.121417	0.121417	0.121417	0.121417	0.121417	0.121417	0.121417
YML017W	PSP2	0	0.14825	0.14825	0.14825	0.14825	0.14825	0.14825	0.14825	0.14825	0.14825	0.14825	0.14825	0.14825	0.14825	0.14825	0.14825	0.14825	0.14825	0.14825
YML016C	PPZ1	0	0.142167	0.142167	0.142167	0.142167	0.142167	0.142167	0.142167	0.142167	0.142167	0.142167	0.142167	0.142167	0.142167	0.142167	0.142167	0.142167	0.142167	0.142167
YML014W	TRM9	0	0.122167	0.122167	0.122167	0.122167	0.122167	0.122167	0.122167	0.122167	0.122167	0.122167	0.122167	0.122167	0.122167	0.122167	0.122167	0.122167	0.122167	0.122167
YML013W	UBX2	0	0.137667	0.137667	0.137667	0.137667	0.137667	0.137667	0.137667	0.137667	0.137667	0.137667	0.137667	0.137667	0.137667	0.137667	0.137667	0.137667	0.137667	0.137667
YML012C-A		0	0.108583	0.108583	0.108583	0.108583	0.108583	0.108583	0.108583	0.108583	0.108583	0.108583	0.108583	0.108583	0.108583	0.108583	0.108583	0.108583	0.108583	0.108583
YML012W	ERV25	0	0.08325	0.08325	0.08325	0.08325	0.08325	0.08325	0.08325	0.08325	0.08325	0.08325	0.08325	0.08325	0.08325	0.08325	0.08325	0.08325	0.08325	0.08325
YML009W-B		0	0.059	0.059	0.059	0.059	0.059	0.059	0.059	0.059	0.059	0.059	0.059	0.059	0.059	0.059	0.059	0.059	0.059	0.059
YML008C	ERG6	0	0.0676667	0.0676667	0.0676667	0.0676667	0.0676667	0.0676667	0.0676667	0.0676667	0.0676667	0.0676667	0.0676667	0.0676667	0.0676667	0.0676667	0.0676667	0.0676667	0.0676667	0.0676667
YML007W	YAP1	0	0.0951667	0.0951667	0.0951667	0.0951667	0.0951667	0.0951667	0.0951667	0.0951667	0.0951667	0.0951667	0.0951667	0.0951667	0.0951667	0.0951667	0.0951667	0.0951667	0.0951667	0.0951667
YMR002W	MIX17	0	0.13025	0.13025	0.13025	0.13025	0.13025	0.13025	0.13025	0.13025	0.13025	0.13025	0.13025	0.13025	0.13025	0.13025	0.13025	0.13025	0.13025	0.13025
YMR006C	PLB2	0	0.14275	0.14275	0.14275	0.14275	0.14275	0.14275	0.14275	0.14275	0.14275	0.14275	0.14275	0.14275	0.14275	0.14275	0.14275	0.14275	0.14275	0.14275
YMR008C	PLB1	0	0.171	0.171	0.171	0.171	0.171	0.171	0.171	0.171	0.171	0.171	0.171	0.171	0.171	0.171	0.171	0.171	0.171	0.171
YMR009W	ADI1	0	0.146917	0.146917	0.146917	0.146917	0.146917	0.146917	0.146917	0.146917	0.146917	0.146917	0.146917	0.146917	0.146917	0.146917	0.146917	0.146917	0.146917	0.146917
YMR042W	ARG80	0	0.123417	0.123417	0.123417	0.123417	0.123417	0.123417	0.123417	0.123417	0.123417	0.123417	0.123417	0.123417	0.123417	0.123417	0.123417	0.123417	0.123417	0.123417
YMR155W		0	0.144	0.144	0.144	0.144	0.144	0.144	0.144	0.144	0.144	0.144	0.144	0.144	0.144	0.144	0.144	0.144	0.144	0.144
YOR025W	HST3	0	0.144167	0.144167	0.144167	0.144167	0.144167	0.144167	0.144167	0.144167	0.144167	0.144167	0.144167	0.144167	0.144167	0.144167	0.144167	0.144167	0.144167	0.144167
YOR039W	CKB2	0	0.14575	0.14575	0.14575	0.14575	0.14575	0.14575	0.14575	0.14575	0.14575	0.14575	0.14575	0.14575	0.14575	0.14575	0.14575	0.14575	0.14575	0.14575
YOR311C	DGK1	0	0.1195	0.1195	0.1195	0.1195	0.1195	0.1195	0.1195	0.1195	0.1195	0.1195	0.1195	0.1195	0.1195	0.1195	0.1195	0.1195	0.1195	0.1195
YOR327C	SNC2	0	0.105083	0.105083	0.105083	0.105083	0.105083	0.105083	0.105083	0.105083	0.105083	0.105083	0.105083	0.105083	0.105083	0.105083	0.105083	0.105083	0.105083	0.105083
YMR164C	MSS11	0	0.143333	0.143333	0.143333	0.143333	0.143333	0.143333	0.143333	0.143333	0.143333	0.143333	0.143333	0.143333	0.143333	0.143333	0.143333	0.143333	0.143333	0.143333
YMR182C	RGM1	0	0.108583	0.108583	0.108583	0.108583	0.108583	0.108583	0.108583	0.108583	0.108583	0.108583	0.108583	0.108583	0.108583	0.108583	0.108583	0.108583	0.108583	0.108583
YMR183C	SSO2	0	0.157083	0.157083	0.157083	0.157083	0.157083	0.157083	0.157083	0.157083	0.157083	0.157083	0.157083	0.157083	0.157083	0.157083	0.157083	0.157083	0.157083	0.157083
YMR186W	HSC82	0	0.166833	0.166833	0.166833	0.166833	0.166833	0.166833	0.166833	0.166833	0.166833	0.166833	0.166833	0.166833	0.166833	0.166833	0.166833	0.166833	0.166833	0.166833
YMR188C	MRPS17	0	0.134333	0.134333	0.134333	0.134333	0.134333	0.134333	0.134333	0.134333	0.134333	0.134333	0.134333	0.134333	0.134333	0.134333	0.134333	0.134333	0.134333	0.134333
YMR189W	GCV2	0	0.138667	0.138667	0.138667	0.138667	0.138667	0.138667	0.138667	0.138667	0.138667	0.138667	0.138667	0.138667	0.138667	0.138667	0.138667	0.138667	0.138667	0.138667
YMR199W	CLN1	0	0.141833	0.141833	0.141833	0.141833	0.141833	0.141833	0.141833	0.141833	0.141833	0.141833	0.141833	0.141833	0.141833	0.141833	0.141833	0.141833	0.141833	0.141833
YMR201C	RAD14	0	0.158417	0.158417	0.158417	0.158417	0.158417	0.158417	0.158417	0.158417	0.158417	0.158417	0.158417	0.158417	0.158417	0.158417	0.158417	0.158417	0.158417	0.158417
YMR207C	HFA1	0	0.0813333	0.0813333	0.0813333	0.0813333	0.0813333	0.0813333	0.0813333	0.0813333	0.0813333	0.0813333	0.0813333	0.0813333	0.0813333	0.0813333	0.0813333	0.0813333	0.0813333	0.0813333
YMR224C	MRE11	0	0.123583	0.123583	0.123583	0.123583	0.123583	0.123583	0.123583	0.123583	0.123583	0.123583	0.123583	0.123583	0.123583	0.123583	0.123583	0.123583	0.123583	0.123583
YMR246W	FAA4	0	0.143417	0.143417	0.143417	0.143417	0.143417	0.143417	0.143417	0.143417	0.143417	0.143417	0.143417	0.143417	0.143417	0.143417	0.143417	0.143417	0.143417	0.143417
YMR250W	GAD1	0	0.148583	0.148583	0.148583	0.148583	0.148583	0.148583	0.148583	0.148583	0.148583	0.148583	0.148583	0.148583	0.148583	0.148583	0.148583	0.148583	0.148583	0.148583
YMR254C		0	0.084	0.084	0.084	0.084	0.084	0.084	0.084	0.084	0.084	0.084	0.084	0.084	0.084	0.084	0.084	0.084	0.084	0.084
YMR258C	ROY1	0	0.0828333	0.0828333	0.0828333	0.0828333	0.0828333	0.0828333	0.0828333	0.0828333	0.0828333	0.0828333	0.0828333	0.0828333	0.0828333	0.0828333	0.0828333	0.0828333	0.0828333	0.0828333
YMR280C	CAT8	0	0.0840833	0.0840833	0.0840833	0.0840833	0.0840833	0.0840833	0.0840833	0.0840833	0.0840833	0.0840833	0.0840833	0.0840833	0.0840833	0.0840833	0.0840833	0.0840833	0.0840833	0.0840833
YMR285C	NGL2	0	0.09075	0.09075	0.09075	0.09075	0.09075	0.09075	0.09075	0.09075	0.09075	0.09075	0.09075	0.09075	0.09075	0.09075	0.09075	0.09075	0.09075	0.09075
YMR304W	UBP15	0	0.101167	0.101167	0.101167	0.101167	0.101167	0.101167	0.101167	0.101167	0.101167	0.101167	0.101167	0.101167	0.101167	0.101167	0.101167	0.101167	0.101167	0.101167
YNL333W	SNZ2	0	0.125417	0.125417	0.125417	0.125417	0.125417	0.125417	0.125417	0.125417	0.125417	0.125417	0.125417	0.125417	0.125417	0.125417	0.125417	0.125417	0.125417	0.125417
YNL302C	RPS19B	0	0.108417	0.108417	0.108417	0.108417	0.108417	0.108417	0.108417	0.108417	0.108417	0.108417	0.108417	0.108417	0.108417	0.108417	0.108417	0.108417	0.108417	0.108417
YNL301C	RPL18B	0	0.148333	0.148333	0.148333	0.148333	0.148333	0.148333	0.148333	0.148333	0.148333	0.148333	0.148333	0.148333	0.148333	0.148333	0.148333	0.148333	0.148333	0.148333
YNL265C	IST1	0	0.15325	0.15325	0.15325	0.15325	0.15325	0.15325	0.15325	0.15325	0.15325	0.15325	0.15325	0.15325	0.15325	0.15325	0.15325	0.15325	0.15325	0.15325
YOR001W	RRP6	0	0.10875	0.10875	0.10875	0.10875	0.10875	0.10875	0.10875	0.10875	0.10875	0.10875	0.10875	0.10875	0.10875	0.10875	0.10875	0.10875	0.10875	0.10875
YOR002W	ALG6	0	0.106833	0.106833	0.106833	0.106833	0.106833	0.106833	0.106833	0.106833	0.106833	0.106833	0.106833	0.106833	0.106833	0.106833	0.106833	0.106833	0.106833	0.106833
YOR003W	YSP3	0	0.0964167	0.0964167	0.0964167	0.0964167	0.0964167	0.0964167	0.0964167	0.0964167	0.0964167	0.0964167	0.0964167	0.0964167	0.0964167	0.0964167	0.0964167	0.0964167	0.0964167	0.0964167
YPL267W	ACM1	0	0.0801667	0.0801667	0.0801667	0.0801667	0.0801667	0.0801667	0.0801667	0.0801667	0.0801667	0.0801667	0.0801667	0.0801667	0.0801667	0.0801667	0.0801667	0.0801667	0.0801667	0.0801667
YPL262W	FUM1	0	0.0944167	0.0944167	0.0944167	0.0944167	0.0944167	0.0944167	0.0944167	0.0944167	0.0944167	0.0944167	0.0944167	0.0944167	0.0944167	0.0944167	0.0944167	0.0944167	0.0944167	0.0944167
YPL206C	PGC1	0	0.0855833	0.0855833	0.0855833	0.0855833	0.0855833	0.0855833	0.0855833	0.0855833	0.0855833	0.0855833	0.0855833	0.0855833	0.0855833	0.0855833	0.0855833	0.0855833	0.0855833	0.0855833
YPL202C	AFT2	0	0.118417	0.118417	0.118417	0.118417	0.118417	0.118417	0.118417	0.118417	0.118417	0.118417	0.118417	0.118417	0.118417	0.118417	0.118417	0.118417	0.118417	0.118417
YPL177C	CUP9	0	0.09	0.09	0.09	0.09	0.09	0.09	0.09	0.09	0.09	0.09	0.09	0.09	0.09	0.09	0.09	0.09	0.09	0.09
YPL166W	ATG29	0	0.0938333	0.0938333	0.0938333	0.0938333	0.0938333	0.0938333	0.0938333	0.0938333	0.0938333	0.0938333	0.0938333	0.0938333	0.0938333	0.0938333	0.0938333	0.0938333	0.0938333	0.0938333
YPL140C	MKK2	0	0.08875	0.08875	0.08875	0.08875	0.08875	0.08875	0.08875	0.08875	0.08875	0.08875	0.08875	0.08875	0.08875	0.08875	0.08875	0.08875	0.08875	0.08875
YPL100W	ATG21	0	0.0988333	0.0988333	0.0988333	0.0988333	0.0988333	0.0988333	0.0988333	0.0988333	0.0988333	0.0988333	0.0988333	0.0988333	0.0988333	0.0988333	0.0988333	0.0988333	0.0988333	0.0988333
YHR030C	SLT2	0	0.0924167	0.0924167	0.0924167	0.0924167	0.0924167	0.0924167	0.0924167	0.0924167	0.0924167	0.0924167	0.0924167	0.0924167	0.0924167	0.0924167	0.0924167	0.0924167	0.0924167	0.0924167
YHR046C	INM1	0	0.0790833	0.0790833	0.0790833	0.0790833	0.0790833	0.0790833	0.0790833	0.0790833	0.0790833	0.0790833	0.0790833	0.0790833	0.0790833	0.0790833	0.0790833	0.0790833	0.0790833	0.0790833
YHR100C	GEP4	0	0.0650833	0.0650833	0.0650833	0.0650833	0.0650833	0.0650833	0.0650833	0.0650833	0.0650833	0.0650833	0.0650833	0.0650833	0.0650833	0.0650833	0.0650833	0.0650833	0.0650833	0.0650833
YPR049C	ATG11	0	0.117667	0.117667	0.117667	0.117667	0.117667	0.117667	0.117667	0.117667	0.117667	0.117667	0.117667	0.117667	0.117667	0.117667	0.117667	0.117667	0.117667	0.117667
YPR052C	NHP6A	0	0.118167	0.118167	0.118167	0.118167	0.118167	0.118167	0.118167	0.118167	0.118167	0.118167	0.118167	0.118167	0.118167	0.118167	0.118167	0.118167	0.118167	0.118167
YPR060C	ARO7	0	0.103583	0.103583	0.103583	0.103583	0.103583	0.103583	0.103583	0.103583	0.103583	0.103583	0.103583	0.103583	0.103583	0.103583	0.103583	0.103583	0.103583	0.103583
YPR065W	ROX1	0	0.104333	0.104333	0.104333	0.104333	0.104333	0.104333	0.104333	0.104333	0.104333	0.104333	0.104333	0.104333	0.104333	0.104333	0.104333	0.104333	0.104333	0.104333
YPR079W	MRL1	0	0.12075	0.12075	0.12075	0.12075	0.12075	0.12075	0.12075	0.12075	0.12075	0.12075	0.12075	0.12075	0.12075	0.12075	0.12075	0.12075	0.12075	0.12075
YJL089W	SIP4	0	0.11975	0.11975	0.11975	0.11975	0.11975	0.11975	0.11975	0.11975	0.11975	0.11975	0.11975	0.11975	0.11975	0.11975	0.11975	0.11975	0.11975	0.11975
YJR066W	TOR1	0	0.114083	0.114083	0.114083	0.114083	0.114083	0.114083	0.114083	0.114083	0.114083	0.114083	0.114083	0.114083	0.114083	0.114083	0.114083	0.114083	0.114083	0.114083
YIL056W	VHR1	0	0.120667	0.120667	0.120667	0.120667	0.120667	0.120667	0.120667	0.120667	0.120667	0.120667	0.120667	0.120667	0.120667	0.120667	0.120667	0.120667	0.120667	0.120667
YLR372W	ELO3	0	0.101333	0.101333	0.101333	0.101333	0.101333	0.101333	0.101333	0.101333	0.101333	0.101333	0.101333	0.101333	0.101333	0.101333	0.101333	0.101333	0.101333	0.101333
YLR375W	STP3	0	0.115583	0.115583	0.115583	0.115583	0.115583	0.115583	0.115583	0.115583	0.115583	0.115583	0.115583	0.115583	0.115583	0.115583	0.115583	0.115583	0.115583	0.115583
YLR345W		0	0.103667	0.103667	0.103667	0.103667	0.103667	0.103667	0.103667	0.103667	0.103667	0.103667	0.103667	0.103667	0.103667	0.103667	0.103667	0.103667	0.103667	0.103667
YLR356W	ATG33	0	0.135583	0.135583	0.135583	0.135583	0.135583	0.135583	0.135583	0.135583	0.135583	0.135583	0.135583	0.135583	0.135583	0.135583	0.135583	0.135583	0.135583	0.135583
YJR005W	APL1	0	0.13925	0.13925	0.13925	0.13925	0.13925	0.13925	0.13925	0.13925	0.13925	0.13925	0.13925	0.13925	0.13925	0.13925	0.13925	0.13925	0.13925	0.13925
YJR019C	TES1	0	0.1155	0.1155	0.1155	0.1155	0.1155	0.1155	0.1155	0.1155	0.1155	0.1155	0.1155	0.1155	0.1155	0.1155	0.1155	0.1155	0.1155	0.1155
YJR024C	MDE1	0	0.130833	0.130833	0.130833	0.130833	0.130833	0.130833	0.130833	0.130833	0.130833	0.130833	0.130833	0.130833	0.130833	0.130833	0.130833	0.130833	0.130833	0.130833
YJR031C	GEA1	0	0.1345	0.1345	0.1345	0.1345	0.1345	0.1345	0.1345	0.1345	0.1345	0.1345	0.1345	0.1345	0.1345	0.1345	0.1345	0.1345	0.1345	0.1345
YDL100C	GET3	0	0.130333	0.130333	0.130333	0.130333	0.130333	0.130333	0.130333	0.130333	0.130333	0.130333	0.130333	0.130333	0.130333	0.130333	0.130333	0.130333	0.130333	0.130333
YDL131W	LYS21	0	0.121917	0.121917	0.121917	0.121917	0.121917	0.121917	0.121917	0.121917	0.121917	0.121917	0.121917	0.121917	0.121917	0.121917	0.121917	0.121917	0.121917	0.121917
YDL142C	CRD1	0	0.10675	0.10675	0.10675	0.10675	0.10675	0.10675	0.10675	0.10675	0.10675	0.10675	0.10675	0.10675	0.10675	0.10675	0.10675	0.10675	0.10675	0.10675
YDR463W	STP1	0	0.099	0.099	0.099	0.099	0.099	0.099	0.099	0.099	0.099	0.099	0.099	0.099	0.099	0.099	0.099	0.099	0.099	0.099
wild-type	BY4700	0	0.127	0.127	0.127	0.127	0.127	0.127	0.127	0.127	0.127	0.127	0.127	0.127	0.127	0.127	0.127	0.127	0.127	0.127
YBR035C	PDX3	0	0.106417	0.106417	0.106417	0.106417	0.106417	0.106417	0.106417	0.106417	0.106417	0.106417	0.106417	0.106417	0.106417	0.106417	0.106417	0.106417	0.106417	0.106417
YGR225W	AMA1	0	0.0943333	0.0943333	0.0943333	0.0943333	0.0943333	0.0943333	0.0943333	0.0943333	0.0943333	0.0943333	0.0943333	0.0943333	0.0943333	0.0943333	0.0943333	0.0943333	0.0943333	0.0943333
YNL090W	RHO2	0	0.125417	0.125417	0.125417	0.125417	0.125417	0.125417	0.125417	0.125417	0.125417	0.125417	0.125417	0.125417	0.125417	0.125417	0.125417	0.125417	0.125417	0.125417
YBR020W	GAL1	0	0.12925	0.12925	0.12925	0.12925	0.12925	0.12925	0.12925	0.12925	0.12925	0.12925	0.12925	0.12925	0.12925	0.12925	0.12925	0.12925	0.12925	0.12925
YMR021C	MAC1	0	0.131833	0.131833	0.131833	0.131833	0.131833	0.131833	0.131833	0.131833	0.131833	0.131833	0.131833	0.131833	0.131833	0.131833	0.131833	0.131833	0.131833	0.131833
YMR286W	MRPL33	0	0.124083	0.124083	0.124083	0.124083	0.124083	0.124083	0.124083	0.124083	0.124083	0.124083	0.124083	0.124083	0.124083	0.124083	0.124083	0.124083	0.124083	0.124083
YLL042C	ATG10	0	0.116167	0.116167	0.116167	0.116167	0.116167	0.116167	0.116167	0.116167	0.116167	0.116167	0.116167	0.116167	0.116167	0.116167	0.116167	0.116167	0.116167	0.116167
YKL016C	ATP7	0	0.1075	0.1075	0.1075	0.1075	0.1075	0.1075	0.1075	0.1075	0.1075	0.1075	0.1075	0.1075	0.1075	0.1075	0.1075	0.1075	0.1075	0.1075
YNL242W	ATG2	0	0.1225	0.1225	0.1225	0.1225	0.1225	0.1225	0.1225	0.1225	0.1225	0.1225	0.1225	0.1225	0.1225	0.1225	0.1225	0.1225	0.1225	0.1225
YKR055W	RHO4	0	0.114583	0.114583	0.114583	0.114583	0.114583	0.114583	0.114583	0.114583	0.114583	0.114583	0.114583	0.114583	0.114583	0.114583	0.114583	0.114583	0.114583	0.114583
YML094C-A		0	0.0935833	0.0935833	0.0935833	0.0935833	0.0935833	0.0935833	0.0935833	0.0935833	0.0935833	0.0935833	0.0935833	0.0935833	0.0935833	0.0935833	0.0935833	0.0935833	0.0935833	0.0935833
YJL124C	LSM1	0	0.0771667	0.0771667	0.0771667	0.0771667	0.0771667	0.0771667	0.0771667	0.0771667	0.0771667	0.0771667	0.0771667	0.0771667	0.0771667	0.0771667	0.0771667	0.0771667	0.0771667	0.0771667
YNL139C	THO2	0	0.0726667	0.0726667	0.0726667	0.0726667	0.0726667	0.0726667	0.0726667	0.0726667	0.0726667	0.0726667	0.0726667	0.0726667	0.0726667	0.0726667	0.0726667	0.0726667	0.0726667	0.0726667
YLR396C	VPS33	0	0.106917	0.106917	0.106917	0.106917	0.106917	0.106917	0.106917	0.106917	0.106917	0.106917	0.106917	0.106917	0.106917	0.106917	0.106917	0.106917	0.106917	0.106917
YJL212C	OPT1	0	0.120667	0.120667	0.120667	0.120667	0.120667	0.120667	0.120667	0.120667	0.120667	0.120667	0.120667	0.120667	0.120667	0.120667	0.120667	0.120667	0.120667	0.120667
YLR431C	ATG23	0	0.126917	0.126917	0.126917	0.126917	0.126917	0.126917	0.126917	0.126917	0.126917	0.126917	0.126917	0.126917	0.126917	0.126917	0.126917	0.126917	0.126917	0.126917
YLR448W	RPL6B	0	0.104417	0.104417	0.104417	0.104417	0.104417	0.104417	0.104417	0.104417	0.104417	0.104417	0.104417	0.104417	0.104417	0.104417	0.104417	0.104417	0.104417	0.104417
YML021C	UNG1	0	0.15225	0.15225	0.15225	0.15225	0.15225	0.15225	0.15225	0.15225	0.15225	0.15225	0.15225	0.15225	0.15225	0.15225	0.15225	0.15225	0.15225	0.15225
YML081C-A	ATP18	0	0.119	0.119	0.119	0.119	0.119	0.119	0.119	0.119	0.119	0.119	0.119	0.119	0.119	0.119	0.119	0.119	0.119	0.119
YMR169C	ALD3	0	0.129333	0.129333	0.129333	0.129333	0.129333	0.129333	0.129333	0.129333	0.129333	0.129333	0.129333	0.129333	0.129333	0.129333	0.129333	0.129333	0.129333	0.129333
YNR050C	LYS9	0	0.122917	0.122917	0.122917	0.122917	0.122917	0.122917	0.122917	0.122917	0.122917	0.122917	0.122917	0.122917	0.122917	0.122917	0.122917	0.122917	0.122917	0.122917
YNR056C	BIO5	0	0.113083	0.113083	0.113083	0.113083	0.113083	0.113083	0.113083	0.113083	0.113083	0.113083	0.113083	0.113083	0.113083	0.113083	0.113083	0.113083	0.113083	0.113083
YNR058W	BIO3	0	0.0999167	0.0999167	0.0999167	0.0999167	0.0999167	0.0999167	0.0999167	0.0999167	0.0999167	0.0999167	0.0999167	0.0999167	0.0999167	0.0999167	0.0999167	0.0999167	0.0999167	0.0999167
YAL012W	CYS3	0	0.0941667	0.0941667	0.0941667	0.0941667	0.0941667	0.0941667	0.0941667	0.0941667	0.0941667	0.0941667	0.0941667	0.0941667	0.0941667	0.0941667	0.0941667	0.0941667	0.0941667	0.0941667
YAL054C	ACS1	0	0.101083	0.101083	0.101083	0.101083	0.101083	0.101083	0.101083	0.101083	0.101083	0.101083	0.101083	0.101083	0.101083	0.101083	0.101083	0.101083	0.101083	0.101083
YJR131W	MNS1	0	0.0964167	0.0964167	0.0964167	0.0964167	0.0964167	0.0964167	0.0964167	0.0964167	0.0964167	0.0964167	0.0964167	0.0964167	0.0964167	0.0964167	0.0964167	0.0964167	0.0964167	0.0964167
YDR058C	TGL2	0	0.119333	0.119333	0.119333	0.119333	0.119333	0.119333	0.119333	0.119333	0.119333	0.119333	0.119333	0.119333	0.119333	0.119333	0.119333	0.119333	0.119333	0.119333
YGR110W	CLD1	0	0.120833	0.120833	0.120833	0.120833	0.120833	0.120833	0.120833	0.120833	0.120833	0.120833	0.120833	0.120833	0.120833	0.120833	0.120833	0.120833	0.120833	0.120833
YJL196C	ELO1	0	0.119917	0.119917	0.119917	0.119917	0.119917	0.119917	0.119917	0.119917	0.119917	0.119917	0.119917	0.119917	0.119917	0.119917	0.119917	0.119917	0.119917	0.119917
YDL085W	NDE2	0	0.129583	0.129583	0.129583	0.129583	0.129583	0.129583	0.129583	0.129583	0.129583	0.129583	0.129583	0.129583	0.129583	0.129583	0.129583	0.129583	0.129583	0.129583
YDR463W	STP1	0	0.1065	0.1065	0.1065	0.1065	0.1065	0.1065	0.1065	0.1065	0.1065	0.1065	0.1065	0.1065	0.1065	0.1065	0.1065	0.1065	0.1065	0.1065
YDR483W	KRE2	0	0.116333	0.116333	0.116333	0.116333	0.116333	0.116333	0.116333	0.116333	0.116333	0.116333	0.116333	0.116333	0.116333	0.116333	0.116333	0.116333	0.116333	0.116333
YDR486C	VPS60	0	0.105083	0.105083	0.105083	0.105083	0.105083	0.105083	0.105083	0.105083	0.105083	0.105083	0.105083	0.105083	0.105083	0.105083	0.105083	0.105083	0.105083	0.105083
YDR529C	QCR7	0	0.100083	0.100083	0.100083	0.100083	0.100083	0.100083	0.100083	0.100083	0.100083	0.100083	0.100083	0.100083	0.100083	0.100083	0.100083	0.100083	0.100083	0.100083
YGL216W	KIP3	0	0.11075	0.11075	0.11075	0.11075	0.11075	0.11075	0.11075	0.11075	0.11075	0.11075	0.11075	0.11075	0.11075	0.11075	0.11075	0.11075	0.11075	0.11075
YGR180C	RNR4	0	0.0919167	0.0919167	0.0919167	0.0919167	0.0919167	0.0919167	0.0919167	0.0919167	0.0919167	0.0919167	0.0919167	0.0919167	0.0919167	0.0919167	0.0919167	0.0919167	0.0919167	0.0919167
YML007C-A	MIN4	0	0.111	0.111	0.111	0.111	0.111	0.111	0.111	0.111	0.111	0.111	0.111	0.111	0.111	0.111	0.111	0.111	0.111	0.111
YAR035C-A		0	0.106	0.106	0.106	0.106	0.106	0.106	0.106	0.106	0.106	0.106	0.106	0.106	0.106	0.106	0.106	0.106	0.106	0.106
YBR196C-B		0	0.103167	0.103167	0.103167	0.103167	0.103167	0.103167	0.103167	0.103167	0.103167	0.103167	0.103167	0.103167	0.103167	0.103167	0.103167	0.103167	0.103167	0.103167
YBR296C-A	TYC1	0	0.102083	0.102083	0.102083	0.102083	0.102083	0.102083	0.102083	0.102083	0.102083	0.102083	0.102083	0.102083	0.102083	0.102083	0.102083	0.102083	0.102083	0.102083
YDR182W-A		0	0.11025	0.11025	0.11025	0.11025	0.11025	0.11025	0.11025	0.11025	0.11025	0.11025	0.11025	0.11025	0.11025	0.11025	0.11025	0.11025	0.11025	0.11025
YDR194W-A		0	0.107833	0.107833	0.107833	0.107833	0.107833	0.107833	0.107833	0.107833	0.107833	0.107833	0.107833	0.107833	0.107833	0.107833	0.107833	0.107833	0.107833	0.107833
YER087C-B	SBH1	0	0.10725	0.10725	0.10725	0.10725	0.10725	0.10725	0.10725	0.10725	0.10725	0.10725	0.10725	0.10725	0.10725	0.10725	0.10725	0.10725	0.10725	0.10725
YDR147W	EKI1	0	0.0953333	0.0953333	0.0953333	0.0953333	0.0953333	0.0953333	0.0953333	0.0953333	0.0953333	0.0953333	0.0953333	0.0953333	0.0953333	0.0953333	0.0953333	0.0953333	0.0953333	0.0953333
YGL202W	ARO8	0	0.0901667	0.0901667	0.0901667	0.0901667	0.0901667	0.0901667	0.0901667	0.0901667	0.0901667	0.0901667	0.0901667	0.0901667	0.0901667	0.0901667	0.0901667	0.0901667	0.0901667	0.0901667
YGL237C	HAP2	0	0.08275	0.08275	0.08275	0.08275	0.08275	0.08275	0.08275	0.08275	0.08275	0.08275	0.08275	0.08275	0.08275	0.08275	0.08275	0.08275	0.08275	0.08275
YLR251W	SYM1	0	0.0875833	0.0875833	0.0875833	0.0875833	0.0875833	0.0875833	0.0875833	0.0875833	0.0875833	0.0875833	0.0875833	0.0875833	0.0875833	0.0875833	0.0875833	0.0875833	0.0875833	0.0875833
YLR332W	MID2	0	0.102333	0.102333	0.102333	0.102333	0.102333	0.102333	0.102333	0.102333	0.102333	0.102333	0.102333	0.102333	0.102333	0.102333	0.102333	0.102333	0.102333	0.102333
YBR147W	RTC2	0	0.105417	0.105417	0.105417	0.105417	0.105417	0.105417	0.105417	0.105417	0.105417	0.105417	0.105417	0.105417	0.105417	0.105417	0.105417	0.105417	0.105417	0.105417
YBR159W	IFA38	0	0.115333	0.115333	0.115333	0.115333	0.115333	0.115333	0.115333	0.115333	0.115333	0.115333	0.115333	0.115333	0.115333	0.115333	0.115333	0.115333	0.115333	0.115333
YBR162C	TOS1	0	0.105583	0.105583	0.105583	0.105583	0.105583	0.105583	0.105583	0.105583	0.105583	0.105583	0.105583	0.105583	0.105583	0.105583	0.105583	0.105583	0.105583	0.105583
YDL006W	PTC1	0	0.0784167	0.0784167	0.0784167	0.0784167	0.0784167	0.0784167	0.0784167	0.0784167	0.0784167	0.0784167	0.0784167	0.0784167	0.0784167	0.0784167	0.0784167	0.0784167	0.0784167	0.0784167
YDL041W		0	0.0855833	0.0855833	0.0855833	0.0855833	0.0855833	0.0855833	0.0855833	0.0855833	0.0855833	0.0855833	0.0855833	0.0855833	0.0855833	0.0855833	0.0855833	0.0855833	0.0855833	0.0855833
YDL042C	SIR2	0	0.0784167	0.0784167	0.0784167	0.0784167	0.0784167	0.0784167	0.0784167	0.0784167	0.0784167	0.0784167	0.0784167	0.0784167	0.0784167	0.0784167	0.0784167	0.0784167	0.0784167	0.0784167
YDL046W	NPC2	0	0.108167	0.108167	0.108167	0.108167	0.108167	0.108167	0.108167	0.108167	0.108167	0.108167	0.108167	0.108167	0.108167	0.108167	0.108167	0.108167	0.108167	0.108167
YDL056W	MBP1	0	0.0988333	0.0988333	0.0988333	0.0988333	0.0988333	0.0988333	0.0988333	0.0988333	0.0988333	0.0988333	0.0988333	0.0988333	0.0988333	0.0988333	0.0988333	0.0988333	0.0988333	0.0988333
YDL078C	MDH3	0	0.104417	0.104417	0.104417	0.104417	0.104417	0.104417	0.104417	0.104417	0.104417	0.104417	0.104417	0.104417	0.104417	0.104417	0.104417	0.104417	0.104417	0.104417
YDL080C	THI3	0	0.111667	0.111667	0.111667	0.111667	0.111667	0.111667	0.111667	0.111667	0.111667	0.111667	0.111667	0.111667	0.111667	0.111667	0.111667	0.111667	0.111667	0.111667
YDR017C	KCS1	0	0.121417	0.121417	0.121417	0.121417	0.121417	0.121417	0.121417	0.121417	0.121417	0.121417	0.121417	0.121417	0.121417	0.121417	0.121417	0.121417	0.121417	0.121417
YBR283C	SSH1	0	0.113583	0.113583	0.113583	0.113583	0.113583	0.113583	0.113583	0.113583	0.113583	0.113583	0.113583	0.113583	0.113583	0.113583	0.113583	0.113583	0.113583	0.113583
YNL045W	LAP2	0	0.119417	0.119417	0.119417	0.119417	0.119417	0.119417	0.119417	0.119417	0.119417	0.119417	0.119417	0.119417	0.119417	0.119417	0.119417	0.119417	0.119417	0.119417
YNR008W	LRO1	0	0.121417	0.121417	0.121417	0.121417	0.121417	0.121417	0.121417	0.121417	0.121417	0.121417	0.121417	0.121417	0.121417	0.121417	0.121417	0.121417	0.121417	0.121417
YNR031C	SSK2	0	0.112917	0.112917	0.112917	0.112917	0.112917	0.112917	0.112917	0.112917	0.112917	0.112917	0.112917	0.112917	0.112917	0.112917	0.112917	0.112917	0.112917	0.112917
YNR036C	MRPS12	0	0.131583	0.131583	0.131583	0.131583	0.131583	0.131583	0.131583	0.131583	0.131583	0.131583	0.131583	0.131583	0.131583	0.131583	0.131583	0.131583	0.131583	0.131583
YNR049C	MSO1	0	0.138583	0.138583	0.138583	0.138583	0.138583	0.138583	0.138583	0.138583	0.138583	0.138583	0.138583	0.138583	0.138583	0.138583	0.138583	0.138583	0.138583	0.138583
YNL129W	NRK1	0	0.117	0.117	0.117	0.117	0.117	0.117	0.117	0.117	0.117	0.117	0.117	0.117	0.117	0.117	0.117	0.117	0.117	0.117
YNL084C	END3	0	0.1135	0.1135	0.1135	0.1135	0.1135	0.1135	0.1135	0.1135	0.1135	0.1135	0.1135	0.1135	0.1135	0.1135	0.1135	0.1135	0.1135	0.1135
YNL063W	MTQ1	0	0.126333	0.126333	0.126333	0.126333	0.126333	0.126333	0.126333	0.126333	0.126333	0.126333	0.126333	0.126333	0.126333	0.126333	0.126333	0.126333	0.126333	0.126333
YNL057W		0	0.123167	0.123167	0.123167	0.123167	0.123167	0.123167	0.123167	0.123167	0.123167	0.123167	0.123167	0.123167	0.123167	0.123167	0.123167	0.123167	0.123167	0.123167
YIL098C	FMC1	0	0.1215	0.1215	0.1215	0.1215	0.1215	0.1215	0.1215	0.1215	0.1215	0.1215	0.1215	0.1215	0.1215	0.1215	0.1215	0.1215	0.1215	0.1215
YIL146C	ATG32	0	0.11725	0.11725	0.11725	0.11725	0.11725	0.11725	0.11725	0.11725	0.11725	0.11725	0.11725	0.11725	0.11725	0.11725	0.11725	0.11725	0.11725	0.11725
YNL106C	INP52	0	0.128417	0.128417	0.128417	0.128417	0.128417	0.128417	0.128417	0.128417	0.128417	0.128417	0.128417	0.128417	0.128417	0.128417	0.128417	0.128417	0.128417	0.128417
YLL001W	DNM1	1	0.129629	0.252801	0.191215	0.252839	0.111543	0.182191	0.217797	0.186245	0.202021	0.214956	0.221188	0.218072	0.263432	0.244752	0.254092	0.155721	0.221032	0.188377	-0.0697433	0.220546	0.0793046	-0.211184	0.410153	0.479896	-0.100883
YOR328W	PDR10	1	0.163661	0.287697	0.225679	0.19931	0.0811715	0.140241	0.340768	0.25652	0.298644	0.199516	0.260045	0.229781	0.288065	0.220758	0.254411	0.255354	0.227713	0.241534	-0.686367	0.146905	0.404156	0.0719684	0.17289	0.859257	-0.306202
YOR351C	MEK1	1	0.102997	0.277083	0.19004	0.247891	0.083893	0.165892	0.205613	0.148958	0.177286	0.133885	0.222656	0.178271	0.236527	0.18117	0.208848	0.0845221	0.224949	0.154736	-0.196063	0.228387	-0.100228	-0.204263	0.136149	0.332212	-0.196272
YOR357C	SNX3	1	0.20868	0.269641	0.239161	0.142926	0.0851832	0.114055	0.319853	0.243474	0.281663	0.247598	0.226007	0.236803	0.369405	0.207511	0.288458	0.133442	0.296444	0.214943	-1.06825	0.284676	0.235991	-0.139729	0.27038	1.33863	-0.390016
YOR358W	HAP5	1	0.174723	0.247248	0.210985	0.132625	0.0812298	0.106927	0.216244	0.181539	0.198891	0.244848	0.226742	0.235795	0.301515	0.140679	0.221097	0.13844	0.307887	0.223163	-0.980514	-0.0928563	-0.0851632	-0.0794331	0.0675345	1.04805	0.166121
YOR374W	ALD4	1	0.217711	0.236482	0.227097	0.166316	0.0880467	0.127181	0.180107	0.172802	0.176454	0.137609	0.183436	0.160523	0.190773	0.232709	0.211741	0.130897	0.281571	0.206234	-0.836418	0.399526	-0.364011	0.361506	-0.101004	0.735414	0.224988
YOR380W	RDR1	1	0.193895	0.186689	0.190292	0.164715	0.108695	0.136705	0.186279	0.122301	0.15429	0.160557	0.130101	0.145329	0.288726	0.0991102	0.193918	0.111564	0.253112	0.182338	-0.477153	0.416125	-0.302573	0.327293	0.0272337	0.504386	0.240974
YOL018C	TLG2	1	0.181366	0.102938	0.142152	0.175375	0.060814	0.118095	0.113788	0.133329	0.123559	0.144288	0.125651	0.13497	0.248261	0.0601528	0.154207	0.128279	0.201386	0.164832	-0.26749	0.192229	-0.202238	0.288362	0.117435	0.384925	0.415806
YOL019W	TOS7	1	0.141006	0.271894	0.20645	0.211186	0.0915314	0.151359	0.119952	0.192839	0.156395	0.114564	0.208887	0.161726	0.192303	0.076784	0.134543	0.102778	0.188734	0.145756	-0.447822	-0.265479	-0.400595	-0.149993	-0.617722	-0.169899	-0.101641
YOL049W	GSH2	1	0.20719	0.238624	0.222907	0.243433	0.0889523	0.166193	0.1901	0.147892	0.168996	0.120765	0.240815	0.18079	0.223311	0.0665608	0.144936	0.0510136	0.235305	0.143159	-0.423585	-0.318903	-0.399451	-0.336695	-0.621029	-0.197444	-0.23937
YLL053C		1	0.17294	0.404658	0.288799	0.22155	0.117919	0.169734	0.237284	0.226545	0.231915	0.253101	0.324492	0.288797	0.413641	0.317756	0.365698	0.158787	0.218619	0.188703	-0.766784	0.3406	-0.316471	-0.613936	0.34059	1.10737	-0.297475
YLR003C	CMS1	1	0.32609	0.390503	0.358297	0.369612	0.15117	0.260391	0.329299	0.276463	0.302881	0.240791	0.379197	0.309994	0.267391	0.204114	0.235752	0.127275	0.286993	0.207134	-0.460476	-0.394966	-0.242403	-0.581676	-0.603881	-0.143405	-0.548188
YLR021W	IRC25	1	0.211484	0.284124	0.247804	0.181424	0.0734854	0.127455	0.249779	0.178232	0.214005	0.212149	0.202479	0.207314	0.16216	0.130598	0.146379	0.117048	0.261209	0.189129	-0.959214	-0.502107	-0.211552	-0.132449	-0.759488	0.199726	-0.178279
YLR058C	SHM2	1	0.101995	0.159161	0.130578	0.11849	0.0571071	0.0877984	0.150463	0.129492	0.139978	0.0729592	0.117361	0.0951601	0.157812	0.0584696	0.108141	0.0941761	0.135065	0.114621	-0.572644	0.184485	0.100286	0.268436	-0.271995	0.300648	-0.28833
YLR065C	SND2	1	0.273083	0.411905	0.342494	0.145616	0.134056	0.139836	0.238725	0.363593	0.301159	0.293576	0.342127	0.317851	0.297038	0.140927	0.218982	0.160909	0.331339	0.246124	-1.29234	-0.537537	-0.185552	-0.368968	-0.645263	0.64708	-0.291142
YLR072W	LAM6	1	0.383988	0.571919	0.477953	0.181008	0.194303	0.187656	0.350467	0.504988	0.427728	0.420687	0.386683	0.403685	0.51085	0.198201	0.354525	0.261705	0.485283	0.373494	-1.34878	-0.187342	-0.160176	-0.112145	-0.430981	0.917801	-0.195608
YLR079W	SIC1	1	0.237602	0.223564	0.230583	0.177094	0.117481	0.147287	0.182108	0.301895	0.242001	0.152286	0.245841	0.199063	0.303259	0.120933	0.212096	0.11464	0.265097	0.189869	-0.646655	0.0914874	0.0697285	-0.0682273	-0.120572	0.526084	-0.350015
YLR089C	ALT1	1	0.350179	0.212664	0.281421	0.106919	0.107036	0.106977	0.218187	0.308207	0.263197	0.21467	0.189818	0.202244	0.251861	0.173623	0.212742	0.125161	0.299232	0.212197	-1.39542	0.0730111	-0.0965873	0.0693057	-0.403624	0.9918	-0.310742
YLR097C	HRT3	1	0.575218	0.21162	0.393419	0.167599	0.128915	0.148257	0.240901	0.311343	0.276122	0.194206	0.23281	0.213508	0.287281	0.0904488	0.188865	0.0997029	0.346614	0.223158	-1.40796	-0.176935	-0.510762	0.0637778	-1.05871	0.349251	-0.307237
YLR098C	CHA4	1	0.349493	0.140112	0.244803	0.0955477	0.104299	0.0999231	0.272914	0.21461	0.243762	0.179685	0.175958	0.177821	0.244342	0.15651	0.200426	0.0767919	0.250215	0.163503	-1.29273	0.172641	-0.0061465	-0.121107	-0.28855	1.00418	-0.576151
YLR102C	APC9	1	0.169052	0.115269	0.14216	0.179219	0.0960238	0.137621	0.207328	0.0957743	0.151551	0.111	0.117277	0.114138	0.179308	0.0918045	0.135556	0.075625	0.107917	0.0917708	-0.0468169	0.248106	0.0922826	-0.314677	-0.0686304	-0.0218135	-0.723695
YLR113W	HOG1	1	0.145549	0.0898796	0.117714	0.0972355	0.107526	0.102381	0.208177	0.0561748	0.132176	0.117769	0.169854	0.143812	0.109733	0.12527	0.117502	0.0545917	0.0930281	0.0738099	-0.201346	-0.291498	0.16717	-0.962294	-0.00260825	0.198737	-0.840573
YML083C		1	0.247941	0.415877	0.331909	0.192068	0.082954	0.137511	0.184259	0.304488	0.244374	0.216075	0.354036	0.285055	0.402267	0.272785	0.337526	0.190147	0.232292	0.21122	-1.27124	0.243756	-0.4417	-0.432497	0.0242097	1.29545	-0.210344
YML082W		1	0.101818	0.200212	0.151015	0.327754	0.143914	0.235834	0.173674	0.10875	0.141212	0.0854651	0.17807	0.131768	0.178081	0.171316	0.174698	0.108182	0.239962	0.174072	0.643082	0.40687	-0.0968281	0.401688	0.210174	-0.432908	0.30182
YML081W	TDA9	1	0.1629	0.267584	0.215242	0.137618	0.0891183	0.113368	0.353733	0.22625	0.289992	0.150248	0.377994	0.264121	0.36262	0.182371	0.272496	0.2715	0.378866	0.325183	-0.924944	0.045036	0.430051	0.300055	0.340273	1.26522	0.165241
YML079W	CFF1	1	0.272174	0.360921	0.316547	0.224154	0.131536	0.177845	0.275414	0.282314	0.278864	0.199878	0.2594	0.229639	0.158736	0.120066	0.139401	0.141338	0.360198	0.250768	-0.831801	-0.720127	-0.18286	0.126988	-1.18318	-0.351379	-0.153206
YML062C	MFT1	1	0.284994	0.273282	0.279138	0.200851	0.0876869	0.144269	0.192442	0.245332	0.218887	0.345583	0.420166	0.382875	0.3449	0.171926	0.258413	0.166556	0.447603	0.307079	-0.952218	-0.567193	-0.350792	-0.318261	-0.111299	0.840919	0.488425
YML059C	NTE1	1	0.266569	0.201829	0.234199	0.152015	0.171264	0.161639	0.222118	0.225264	0.223691	0.249485	0.335597	0.292541	0.372375	0.193871	0.283123	0.206875	0.433117	0.319996	-0.534957	-0.0472095	-0.0662266	0.129414	0.273695	0.808652	0.516546
YML058W	SML1	1	0.174044	0.239867	0.206955	0.262788	0.107534	0.185161	0.160863	0.184606	0.172734	0.147371	0.143859	0.145615	0.210048	0.140856	0.175452	0.0700909	0.310403	0.190247	-0.160538	0.268921	-0.260766	0.385717	-0.238245	-0.0777064	0.139317
YML057W	CMP2	1	0.28028	0.234214	0.257247	0.190745	0.190335	0.19054	0.299021	0.17298	0.236	0.158525	0.162151	0.160338	0.224909	0.150557	0.187733	0.128071	0.263574	0.195823	-0.43306	0.227563	-0.124367	0.288431	-0.454473	-0.0214123	-0.269238
YML057C-A		1	0.152301	0.159264	0.155782	0.318237	0.0697797	0.194008	0.197724	0.201348	0.199536	0.138217	0.108605	0.123411	0.18466	0.146667	0.165664	0.0700301	0.180195	0.125113	0.316586	0.424785	0.357118	0.0197584	0.0887245	-0.227861	-0.673421
YML056C	IMD4	1	0.120437	0.122324	0.12138	0.102038	0.112667	0.107352	0.117674	0.134831	0.126252	0.0730476	0.134333	0.10369	0.111604	0.127491	0.119548	0.0527067	0.139004	0.0958555	-0.177182	0.205301	0.0567759	-0.11335	-0.0219503	0.155232	-0.397377
YML055W	SPC2	1	0.121358	0.139077	0.130218	0.169075	0.0864	0.127737	0.183805	0.0738462	0.128826	0.0903111	0.0679184	0.0791147	0.117	0.0950769	0.106038	0.110521	0.120276	0.115398	-0.0277456	0.422569	-0.0155073	0.544605	-0.296338	-0.268592	-0.158795
YML052W	SUR7	1	0.0895154	0.0810213	0.0852684	0.107072	0.0897917	0.098432	0.111015	0.132783	0.121899	0.0620782	0.091787	0.0769326	0.0823455	0.0886255	0.0854855	0.0830573	0.0900311	0.0865442	0.207117	0.152085	0.515604	0.169842	0.00366996	-0.203447	-0.494177
YML051W	GAL80	1	0.333333	0.420126	0.37673	0.216049	0.152381	0.184215	0.210473	0.306103	0.258288	0.229457	0.416667	0.323062	0.288627	0.197619	0.243123	0.0551181	0.182573	0.118845	-1.03214	-0.410123	-0.544549	-1.44273	-0.631841	0.400296	-1.11989
YML034W	SRC1	1	0.285484	0.376592	0.331038	0.255743	0.181327	0.218535	0.23808	0.208614	0.223347	0.193333	0.310687	0.25201	0.227771	0.134904	0.181337	0.0885006	0.255707	0.172104	-0.599132	-0.474802	-0.56771	-0.550198	-0.86832	-0.269188	-0.376006
YML032C	RAD52	1	0.299314	0.291786	0.29555	0.1925	0.0894205	0.14096	0.234607	0.158979	0.196793	0.234708	0.261627	0.248167	0.259344	0.0958784	0.177611	0.146365	0.213673	0.180019	-1.06811	-0.482592	-0.586723	-0.463164	-0.734679	0.333433	-0.128528
YML026C	RPS18B	1	0.542897	0.341556	0.442226	0.129587	0.204162	0.166874	0.310894	0.350636	0.330765	0.403346	0.2259	0.314623	0.387449	0.175681	0.281565	0.145178	0.332349	0.238763	-1.40602	-0.160157	-0.418977	-0.398043	-0.651316	0.754707	-0.470226
YML019W	OST6	1	0.160443	0.293292	0.226868	0.116835	0.104646	0.110741	0.111739	0.170474	0.141106	0.156465	0.252832	0.204649	0.180454	0.0468409	0.113648	0.0800451	0.202361	0.141203	-1.03467	-0.848582	-0.685071	-0.535377	-0.997286	0.0373814	0.000990079
YML017W	PSP2	1	0.324406	0.304221	0.314314	0.0964182	0.189999	0.143208	0.161049	0.277802	0.219425	0.246201	0.261535	0.253868	0.312105	0.120391	0.216248	0.17147	0.337946	0.254708	-1.13409	-0.231392	-0.518476	0.00476528	-0.539517	0.594571	0.215116
YML016C	PPZ1	1	0.338184	0.243965	0.291075	0.136555	0.162339	0.149447	0.212276	0.159474	0.185875	0.146551	0.185606	0.166079	0.253595	0.109258	0.181426	0.149619	0.227772	0.188696	-0.961756	0.127517	-0.647056	0.184195	-0.682007	0.27975	0.021728
YML014W	TRM9	1	0.269097	0.192172	0.230635	0.112899	0.131352	0.122125	0.147376	0.176611	0.161993	0.146164	0.183867	0.165015	0.255339	0.122167	0.188753	0.0889797	0.222518	0.155749	-0.917244	0.193899	-0.509677	-0.0833795	-0.289109	0.628135	-0.0567116
YML013W	UBX2	1	0.263956	0.251181	0.257569	0.182408	0.124698	0.153553	0.183906	0.195632	0.189769	0.258251	0.208076	0.233163	0.226348	0.0723186	0.149333	0.0915992	0.284828	0.188213	-0.746218	-0.642808	-0.440715	-0.308972	-0.786423	-0.0402045	-0.0118728
YML012C-A		1	0.215443	0.148225	0.181834	0.0504349	0.0975034	0.0739691	0.179016	0.120648	0.149832	0.0960105	0.144778	0.120394	0.226927	0.105834	0.166381	0.0395918	0.223554	0.131573	-1.29763	0.466723	-0.279277	0.128096	-0.128134	1.16949	-0.187484
YML012W	ERV25	1	0.131812	0.122605	0.127209	0.0910547	0.0694843	0.0802695	0.152625	0.0801667	0.116396	0.12344	0.26085	0.192145	0.163629	0.0935137	0.128572	0.030849	0.132984	0.0819164	-0.664272	-0.579623	-0.128156	-1.22997	0.0153756	0.679648	-0.506816
YML009W-B		1	0.0665319	0.0683864	0.0674591	0.0601346	0.0563971	0.0582658	0.091283	0.0562344	0.0737587	0.067	0.0866939	0.0768469	0.0579074	0.0611852	0.0595463	0.0399889	0.0741486	0.0570688	-0.211364	-0.367976	0.128799	-0.429286	-0.180002	0.0313615	-0.370112
YML008C	ERG6	1	0.0878227	0.0794348	0.0836287	0.100995	0.0854292	0.0932121	0.0930417	0.06525	0.0791458	0.0617826	0.0928983	0.0773405	0.0945	0.0902222	0.0923611	0.0619684	0.0968154	0.0793919	0.156518	0.256062	-0.0794854	0.0377686	0.143287	-0.0132317	0.00447847
YML007W	YAP1	1	0.113294	0.182848	0.148071	0.238814	0.114402	0.176608	0.150222	0.122985	0.136603	0.152428	0.270859	0.211643	0.177721	0.164882	0.171301	0.115354	0.227411	0.171382	0.254266	-0.3051	-0.116298	-0.304417	0.210247	-0.0440182	0.327228
YMR002W	MIX17	1	0.151014	0.26384	0.207427	0.143698	0.108752	0.126225	0.175023	0.139898	0.157461	0.148216	0.215646	0.181931	0.294707	0.138391	0.216549	0.223608	0.454205	0.338907	-0.716606	0.251304	-0.397612	0.8975	0.062088	0.778694	1.1059
YMR006C	PLB2	1	0.291062	0.2855	0.288281	0.247351	0.139578	0.193465	0.256168	0.282256	0.269212	0.241577	0.263253	0.252415	0.232986	0.174372	0.203679	0.127115	0.37532	0.251218	-0.575406	-0.309502	-0.0987336	-0.00685915	-0.501179	0.0742267	-0.0998024
YMR008C	PLB1	1	0.330472	0.193065	0.261768	0.184256	0.15659	0.170423	0.2147	0.264433	0.239566	0.277875	0.402117	0.339996	0.284	0.146571	0.215286	0.251824	0.295478	0.273651	-0.619171	-0.659266	-0.127864	-0.313181	-0.282037	0.337134	0.191911
YMR009W	ADI1	1	0.233622	0.212027	0.222825	0.131452	0.157343	0.144397	0.295819	0.145795	0.220807	0.307189	0.330562	0.318876	0.343805	0.105569	0.224687	0.270367	0.315098	0.292733	-0.625863	-0.505079	-0.0131226	-0.123412	0.0120082	0.637872	0.406798
YMR042W	ARG80	1	0.140939	0.19159	0.166264	0.382389	0.12449	0.25344	0.172209	0.139799	0.156004	0.155299	0.198477	0.176888	0.169791	0.154967	0.162379	0.134448	0.262478	0.198463	0.608164	-0.123472	-0.0918915	0.166032	-0.0341119	-0.642276	0.347284
YMR155W		1	0.286286	0.175015	0.230651	0.224559	0.131478	0.178019	0.225391	0.205307	0.215349	0.205357	0.247059	0.226208	0.204335	0.114857	0.159596	0.12897	0.323532	0.226251	-0.373679	-0.503222	-0.0990313	0.000276829	-0.531283	-0.157604	0.0712473
YOR025W	HST3	1	0.227021	0.189219	0.20812	0.324032	0.0894528	0.206742	0.256931	0.189219	0.223075	0.177956	0.269786	0.223871	0.209852	0.113171	0.161511	0.150435	0.275487	0.212961	-0.00958155	-0.471029	0.100112	-0.0720776	-0.365779	-0.356197	-0.0669392
YOR039W	CKB2	1	0.204895	0.196647	0.200771	0.130458	0.112839	0.121648	0.285342	0.181627	0.233484	0.153847	0.292648	0.223247	0.164313	0.129734	0.147023	0.111386	0.286232	0.198809	-0.722832	-0.602602	0.217775	-0.16726	-0.449508	0.273324	-0.231942
YOR311C	DGK1	1	0.142629	0.131237	0.136933	0.305734	0.0614379	0.183586	0.221347	0.127741	0.174544	0.1195	0.122898	0.121199	0.138651	0.128036	0.133343	0.0891606	0.155195	0.122178	0.422986	0.137766	0.350122	0.0116027	-0.0383243	-0.461311	-0.514609
YOR327C	SNC2	1	0.145642	0.0989738	0.122308	0.106943	0.0832736	0.0951084	0.202383	0.0948313	0.148607	0.0805639	0.193612	0.137088	0.162324	0.11621	0.139267	0.0616686	0.127696	0.0946824	-0.362872	0.0227476	0.280985	-0.533936	0.187335	0.550207	-0.650334
YMR164C	MSS11	1	0.275291	0.319087	0.297189	0.280077	0.14736	0.213718	0.242977	0.318519	0.280748	0.250431	0.437854	0.344142	0.292075	0.360236	0.326156	0.0964536	0.196808	0.146631	-0.475672	-0.0774442	-0.0821074	-1.23082	0.13418	0.609852	-0.937087
YMR182C	RGM1	1	0.17494	0.335621	0.255281	0.225064	0.226842	0.225953	0.233971	0.209411	0.221691	0.171482	0.263702	0.217592	0.175595	0.232488	0.204042	0.0686527	0.28462	0.176636	-0.176061	-0.0927649	-0.203533	-0.300845	-0.323221	-0.14716	-0.327768
YMR183C	SSO2	1	0.318592	0.330943	0.324767	0.13528	0.170944	0.153112	0.329875	0.283886	0.30688	0.221827	0.291615	0.256721	0.27937	0.19611	0.23774	0.16743	0.329417	0.248424	-1.08482	-0.110817	-0.0817294	-0.0473985	-0.450021	0.634799	-0.304872
YMR186W	HSC82	1	0.341707	0.322027	0.331867	0.139961	0.176968	0.158464	0.347073	0.237525	0.292299	0.216378	0.42695	0.321664	0.215074	0.155803	0.185439	0.103969	0.299386	0.201677	-1.06645	-0.794612	-0.183159	-0.673505	-0.839663	0.226783	-0.535398
YMR188C	MRPS17	1	0.192148	0.197022	0.194585	0.141705	0.127226	0.134466	0.239519	0.176477	0.207998	0.186574	0.336512	0.261543	0.177044	0.0650456	0.121045	0.102243	0.242622	0.172433	-0.533164	-1.1115	0.0961695	-0.601016	-0.684856	-0.151692	-0.270538
YMR189W	GCV2	1	0.186074	0.173027	0.17955	0.096185	0.117139	0.106662	0.267007	0.0998788	0.183443	0.237487	0.297382	0.267434	0.187871	0.058427	0.123149	0.132011	0.229101	0.180556	-0.751345	-1.11878	0.0309432	-0.566736	-0.543984	0.207362	-0.0228846
YMR199W	CLN1	1	0.164228	0.197237	0.180733	0.262227	0.174795	0.218511	0.189111	0.141833	0.165472	0.131158	0.225214	0.178186	0.222723	0.0852688	0.153996	0.0686704	0.246812	0.157741	0.273848	-0.210493	-0.127267	-0.175822	-0.230966	-0.504813	-0.0690278
YMR201C	RAD14	1	0.327854	0.202865	0.265359	0.112012	0.123213	0.117612	0.284456	0.167218	0.225837	0.292962	0.309885	0.301424	0.194396	0.105611	0.150004	0.107274	0.280383	0.193829	-1.17391	-1.0068	-0.232665	-0.63701	-0.822949	0.350957	-0.220498
YMR207C	HFA1	1	0.178092	0.139149	0.15862	0.0959733	0.0676511	0.0818122	0.114338	0.161521	0.13793	0.0813333	0.132495	0.106914	0.112482	0.050655	0.0815686	0.0322529	0.121233	0.0767428	-0.955189	-0.390364	-0.201645	-0.478347	-0.959491	-0.00430196	-0.845829
YMR224C	MRE11	1	0.265341	0.239443	0.252392	0.110077	0.102444	0.106261	0.21231	0.225266	0.218788	0.121692	0.310082	0.215887	0.22496	0.0655942	0.145277	0.0778575	0.264078	0.170968	-1.24806	-0.571466	-0.206132	-0.33655	-0.796856	0.451203	-0.355808
YMR246W	FAA4	1	0.164664	0.173347	0.169005	0.309965	0.147346	0.228655	0.172516	0.17286	0.172688	0.348981	0.283646	0.316313	0.254963	0.142064	0.198513	0.0737808	0.366509	0.220145	0.436107	-0.672119	0.031097	-0.5229	0.232167	-0.20394	0.350289
YMR250W	GAD1	1	0.356906	0.245486	0.301196	0.213716	0.155831	0.184774	0.264237	0.322638	0.293438	0.182923	0.399864	0.291393	0.22709	0.110786	0.168938	0.0682022	0.291077	0.17964	-0.704944	-0.786474	-0.0376478	-0.697862	-0.834209	-0.129264	-0.707948
YMR254C		1	0.0770959	0.102	0.0895479	0.107014	0.0787027	0.0928582	0.112918	0.0783371	0.0956276	0.0886667	0.103139	0.095903	0.0644651	0.203875	0.13417	0.095617	0.0784	0.0870085	0.052369	0.484416	0.0947661	-0.140419	0.583331	0.530962	-0.13627
YMR258C	ROY1	1	0.0921855	0.116484	0.104335	0.188751	0.102851	0.145801	0.153145	0.0797271	0.116436	0.072759	0.0784737	0.0756163	0.0552222	0.161165	0.108194	0.146474	0.0814973	0.113985	0.482782	0.516844	0.158318	0.59208	0.0523921	-0.43039	-0.0306903
YMR280C	CAT8	1	0.0724548	0.121137	0.0967959	0.0909009	0.0680675	0.0794842	0.111207	0.100513	0.10586	0.0895081	0.0929342	0.0912211	0.0777374	0.177722	0.12773	0.129201	0.0945938	0.111897	-0.284278	0.485652	0.129142	0.294738	0.400074	0.684352	0.0800173
YMR285C	NGL2	1	0.104006	0.18975	0.146878	0.100058	0.104477	0.102267	0.141942	0.141045	0.141494	0.11269	0.192669	0.152679	0.108475	0.150989	0.129732	0.0915531	0.165557	0.128555	-0.522272	-0.234972	-0.0538782	-0.248117	-0.179083	0.343189	-0.13835
YMR304W	UBP15	1	0.093552	0.161647	0.127599	0.107188	0.0789932	0.0930908	0.174934	0.107911	0.141423	0.12962	0.19518	0.1624	0.115619	0.0706422	0.0931306	0.111283	0.123965	0.117624	-0.45491	-0.802223	0.148391	-0.465368	-0.454293	0.000617035	-0.265829
YNL333W	SNZ2	1	0.0937581	0.248489	0.171124	0.194694	0.0932978	0.143996	0.19126	0.183874	0.187567	0.179814	0.288458	0.234136	0.178113	0.162095	0.170104	0.12263	0.235413	0.179021	-0.249009	-0.460932	0.132367	-0.387216	-0.00862217	0.240387	-0.0672737
YNL302C	RPS19B	1	0.162042	0.247473	0.204757	0.275559	0.100499	0.188029	0.180138	0.131149	0.155644	0.142146	0.239549	0.190848	0.154763	0.165335	0.160049	0.1349	0.199487	0.167193	-0.122962	-0.253908	-0.395668	-0.190904	-0.355402	-0.232439	0.10327
YNL301C	RPL18B	1	0.161048	0.225977	0.193512	0.213683	0.105558	0.159621	0.200841	0.166188	0.183514	0.151223	0.276493	0.213858	0.251367	0.102638	0.177003	0.0644928	0.255787	0.16014	-0.277777	-0.272882	-0.0765297	-0.41732	-0.128652	0.149125	-0.19656
YNL265C	IST1	1	0.193447	0.246575	0.220011	0.354822	0.11109	0.232956	0.186192	0.157802	0.171997	0.179992	0.240056	0.210024	0.271261	0.0923193	0.18179	0.0674016	0.240965	0.154184	0.0824804	-0.20828	-0.355194	-0.445904	-0.275303	-0.357783	-0.157733
YOR001W	RRP6	1	0.117813	0.206745	0.162279	0.139821	0.0991028	0.119462	0.148625	0.150331	0.149478	0.130968	0.171082	0.151025	0.2001	0.0903327	0.145216	0.129522	0.137879	0.133701	-0.441919	-0.056584	-0.118539	-0.175778	-0.160268	0.28165	-0.160923
YOR002W	ALG6	1	0.105498	0.213667	0.159582	0.207382	0.114094	0.160738	0.185797	0.0980924	0.141945	0.177118	0.143098	0.160108	0.150824	0.0945428	0.122683	0.118704	0.166872	0.142788	0.0104114	-0.38411	-0.168971	-0.165174	-0.379363	-0.389775	0.00854312
YOR003W	YSP3	1	0.15575	0.219684	0.187717	0.211495	0.142529	0.177012	0.198923	0.121333	0.160128	0.181918	0.186406	0.184162	0.169405	0.0915958	0.1305	0.0824616	0.161185	0.121823	-0.084712	-0.49692	-0.229331	-0.596184	-0.524503	-0.439791	-0.394435
YPL267W	ACM1	1	0.0822763	0.0901875	0.0862319	0.0873458	0.0993615	0.0933536	0.11008	0.0811325	0.0956061	0.0687143	0.0801667	0.0744405	0.060125	0.224102	0.142114	0.144614	0.0669524	0.105783	0.114484	0.932886	0.14888	0.506954	0.720751	0.606267	0.145939
YPL262W	FUM1	1	0.111231	0.161557	0.136394	0.106219	0.0924497	0.0993342	0.0859298	0.14411	0.11502	0.10749	0.115262	0.111376	0.0622748	0.119448	0.0908614	0.123762	0.196701	0.160232	-0.457418	-0.293696	-0.245899	0.524725	-0.58604	-0.128622	0.47828
YPL206C	PGC1	1	0.0793966	0.155926	0.117661	0.116964	0.136933	0.126949	0.0914186	0.0961866	0.0938026	0.0961167	0.11839	0.107253	0.0831381	0.135587	0.109363	0.0886955	0.12362	0.106158	0.109606	0.0280949	-0.326939	-0.0148124	-0.105519	-0.215125	0.178513
YPL202C	AFT2	1	0.123351	0.113803	0.118577	0.116203	0.153125	0.134664	0.12351	0.148416	0.135963	0.101227	0.10009	0.100659	0.0775546	0.160625	0.11909	0.131574	0.10415	0.117862	0.183543	0.242575	0.197388	0.227625	0.00622469	-0.177318	-0.206114
YPL177C	CUP9	1	0.087907	0.109	0.0984535	0.0887143	0.114353	0.101534	0.0942857	0.156804	0.125545	0.0885	0.0961364	0.0923182	0.0537313	0.0883178	0.0710246	0.103125	0.0726506	0.0878878	0.0444432	-0.378297	0.350689	-0.0709519	-0.471125	-0.515568	-0.514469
YPL166W	ATG29	1	0.105563	0.119575	0.112569	0.109737	0.122623	0.11618	0.114025	0.149789	0.131907	0.0925653	0.117292	0.104928	0.0670238	0.0938333	0.0804286	0.123465	0.0893651	0.106415	0.0455564	-0.383626	0.228715	0.020295	-0.485028	-0.530584	-0.309821
YPL140C	MKK2	1	0.0840293	0.155551	0.11979	0.0875174	0.12425	0.105884	0.118718	0.147615	0.133166	0.0829112	0.205234	0.144073	0.116115	0.109162	0.112639	0.104789	0.0846695	0.0947293	-0.178029	-0.355097	0.152718	-0.604914	-0.0888089	0.0892203	-0.491344
YPL100W	ATG21	1	0.0858909	0.172492	0.129192	0.0925781	0.120278	0.106428	0.132914	0.165691	0.149302	0.0973128	0.213213	0.155263	0.122435	0.0943066	0.108371	0.120012	0.106363	0.113188	-0.279631	-0.518737	0.208727	-0.455998	-0.253533	0.0260981	-0.399521
YHR030C	SLT2	1	0.0815013	0.191207	0.136354	0.0874212	0.10913	0.0982757	0.141626	0.0924167	0.117021	0.124232	0.125629	0.124931	0.10385	0.134224	0.119037	0.0853754	0.112748	0.0990619	-0.472451	-0.0697173	-0.220589	-0.334725	-0.195949	0.276502	-0.240367
YHR046C	INM1	1	0.0799337	0.159849	0.119891	0.0972066	0.0800478	0.0886272	0.158167	0.0872644	0.122716	0.125529	0.150388	0.137959	0.107841	0.128956	0.118398	0.084026	0.110369	0.0971975	-0.435908	-0.220586	0.0335884	-0.505243	-0.0180808	0.417827	-0.336326
YHR100C	GEP4	1	0.0886241	0.146877	0.117751	0.0683375	0.069068	0.0687028	0.0739082	0.0676356	0.0707719	0.102529	0.172383	0.137456	0.0942251	0.0650833	0.0796542	0.0867778	0.0694639	0.0781209	-0.777295	-0.787144	-0.734487	-0.815187	-0.563913	0.213383	0.142531
YPR049C	ATG11	1	0.350414	0.188372	0.269393	0.145479	0.285404	0.215442	0.397764	0.268807	0.333286	0.404659	0.36981	0.387234	0.277215	0.395994	0.336604	0.283159	0.254368	0.268763	-0.322416	-0.202153	0.307048	-0.526869	0.32134	0.643757	-0.310424
YPR052C	NHP6A	1	0.337619	0.19191	0.264764	0.196629	0.266412	0.231521	0.368328	0.209231	0.288779	0.325932	0.321977	0.323955	0.302547	0.314323	0.308435	0.217459	0.309934	0.263697	-0.193568	-0.0708236	0.125259	-0.296911	0.220259	0.413827	-0.131088
YPR060C	ARO7	1	0.187499	0.167743	0.177621	0.106998	0.20464	0.155819	0.346012	0.194446	0.270229	0.321466	0.231144	0.276305	0.251425	0.358842	0.305134	0.216333	0.264243	0.240288	-0.18893	0.14318	0.605381	-0.201495	0.780639	0.969568	-0.169417
YPR065W	ROX1	1	0.130616	0.205473	0.168044	0.18319	0.140233	0.161711	0.255785	0.15166	0.203722	0.166933	0.27077	0.218852	0.17034	0.252139	0.21124	0.268012	0.219263	0.243638	-0.0554196	-0.0510731	0.277763	0.154784	0.330038	0.385458	0.258133
YPR079W	MRL1	1	0.182901	0.193375	0.188138	0.201741	0.274432	0.238086	0.414363	0.214667	0.314515	0.331261	0.232121	0.281691	0.145705	0.149162	0.147433	0.231437	0.287463	0.25945	0.339695	-0.934051	0.741338	-0.118657	-0.351727	-0.691422	-0.277671
YJL089W	SIP4	1	0.184799	0.1437	0.16425	0.186446	0.162806	0.174626	0.251546	0.191353	0.221449	0.159379	0.213839	0.186609	0.0924652	0.168628	0.130546	0.210038	0.291157	0.250597	0.0883793	-0.515459	0.431087	0.425349	-0.331328	-0.419708	0.178393
YJR066W	TOR1	1	0.196397	0.111931	0.154164	0.150322	0.185542	0.167932	0.353763	0.183009	0.268386	0.236942	0.150383	0.193662	0.0896882	0.163519	0.126604	0.172828	0.271414	0.222121	0.123413	-0.613223	0.799845	0.197801	-0.284143	-0.407555	-0.272964
YIL056W	VHR1	1	0.187351	0.116774	0.152063	0.245046	0.179453	0.21225	0.431574	0.211478	0.321526	0.116935	0.163512	0.140223	0.0938519	0.185969	0.13991	0.153085	0.276985	0.215035	0.481097	-0.00322549	1.08027	0.616843	-0.120163	-0.60126	-0.580364
YLR372W	ELO3	1	0.168034	0.104314	0.136174	0.107841	0.132216	0.120028	0.152993	0.128284	0.140639	0.146254	0.122914	0.134584	0.100475	0.1184	0.109437	0.123321	0.221729	0.172525	-0.182072	-0.298402	0.0465438	0.3583	-0.315344	-0.133272	0.294814
YLR375W	STP3	1	0.225749	0.117433	0.171591	0.089042	0.122382	0.105712	0.28542	0.0938571	0.189639	0.130529	0.154111	0.14232	0.120737	0.204748	0.162742	0.23965	0.167648	0.203649	-0.69883	0.193447	0.144281	0.516943	-0.076383	0.622447	0.102831
YLR345W		1	0.16914	0.11196	0.14055	0.114516	0.138222	0.126369	0.126807	0.169252	0.148029	0.169291	0.184384	0.176837	0.113758	0.107506	0.110632	0.15251	0.149244	0.150877	-0.153444	-0.676653	0.0747958	-0.229051	-0.345315	-0.19187	0.0274912
YLR356W	ATG33	1	0.405055	0.161776	0.283415	0.315561	0.200428	0.257994	0.299053	N/A	0.299053	0.29652	0.181484	0.239002	0.147847	0.296748	0.222298	0.21818	0.263703	0.240942	-0.135578	-0.104528	0.0774812	0.0116628	-0.350424	-0.214846	-0.311715
YJR005W	APL1	1	0.382537	0.116561	0.249549	0.218344	0.251976	0.23516	0.390639	0.281342	0.335991	0.352516	0.44901	0.400763	0.340627	0.374534	0.357581	0.351582	0.252017	0.301799	-0.08568	-0.16448	0.429098	-0.40916	0.518946	0.604626	-0.154832
YJR019C	TES1	1	0.3245	0.187297	0.255899	0.273385	0.238219	0.255802	0.301057	0.277426	0.289242	0.292147	0.333547	0.312847	0.299288	0.338873	0.31908	0.292537	0.259147	0.275842	-0.000544784	0.0284636	0.176704	-0.181615	0.318348	0.318893	-0.0684347
YJR024C	MDE1	1	0.183936	0.110619	0.147278	0.318316	0.230882	0.274599	0.271096	0.218535	0.244815	0.223118	0.319959	0.271538	0.188151	0.398557	0.293354	0.375998	0.29332	0.334659	0.898791	0.111487	0.733157	0.301538	0.994105	0.0953147	0.450998
YJR031C	GEA1	1	0.347291	0.118769	0.23303	0.327478	0.173169	0.250324	0.235662	0.294555	0.265109	0.362442	0.24491	0.303676	0.14223	0.190871	0.166551	0.292805	0.242915	0.26786	0.103278	-0.866574	0.186068	-0.181054	-0.484555	-0.587833	0.0148964
YDL100C	GET3	1	0.155267	0.124409	0.139838	0.227444	0.201194	0.214319	0.243552	0.19018	0.216866	0.243574	0.218774	0.231174	0.105429	0.14831	0.12687	0.258253	0.272363	0.265308	0.616007	-0.865631	0.63305	0.198691	-0.140409	-0.756415	0.290864
YDL131W	LYS21	1	0.302972	0.137906	0.220439	0.322208	0.178442	0.250325	0.216989	0.237676	0.227333	0.394284	0.185415	0.289849	0.0827292	0.1459	0.114315	0.227208	0.247021	0.237115	0.183424	-1.34229	0.044426	-0.289719	-0.947367	-1.13079	0.0607793
YDL142C	CRD1	1	0.269727	0.155948	0.212837	0.154447	0.154194	0.154321	0.189638	0.174236	0.181937	0.264449	0.218266	0.241357	0.160125	0.243153	0.201639	0.252318	0.313331	0.282825	-0.463821	-0.259396	-0.226314	0.228737	-0.0779782	0.385843	0.636469
YDR463W	STP1	1	0.252396	0.149914	0.201155	0.228937	0.0949315	0.161935	0.187468	0.172416	0.179942	0.221474	0.261	0.241237	0.155978	0.281571	0.218775	0.256175	0.257223	0.256699	-0.312897	-0.141004	-0.160776	0.0896271	0.12114	0.434037	0.512548
wild-type	BY4700	1	0.390369	0.222807	0.306588	0.185057	0.138358	0.161707	0.336296	0.186944	0.26162	0.332441	0.302964	0.317703	0.157209	0.231959	0.194584	0.321174	0.376252	0.348713	-0.922915	-0.707286	-0.228828	0.134363	-0.65591	0.267005	0.414567
YBR035C	PDX3	1	0.293523	0.188085	0.240804	0.245697	0.125591	0.185644	0.360084	0.211651	0.285868	0.278839	0.212833	0.245836	0.129369	0.175767	0.152568	0.343726	0.300743	0.322234	-0.375321	-0.688243	0.247487	0.390414	-0.658407	-0.283086	0.172763
YGR225W	AMA1	1	0.225036	0.196611	0.210823	0.142042	0.120993	0.131517	0.171618	0.187557	0.179588	0.228446	0.182581	0.205513	0.127046	0.172402	0.149724	0.265262	0.235375	0.250319	-0.68078	-0.456926	-0.231346	0.284535	-0.493729	0.187051	0.479078
YNL090W	RHO2	1	0.354953	0.221129	0.288041	0.314175	0.159279	0.236727	0.277976	N/A	0.277976	0.237515	0.177291	0.207403	0.180889	0.248444	0.214667	0.283167	0.228701	0.255934	-0.28305	0.0496656	-0.0513157	0.303338	-0.424175	-0.141125	-0.119186
YBR020W	GAL1	1	0.278606	0.139618	0.209112	0.351847	0.140624	0.246236	0.167546	0.226797	0.197172	0.331443	0.394322	0.362883	0.351148	0.2585	0.304824	0.268683	0.143975	0.206329	0.235766	-0.251526	-0.0848204	-0.814556	0.543704	0.307938	0.0654939
YMR021C	MAC1	1	0.292535	0.173818	0.233177	0.247543	0.130206	0.188874	0.154962	0.227936	0.191449	0.372572	0.387745	0.380159	0.264865	0.345452	0.305159	0.271738	0.187882	0.22981	-0.303997	-0.317043	-0.284464	-0.726159	0.388135	0.692132	0.263482
YMR286W	MRPL33	1	0.455912	0.122472	0.289192	0.423835	0.219617	0.321726	0.16815	0.175996	0.172073	0.343209	0.310811	0.32701	0.379488	0.337851	0.358669	0.344577	0.196082	0.27033	0.153804	0.13332	-0.749007	-0.274615	0.310627	0.156823	0.651698
YLL042C	ATG10	1	0.205452	0.123207	0.164329	0.296596	0.19679	0.246693	0.163795	0.15077	0.157282	0.292942	0.264776	0.278859	0.183309	0.224439	0.203874	0.248543	0.126802	0.187672	0.586125	-0.451861	-0.063235	-0.571322	0.311085	-0.27504	0.254859
YKL016C	ATP7	1	0.155532	0.155278	0.155405	0.223638	0.196702	0.21017	0.155532	0.160028	0.15778	0.256868	0.172804	0.214836	0.149358	0.128515	0.138937	0.290779	0.15281	0.221794	0.435527	-0.628808	0.0218843	0.045986	-0.161604	-0.597131	0.491306
YNL242W	ATG2	1	0.0772121	0.1323	0.104756	0.159783	0.176683	0.168233	0.132244	0.11025	0.121247	0.232053	0.180264	0.206159	0.104554	0.12021	0.112382	0.18375	0.116053	0.149901	0.683424	-0.875341	0.210917	-0.459741	0.10138	-0.582044	0.306062
YKR055W	RHO4	1	0.110259	0.159722	0.134991	0.128434	0.0846154	0.106525	0.12512	0.0840278	0.104574	0.157683	0.181059	0.169371	0.234328	0.242434	0.238381	0.206989	0.119048	0.163018	-0.341673	0.49308	-0.368341	-0.0551545	0.820409	1.16208	0.640514
YML094C-A		1	0.15739	0.0900519	0.123721	0.262033	0.160286	0.21116	0.131232	0.104111	0.117672	0.184012	0.0790089	0.131511	0.0953326	0.0997401	0.0975363	0.140857	0.21253	0.176694	0.771245	-0.431166	-0.0723241	0.426074	-0.343079	-1.11432	0.586486
YJL124C	LSM1	1	0.0993521	0.0948941	0.0971231	0.202103	0.0930899	0.147597	0.112954	0.0727571	0.0928556	0.133756	0.201139	0.167447	0.148755	0.164255	0.156505	0.16456	0.149898	0.157229	0.603773	-0.0975007	-0.0648254	-0.0908378	0.688321	0.0845486	0.759809
YNL139C	THO2	1	0.173462	0.103263	0.138363	0.0971705	0.106757	0.101964	0.115412	0.0896979	0.102555	0.203005	0.246047	0.224526	0.138895	0.109527	0.124211	0.0877011	0.132617	0.110159	-0.440398	-0.854095	-0.43206	-1.0273	-0.155668	0.28473	0.103191
YLR396C	VPS33	1	0.321778	0.120098	0.220938	0.19245	0.216158	0.204304	0.1543	0.128065	0.141183	0.216575	0.292092	0.254333	0.189832	0.164418	0.177125	0.150735	0.206967	0.178851	-0.112926	-0.521954	-0.64608	-0.507962	-0.318876	-0.205949	0.341196
YJL212C	OPT1	1	0.328975	0.125103	0.227039	0.254891	0.258571	0.256731	0.13144	N/A	0.13144	0.216823	0.21733	0.217076	0.214399	0.201444	0.207921	0.140129	0.204278	0.172204	0.177318	-0.0621658	-0.788532	-0.334087	-0.126905	-0.304223	0.389706
YLR431C	ATG23	1	0.398491	0.172304	0.285398	0.180006	0.187085	0.183545	0.165445	0.134904	0.150175	0.265267	0.385708	0.325487	0.193836	0.236002	0.214919	0.159407	0.156621	0.158014	-0.636837	-0.598808	-0.926331	-1.04255	-0.409179	0.227658	0.0734103
YLR448W	RPL6B	1	0.314508	0.100837	0.207672	0.236124	0.229981	0.233053	0.105504	0.182237	0.14387	0.23105	0.301648	0.266349	0.177291	0.262479	0.219885	0.146891	0.149167	0.148029	0.166346	-0.27657	-0.529538	-0.847438	0.0824381	-0.083908	0.0411087
YML021C	UNG1	1	0.308354	0.162811	0.235583	0.277505	0.265409	0.271457	0.182458	0.226423	0.204441	0.299391	0.349408	0.3244	0.266192	0.214437	0.240314	0.219312	0.203363	0.211338	0.204491	-0.43285	-0.20455	-0.618223	0.0286896	-0.175802	0.0478663
YML081C-A	ATP18	1	0.169456	0.130681	0.150068	0.145096	0.207972	0.176534	0.136794	0.14518	0.140987	0.341981	0.239063	0.290522	0.14175	0.183298	0.162524	0.219149	0.1575	0.188324	0.234327	-0.837991	-0.0900569	-0.625426	0.115033	-0.119293	0.417655
YMR169C	ALD3	1	0.283876	0.139872	0.211874	0.245987	0.260976	0.253482	0.178098	0.152215	0.165157	0.26384	0.24073	0.252285	0.175338	0.156817	0.166077	0.209397	0.19498	0.202188	0.258677	-0.6032	-0.359367	-0.319355	-0.35135	-0.610026	0.291863
YNR050C	LYS9	1	0.318853	0.0993794	0.209116	0.154926	0.229371	0.192149	0.196144	0.170913	0.183528	0.372847	0.164946	0.268897	0.214827	0.176958	0.195892	0.092798	0.159011	0.125905	-0.122082	-0.45699	-0.188304	-1.09472	-0.0942435	0.0278384	-0.54367
YNR056C	BIO5	1	0.262148	0.0802323	0.17119	0.190267	0.220833	0.20555	0.189292	0.15706	0.173176	0.216054	0.171338	0.193696	0.199104	0.171272	0.185188	0.148855	0.135564	0.142209	0.26389	-0.0648038	0.0166398	-0.445779	0.113391	-0.150499	-0.284224
YNR058W	BIO3	1	0.197588	0.102296	0.149942	0.187648	0.192147	0.189898	0.149875	0.128098	0.138987	0.259587	0.23409	0.246839	0.256803	0.16715	0.211977	0.147604	0.161269	0.154437	0.340821	-0.219663	-0.109457	-0.676555	0.499504	0.158683	0.152068
YAL012W	CYS3	1	0.239797	0.100308	0.170052	0.113991	0.106658	0.110325	0.0952616	0.121582	0.108422	0.185123	0.256716	0.22092	0.125014	0.106722	0.115868	0.0931541	0.12294	0.108047	-0.624222	-0.931036	-0.649321	-1.03186	-0.553492	0.0707301	-0.00499831
YAL054C	ACS1	1	0.275682	0.12114	0.198411	0.161514	0.250882	0.206198	0.118341	0.150476	0.134409	0.225753	0.214123	0.219938	0.116635	0.167854	0.142244	0.113598	0.119856	0.116727	0.0555375	-0.628725	-0.561861	-0.913955	-0.480119	-0.535656	-0.203488
YJR131W	MNS1	1	0.233987	0.0658455	0.149916	0.135234	0.132127	0.13368	0.0916436	N/A	0.0916436	0.130382	0.156896	0.143639	0.168512	0.169693	0.169103	0.0947102	0.119557	0.107133	-0.165371	0.235453	-0.71005	-0.423038	0.173744	0.339114	0.225303
YDR058C	TGL2	1	0.265943	0.122192	0.194067	0.233746	0.152177	0.192962	0.155601	0.114277	0.134939	0.352033	0.155846	0.25394	0.199964	0.184343	0.192154	0.200878	0.121985	0.161431	-0.00824327	-0.402225	-0.524248	-0.653563	-0.0142964	-0.00605312	0.258614
YGR110W	CLD1	1	0.235091	0.152943	0.194017	0.165099	0.10718	0.136139	0.185565	0.145833	0.165699	0.401117	0.205693	0.303405	0.161111	0.24298	0.202046	0.1363	0.129135	0.132717	-0.511097	-0.586565	-0.227613	-1.19289	0.0584993	0.569596	-0.320211
YJL196C	ELO1	1	0.24336	0.114233	0.178797	0.223345	0.122841	0.173093	0.197317	0.128066	0.162692	0.329133	0.232061	0.280597	0.173879	0.336004	0.254942	0.151894	0.129322	0.140608	-0.0467729	-0.138332	-0.136179	-0.996819	0.511846	0.558619	-0.210462
YDL085W	NDE2	1	0.17105	0.134353	0.152702	0.244769	0.173806	0.209287	0.149794	0.14864	0.149217	0.322758	0.301506	0.312132	0.162453	0.25148	0.206966	0.227513	0.158569	0.193041	0.45477	-0.59276	-0.0333071	-0.69325	0.438681	-0.0160888	0.371498
YDR463W	STP1	1	0.0651803	0.103746	0.084463	0.138698	0.186375	0.162536	0.126263	0.130995	0.128629	0.270534	0.211132	0.240833	0.175612	0.121074	0.148343	0.136929	0.118099	0.127514	0.944371	-0.699099	0.606824	-0.91738	0.812542	-0.131828	-0.012562
YDR483W	KRE2	1	0.118724	0.0958587	0.107291	0.189457	0.184595	0.187026	0.151739	0.144846	0.148293	0.28689	0.222091	0.25449	0.164806	0.122299	0.143552	0.142816	0.137214	0.140015	0.801708	-0.826034	0.466916	-0.862033	0.420045	-0.381663	-0.08287
YDR486C	VPS60	1	0.177641	0.155523	0.166582	0.181918	0.164297	0.173108	0.114935	0.0995526	0.107244	0.224829	0.121304	0.173067	0.240611	0.299083	0.269847	0.190026	0.121675	0.155851	0.0554366	0.640814	-0.63534	-0.151166	0.69591	0.640474	0.53927
YDR529C	QCR7	1	0.11377	0.0573648	0.0855674	0.18241	0.137615	0.160012	0.111092	0.100083	0.105588	0.216229	0.283569	0.249899	0.236197	0.231839	0.234018	0.183658	0.123303	0.15348	0.903049	-0.0947304	0.303312	-0.703293	1.45148	0.548435	0.539609
YGL216W	KIP3	1	0.137483	0.172405	0.154944	0.117124	0.239958	0.178541	0.231776	0.140105	0.185941	0.390262	0.333509	0.361885	0.207102	0.374665	0.290884	0.16448	0.131516	0.147998	0.204513	-0.31509	0.263098	-1.28996	0.908698	0.704185	-0.329265
YGR180C	RNR4	1	0.142858	0.127187	0.135023	0.130215	0.107674	0.118945	0.219579	0.108257	0.163918	0.306001	0.16008	0.23304	0.126491	0.242418	0.184454	0.120032	0.147067	0.13355	-0.182913	-0.337317	0.279773	-0.803205	0.45006	0.632974	-0.2956
YML007C-A	MIN4	1	0.175854	0.0938537	0.134854	0.173065	0.146713	0.159889	0.208281	0.116286	0.162283	0.2923	0.318713	0.305506	0.254647	0.22644	0.240544	0.160206	0.2072	0.183703	0.245673	-0.344905	0.267118	-0.733827	0.834902	0.589229	0.178861
YAR035C-A		1	0.326432	0.16897	0.247701	0.140957	0.133945	0.137451	0.104848	0.1166	0.110724	0.143645	0.280757	0.212201	0.147569	0.179551	0.16356	0.15264	0.16691	0.159775	-0.849678	-0.375612	-1.16163	-0.409386	-0.598782	0.250896	0.529077
YBR196C-B		1	0.292098	0.133454	0.212776	0.262402	0.122326	0.192364	0.11294	0.141854	0.127397	0.180819	0.228007	0.204413	0.183556	0.189328	0.186442	0.139275	0.162945	0.15111	-0.145497	-0.13276	-0.740003	-0.435886	-0.19061	-0.0451129	0.246267
YBR296C-A	TYC1	1	0.307668	0.113517	0.210592	0.133052	0.168077	0.150565	0.124542	0.135048	0.129795	0.160558	0.221324	0.190941	0.106087	0.159783	0.132935	0.121933	0.204167	0.16305	-0.48407	-0.522409	-0.698221	-0.227814	-0.663736	-0.179665	0.329081
YDR182W-A		1	0.250788	0.0995114	0.17515	0.145066	0.136034	0.14055	0.127212	0.140318	0.133765	0.232455	0.255365	0.24391	0.151168	0.141471	0.146319	0.122713	0.154013	0.138363	-0.317506	-0.737229	-0.388891	-0.817889	-0.259469	0.0580371	0.0487611
YDR194W-A		1	0.188412	0.112326	0.150369	0.139954	0.151151	0.145552	0.132041	0.104752	0.118397	0.210765	0.20506	0.207913	0.13532	0.112079	0.1237	0.116737	0.136351	0.126544	-0.0469703	-0.749138	-0.344882	-0.716337	-0.28167	-0.234699	0.0960129
YER087C-B	SBH1	1	0.180027	0.115194	0.147611	0.174778	0.14625	0.160514	0.139989	0.108225	0.124107	0.195632	0.144788	0.17021	0.136236	0.117248	0.126742	0.105335	0.110795	0.108065	0.120902	-0.425417	-0.250209	-0.655412	-0.2199	-0.340801	-0.199686
YDR147W	EKI1	1	0.1495	0.0731437	0.111322	0.183101	0.147057	0.165079	0.105321	0.103184	0.104252	0.209359	0.134173	0.171766	0.0981933	0.139425	0.118809	0.104772	0.140196	0.122484	0.568417	-0.5318	-0.094655	-0.48785	0.0939095	-0.474507	0.232514
YGL202W	ARO8	1	0.153283	0.0984579	0.125871	0.108662	0.121892	0.115277	0.163302	0.0884654	0.125884	0.228885	0.127576	0.17823	0.125814	0.179162	0.152488	0.205815	0.150278	0.178046	-0.126834	-0.225047	0.000149413	-0.0014896	0.276756	0.40359	0.500163
YGL237C	HAP2	1	0.124125	0.0907259	0.107425	0.0749105	0.119124	0.0970171	0.10216	0.0974146	0.0997875	0.0999448	0.128527	0.114236	0.128263	0.179117	0.15369	0.101019	0.135873	0.118446	-0.147025	0.428008	-0.106404	0.0522216	0.516686	0.663711	0.247304
YLR251W	SYM1	1	0.158537	0.0948819	0.126709	0.114374	0.164795	0.139584	0.110865	0.103329	0.107097	0.103039	0.108437	0.105738	0.210001	0.158983	0.184492	0.0960251	0.120634	0.108329	0.139612	0.803065	-0.242608	0.0349324	0.542033	0.402421	0.0165089
YLR332W	MID2	1	0.177433	0.110382	0.143907	0.146012	0.163498	0.154755	0.127117	N/A	0.127117	0.202466	0.106688	0.154577	0.119711	0.18494	0.152325	0.17667	0.134377	0.155523	0.104846	-0.0211703	-0.178982	0.00880703	0.082014	-0.0228324	0.290973
YBR147W	RTC2	1	0.207433	0.130466	0.168949	0.158125	0.145304	0.151715	0.142752	0.110154	0.126453	0.28154	0.150053	0.215796	0.132447	0.182176	0.157311	0.133247	0.108365	0.120806	-0.155233	-0.456045	-0.417989	-0.836976	-0.102968	0.0522647	-0.0659102
YBR159W	IFA38	1	0.239055	0.157158	0.198106	0.174747	0.135105	0.154926	0.178516	0.187417	0.182966	0.245453	0.209697	0.227575	0.124291	0.152766	0.138529	0.12394	0.1384	0.13117	-0.354692	-0.716157	-0.114695	-0.794903	-0.516088	-0.161396	-0.480139
YBR162C	TOS1	1	0.159475	0.117315	0.138395	0.139424	0.138742	0.139083	0.116998	0.101561	0.109279	0.198941	0.153901	0.176421	0.106449	0.193237	0.149843	0.127862	0.120385	0.124124	0.00715552	-0.235571	-0.340768	-0.507247	0.114663	0.107507	0.183755
YDL006W	PTC1	1	0.131883	0.102715	0.117299	0.104105	0.0924424	0.0982736	0.10742	0.0942668	0.100843	0.333688	0.169689	0.251688	0.0636559	0.157686	0.110671	0.123688	0.0847748	0.104231	-0.25531	-1.18536	-0.218069	-1.27185	-0.0839124	0.171398	0.0476731
YDL041W		1	0.101239	0.116013	0.108626	0.0993189	0.16598	0.132649	0.082384	0.112753	0.0975683	0.251228	0.144968	0.198098	0.117895	0.133562	0.125729	0.248068	0.0855833	0.166825	0.28825	-0.655902	-0.154884	-0.247875	0.210945	-0.0773045	0.773855
YDL042C	SIR2	1	0.090298	0.106242	0.09827	0.0888722	0.147685	0.118278	0.0729818	0.0832672	0.0781245	0.197306	0.150207	0.173757	0.162924	0.14115	0.152037	0.174259	0.0970873	0.135673	0.267365	-0.192645	-0.330975	-0.35693	0.6296	0.362235	0.796289
YDL046W	NPC2	1	0.165777	0.0933813	0.129579	0.174269	0.160051	0.16716	0.0946458	0.109317	0.101982	0.229234	0.164449	0.196841	0.212728	0.182303	0.197516	0.186587	0.174205	0.180396	0.367395	0.004934	-0.345526	-0.125862	0.608132	0.240737	0.822861
YDL056W	MBP1	1	0.105262	0.081094	0.0931778	0.212201	0.167176	0.189688	0.145703	0.122306	0.134004	0.17148	0.184613	0.178047	0.169005	0.195196	0.1821	0.128571	0.150965	0.139768	1.02557	0.0324791	0.524224	-0.349221	0.966677	-0.0588961	0.0607526
YDL078C	MDH3	1	0.159696	0.139539	0.149617	0.141595	0.137924	0.139759	0.160925	0.0995826	0.130254	0.245433	0.228036	0.236735	0.198793	0.252736	0.225765	0.176977	0.175022	0.176	-0.0983321	-0.0684523	-0.199955	-0.427697	0.593541	0.691873	0.434251
YDL080C	THI3	1	0.143571	0.163121	0.153346	0.0896178	0.109167	0.0993923	0.160931	0.123848	0.14239	0.2412	0.202533	0.221866	0.182045	0.213941	0.197993	0.17324	0.18133	0.177285	-0.625587	-0.164243	-0.106945	-0.32362	0.368656	0.994243	0.316224
YDR017C	KCS1	1	0.168778	0.119936	0.144357	0.210144	0.188972	0.199558	0.156268	0.1457	0.150984	0.194267	0.256542	0.225404	0.20084	0.221344	0.211092	0.189184	0.220436	0.20481	0.467168	-0.0946448	0.0647546	-0.138227	0.54823	0.0810611	0.439892
YBR283C	SSH1	1	0.22583	0.133697	0.179764	0.142993	0.177543	0.160268	0.160731	N/A	0.160731	0.256542	0.176685	0.216613	0.19386	0.211244	0.202552	0.150252	0.16429	0.157271	-0.165615	-0.0968302	-0.161452	-0.461869	0.172191	0.337805	-0.031396
YNL045W	LAP2	1	0.386276	0.104126	0.245201	0.232199	0.188603	0.210401	0.143103	0.15681	0.149956	0.256973	0.297926	0.277449	0.29431	0.298971	0.296641	0.248352	0.149053	0.198702	-0.220824	0.0964926	-0.709423	-0.481614	0.274753	0.495577	0.406069
YNR008W	LRO1	1	0.194791	0.144182	0.169487	0.261437	0.145858	0.203648	0.102995	0.206179	0.154587	0.325908	0.319188	0.322548	0.262124	0.262058	0.262091	0.264909	0.193429	0.229169	0.264904	-0.299448	-0.132751	-0.493101	0.628896	0.363992	0.567994
YNR031C	SSK2	1	0.152282	0.142974	0.147628	0.267654	0.197604	0.232629	0.0969285	0.109809	0.103369	0.170365	0.271877	0.221121	0.246552	0.298683	0.272617	0.279212	0.135305	0.207259	0.656067	0.30204	-0.514166	-0.0934049	0.884913	0.228845	1.00363
YNR036C	MRPS12	1	0.126966	0.132718	0.129842	0.282212	0.124222	0.203217	0.135739	0.148672	0.142205	0.221009	0.309534	0.265272	0.101678	0.159246	0.130462	0.234606	0.111955	0.17328	0.646262	-1.02384	0.131218	-0.614361	0.00687099	-0.639391	0.285133
YNR049C	MSO1	1	0.122557	0.149792	0.136174	0.179935	0.101832	0.140883	0.150132	0.136401	0.143266	0.201576	0.230603	0.216089	0.233645	0.178479	0.206062	0.14288	0.102371	0.122626	0.049045	-0.0685515	0.0732442	-0.817367	0.597619	0.548574	-0.224441
YNL129W	NRK1	1	0.154178	0.114683	0.13443	0.2249	0.101121	0.163011	0.0869803	0.117	0.10199	0.156736	0.240052	0.198394	0.169	0.19188	0.18044	0.188554	0.119489	0.154022	0.278108	-0.136848	-0.39843	-0.365235	0.42466	0.146552	0.594703
YNL084C	END3	1	0.134047	0.120243	0.127145	0.133872	0.0977846	0.115828	0.122872	0.122043	0.122457	0.17197	0.151333	0.161652	0.197738	0.181377	0.189558	0.11616	0.136004	0.126082	-0.134488	0.229751	-0.0541961	-0.358522	0.576164	0.710652	0.0420864
YNL063W	MTQ1	1	0.154157	0.0752896	0.114723	0.191678	0.161865	0.176771	0.111173	0.164898	0.138036	0.399276	0.2274	0.313338	0.195946	0.272319	0.234132	0.214672	0.135259	0.174965	0.623728	-0.420397	0.266886	-0.84065	1.02917	0.405438	0.342027
YNL057W		1	0.140124	0.138864	0.139494	0.132585	0.178502	0.155544	0.134804	0.173665	0.154235	0.207914	0.276409	0.242162	0.18583	0.269223	0.227527	0.325079	0.137885	0.231482	0.157114	-0.0899354	0.144921	-0.0650706	0.705828	0.548714	0.585772
YIL098C	FMC1	1	0.159239	0.0834025	0.121321	0.0920959	0.200118	0.146107	0.149367	0.173745	0.161556	0.205031	0.302918	0.253975	0.282819	0.222619	0.252719	0.331471	0.175383	0.253427	0.268199	-0.00714774	0.41321	-0.00311505	1.05871	0.790513	0.649535
YIL146C	ATG32	1	0.115655	0.119382	0.117518	0.181294	0.336117	0.258705	0.169768	0.160447	0.165108	0.214958	0.189015	0.201987	0.196755	0.182093	0.189424	0.270302	0.179965	0.225133	1.13842	-0.0926415	0.490523	0.156519	0.688734	-0.449691	0.447371
YNL106C	INP52	1	0.245763	0.0789179	0.16234	0.252443	0.355615	0.304029	0.165258	N/A	0.165258	0.233784	0.223097	0.22844	0.301179	0.282304	0.291742	0.236669	0.15303	0.194849	0.905188	0.352873	0.0256938	-0.22946	0.845669	-0.0595191	0.237643
YLL001W	DNM1	2	0.15058	0.326145	0.238362	0.420936	0.114708	0.267822	0.15306	0.305586	0.229323	0.264485	0.356939	0.310712	0.367178	0.21881	0.292994	0.298901	0.347701	0.323301	0.168118	-0.0847059	-0.0557752	0.0572996	0.297716	0.129598	0.495496
YOR328W	PDR10	2	0.218214	0.489939	0.354077	0.239172	0.083442	0.161307	0.232473	0.387363	0.309918	0.261111	0.326122	0.293617	0.313333	0.194646	0.25399	0.384882	0.263236	0.324059	-1.13426	-0.209163	-0.192176	0.142323	-0.479291	0.654964	0.0643712
YOR351C	MEK1	2	0.166008	0.507759	0.336883	0.342891	0.102208	0.222549	0.130845	0.238542	0.184693	0.189767	0.339551	0.264659	0.129457	0.176603	0.15303	0.138309	0.335976	0.237142	-0.598124	-0.790322	-0.867117	-0.158382	-1.13844	-0.540312	0.360621
YOR357C	SNX3	2	0.285237	0.442909	0.364073	0.087654	0.065987	0.0768205	0.174142	0.452165	0.313154	0.382932	0.30044	0.341686	0.321071	0.245856	0.283463	0.250072	0.406	0.328036	-2.24466	-0.269508	-0.217358	-0.0588156	-0.361065	1.8836	0.0669846
YOR358W	HAP5	2	0.21785	0.53328	0.375565	0.0665607	0.0728489	0.0697048	0.211064	0.303	0.257032	0.335136	0.290799	0.312968	0.182691	0.132562	0.157627	0.261207	0.322548	0.291878	-2.42973	-0.9895	-0.547115	-0.100649	-1.25255	1.17718	0.183415
YOR374W	ALD4	2	0.260576	0.517615	0.389096	0.10927	0.0757037	0.0924871	0.132637	0.293763	0.2132	0.172011	0.319226	0.245619	0.17885	0.209918	0.194384	0.197184	0.352833	0.275009	-2.0728	-0.337512	-0.867917	0.163056	-1.00122	1.07159	0.36727
YOR380W	RDR1	2	0.264297	0.258599	0.261448	0.107941	0.0755054	0.091723	0.171888	0.195931	0.183909	0.239072	0.271433	0.255252	0.238778	0.122075	0.180426	0.184358	0.320064	0.252211	-1.51117	-0.500515	-0.507529	-0.017293	-0.535115	0.976054	0.455636
YOL018C	TLG2	2	0.254893	0.114676	0.184784	0.100214	0.061372	0.0807931	0.132558	0.169929	0.151243	0.117308	0.19621	0.156759	0.163489	0.0813333	0.122411	0.138147	0.191124	0.164635	-1.19354	-0.35681	-0.288974	0.0707304	-0.594108	0.599431	0.122405
YOL019W	TOS7	2	0.148902	0.392424	0.270663	0.174458	0.10824	0.141349	0.088621	0.24928	0.16895	0.154025	0.311044	0.232535	0.171612	0.136729	0.154171	0.103634	0.279224	0.191429	-0.937242	-0.592918	-0.6799	-0.280636	-0.811972	0.12527	0.18021
YOL049W	GSH2	2	0.20578	0.271009	0.238395	0.146583	0.134681	0.140632	0.10822	0.172759	0.140489	0.184895	0.312013	0.248454	0.261102	0.115173	0.188137	0.0690943	0.284166	0.17663	-0.761423	-0.401194	-0.762891	-0.492247	-0.341567	0.419856	0.330271
YLL053C		2	0.51882	0.68286	0.60084	0.24806	0.124805	0.186433	0.244475	0.290762	0.267618	0.54434	0.397732	0.471036	0.183616	0.27631	0.229963	0.207644	0.247925	0.227785	-1.68833	-1.03444	-1.1668	-1.04817	-1.38558	0.302747	-0.232507
YLR003C	CMS1	2	0.400958	0.435499	0.418228	0.636375	0.20481	0.420593	0.463981	0.463745	0.463863	0.312136	0.605714	0.458925	0.252762	0.158136	0.205449	0.21878	0.345223	0.282001	0.00813252	-1.15948	0.149408	-0.702555	-1.02551	-1.03364	-0.717996
YLR021W	IRC25	2	0.178232	0.365066	0.271649	0.250677	0.0914228	0.17105	0.299145	0.316561	0.307853	0.302861	0.244858	0.273859	0.119486	0.153969	0.136727	0.183375	0.25933	0.221352	-0.667325	-1.00213	0.180499	-0.307091	-0.99044	-0.323115	-0.475896
YLR058C	SHM2	2	0.140027	0.201455	0.170741	0.170399	0.0835714	0.126985	0.10733	0.104102	0.105716	0.091199	0.132708	0.111954	0.214062	0.0888435	0.151453	0.145881	0.176218	0.161049	-0.427148	0.435968	-0.691617	0.524599	-0.17294	0.254208	0.607308
YLR065C	SND2	2	0.34314	0.565133	0.454137	0.137791	0.16626	0.152026	0.272721	0.472085	0.372403	0.436869	0.498343	0.467606	0.353616	0.246865	0.300241	0.252989	0.426636	0.339812	-1.57881	-0.639174	-0.286264	-0.460555	-0.597007	0.981806	-0.132125
YLR072W	LAM6	2	0.320187	0.818257	0.569222	0.176258	0.212662	0.19446	0.473558	0.672266	0.572912	0.548844	0.595272	0.572058	0.688159	0.318457	0.503308	0.365529	0.619086	0.492307	-1.54952	-0.184719	0.00932224	-0.216603	-0.177549	1.37197	-0.218755
YLR079W	SIC1	2	0.24884	0.367178	0.308009	0.197726	0.1435	0.170613	0.202096	0.35915	0.280623	0.196702	0.331576	0.264139	0.307853	0.171881	0.239867	0.142183	0.34645	0.244316	-0.852246	-0.13906	-0.134339	-0.112546	-0.360736	0.49151	-0.199883
YLR089C	ALT1	2	0.317143	0.385129	0.351136	0.114265	0.15574	0.135002	0.257376	0.437859	0.347617	0.293208	0.33724	0.315224	0.291073	0.279726	0.2854	0.183093	0.451355	0.317224	-1.37905	-0.143392	-0.0145288	0.009127	-0.299045	1.08	-0.131997
YLR097C	HRT3	2	0.397226	0.252244	0.324735	0.139052	0.148858	0.143955	0.365772	0.443792	0.404782	0.24085	0.404842	0.322846	0.314843	0.177308	0.246076	0.191894	0.373693	0.282793	-1.17364	-0.391743	0.317883	-0.191096	-0.40016	0.773483	-0.517397
YLR098C	CHA4	2	0.252923	0.190244	0.221583	0.0578746	0.153047	0.105461	0.333977	0.376025	0.355001	0.256379	0.286421	0.2714	0.278485	0.113077	0.195781	0.127271	0.424145	0.275708	-1.07114	-0.471179	0.679975	0.0227193	-0.178608	0.892535	-0.364684
YLR102C	APC9	2	0.175431	0.146577	0.161004	0.242812	0.223762	0.233287	0.374253	0.232478	0.303365	0.243969	0.172612	0.20829	0.298846	0.12032	0.209583	0.130625	0.297734	0.21418	0.535011	0.00892586	0.91396	0.0402268	0.380424	-0.154586	-0.502235
YLR113W	HOG1	2	0.153946	0.0854738	0.11971	0.0930978	0.191569	0.142334	0.246244	0.126889	0.186566	0.190333	0.205994	0.198164	0.108762	0.117502	0.113132	0.0708217	0.228828	0.149825	0.249733	-0.808687	0.640146	-0.403416	-0.0815382	-0.331271	-0.316413
YML083C		2	0.70443	0.617515	0.660972	0.185922	0.103392	0.144657	0.187443	0.497473	0.342458	0.364339	0.417317	0.390828	0.303752	0.285515	0.294634	0.181696	0.171654	0.176675	-2.19196	-0.407612	-0.948663	-1.14544	-1.16567	1.02629	-0.95483
YML082W		2	0.310227	0.483475	0.396851	0.252119	0.105921	0.17902	0.2625	0.105	0.18375	0.117345	0.135088	0.126216	0.0683979	0.0773684	0.0728832	0.152727	0.177652	0.165189	-1.14848	-0.792241	-1.11085	0.388222	-2.44494	-1.29646	-0.153623
YML081W	TDA9	2	0.494518	0.583464	0.538991	0.0977649	0.0730563	0.0854106	0.646118	0.182885	0.414502	0.20692	0.325332	0.266126	0.221291	0.156318	0.188805	0.464944	0.318395	0.39167	-2.65777	-0.495215	-0.378883	0.557528	-1.51337	1.14441	-0.0817405
YML079W	CFF1	2	0.328877	0.52015	0.424514	0.317891	0.118662	0.218276	0.357228	0.343686	0.350457	0.267921	0.427079	0.3475	0.115512	0.149048	0.13228	0.195946	0.281017	0.238482	-0.959654	-1.39342	-0.276572	-0.543135	-1.68222	-0.722564	-0.555361
YML062C	MFT1	2	0.455542	0.428213	0.441878	0.170274	0.0699344	0.120104	0.234176	0.405946	0.320061	0.460778	0.536382	0.49858	0.264082	0.199137	0.23161	0.276277	0.349637	0.312957	-1.87936	-1.10613	-0.465301	-0.67186	-0.931951	0.947412	-0.0323808
YML059C	NTE1	2	0.289309	0.323734	0.306522	0.105838	0.128448	0.117143	0.313579	0.335597	0.324588	0.197612	0.440184	0.318898	0.260262	0.232882	0.246572	0.390267	0.353888	0.372078	-1.38772	-0.371085	0.082621	0.222509	-0.313979	1.07374	0.196993
YML058W	SML1	2	0.180551	0.395494	0.288023	0.214167	0.0994184	0.156793	0.225589	0.266049	0.245819	0.118615	0.170992	0.144804	0.172981	0.17051	0.171745	0.135372	0.303727	0.219549	-0.877325	0.246171	-0.228585	0.600447	-0.745912	0.131413	-0.163051
YML057W	CMP2	2	0.2445	0.215223	0.229862	0.124157	0.150851	0.137504	0.459772	0.204582	0.332177	0.18729	0.21224	0.199765	0.300923	0.169221	0.235072	0.177877	0.277447	0.227662	-0.74129	0.234801	0.531186	0.18859	0.0323383	0.773629	-0.545059
YML057C-A		2	0.187002	0.204409	0.195706	0.181582	0.0920498	0.136816	0.2325	0.188051	0.210276	0.214729	0.104915	0.159822	0.162654	0.1375	0.150077	0.156401	0.248765	0.202583	-0.516451	-0.0907628	0.103595	0.342046	-0.382983	0.133468	-0.0537691
YML056C	IMD4	2	0.174828	0.152905	0.163866	0.0616478	0.136139	0.0988933	0.242859	0.149607	0.196233	0.101524	0.1014	0.101462	0.11373	0.156152	0.134941	0.0793019	0.235576	0.157439	-0.728573	0.411389	0.260049	0.633853	-0.280191	0.448381	-0.317776
YML055W	SPC2	2	0.139472	0.184615	0.162044	0.133254	0.0972	0.115227	0.305561	0.0932308	0.199396	0.125867	0.0692245	0.0975456	0.105	0.125538	0.115269	0.18716	0.228414	0.207787	-0.491904	0.240859	0.299254	1.09096	-0.491374	0.000530334	0.059468
YML052W	SUR7	2	0.0994615	0.140326	0.119894	0.132824	0.150401	0.141612	0.142734	0.129518	0.136126	0.0815885	0.109745	0.0956669	0.0779654	0.127807	0.102886	0.142544	0.161864	0.152204	0.240194	0.10496	0.183186	0.669918	-0.220702	-0.460896	0.16107
YML051W	GAL80	2	0.418667	0.588679	0.503673	0.320988	0.243537	0.282263	0.302427	0.338028	0.320227	0.355556	0.583333	0.469444	0.346667	0.285714	0.31619	0.134383	0.193638	0.16401	-0.83545	-0.570161	-0.653391	-1.51717	-0.671693	0.163756	-0.965309
YML034W	SRC1	2	0.333832	0.463939	0.398885	0.411763	0.283881	0.347822	0.310586	0.191515	0.25105	0.199406	0.404204	0.301805	0.21806	0.196111	0.207085	0.216432	0.341813	0.279123	-0.197626	-0.543393	-0.667998	-0.112718	-0.94575	-0.748124	0.152922
YML032C	RAD52	2	0.29299	0.328899	0.310945	0.315	0.123625	0.219312	0.204858	0.213486	0.209172	0.295625	0.43	0.362812	0.2365	0.117378	0.176939	0.24725	0.30392	0.275585	-0.503669	-1.03597	-0.571966	-0.396727	-0.813403	-0.309734	0.397806
YML026C	RPS18B	2	0.553701	0.320611	0.437156	0.235195	0.295601	0.265398	0.270717	0.248785	0.259751	0.405147	0.315278	0.360213	0.230895	0.217206	0.224051	0.333571	0.491235	0.412403	-0.71999	-0.685024	-0.751019	0.195207	-0.964324	-0.244334	0.666927
YML019W	OST6	2	0.134426	0.190798	0.162612	0.203125	0.101292	0.152209	0.0906226	0.185191	0.137907	0.133934	0.454241	0.294088	0.131442	0.0899839	0.110713	0.133109	0.235245	0.184177	-0.0953809	-1.40942	-0.237736	-0.675155	-0.554607	-0.459226	0.417397
YML017W	PSP2	2	0.1779	0.225464	0.201682	0.159397	0.264124	0.21176	0.168514	0.224378	0.196446	0.272674	0.510483	0.391579	0.304303	0.125863	0.215083	0.211658	0.736468	0.474063	0.07035	-0.86441	-0.0379451	0.275776	0.0928124	0.0224624	1.27094
YML016C	PPZ1	2	0.231559	0.186045	0.208802	0.231956	0.18059	0.206273	0.269727	0.166891	0.218309	0.176612	0.343569	0.260091	0.27953	0.209301	0.244416	0.174269	0.291977	0.233123	-0.0175818	-0.0896791	0.0642355	-0.157926	0.227199	0.244781	0.0947167
YML014W	TRM9	2	0.176646	0.19629	0.186468	0.144072	0.146049	0.145061	0.15998	0.199185	0.179582	0.176705	0.312204	0.244455	0.246535	0.183921	0.215228	0.115914	0.277784	0.196849	-0.362274	-0.183701	-0.0542841	-0.312478	0.206934	0.569209	0.132442
YML013W	UBX2	2	0.158146	0.242728	0.200437	0.126194	0.162606	0.1444	0.234349	0.221716	0.228032	0.271314	0.325776	0.298545	0.216213	0.160321	0.188267	0.145166	0.370276	0.257721	-0.473075	-0.665171	0.186088	-0.212139	-0.0903715	0.382703	0.176572
YML012C-A		2	0.141331	0.227508	0.184419	0.0486548	0.251514	0.150085	0.258252	0.154832	0.206542	0.0840092	0.214905	0.149457	0.254988	0.0907152	0.172852	0.0748715	0.373016	0.223944	-0.297213	0.209804	0.163446	0.583406	-0.0934565	0.203757	0.1167
YML012W	ERV25	2	0.104063	0.178609	0.141336	0.0897539	0.163878	0.126816	0.213906	0.162389	0.188148	0.0918621	0.259462	0.175662	0.212431	0.0946541	0.153543	0.0693046	0.287591	0.178448	-0.156391	-0.194166	0.412738	0.0226971	0.119512	0.275903	-0.076363
YML009W-B		2	0.086617	0.0697273	0.0781721	0.0612692	0.118868	0.0900684	0.109094	0.0921875	0.100641	0.057	0.114388	0.0856939	0.0611852	0.0579074	0.0595463	0.0465444	0.141122	0.093833	0.204367	-0.52518	0.36449	0.130904	-0.392643	-0.59701	-0.101049
YML008C	ERG6	2	0.0993404	0.0941449	0.0967427	0.113114	0.0685125	0.0908135	0.0775347	0.0700833	0.073809	0.0831123	0.0894576	0.086285	0.0735	0.0703203	0.0719101	0.0804877	0.0687077	0.0745977	-0.0912462	-0.262914	-0.390355	-0.209978	-0.427957	-0.336711	0.015334
YML007W	YAP1	2	0.296074	0.37639	0.336232	0.43633	0.0890922	0.262711	0.330331	0.175692	0.253011	0.202431	0.407509	0.30497	0.178867	0.0951667	0.137017	0.180961	0.198985	0.189973	-0.355978	-1.15431	-0.410254	-0.682872	-1.2951	-0.939122	-0.413409
YMR002W	MIX17	2	0.456819	0.440846	0.448832	0.0983599	0.0708155	0.0845877	0.313414	0.184923	0.249168	0.17696	0.213058	0.195009	0.16972	0.157928	0.163824	0.307932	0.233782	0.270857	-2.40766	-0.251396	-0.849056	0.47399	-1.45403	0.953626	0.12041
YMR006C	PLB2	2	0.433812	0.486754	0.460283	0.467629	0.186368	0.326999	0.299188	0.32281	0.310999	0.326678	0.395807	0.361242	0.229288	0.248457	0.238872	0.168921	0.502031	0.335476	-0.493236	-0.596727	-0.565611	-0.106758	-0.946281	-0.453045	0.109299
YMR008C	PLB1	2	0.593697	0.306145	0.449921	0.164372	0.155629	0.160001	0.25935	0.417804	0.338577	0.391327	0.553078	0.472203	0.294	0.272379	0.283189	0.279211	0.306794	0.293003	-1.49159	-0.737639	-0.410187	-0.688493	-0.667905	0.823689	-0.208571
YMR009W	ADI1	2	0.258911	0.323884	0.291397	0.103371	0.133647	0.118509	0.448691	0.209721	0.329206	0.425724	0.514208	0.469966	0.359796	0.184746	0.272271	0.386677	0.282235	0.334456	-1.29799	-0.787516	0.176003	-0.490743	-0.0979467	1.20005	0.0228236
YMR042W	ARG80	2	0.173698	0.363198	0.268448	0.404645	0.142734	0.273689	0.248268	0.244649	0.246459	0.223178	0.232399	0.227789	0.116685	0.205076	0.16088	0.126864	0.1999	0.163382	0.0278994	-0.501707	-0.123295	-0.479445	-0.738652	-0.766552	-0.593095
YMR155W		2	0.320571	0.365538	0.343055	0.189315	0.192	0.190657	0.313043	0.310812	0.311928	0.339339	0.288	0.31367	0.156067	0.195429	0.175748	0.136242	0.258078	0.19716	-0.847458	-0.835739	-0.137228	-0.669877	-0.964933	-0.117475	-0.661843
YOR025W	HST3	2	0.324789	0.313563	0.319176	0.315794	0.128534	0.222164	0.396815	0.306354	0.351585	0.227513	0.316155	0.271834	0.17573	0.188858	0.182294	0.158583	0.261213	0.209898	-0.522727	-0.576458	0.139521	-0.373037	-0.808084	-0.285357	-0.744183
YOR039W	CKB2	2	0.219681	0.274149	0.246915	0.105131	0.20311	0.15412	0.42288	0.255623	0.339252	0.1444	0.283467	0.213933	0.149875	0.130534	0.140205	0.181891	0.338913	0.260402	-0.679956	-0.609628	0.458342	0.283578	-0.81648	-0.136524	-0.381616
YOR311C	DGK1	2	0.167685	0.26354	0.215613	0.186234	0.118825	0.152529	0.309614	0.15796	0.233787	0.113276	0.0860853	0.0996807	0.11567	0.114622	0.115146	0.130645	0.169162	0.149904	-0.499357	0.208081	0.11675	0.58865	-0.904977	-0.40562	-0.641157
YOR327C	SNC2	2	0.121675	0.12219	0.121933	0.104153	0.167539	0.135846	0.285412	0.148654	0.217033	0.0770611	0.197211	0.137136	0.0982486	0.129809	0.114029	0.127284	0.16095	0.144117	0.155887	-0.266211	0.83183	0.0716339	-0.0966874	-0.252574	-0.590672
YMR164C	MSS11	2	0.536931	0.535794	0.536362	0.522261	0.157022	0.339642	0.347219	0.45588	0.401549	0.329345	0.732374	0.530859	0.429099	0.371652	0.400375	0.191291	0.204526	0.197908	-0.659195	-0.406977	-0.417631	-1.4235	-0.421855	0.23734	-1.02075
YMR182C	RGM1	2	0.321728	0.438282	0.380005	0.479741	0.253719	0.36673	0.386505	0.285419	0.335962	0.158902	0.36082	0.259861	0.215926	0.205842	0.210884	0.18284	0.399784	0.291312	-0.0512998	-0.301294	-0.177721	0.164824	-0.84957	-0.79827	-0.205732
YMR183C	SSO2	2	0.38054	0.28824	0.33439	0.201186	0.188847	0.195016	0.47125	0.344448	0.407849	0.219704	0.423814	0.321759	0.353935	0.290751	0.322343	0.36496	0.459049	0.412005	-0.777939	0.00261342	0.286503	0.35668	-0.0529375	0.725002	0.0146261
YMR186W	HSC82	2	0.49648	0.281289	0.388884	0.334786	0.216727	0.275757	0.509437	0.326597	0.418017	0.2366	0.834167	0.535383	0.274035	0.210955	0.242495	0.241787	0.399943	0.320865	-0.495944	-1.14262	0.104222	-0.738605	-0.681386	-0.185442	-0.381596
YMR188C	MRPS17	2	0.209152	0.145528	0.17734	0.235083	0.144284	0.189684	0.229381	0.281837	0.255609	0.256726	0.567185	0.411956	0.222511	0.151302	0.186906	0.191052	0.304306	0.247679	0.0970786	-1.14017	0.527419	-0.734017	0.0757996	-0.021279	-0.0454646
YMR189W	GCV2	2	0.148148	0.114124	0.131136	0.12504	0.10954	0.11729	0.206525	0.154182	0.180353	0.28849	0.517912	0.403201	0.187232	0.143341	0.165286	0.283989	0.278539	0.281264	-0.160979	-1.28653	0.459762	-0.519573	0.333904	0.494883	0.6411
YMR199W	CLN1	2	0.131382	0.132969	0.132176	0.352934	0.226734	0.289834	0.136984	0.220403	0.178694	0.141833	0.309455	0.225644	0.173967	0.209373	0.19167	0.123222	0.316054	0.219638	1.13277	-0.235422	0.435032	-0.0389219	0.53617	-0.5966	0.297638
YMR201C	RAD14	2	0.406373	0.131064	0.268719	0.162417	0.159452	0.160935	0.312208	0.260256	0.286232	0.364575	0.448847	0.406711	0.209969	0.289717	0.249843	0.210806	0.368704	0.289755	-0.739622	-0.702983	0.0910884	-0.48917	-0.105074	0.634548	0.0176504
YMR207C	HFA1	2	0.136023	0.159727	0.147875	0.108987	0.0980561	0.103521	0.103729	0.186723	0.145226	0.102591	0.173161	0.137876	0.10383	0.0820468	0.0929383	0.0668429	0.164201	0.115522	-0.514449	-0.569027	-0.0260755	-0.255204	-0.670033	-0.155584	-0.330133
YMR224C	MRE11	2	0.22354	0.29969	0.261615	0.120882	0.139844	0.130363	0.306318	0.295661	0.30099	0.128628	0.408948	0.268788	0.208547	0.13404	0.171294	0.137795	0.355139	0.246467	-1.00491	-0.649997	0.202268	-0.125072	-0.610974	0.393935	-0.288316
YMR246W	FAA4	2	0.173959	0.316764	0.245361	0.300712	0.286833	0.293773	0.292376	0.234595	0.263486	0.243808	0.378195	0.311002	0.284177	0.119965	0.202071	0.185696	0.55242	0.369058	0.259793	-0.622059	0.102816	0.246924	-0.280045	-0.539838	0.486121
YMR250W	GAD1	2	0.220577	0.440905	0.330741	0.227963	0.215023	0.221493	0.412821	0.492448	0.452634	0.174998	0.694846	0.434922	0.198638	0.134246	0.166442	0.146148	0.426264	0.286206	-0.57844	-1.38574	0.452643	-0.603704	-0.990681	-0.412242	-0.661294
YMR254C		2	0.0955068	0.099	0.0972534	0.360164	0.0862703	0.223217	0.166623	0.150067	0.158345	0.0793333	0.282835	0.181084	0.168651	0.245875	0.207263	0.100979	0.18032	0.140649	1.19863	0.194801	0.703252	-0.364559	1.09164	-0.106986	-0.17097
YMR258C	ROY1	2	0.142954	0.0944818	0.118718	0.268869	0.0483194	0.158594	0.178188	0.0849042	0.131546	0.147757	0.164577	0.156167	0.131306	0.143158	0.137232	0.153545	0.149634	0.15159	0.4178	-0.186472	0.148029	-0.042917	0.209077	-0.208724	0.204602
YMR280C	CAT8	2	0.103762	0.0869336	0.095348	0.321562	0.0606315	0.191097	0.204784	0.185563	0.195173	0.147824	0.226804	0.187314	0.138817	0.230274	0.184545	0.141506	0.223054	0.18228	1.00303	-0.0214828	1.03348	-0.0392992	0.9527	-0.0503285	-0.0985983
YMR285C	NGL2	2	0.186598	0.14685	0.166724	0.232692	0.117441	0.175067	0.27574	0.253663	0.264702	0.123659	0.392319	0.257989	0.150305	0.160377	0.155341	0.112434	0.223196	0.167815	0.0704419	-0.731873	0.666903	-0.620441	-0.102025	-0.172467	-0.657497
YMR304W	UBP15	2	0.169699	0.111063	0.140381	0.183063	0.0838436	0.133454	0.220248	0.223916	0.222082	0.17388	0.278975	0.226427	0.146933	0.132563	0.139748	0.136115	0.163862	0.149988	-0.0730117	-0.696223	0.661742	-0.594199	-0.006523	0.0664887	-0.566242
YNL333W	SNZ2	2	0.137593	0.303579	0.220586	0.359528	0.129495	0.244512	0.239859	0.345427	0.292643	0.219101	0.345941	0.282521	0.200245	0.202915	0.20158	0.203454	0.249805	0.22663	0.148562	-0.487007	0.407803	-0.318023	-0.129988	-0.278551	-0.368808
YNL302C	RPS19B	2	0.255304	0.223904	0.239604	0.352354	0.126689	0.239522	0.280215	0.242189	0.261202	0.213219	0.298404	0.255812	0.181246	0.217737	0.199491	0.153108	0.212497	0.182802	-0.000495156	-0.358755	0.124515	-0.4848	-0.264324	-0.263829	-0.514884
YNL301C	RPL18B	2	0.161048	0.215547	0.188297	0.236503	0.120736	0.17862	0.279602	0.259583	0.269593	0.180119	0.28836	0.23424	0.235379	0.182077	0.208728	0.140272	0.230092	0.185182	-0.0761186	-0.166358	0.517769	-0.339042	0.148614	0.224733	-0.541838
YNL265C	IST1	2	0.163299	0.202369	0.182834	0.358964	0.141204	0.250084	0.24921	0.309535	0.279372	0.24376	0.247558	0.245659	0.23848	0.165252	0.201866	0.13977	0.191562	0.165666	0.45188	-0.28326	0.611656	-0.568378	0.142863	-0.309017	-0.753912
YOR001W	RRP6	2	0.117057	0.192404	0.154731	0.136997	0.132429	0.134713	0.169167	0.218566	0.193866	0.161371	0.213521	0.187446	0.119625	0.184173	0.151899	0.190618	0.17769	0.184154	-0.199868	-0.303362	0.325305	-0.0255646	-0.026644	0.173224	-0.0741513
YOR002W	ALG6	2	0.0968177	0.183143	0.13998	0.295363	0.116168	0.205766	0.298437	0.247659	0.273048	0.164467	0.200925	0.182696	0.105786	0.19854	0.152163	0.198559	0.213667	0.206113	0.555778	-0.263829	0.96393	0.173988	0.120393	-0.435385	-0.40572
YOR003W	YSP3	2	0.14685	0.213581	0.180216	0.284585	0.125761	0.205173	0.335936	0.28275	0.309343	0.171913	0.282822	0.227367	0.109933	0.178371	0.144152	0.180147	0.212705	0.196426	0.187115	-0.657436	0.779483	-0.211039	-0.322134	-0.509249	-0.65522
YPL267W	ACM1	2	0.103373	0.108002	0.105688	0.227338	0.0971033	0.162221	0.124438	0.091757	0.108097	0.0788942	0.11375	0.0963221	0.15588	0.144847	0.150363	0.130467	0.118048	0.124257	0.618153	0.642512	0.0325265	0.367394	0.508645	-0.109508	0.201
YPL262W	FUM1	2	0.125458	0.118545	0.122002	0.303904	0.0944167	0.19916	0.0944167	0.232315	0.163366	0.148162	0.34456	0.246361	0.11551	0.0930992	0.104304	0.15566	0.245221	0.20044	0.707029	-1.23997	0.421205	-0.297597	-0.226098	-0.933128	0.295069
YPL206C	PGC1	2	0.0886767	0.105514	0.0970952	0.349465	0.149771	0.249618	0.0982263	0.120423	0.109324	0.115867	0.380846	0.248356	0.101885	0.132702	0.117294	0.0723568	0.127847	0.100102	1.36225	-1.08229	0.171144	-1.31094	0.272652	-1.0896	-0.127149
YPL202C	AFT2	2	0.128285	0.106114	0.117199	0.174858	0.157208	0.166033	0.0878575	0.120785	0.104321	0.118417	0.112073	0.115245	0.103406	0.168832	0.136119	0.106575	0.12341	0.114993	0.50251	0.240166	-0.167929	-0.0031609	0.215905	-0.286605	0.140507
YPL177C	CUP9	2	0.0774419	0.07	0.0737209	0.191571	0.110118	0.150845	0.0857143	0.105773	0.0957437	0.108	0.104318	0.106159	0.0879851	0.068972	0.0784785	0.0965625	0.108434	0.102498	1.03292	-0.435858	0.377104	-0.0506305	0.0902235	-0.942693	0.0983473
YPL166W	ATG29	2	0.104096	0.0805472	0.0923218	0.252873	0.120491	0.186682	0.0890823	0.117937	0.10351	0.138214	0.112823	0.125519	0.106019	0.0892337	0.0976266	0.13433	0.128686	0.131508	1.01584	-0.362556	0.165024	0.0672459	0.0806029	-0.935235	0.345381
YPL140C	MKK2	2	0.0660904	0.0706183	0.0683544	0.228038	0.130515	0.179276	0.103734	0.170255	0.136994	0.114441	0.267359	0.1909	0.118333	0.07455	0.0964417	0.14863	0.195862	0.172246	1.39108	-0.985089	1.00301	-0.148349	0.496623	-0.894457	0.330351
YPL100W	ATG21	2	0.0717718	0.0689969	0.0703843	0.293998	0.12494	0.209469	0.161314	0.223828	0.192571	0.164215	0.18212	0.173168	0.144562	0.0980789	0.121321	0.177497	0.256967	0.217232	1.57341	-0.513345	1.45207	0.327065	0.785497	-0.787913	0.173841
YHR030C	SLT2	2	0.0574875	0.107288	0.0823879	0.183584	0.118962	0.151273	0.157228	0.207699	0.182464	0.165138	0.209382	0.18726	0.142912	0.109286	0.126099	0.157548	0.229193	0.193371	0.876651	-0.57048	1.14711	0.0463297	0.614056	-0.262595	0.08376
YHR046C	INM1	2	0.105444	0.0959096	0.100677	0.192766	0.0800478	0.136407	0.210559	0.241341	0.22595	0.200847	0.25929	0.230068	0.175241	0.118981	0.147111	0.179915	0.279833	0.229874	0.43818	-0.645152	1.16627	-0.00121786	0.547174	0.108994	0.0248398
YHR100C	GEP4	2	0.116319	0.105541	0.11093	0.0732187	0.0717245	0.0724716	0.0970734	0.125062	0.111068	0.113227	0.169744	0.141486	0.229249	0.093603	0.161426	0.102446	0.174599	0.138522	-0.61416	0.190215	0.00179266	-0.030539	0.541224	1.15538	0.318678
YPR049C	ATG11	2	0.337484	0.227419	0.282451	0.403276	0.316699	0.359987	0.240449	0.384445	0.312447	0.368785	0.376275	0.37253	0.39887	0.305481	0.352175	0.390957	0.322718	0.356838	0.349945	-0.081061	0.145612	-0.0620877	0.318293	-0.0316513	0.191654
YPR052C	NHP6A	2	0.308077	0.361608	0.334843	0.315741	0.263189	0.289465	0.22502	0.280781	0.2529	0.489548	0.368593	0.42907	0.480816	0.358045	0.419431	0.304443	0.336944	0.320694	-0.210092	-0.0327826	-0.404914	-0.420019	0.324949	0.535041	0.342626
YPR060C	ARO7	2	0.430068	0.192479	0.311273	0.253836	0.290539	0.272187	0.142152	0.219887	0.18102	0.347659	0.264713	0.306186	0.382317	0.389671	0.385994	0.263083	0.226192	0.244638	-0.193583	0.334169	-0.782038	-0.323761	0.310394	0.503977	0.434502
YPR065W	ROX1	2	0.188756	0.265092	0.226924	0.198961	0.240079	0.21952	0.149208	0.201137	0.175173	0.29677	0.337841	0.317306	0.238476	0.272788	0.255632	0.300557	0.211112	0.255834	-0.0478551	-0.311804	-0.37343	-0.310664	0.171862	0.219717	0.546432
YPR079W	MRL1	2	0.201546	0.31325	0.257398	0.363723	0.429486	0.396604	0.188116	0.298826	0.243471	0.425296	0.271981	0.348639	0.23345	0.174732	0.204091	0.334075	0.243058	0.288567	0.623699	-0.772518	-0.0802521	-0.272828	-0.334787	-0.958486	0.245155
YJL089W	SIP4	2	0.2395	0.21076	0.22513	0.247079	0.269101	0.25809	0.117624	0.2395	0.178562	0.265345	0.303041	0.284193	0.184172	0.226059	0.205116	0.241401	0.22776	0.23458	0.197117	-0.470434	-0.334332	-0.27679	-0.134321	-0.331438	0.393656
YJR066W	TOR1	2	0.313368	0.187269	0.250319	0.267089	0.241957	0.254523	0.183161	0.259064	0.221113	0.39271	0.243723	0.318217	0.143501	0.233237	0.188369	0.179639	0.214745	0.197192	0.0240316	-0.756448	-0.178983	-0.690409	-0.410203	-0.434235	-0.165182
YIL056W	VHR1	2	0.315956	0.164262	0.240109	0.378708	0.211425	0.295066	0.260901	0.258749	0.259825	0.19033	0.215101	0.202716	0.134912	0.281082	0.207997	0.229627	0.266015	0.247821	0.297347	0.0371064	0.113849	0.289841	-0.207127	-0.504474	-0.0682419
YLR372W	ELO3	2	0.16162	0.117229	0.139425	0.0920367	0.1216	0.106818	0.125176	0.143376	0.134276	0.188041	0.136049	0.162045	0.101333	0.144	0.122667	0.145308	0.137452	0.14138	-0.384325	-0.401654	-0.0542808	-0.196818	-0.184741	0.199584	0.0743763
YLR375W	STP3	2	0.202271	0.192331	0.197301	0.0933228	0.137114	0.115218	0.155684	0.117321	0.136503	0.140494	0.204022	0.172258	0.130307	0.178329	0.154318	0.128308	0.141616	0.134962	-0.776028	-0.158664	-0.531469	-0.352018	-0.354491	0.421537	-0.0163762
YLR345W		2	0.140496	0.126059	0.133277	0.206128	0.317283	0.261705	0.185119	0.168194	0.176656	0.316706	0.15827	0.237488	0.114676	0.124784	0.11973	0.143538	0.153713	0.148626	0.973514	-0.988074	0.406517	-0.676173	-0.154648	-1.12816	-0.249264
YLR356W	ATG33	2	0.357601	0.219553	0.288577	0.278366	0.325695	0.30203	0.23078	0.206709	0.218745	0.336203	0.233034	0.284618	0.158067	0.269888	0.213977	0.11922	0.320922	0.220071	0.0657378	-0.41157	-0.399708	-0.371059	-0.431498	-0.497235	0.00872128
YJR005W	APL1	2	0.548997	0.167278	0.358138	0.325288	0.269027	0.297158	0.290823	0.413487	0.352155	0.405205	0.406383	0.405794	0.429533	0.380297	0.404915	0.380222	0.390413	0.385317	-0.269285	-0.0031291	-0.0243027	-0.0747006	0.177104	0.446389	0.129835
YJR019C	TES1	2	0.3245	0.353784	0.339142	0.359216	0.194906	0.277061	0.202598	0.336309	0.269454	0.323853	0.273098	0.298476	0.385281	0.338873	0.362077	0.316205	0.384353	0.350279	-0.291686	0.278683	-0.331852	0.230892	0.0944069	0.386093	0.378467
YJR024C	MDE1	2	0.199328	0.158909	0.179119	0.306177	0.329649	0.317913	0.248701	0.274606	0.261654	0.260499	0.343276	0.301887	0.241107	0.357369	0.299238	0.339459	0.361902	0.350681	0.827715	-0.0127155	0.546742	0.216149	0.740377	-0.0873379	0.422499
YJR031C	GEA1	2	0.220821	0.224167	0.222494	0.32163	0.223606	0.272618	0.358667	0.34163	0.350148	0.358195	0.242903	0.300549	0.24581	0.22054	0.233175	0.355889	0.35133	0.35361	0.293118	-0.366184	0.654201	0.234559	0.0676505	-0.225467	0.0141922
YDL100C	GET3	2	0.0946333	0.266591	0.180612	0.283667	0.265728	0.274697	0.277781	0.210129	0.243955	0.236096	0.171063	0.203579	0.195915	0.120446	0.158181	0.251012	0.277376	0.264194	0.604949	-0.364017	0.433722	0.37601	-0.191323	-0.796271	0.114983
YDL131W	LYS21	2	0.202891	0.259822	0.231357	0.329673	0.267108	0.29839	0.238241	0.261074	0.249657	0.346295	0.176102	0.261199	0.16691	0.147899	0.157404	0.253808	0.239052	0.24643	0.367082	-0.730672	0.109831	-0.0839671	-0.555644	-0.922726	-0.0187702
YDL142C	CRD1	2	0.167866	0.269196	0.218531	0.224856	0.248005	0.236431	0.232338	0.219635	0.225987	0.269301	0.225891	0.247596	0.189119	0.273992	0.231555	0.288225	0.278736	0.283481	0.113579	-0.0966309	0.0483994	0.195262	0.0835183	-0.030061	0.327012
YDR463W	STP1	2	0.201264	0.214029	0.207646	0.261422	0.149856	0.205639	0.188521	0.215798	0.20216	0.234742	0.262286	0.248514	0.186604	0.253286	0.219945	0.253113	0.225402	0.239258	-0.0140131	-0.176184	-0.038633	-0.0547624	0.0830158	0.0970289	0.243071
wild-type	BY4700	2	0.433049	0.338667	0.385858	0.280851	0.27465	0.277751	0.397256	0.288544	0.3429	0.524186	0.51259	0.518388	0.183102	0.376802	0.279952	0.374702	0.401178	0.38794	-0.474278	-0.888855	-0.170282	-0.4182	-0.462891	0.0113868	0.178046
YBR035C	PDX3	2	0.318081	0.230157	0.274119	0.248045	0.241595	0.24482	0.336574	0.261312	0.298943	0.335415	0.241211	0.288313	0.113198	0.200876	0.157037	0.282004	0.210983	0.246493	-0.163082	-0.876528	0.125068	-0.226086	-0.803694	-0.640613	-0.278321
YGR225W	AMA1	2	0.205715	0.185688	0.195701	0.158307	0.19687	0.177588	0.196622	0.160922	0.178772	0.252313	0.220111	0.236212	0.152911	0.164812	0.158862	0.208017	0.183172	0.195594	-0.140119	-0.572311	-0.130532	-0.272219	-0.300881	-0.160762	0.129743
YNL090W	RHO2	2	0.512315	0.226905	0.36961	0.293906	0.2107	0.252303	0.216203	0.181275	0.198739	0.264152	0.1832	0.223676	0.181693	0.250833	0.216263	0.151872	0.207798	0.179835	-0.550848	-0.0486218	-0.89513	-0.314737	-0.773215	-0.222367	-0.144201
YBR020W	GAL1	2	0.291052	0.228779	0.259916	0.241745	0.241956	0.241851	0.416472	0.278009	0.347241	0.368554	0.360367	0.36446	0.410626	0.265624	0.338125	0.263983	0.412291	0.338137	-0.103927	-0.108205	0.417893	-0.108154	0.379514	0.48344	-0.0383277
YMR021C	MAC1	2	0.234798	0.271224	0.253011	0.266512	0.235998	0.251255	0.383936	0.269827	0.326881	0.367987	0.283608	0.325797	0.390706	0.328363	0.359534	0.298643	0.373396	0.33602	-0.0100481	0.142155	0.369567	0.04457	0.506929	0.516978	0.0397779
YMR286W	MRPL33	2	0.324309	0.150941	0.237625	0.327636	0.295384	0.31151	0.23773	0.263361	0.250545	0.323409	0.3337	0.328554	0.357774	0.308366	0.33307	0.316011	0.395994	0.356003	0.390592	0.0196919	0.0763842	0.115756	0.487137	0.0965451	0.506817
YLL042C	ATG10	2	0.16705	0.171786	0.169418	0.233569	0.221063	0.227316	0.302033	0.249635	0.275834	0.351025	0.248032	0.299528	0.29841	0.204138	0.251274	0.255747	0.304324	0.280035	0.424116	-0.253434	0.703216	-0.097084	0.568675	0.144558	0.0218085
YKL016C	ATP7	2	0.193271	0.239808	0.216539	0.202522	0.233298	0.21791	0.248165	0.244318	0.246242	0.276105	0.208972	0.242539	0.222611	0.161654	0.192132	0.246721	0.269194	0.257958	0.00910293	-0.336114	0.185444	0.0889204	-0.172529	-0.181632	0.0670607
YNL242W	ATG2	2	0.0876061	0.18032	0.133963	0.197065	0.256779	0.226922	0.174006	0.17395	0.173978	0.245996	0.201179	0.223587	0.155271	0.152266	0.153769	0.226716	0.219211	0.222963	0.760362	-0.540079	0.377069	-0.0040315	0.198925	-0.561436	0.357904
YKR055W	RHO4	2	0.134041	0.19184	0.162941	0.147321	0.123397	0.135359	0.139607	0.14623	0.142919	0.210245	0.203801	0.207023	0.236393	0.24364	0.240016	0.278142	0.185268	0.231705	-0.267551	0.213344	-0.189151	0.162499	0.558788	0.826338	0.697093
YML094C-A		2	0.163771	0.120952	0.142361	0.172461	0.144357	0.158409	0.195772	0.233958	0.214865	0.194527	0.109692	0.15211	0.0997056	0.129293	0.114499	0.167871	0.216903	0.192387	0.154096	-0.409773	0.593873	0.338903	-0.314221	-0.468317	-0.159418
YJL124C	LSM1	2	0.134077	0.119921	0.126999	0.208228	0.120649	0.164438	0.162162	0.152129	0.157145	0.196775	0.25427	0.225523	0.138528	0.141105	0.139816	0.16456	0.199569	0.182065	0.372729	-0.689739	0.30728	-0.308822	0.138715	-0.234014	0.212352
YNL139C	THO2	2	0.187527	0.136728	0.162127	0.125054	0.14623	0.135642	0.203039	0.185073	0.194056	0.200698	0.228199	0.214449	0.186726	0.101101	0.143914	0.192943	0.210733	0.201838	-0.257321	-0.575429	0.259345	-0.0874347	-0.171926	0.0853951	0.0567238
YLR396C	VPS33	2	0.257011	0.194793	0.225902	0.328234	0.388154	0.358194	0.244207	0.289027	0.266617	0.238506	0.303114	0.27081	0.344752	0.141058	0.242905	0.254146	0.324674	0.28941	0.665043	-0.156891	0.239072	0.0958313	0.104693	-0.56035	0.118343
YJL212C	OPT1	2	0.256575	0.267951	0.262263	0.573506	0.413714	0.49361	0.262881	0.297896	0.280388	0.278099	0.156996	0.217548	0.449268	0.15557	0.302419	0.283372	0.252735	0.268053	0.912356	0.475217	0.0964112	0.301189	0.205534	-0.706822	-0.0649058
YLR431C	ATG23	2	0.188328	0.224416	0.206372	0.198255	0.220929	0.209592	0.35582	0.189931	0.272876	0.269841	0.220121	0.244981	0.365751	0.22866	0.297205	0.294447	0.297939	0.296193	0.0223397	0.27879	0.402998	0.273867	0.526214	0.503874	0.118294
YLR448W	RPL6B	2	0.152222	0.135443	0.143833	0.261042	0.270955	0.265998	0.258866	0.198983	0.228925	0.254377	0.19027	0.222324	0.262129	0.182011	0.22207	0.264581	0.251828	0.258205	0.887025	-0.00164627	0.670481	0.215855	0.626624	-0.260402	0.173644
YML021C	UNG1	2	0.156104	0.226175	0.19114	0.275346	0.248949	0.262148	0.351625	0.307103	0.329364	0.283042	0.231113	0.257078	0.346737	0.147246	0.246992	0.324437	0.3828	0.353619	0.455752	-0.057741	0.785055	0.459991	0.369836	-0.0859159	0.102513
YML081C-A	ATP18	2	0.125664	0.156963	0.141314	0.195202	0.220206	0.207704	0.26914	0.22967	0.249405	0.303854	0.180625	0.24224	0.26075	0.171782	0.216266	0.318119	0.238875	0.278497	0.555627	-0.163627	0.819591	0.201226	0.613907	0.0582809	0.15917
YMR169C	ALD3	2	0.132621	0.215556	0.174089	0.310654	0.24481	0.277732	0.29471	0.211908	0.253309	0.200898	0.188808	0.194853	0.250855	0.142267	0.196561	0.390463	0.29002	0.340242	0.67387	0.0125898	0.541078	0.804176	0.175153	-0.498717	0.425662
YNR050C	LYS9	2	0.237314	0.143185	0.19025	0.240712	0.325949	0.28333	0.537434	0.383968	0.460701	0.349288	0.19746	0.273374	0.211505	0.197091	0.204298	0.201062	0.341435	0.271249	0.574591	-0.420201	1.27594	-0.0112591	0.102781	-0.47181	-0.764214
YNR056C	BIO5	2	0.17348	0.130772	0.152126	0.254886	0.177093	0.21599	0.258125	0.270144	0.264134	0.179278	0.201323	0.190301	0.197171	0.159195	0.178183	0.279247	0.209136	0.244191	0.505692	-0.0949202	0.796003	0.359732	0.22809	-0.277602	-0.11326
YNR058W	BIO3	2	0.248108	0.15384	0.200974	0.231514	0.212323	0.221919	0.308631	0.306155	0.307393	0.270363	0.262638	0.2665	0.22788	0.151276	0.189578	0.320188	0.273456	0.296822	0.143023	-0.491347	0.613078	0.155459	-0.0842167	-0.22724	-0.0504881
YAL012W	CYS3	2	0.124826	0.206757	0.165791	0.145711	0.150859	0.148285	0.157674	0.240781	0.199228	0.119848	0.187212	0.15353	0.252464	0.139008	0.195736	0.215672	0.157816	0.186744	-0.161	0.350385	0.265048	0.282539	0.23954	0.40054	-0.0933534
YAL054C	ACS1	2	0.176896	0.202969	0.189932	0.219746	0.348311	0.284029	0.326672	0.232032	0.279352	0.157241	0.198906	0.178073	0.347312	0.153943	0.250628	0.266667	0.172564	0.219616	0.580551	0.493074	0.556598	0.302509	0.40006	-0.180491	-0.347104
YJR131W	MNS1	2	0.162262	0.103472	0.132867	0.190329	0.135698	0.163013	0.137465	0.169748	0.153606	0.106277	0.127971	0.117124	0.323126	0.118593	0.220859	0.192833	0.109915	0.151374	0.295008	0.915087	0.209258	0.370078	0.733146	0.438138	-0.0211202
YDR058C	TGL2	2	0.195479	0.186503	0.190991	0.179615	0.285743	0.232679	0.313542	0.193158	0.25335	0.251793	0.198592	0.225193	0.379502	0.179891	0.279696	0.310267	0.302311	0.306289	0.284836	0.3127	0.407628	0.443733	0.550354	0.265518	0.273759
YGR110W	CLD1	2	0.152891	0.232372	0.192631	0.224917	0.228013	0.226465	0.27619	0.23125	0.25372	0.312672	0.219529	0.266101	0.336165	0.313904	0.325034	0.2784	0.309924	0.294162	0.233447	0.28862	0.397395	0.144639	0.754748	0.521302	0.213371
YJL196C	ELO1	2	0.154305	0.169361	0.161833	0.347758	0.273956	0.310857	0.265997	0.196756	0.231377	0.34189	0.253157	0.297524	0.357352	0.292074	0.324713	0.286801	0.26413	0.275465	0.941748	0.12616	0.51574	-0.111133	1.00466	0.0629132	0.251628
YDL085W	NDE2	2	0.133039	0.199542	0.166291	0.240449	0.244769	0.242609	0.23539	0.218513	0.226951	0.273565	0.319468	0.296516	0.123262	0.304191	0.213727	0.304669	0.248084	0.276377	0.544925	-0.472344	0.448677	-0.101476	0.362061	-0.182864	0.284251
YDR463W	STP1	2	0.0913689	0.144142	0.117756	0.163465	0.18531	0.174388	0.203119	0.154425	0.178772	0.224017	0.167224	0.19562	0.220931	0.174884	0.197908	0.246471	0.226708	0.23659	0.566502	0.0167692	0.602324	0.27433	0.749031	0.182529	0.404268
YDR483W	KRE2	2	0.131473	0.12564	0.128556	0.327395	0.253818	0.290607	0.242783	0.195029	0.218906	0.260271	0.192287	0.226279	0.151072	0.155111	0.153091	0.255366	0.278405	0.266885	1.17667	-0.563708	0.767911	0.238118	0.251993	-0.924674	0.285908
YDR486C	VPS60	2	0.297736	0.190201	0.243968	0.148021	0.117593	0.132807	0.186085	0.15486	0.170472	0.24438	0.164325	0.204352	0.281859	0.273679	0.277769	0.318753	0.240586	0.279669	-0.877364	0.442825	-0.517157	0.452662	0.18719	1.06455	0.714183
YDR529C	QCR7	2	0.120613	0.0933704	0.106992	0.240523	0.153699	0.197111	0.115096	0.196675	0.155886	0.175455	0.318214	0.246834	0.256213	0.224237	0.240225	0.270328	0.204971	0.237649	0.881508	-0.039154	0.542987	-0.0547074	1.16689	0.285379	0.608347
YGL216W	KIP3	2	0.229138	0.224925	0.227032	0.156962	0.186991	0.171977	0.230634	0.352265	0.29145	0.40081	0.45181	0.42631	0.311208	0.314577	0.312892	0.33554	0.177085	0.256312	-0.400681	-0.446235	0.360353	-0.734	0.462773	0.863454	-0.185344
YGR180C	RNR4	2	0.262461	0.316364	0.289413	0.13596	0.172453	0.154207	0.3309	0.204259	0.26758	0.273423	0.263357	0.26839	0.247079	0.253528	0.250304	0.325493	0.306082	0.315788	-0.908263	-0.100651	-0.113159	0.234625	-0.209449	0.698814	0.238987
YML007C-A	MIN4	2	0.333	0.113707	0.223354	0.329419	0.299217	0.314318	0.316787	0.259	0.287893	0.231867	0.263762	0.247815	0.342794	0.25197	0.297382	0.242598	0.350971	0.296785	0.492897	0.263057	0.366204	0.260156	0.412988	-0.079909	0.0438826
YAR035C-A		2	0.190318	0.286515	0.238417	0.232298	0.217782	0.22504	0.267304	0.223564	0.245434	0.237757	0.171892	0.204824	0.266039	0.273653	0.269846	0.252704	0.24206	0.247382	-0.0833037	0.397749	0.0418509	0.272352	0.178653	0.261957	0.0114046
YBR196C-B		2	0.166558	0.238514	0.202536	0.174935	0.198227	0.186581	0.211763	0.183305	0.197534	0.216317	0.199398	0.207857	0.247868	0.360516	0.304192	0.27855	0.314321	0.296435	-0.118376	0.549389	-0.0360766	0.512123	0.586805	0.705181	0.585616
YBR296C-A	TYC1	2	0.189988	0.212333	0.201161	0.29478	0.222727	0.258754	0.231729	0.199913	0.215821	0.16254	0.174142	0.168341	0.224183	0.259647	0.241915	0.300579	0.264566	0.282572	0.363229	0.52311	0.101487	0.747231	0.26615	-0.0970796	0.388784
YDR182W-A		2	0.17325	0.179693	0.176472	0.272724	0.174266	0.223495	0.297887	0.236091	0.266989	0.232455	0.185635	0.209045	0.203451	0.178546	0.190999	0.259807	0.228074	0.24394	0.340806	-0.130248	0.597344	0.222718	0.114127	-0.226679	-0.130251
YDR194W-A		2	0.149308	0.184215	0.166761	0.248934	0.148386	0.19866	0.221168	0.172533	0.196851	0.240174	0.188266	0.21422	0.253725	0.1851	0.219413	0.289864	0.223687	0.256776	0.252517	0.0345511	0.239317	0.261413	0.39586	0.143343	0.383405
YER087C-B	SBH1	2	0.151938	0.202583	0.17726	0.230389	0.170083	0.200236	0.256271	0.190125	0.223198	0.213507	0.164705	0.189106	0.179716	0.159057	0.169387	0.245143	0.231341	0.238242	0.175832	-0.158876	0.332454	0.333231	-0.0655497	-0.241381	0.0941028
YDR147W	EKI1	2	0.12675	0.179983	0.153366	0.181587	0.156184	0.168886	0.19339	0.199639	0.196515	0.178516	0.190667	0.184592	0.159207	0.197817	0.178512	0.235974	0.241137	0.238555	0.139066	-0.0483178	0.357656	0.369988	0.219036	0.0799699	0.279686
YGL202W	ARO8	2	0.150278	0.242517	0.196398	0.136406	0.165306	0.150856	0.221409	0.140354	0.180882	0.15837	0.166904	0.162637	0.262112	0.222489	0.242301	0.2754	0.249837	0.262619	-0.380607	0.575144	-0.118732	0.691314	0.303022	0.683629	0.537924
YGL237C	HAP2	2	0.144813	0.261211	0.203012	0.135884	0.190052	0.162968	0.157327	0.23568	0.196504	0.135409	0.128527	0.131968	0.221356	0.1655	0.193428	0.223532	0.224753	0.224143	-0.316972	0.551611	-0.0470057	0.764232	-0.0697651	0.247207	0.189861
YLR251W	SYM1	2	0.108648	0.176209	0.142429	0.167954	0.180929	0.174441	0.133038	0.173199	0.153118	0.0947961	0.124285	0.10954	0.29858	0.118999	0.208789	0.235314	0.203259	0.219287	0.292504	0.930584	0.104408	1.00135	0.55181	0.259306	0.518173
YLR332W	MID2	2	0.117188	0.24376	0.180474	0.243354	0.25054	0.246947	0.208664	0.25697	0.232817	0.210168	0.108139	0.159154	0.322447	0.155349	0.238898	0.211425	0.270822	0.241123	0.452408	0.585971	0.367405	0.599346	0.404602	-0.0478065	0.0505718
YBR147W	RTC2	2	0.151891	0.280763	0.216327	0.257934	0.264966	0.26145	0.222912	0.187144	0.205028	0.286682	0.186141	0.236412	0.236061	0.222091	0.229076	0.248783	0.215256	0.23202	0.273323	-0.0454719	-0.0773906	-0.027052	0.0826151	-0.190708	0.178426
YBR159W	IFA38	2	0.22123	0.244608	0.232919	0.272606	0.228195	0.250401	0.225652	0.202794	0.214223	0.228695	0.187774	0.208235	0.204913	0.240784	0.222848	0.240995	0.275839	0.258417	0.104409	0.0978508	-0.120714	0.311491	-0.0637686	-0.168177	0.270585
YBR162C	TOS1	2	0.168273	0.203701	0.185987	0.193569	0.230364	0.211967	0.159802	0.156867	0.158334	0.167822	0.175376	0.171599	0.188665	0.207182	0.197924	0.219885	0.252611	0.236248	0.188632	0.205906	-0.232231	0.46126	0.0897413	-0.0988911	0.577326
YDL006W	PTC1	2	0.16515	0.280533	0.222842	0.270402	0.171497	0.220949	0.280366	0.183528	0.231947	0.410436	0.230108	0.320272	0.162369	0.174733	0.168551	0.246568	0.286115	0.266341	-0.0123019	-0.926115	0.0577794	-0.266021	-0.402836	-0.390534	0.199479
YDL041W		2	0.149249	0.196842	0.173045	0.148978	0.239893	0.194436	0.133574	0.245882	0.189728	0.265032	0.16156	0.213296	0.199112	0.254157	0.226634	0.390707	0.193005	0.291856	0.168142	0.0875078	0.132784	0.452397	0.389217	0.221075	0.621322
YDL042C	SIR2	2	0.150893	0.278253	0.214573	0.15814	0.202576	0.180358	0.103262	0.147941	0.125601	0.199836	0.254026	0.226931	0.216978	0.216799	0.216889	0.260518	0.234316	0.247417	-0.2506	-0.0652991	-0.772617	0.124692	0.0154877	0.266088	0.978095
YDL046W	NPC2	2	0.238672	0.113614	0.176143	0.171865	0.224248	0.198056	0.16225	0.177209	0.16973	0.173662	0.192589	0.183126	0.226249	0.264948	0.245598	0.243375	0.304005	0.27369	0.169164	0.423465	-0.0535089	0.579709	0.479552	0.310388	0.689305
YDL056W	MBP1	2	0.130974	0.114883	0.122929	0.231096	0.212387	0.221741	0.134495	0.203844	0.169169	0.156275	0.201396	0.178836	0.262897	0.2372	0.250048	0.225655	0.229163	0.227409	0.851054	0.483573	0.460646	0.346655	1.02438	0.173331	0.426821
YDL078C	MDH3	2	0.330448	0.174661	0.252554	0.170864	0.17221	0.171537	0.199006	0.168227	0.183616	0.213139	0.264042	0.238591	0.331322	0.263415	0.297368	0.23715	0.263528	0.250339	-0.558077	0.317714	-0.459899	0.069344	0.235658	0.793735	0.447187
YDL080C	THI3	2	0.261374	0.348137	0.304755	0.0988641	0.165833	0.132349	0.274788	0.179682	0.227235	0.3082	0.278072	0.293136	0.297465	0.254642	0.276053	0.310997	0.24792	0.279459	-1.20331	-0.0866227	-0.423469	-0.0689349	-0.142705	1.0606	0.298452
YDR017C	KCS1	2	0.256611	0.179164	0.217887	0.269685	0.260179	0.264932	0.281057	0.220758	0.250907	0.262004	0.282979	0.272492	0.428154	0.242833	0.335493	0.239068	0.247549	0.243309	0.282039	0.300072	0.203572	-0.163426	0.622702	0.340663	-0.0443679
YBR283C	SSH1	2	0.249883	0.306438	0.278161	0.253534	0.259146	0.25634	0.267171	0.279226	0.273198	0.283958	0.239787	0.261873	0.375764	0.20169	0.288727	0.249526	0.261647	0.255586	-0.117859	0.140842	-0.025971	-0.0350542	0.0537877	0.171647	-0.096137
YNL045W	LAP2	2	0.392369	0.141261	0.266815	0.246573	0.197132	0.221853	0.300022	0.215915	0.257969	0.266042	0.256069	0.261055	0.308415	0.250002	0.279208	0.295946	0.343432	0.319689	-0.266238	0.0969852	-0.0486454	0.292312	0.0655012	0.331739	0.309473
YNR008W	LRO1	2	0.186929	0.157191	0.17206	0.235	0.163203	0.199101	0.172495	0.247415	0.209955	0.35786	0.260357	0.309109	0.290492	0.253963	0.272228	0.263069	0.296424	0.279747	0.21059	-0.1833	0.287168	-0.143992	0.6619	0.45131	0.41404
YNR031C	SSK2	2	0.142959	0.153534	0.148246	0.27323	0.151732	0.212481	0.136899	0.197863	0.167381	0.165413	0.213774	0.189594	0.252768	0.209442	0.231105	0.239178	0.216099	0.227639	0.519337	0.285637	0.175139	0.263835	0.64055	0.121213	0.443609
YNR036C	MRPS12	2	0.117732	0.193972	0.155852	0.277018	0.131583	0.2043	0.202223	0.340066	0.271144	0.254224	0.290737	0.27248	0.125104	0.163732	0.144418	0.308048	0.179564	0.243806	0.390514	-0.915904	0.798883	-0.160419	-0.109931	-0.500445	-0.153328
YNR049C	MSO1	2	0.136698	0.177305	0.157001	0.206757	0.161553	0.184155	0.196326	0.16259	0.179458	0.241891	0.206212	0.224051	0.301218	0.221523	0.261371	0.263201	0.185242	0.224221	0.230144	0.222268	0.192869	0.00109436	0.73532	0.505176	0.321277
YNL129W	NRK1	2	0.14871	0.169129	0.158919	0.2067	0.167143	0.186921	0.131625	0.156375	0.144	0.228481	0.206767	0.217624	0.255357	0.16848	0.211919	0.295884	0.210766	0.253325	0.234136	-0.0383289	-0.142227	0.219151	0.415214	0.181078	0.814921
YNL084C	END3	2	0.142853	0.185421	0.164137	0.138722	0.167631	0.153176	0.159317	0.152554	0.155935	0.196045	0.155947	0.175996	0.246508	0.17025	0.208379	0.188871	0.224065	0.206468	-0.0997066	0.243664	-0.0739555	0.230372	0.344308	0.444014	0.404971
YNL063W	MTQ1	2	0.118813	0.152493	0.135653	0.166629	0.244771	0.2057	0.204155	0.219421	0.211788	0.358724	0.282987	0.320855	0.402204	0.294778	0.348491	0.30111	0.1895	0.245305	0.600617	0.119198	0.642695	-0.387346	1.3612	0.760579	0.211958
YNL057W		2	0.224913	0.291011	0.257962	0.149974	0.288281	0.219127	0.237605	0.219237	0.228421	0.271193	0.332264	0.301728	0.397591	0.272493	0.335042	0.311955	0.189785	0.25087	-0.23539	0.151091	-0.175466	-0.266309	0.37718	0.61257	0.135246
YIL098C	FMC1	2	0.226432	0.198725	0.212578	0.126493	0.270567	0.19853	0.285358	0.217485	0.251421	0.297422	0.289603	0.293512	0.429845	0.227323	0.328584	0.294903	0.230322	0.262612	-0.0986352	0.162839	0.242114	-0.160486	0.628267	0.726902	0.0628272
YIL146C	ATG32	2	0.227321	0.241961	0.234641	0.273912	0.427311	0.350611	0.344422	0.280166	0.312294	0.299232	0.207209	0.25322	0.394313	0.278913	0.336613	0.267616	0.197234	0.232425	0.579416	0.410698	0.412447	-0.123626	0.520634	-0.0587817	-0.426136
YNL106C	INP52	2	0.264583	0.0957288	0.180156	0.338054	0.358438	0.348246	0.311568	0.353146	0.332357	0.340249	0.211126	0.275687	0.44992	0.332185	0.391053	0.243037	0.208677	0.225857	0.950862	0.504329	0.88349	-0.287626	1.11812	0.167257	-0.557326
YLL001W	DNM1	3	0.233071	0.366718	0.299894	0.689057	0.110752	0.399905	0.167111	0.285696	0.226404	0.211984	0.171824	0.191904	0.328528	0.279716	0.304122	0.331299	0.188728	0.260013	0.415201	0.664263	-0.405559	0.438199	0.0201946	-0.395006	0.199689
YOR328W	PDR10	3	0.265774	0.393091	0.329432	0.381933	0.09593	0.238931	0.30828	0.456227	0.382253	0.182108	0.132154	0.157131	0.218323	0.308586	0.263454	0.42189	0.177616	0.299753	-0.463386	0.745582	0.214547	0.931804	-0.32243	0.140956	-0.350755
YOR351C	MEK1	3	0.196301	0.431322	0.313811	0.684297	0.165423	0.42486	0.28478	0.255208	0.269994	0.135049	0.198535	0.166792	0.128484	0.277083	0.202783	0.148787	0.203709	0.176248	0.437089	0.281889	-0.216969	0.0795565	-0.629958	-1.06705	-0.615321
YOR357C	SNX3	3	0.328455	0.300399	0.314427	0.17475	0.130174	0.152462	0.279338	0.580226	0.429782	0.204538	0.144807	0.174672	0.326825	0.359761	0.343293	0.278442	0.262611	0.270527	-1.04427	0.974791	0.45088	0.63112	0.126716	1.17099	-0.667835
YOR358W	HAP5	3	0.206792	0.429048	0.31792	0.138089	0.152789	0.145439	0.357385	0.271655	0.31452	0.154561	0.12303	0.138795	0.213882	0.197491	0.205687	0.29647	0.182452	0.239461	-1.12825	0.567489	-0.0155124	0.786829	-0.628215	0.500035	-0.393362
YOR374W	ALD4	3	0.37338	0.315861	0.34462	0.182385	0.157167	0.169776	0.25201	0.307341	0.279675	0.0914598	0.165569	0.128514	0.172888	0.347864	0.260376	0.225713	0.245071	0.235392	-1.02137	1.01867	-0.301256	0.873137	-0.404411	0.616962	-0.248686
YOR380W	RDR1	3	0.353165	0.168712	0.260939	0.156304	0.151011	0.153657	0.279818	0.14102	0.210419	0.103216	0.121677	0.112446	0.27898	0.264697	0.271839	0.160621	0.204122	0.182372	-0.763994	1.27352	-0.310445	0.697648	0.0590397	0.823034	-0.206383
YOL018C	TLG2	3	0.264696	0.0749457	0.169821	0.166661	0.112143	0.139402	0.159538	0.15555	0.157544	0.110269	0.0976215	0.103945	0.18771	0.154194	0.170952	0.147118	0.183428	0.165273	-0.284764	0.717766	-0.108259	0.669022	0.00957579	0.29434	0.0690907
YOL019W	TOS7	3	0.165823	0.424659	0.295241	0.349936	0.155458	0.252697	0.134274	0.272797	0.203535	0.168028	0.274451	0.221239	0.199605	0.220249	0.209927	0.12162	0.21028	0.16595	-0.224486	-0.0757181	-0.536614	-0.414858	-0.492006	-0.26752	-0.294532
YOL049W	GSH2	3	0.363639	0.47043	0.417035	0.431897	0.191059	0.311478	0.128833	0.183229	0.156031	0.13992	0.322483	0.231202	0.247359	0.172011	0.209685	0.077489	0.240448	0.158969	-0.421036	-0.140928	-1.41833	-0.540412	-0.991943	-0.570907	0.0269078
YLL053C		3	0.760312	0.458612	0.609462	0.4431	0.131691	0.287395	0.239399	0.239031	0.239215	0.265236	0.11698	0.191108	0.292575	0.413208	0.352892	0.208584	0.1055	0.157042	-1.0845	0.884838	-1.34923	-0.283238	-0.788311	0.296189	-0.607159
YLR003C	CMS1	3	0.632216	0.48853	0.560373	0.949741	0.26983	0.609785	0.527956	0.546556	0.537256	0.197474	0.235277	0.216376	0.183679	0.316272	0.249975	0.277842	0.265364	0.271603	0.121914	0.208249	-0.0607779	0.327963	-1.1646	-1.28652	-0.984109
YLR021W	IRC25	3	0.297939	0.361762	0.329851	0.403814	0.151021	0.277418	0.312408	0.236755	0.274582	0.166793	0.131847	0.14932	0.1394	0.252949	0.196175	0.186301	0.16537	0.175835	-0.249753	0.393732	-0.264579	0.23582	-0.749676	-0.499922	-0.643009
YLR058C	SHM2	3	0.138298	0.223716	0.181007	0.178299	0.124429	0.151364	0.20463	0.111719	0.158174	0.142602	0.139931	0.141266	0.171875	0.116939	0.144407	0.110795	0.13612	0.123458	-0.258026	0.0317246	-0.19453	-0.194399	-0.325902	-0.0678763	-0.357496
YLR065C	SND2	3	0.480397	0.637629	0.559013	0.212555	0.295823	0.254189	0.447987	0.445695	0.446841	0.246394	0.242716	0.244555	0.285069	0.380017	0.332543	0.279962	0.365059	0.322511	-1.13698	0.443381	-0.32312	0.399188	-0.74934	0.38764	-0.470414
YLR072W	LAM6	3	0.552942	0.916448	0.734695	0.249421	0.424559	0.33699	0.670162	0.546019	0.60809	0.281387	0.259822	0.270604	0.50341	0.430548	0.466979	0.502816	0.565165	0.533991	-1.12444	0.787174	-0.272861	0.98063	-0.653787	0.470652	-0.187471
YLR079W	SIC1	3	0.419015	0.460453	0.439734	0.26736	0.282269	0.274814	0.377542	0.375807	0.376674	0.126905	0.214853	0.170879	0.329296	0.242425	0.285861	0.201736	0.353463	0.2776	-0.678173	0.742339	-0.223314	0.700033	-0.621319	0.0568544	-0.440312
YLR089C	ALT1	3	0.597946	0.48368	0.540813	0.181191	0.222	0.201596	0.524284	0.495861	0.510073	0.210743	0.257266	0.234004	0.413234	0.402894	0.408064	0.24174	0.504849	0.373295	-1.42367	0.802261	-0.0844279	0.67378	-0.406335	1.01733	-0.450388
YLR097C	HRT3	3	0.920349	0.225791	0.57307	0.222852	0.255694	0.239273	0.680711	0.319943	0.500327	0.15774	0.280196	0.218968	0.372087	0.312982	0.342534	0.24516	0.494647	0.369903	-1.26005	0.645531	-0.19584	0.75643	-0.742463	0.517592	-0.435724
YLR098C	CHA4	3	0.761067	0.251945	0.506506	0.153968	0.28342	0.218694	0.758926	0.35218	0.555553	0.133668	0.212127	0.172898	0.346773	0.295048	0.320911	0.162713	0.424145	0.293429	-1.21166	0.892254	0.133345	0.763094	-0.658408	0.553256	-0.920913
YLR102C	APC9	3	0.717672	0.169346	0.443509	0.539583	0.307452	0.423518	0.586897	0.224292	0.405594	0.122563	0.135446	0.129004	0.431192	0.299756	0.365474	0.165	0.257266	0.211133	-0.0665415	1.50235	-0.128927	0.71073	-0.279196	-0.212654	-0.941887
YLR113W	HOG1	3	0.436647	0.125127	0.280887	0.197574	0.228647	0.213111	0.463938	0.123584	0.293761	0.132044	0.268635	0.200339	0.238888	0.298124	0.268506	0.102544	0.235243	0.168894	-0.398386	0.422508	0.064654	-0.246331	-0.0650348	0.333351	-0.798527
YML083C		3	0.713699	0.632637	0.673168	0.232018	0.0961785	0.164098	0.173116	0.330219	0.251668	0.142517	0.152218	0.147368	0.238076	0.516473	0.377274	0.157047	0.0886255	0.122836	-2.03641	1.35619	-1.41945	-0.262682	-0.835353	1.20105	-1.03478
YML082W		3	0.175	0.269915	0.222458	0.232839	0.108224	0.170531	0.249905	0.11375	0.181828	0.0583333	0.122807	0.0905702	0.0727113	0.112368	0.0925398	0.128864	0.149811	0.139337	-0.383494	0.0310386	-0.290959	0.621472	-1.26538	-0.88189	-0.383992
YML081W	TDA9	3	0.285075	0.456851	0.370963	0.0628933	0.117097	0.0899953	0.583464	0.20551	0.394487	0.160791	0.169687	0.165239	0.306832	0.250932	0.278882	0.454763	0.2172	0.335981	-2.04335	0.755097	0.0887032	1.02382	-0.41162	1.63173	-0.231598
YML079W	CFF1	3	0.289185	0.46859	0.378887	0.342344	0.120342	0.231343	0.298095	0.211735	0.254915	0.143175	0.267999	0.205587	0.153519	0.309481	0.2315	0.157399	0.324489	0.240944	-0.711738	0.171263	-0.571752	0.228951	-0.710758	0.000980488	-0.0813184
YML062C	MFT1	3	0.390464	0.34214	0.366302	0.275196	0.158697	0.216946	0.206933	0.238272	0.222603	0.230389	0.171131	0.20076	0.237902	0.463829	0.350865	0.228126	0.233091	0.230609	-0.755696	0.805444	-0.718565	0.199974	-0.0621183	0.693578	0.0509769
YML059C	NTE1	3	0.218561	0.214746	0.216654	0.153649	0.228077	0.190863	0.363664	0.24825	0.305957	0.150679	0.157455	0.154067	0.294964	0.385379	0.340171	0.279561	0.228883	0.254222	-0.182852	1.1427	0.497939	0.722531	0.65087	0.833721	-0.267242
YML058W	SML1	3	0.221215	0.344094	0.282655	0.325302	0.179224	0.252263	0.398826	0.191845	0.295335	0.0898601	0.0742331	0.0820466	0.172981	0.302716	0.237849	0.0989519	0.215279	0.157116	-0.164114	1.53553	0.0633135	0.93731	-0.248998	-0.0848839	-0.910529
YML057W	CMP2	3	0.467134	0.205728	0.336431	0.135949	0.285503	0.210726	0.69809	0.169653	0.433871	0.0862941	0.101875	0.0940846	0.206885	0.408122	0.307503	0.102198	0.209819	0.156009	-0.674943	1.70857	0.366956	0.729597	-0.129709	0.545234	-1.47564
YML057C-A		3	0.366294	0.171804	0.269049	0.323853	0.105412	0.214632	0.458045	0.150061	0.304053	0.0913217	0.0632653	0.0772935	0.121512	0.25	0.185756	0.101155	0.194547	0.147851	-0.326001	1.26499	0.176455	0.935725	-0.534458	-0.208457	-1.04018
YML056C	IMD4	3	0.304977	0.151295	0.228136	0.114084	0.173694	0.143889	0.549563	0.140372	0.344967	0.0749048	0.0788667	0.0768857	0.153057	0.255971	0.204514	0.0459371	0.136078	0.0910075	-0.664937	1.41141	0.596565	0.24327	-0.157698	0.50724	-1.9224
YML055W	SPC2	3	0.326038	0.131692	0.228865	0.286567	0.1188	0.202684	0.536195	0.0932308	0.314713	0.0981333	0.0653061	0.0817197	0.139	0.202154	0.170577	0.114555	0.130207	0.122381	-0.175268	1.06167	0.45954	0.58262	-0.424075	-0.248807	-1.36266
YML052W	SUR7	3	0.194503	0.172066	0.183284	0.365943	0.116729	0.241336	0.26681	0.112104	0.189457	0.0913436	0.108748	0.100046	0.0981138	0.240688	0.169401	0.147034	0.141751	0.144392	0.396962	0.759784	0.0477842	0.529337	-0.11364	-0.510602	-0.391871
YML051W	GAL80	3	0.925333	0.644025	0.784679	0.402469	0.322449	0.362459	0.369349	0.341784	0.355566	0.163307	0.266667	0.214987	0.305882	0.578571	0.442227	0.149606	0.10899	0.129298	-1.11428	1.04054	-1.14198	-0.733547	-0.827316	0.286969	-1.45942
YML034W	SRC1	3	0.725221	0.518352	0.621786	0.585475	0.423592	0.504533	0.382551	0.142496	0.262524	0.140698	0.209895	0.175296	0.182746	0.331015	0.256881	0.29617	0.248749	0.27246	-0.301469	0.551302	-1.24397	0.636247	-1.27532	-0.973851	0.0535972
YML032C	RAD52	3	0.385735	0.389048	0.387391	0.37	0.19008	0.28004	0.299513	0.213486	0.256499	0.240083	0.286235	0.263159	0.24725	0.176649	0.211949	0.259654	0.218981	0.239318	-0.46816	-0.312216	-0.594838	-0.137009	-0.870073	-0.401912	-0.100028
YML026C	RPS18B	3	0.948044	0.452722	0.700383	0.273969	0.340532	0.307251	0.55387	0.363994	0.458932	0.401546	0.326082	0.363814	0.203783	0.263522	0.233652	0.313314	0.373164	0.343239	-1.18873	-0.638838	-0.609864	-0.0839876	-1.58378	-0.395055	-0.419067
YML019W	OST6	3	0.294869	0.375288	0.335078	0.232906	0.203256	0.218081	0.246353	0.174153	0.210253	0.118913	0.177125	0.148019	0.170429	0.138674	0.154551	0.240135	0.220068	0.230101	-0.619636	0.0623006	-0.672373	0.636484	-1.11641	-0.496777	0.130144
YML017W	PSP2	3	0.390682	0.579102	0.484892	0.192836	0.270088	0.231462	0.38609	0.293829	0.339959	0.292529	0.295101	0.293815	0.287583	0.201978	0.24478	0.31972	0.369828	0.344774	-1.06689	-0.263421	-0.512301	0.230742	-0.986175	0.0807126	0.0202883
YML016C	PPZ1	3	0.413576	0.24923	0.331403	0.21325	0.199802	0.206526	0.445001	0.154529	0.299765	0.113358	0.185606	0.149482	0.283373	0.417285	0.350329	0.251085	0.304206	0.277645	-0.682264	1.22874	-0.144755	0.893271	0.0801238	0.762388	-0.110589
YML014W	TRM9	3	0.373104	0.21688	0.294992	0.154183	0.191058	0.17262	0.227851	0.165987	0.196919	0.0967153	0.160421	0.128568	0.319174	0.326225	0.3227	0.173631	0.325778	0.249704	-0.773074	1.32766	-0.583073	0.957687	0.129517	0.902591	0.342618
YML013W	UBX2	3	0.469887	0.220991	0.345439	0.231739	0.189541	0.21064	0.398288	0.202877	0.300582	0.178866	0.191262	0.185064	0.234793	0.307572	0.271183	0.203018	0.443065	0.323042	-0.713652	0.551239	-0.200671	0.803695	-0.349167	0.364485	0.10396
YML012C-A		3	0.463634	0.303344	0.383489	0.107397	0.160659	0.134028	0.613349	0.17494	0.394144	0.0794373	0.176448	0.127943	0.291589	0.200673	0.246131	0.0999594	0.347467	0.223713	-1.51665	0.94393	0.0395402	0.806153	-0.639758	0.876894	-0.817075
YML012W	ERV25	3	0.248016	0.264886	0.256451	0.196418	0.121925	0.159172	0.460188	0.148	0.304094	0.114828	0.163725	0.139276	0.324388	0.265716	0.295052	0.0883211	0.23137	0.159846	-0.6881	1.08302	0.245833	0.198729	0.202285	0.890386	-0.927837
YML009W-B		3	0.107957	0.0724091	0.0901833	0.0760192	0.0963088	0.086164	0.276075	0.111547	0.193811	0.055	0.110776	0.0828878	0.064463	0.12237	0.0934167	0.0701444	0.164243	0.117194	-0.0657741	0.172521	1.10372	0.499666	0.0508202	0.116594	-0.725755
YML008C	ERG6	3	0.10366	0.0912029	0.0974312	0.0908955	0.0634375	0.0771665	0.0937465	0.0712917	0.0825191	0.0647246	0.0837232	0.0742239	0.0735	0.0729739	0.0732369	0.0712281	0.0603795	0.0658038	-0.336409	-0.0193125	-0.239656	-0.173713	-0.411813	-0.0754036	-0.326558
YML007W	YAP1	3	0.36405	0.323994	0.344022	0.553044	0.0931418	0.323093	0.314601	0.134697	0.224649	0.0830692	0.128109	0.105589	0.103766	0.213572	0.158669	0.134098	0.11247	0.123284	-0.090553	0.587558	-0.61483	0.223526	-1.11648	-1.02593	-0.865686
YMR002W	MIX17	3	0.319018	0.300577	0.309798	0.0995125	0.0986359	0.0990742	0.25643	0.152762	0.204596	0.0961155	0.150089	0.123102	0.155247	0.343534	0.249391	0.191987	0.163647	0.177817	-1.64474	1.01855	-0.598548	0.530535	-0.312917	1.33183	-0.202383
YMR006C	PLB2	3	0.819422	0.493775	0.656598	0.750668	0.210953	0.48081	0.351986	0.24819	0.300088	0.212752	0.221541	0.217146	0.14201	0.30357	0.22279	0.160764	0.271065	0.215914	-0.449543	0.0370158	-1.12962	-0.00821088	-1.55933	-1.10978	-0.474929
YMR008C	PLB1	3	0.910719	0.283161	0.59694	0.203256	0.179646	0.191451	0.24795	0.32966	0.288805	0.205529	0.251156	0.228343	0.224	0.332229	0.278114	0.248484	0.192375	0.22043	-1.64061	0.284478	-1.04749	-0.0508812	-1.10191	0.538703	-0.389777
YMR009W	ADI1	3	0.334175	0.283816	0.308996	0.131859	0.186726	0.159293	0.605535	0.19402	0.399777	0.225384	0.242079	0.233731	0.280841	0.261283	0.271062	0.389737	0.197178	0.293457	-0.955908	0.213772	0.37161	0.328302	-0.188965	0.766943	-0.446045
YMR042W	ARG80	3	0.258261	0.279744	0.269003	0.430947	0.182442	0.306694	0.309977	0.270861	0.290419	0.0894771	0.142904	0.11619	0.148848	0.202292	0.17557	0.133759	0.219021	0.17639	0.189181	0.595557	0.110516	0.602279	-0.615574	-0.804756	-0.719367
YMR155W		3	0.606857	0.290215	0.448536	0.243692	0.245217	0.244455	0.441391	0.292277	0.366834	0.15527	0.168706	0.161988	0.203531	0.239143	0.221337	0.138182	0.316052	0.227117	-0.875657	0.450359	-0.290096	0.48755	-1.01898	-0.143325	-0.691693
YOR025W	HST3	3	0.581638	0.241479	0.411559	0.37346	0.171958	0.272709	0.402525	0.241994	0.322259	0.114883	0.220887	0.167885	0.20644	0.265267	0.235853	0.173627	0.221246	0.197436	-0.593735	0.490417	-0.352875	0.233915	-0.803208	-0.209473	-0.706835
YOR039W	CKB2	3	0.591449	0.257954	0.424702	0.12998	0.247305	0.188643	0.591211	0.295985	0.443598	0.109313	0.255923	0.182618	0.144375	0.224231	0.184303	0.140418	0.268672	0.204545	-1.17079	0.0132508	0.0628024	0.163588	-1.20437	-0.0335767	-1.11684
YOR311C	DGK1	3	0.412468	0.206991	0.309729	0.372468	0.117475	0.244971	0.498369	0.153839	0.326104	0.0983385	0.111571	0.104955	0.101881	0.267046	0.184464	0.0866839	0.158299	0.122491	-0.338397	0.813568	0.0743247	0.222911	-0.747672	-0.409275	-1.41265
YOR327C	SNC2	3	0.481171	0.14174	0.311456	0.238065	0.238916	0.23849	0.573418	0.155062	0.36424	0.0875694	0.164103	0.125836	0.129005	0.314014	0.221509	0.121857	0.150309	0.136083	-0.385096	0.815821	0.225862	0.112943	-0.49166	-0.106564	-1.4204
YMR164C	MSS11	3	1.10799	0.709841	0.908915	0.688659	0.173127	0.430893	0.377879	0.342407	0.360143	0.161049	0.312192	0.23662	0.360587	0.512448	0.436518	0.120702	0.0722179	0.0964599	-1.07682	0.883467	-1.33558	-1.29457	-1.05811	0.0187099	-1.90057
YMR182C	RGM1	3	0.57509	0.463947	0.519518	0.685062	0.242969	0.464015	0.435626	0.212513	0.32407	0.103287	0.151072	0.12718	0.160703	0.277787	0.219245	0.180739	0.210586	0.195662	-0.163002	0.785678	-0.680871	0.621499	-1.24463	-1.08163	-0.727938
YMR183C	SSO2	3	0.891614	0.398046	0.64483	0.289886	0.221187	0.255536	0.551362	0.319844	0.435603	0.188925	0.212296	0.20061	0.266445	0.364902	0.315673	0.487241	0.262314	0.374777	-1.33539	0.654038	-0.565903	0.901639	-1.03049	0.304904	-0.216982
YMR186W	HSC82	3	0.99095	0.550938	0.770944	0.545287	0.291569	0.418428	0.85949	0.438291	0.64889	0.164811	0.584814	0.374812	0.254605	0.312985	0.283795	0.302234	0.363377	0.332806	-0.881646	-0.40132	-0.248651	-0.171489	-1.44178	-0.56013	-0.963295
YMR188C	MRPS17	3	0.479519	0.312325	0.395922	0.326823	0.221046	0.273935	0.404267	0.366124	0.385196	0.168663	0.412498	0.290581	0.1984	0.226953	0.212676	0.264935	0.360507	0.312721	-0.531385	-0.450279	-0.0396245	0.105937	-0.896557	-0.365172	-0.300716
YMR189W	GCV2	3	0.353185	0.192661	0.272923	0.147484	0.143732	0.145608	0.514837	0.16	0.337418	0.16895	0.309076	0.239013	0.164227	0.249288	0.206758	0.398251	0.22669	0.31247	-0.906406	-0.209148	0.306045	0.386628	-0.400552	0.505854	-0.11082
YMR199W	CLN1	3	0.318005	0.208318	0.263161	0.517857	0.279671	0.398764	0.315185	0.188771	0.251978	0.0953181	0.179656	0.137487	0.221615	0.323346	0.27248	0.154669	0.275849	0.215259	0.599587	0.986859	-0.0626501	0.64678	0.0502041	-0.549383	-0.227225
YMR201C	RAD14	3	0.566167	0.242754	0.40446	0.256827	0.242284	0.249556	0.422059	0.233853	0.327956	0.215924	0.276534	0.246229	0.223394	0.442425	0.33291	0.261949	0.346274	0.304111	-0.696637	0.435129	-0.302496	0.304597	-0.280868	0.415769	-0.108904
YMR207C	HFA1	3	0.270644	0.191084	0.230864	0.235867	0.136062	0.185964	0.160309	0.167249	0.163779	0.0730152	0.123312	0.0981635	0.115943	0.134842	0.125393	0.08741	0.161132	0.124271	-0.312016	0.353195	-0.495293	0.340231	-0.88059	-0.568574	-0.398261
YMR224C	MRE11	3	0.561577	0.384653	0.473115	0.230959	0.220336	0.225648	0.417226	0.328513	0.372869	0.111603	0.310082	0.210843	0.267442	0.238611	0.253026	0.164366	0.264078	0.214222	-1.06812	0.263122	-0.343522	0.0229402	-0.902903	0.165217	-0.799563
YMR246W	FAA4	3	0.559059	0.357918	0.458489	0.865126	0.333002	0.599064	0.4254	0.262139	0.34377	0.246995	0.235841	0.241418	0.366509	0.210615	0.288562	0.232948	0.341279	0.287114	0.385824	0.257349	-0.415444	0.250088	-0.668004	-1.05383	-0.259821
YMR250W	GAD1	3	0.695431	0.481281	0.588356	0.492564	0.388974	0.440769	0.497152	0.665087	0.58112	0.188206	0.487266	0.337736	0.286102	0.288695	0.287398	0.28174	0.450622	0.366181	-0.416666	-0.232843	-0.0178544	0.116661	-1.03364	-0.616971	-0.666279
YMR254C		3	0.270411	0.438	0.354205	0.360164	0.134703	0.247434	0.203803	0.29636	0.250081	0.170333	0.220101	0.195217	0.185581	0.27825	0.231916	0.281489	0.32928	0.305385	-0.517545	0.24852	-0.502189	0.645547	-0.610986	-0.0934406	0.28823
YMR258C	ROY1	3	0.114898	0.344276	0.229587	0.187393	0.0497	0.118547	0.143514	0.207083	0.175298	0.143279	0.207083	0.175181	0.128852	0.127851	0.128352	0.272744	0.237812	0.255278	-0.953585	-0.448747	-0.389227	0.54322	-0.838939	0.114646	0.542255
YMR280C	CAT8	3	0.152066	0.322082	0.237074	0.324971	0.0600595	0.192515	0.179016	0.267714	0.223365	0.188509	0.196932	0.192721	0.187998	0.287603	0.2378	0.234818	0.274439	0.254628	-0.300364	0.30324	-0.0859337	0.401882	0.00441533	0.30478	0.188991
YMR285C	NGL2	3	0.300801	0.3828	0.3418	0.350202	0.129643	0.239922	0.265269	0.324732	0.295001	0.186486	0.312738	0.249612	0.213404	0.229222	0.221313	0.183106	0.286966	0.235036	-0.510586	-0.1736	-0.212436	-0.0868064	-0.627064	-0.116479	-0.327835
YMR304W	UBP15	3	0.172962	0.258415	0.215689	0.168611	0.0845365	0.126574	0.16545	0.260336	0.212893	0.165977	0.189049	0.177513	0.181257	0.202333	0.191795	0.183939	0.210883	0.197411	-0.768971	0.111644	-0.0188242	0.15328	-0.169384	0.599587	-0.108923
YNL333W	SNZ2	3	0.187516	0.53683	0.362173	0.370278	0.126946	0.248612	0.235156	0.284845	0.26	0.181325	0.236201	0.208763	0.261373	0.262665	0.262019	0.245259	0.253917	0.249588	-0.542784	0.327802	-0.478166	0.257682	-0.467009	0.0757748	-0.0589637
YNL302C	RPS19B	3	0.31709	0.395957	0.356523	0.45023	0.113898	0.282064	0.225173	0.199347	0.21226	0.150579	0.215801	0.18319	0.219316	0.294532	0.256924	0.179591	0.240685	0.210138	-0.337971	0.488003	-0.748163	0.197998	-0.472653	-0.134682	-0.0144951
YNL301C	RPL18B	3	0.254286	0.221341	0.237813	0.314301	0.100039	0.20717	0.26385	0.223873	0.243862	0.111732	0.248013	0.179872	0.254032	0.177859	0.215946	0.133016	0.226588	0.179802	-0.199017	0.263694	0.0362319	-0.00056438	-0.139162	0.0598552	-0.439652
YNL265C	IST1	3	0.227363	0.246575	0.236969	0.354822	0.111759	0.23329	0.128902	0.315604	0.222253	0.149136	0.220766	0.184951	0.312237	0.261264	0.28675	0.162473	0.237941	0.200207	-0.0225715	0.632652	-0.0924961	0.114351	0.275096	0.297667	-0.150709
YOR001W	RRP6	3	0.156328	0.182843	0.169586	0.172305	0.100857	0.136581	0.119625	0.204706	0.162165	0.132137	0.194954	0.163546	0.235987	0.19996	0.217974	0.213834	0.14856	0.181197	-0.312258	0.41446	-0.0645487	0.147868	0.362138	0.674396	0.160095
YOR002W	ALG6	3	0.10483	0.205082	0.154956	0.290335	0.10061	0.195473	0.154444	0.282623	0.218533	0.226318	0.175442	0.20088	0.227283	0.278901	0.253092	0.217983	0.181882	0.199932	0.335108	0.333328	0.495994	-0.00682154	0.707803	0.372695	-0.128341
YOR003W	YSP3	3	0.178	0.256297	0.217149	0.276809	0.206457	0.241633	0.130924	0.398667	0.264795	0.231946	0.243184	0.237565	0.271228	0.298892	0.28506	0.194102	0.175169	0.184636	0.154136	0.262943	0.286193	-0.363642	0.392582	0.238446	-0.520196
YPL267W	ACM1	3	0.197252	0.234933	0.216093	0.205801	0.0869413	0.146371	0.104097	0.141016	0.122557	0.164151	0.0888333	0.126492	0.14623	0.0883655	0.117298	0.279797	0.141833	0.210815	-0.562018	-0.108872	-0.818202	0.736933	-0.881474	-0.319456	0.782533
YPL262W	FUM1	3	0.215994	0.348293	0.282143	0.355538	0.0858929	0.220715	0.146399	0.428602	0.2875	0.162687	0.220714	0.191701	0.153678	0.101004	0.127341	0.209248	0.330458	0.269853	-0.354242	-0.590158	0.0271353	0.493318	-1.14773	-0.79349	-0.0913901
YPL206C	PGC1	3	0.133015	0.313024	0.22302	0.415079	0.157473	0.286276	0.104062	0.249176	0.176619	0.127717	0.263882	0.195799	0.132858	0.100969	0.116914	0.0941417	0.204977	0.14956	0.360238	-0.743934	-0.33653	-0.388656	-0.931728	-1.29197	-0.23992
YPL202C	AFT2	3	0.134863	0.172242	0.153553	0.185925	0.151083	0.168504	0.114597	0.208413	0.161505	0.179535	0.162823	0.171179	0.178459	0.170004	0.174232	0.121048	0.151944	0.136496	0.134049	0.0255005	0.0728433	-0.326644	0.18227	0.0482204	-0.242718
YPL177C	CUP9	3	0.102558	0.146	0.124279	0.200571	0.111176	0.155874	0.0857143	0.192062	0.138888	0.1515	0.199432	0.175466	0.0987313	0.0672897	0.0830105	0.09375	0.184337	0.139044	0.326796	-1.07982	0.160339	-0.335653	-0.582217	-0.909014	0.00161543
YPL166W	ATG29	3	0.129021	0.214239	0.17163	0.265596	0.119424	0.19251	0.0962089	0.21091	0.153559	0.162306	0.206657	0.184482	0.131001	0.110392	0.120697	0.136305	0.179624	0.157965	0.165634	-0.612091	-0.160505	-0.223876	-0.507916	-0.673549	0.0408046
YPL140C	MKK2	3	0.109521	0.27961	0.194566	0.167639	0.134691	0.151165	0.125633	0.220064	0.172848	0.110937	0.184156	0.147547	0.1775	0.1704	0.17395	0.186054	0.215244	0.200649	-0.364133	0.237499	-0.17075	0.443502	-0.161585	0.202548	0.215168
YPL100W	ATG21	3	0.14825	0.268528	0.208389	0.181403	0.123075	0.152239	0.11701	0.245145	0.181078	0.161174	0.193225	0.1772	0.217581	0.190877	0.204229	0.213803	0.213668	0.213735	-0.45294	0.204811	-0.202673	0.270452	-0.0290944	0.423846	0.239219
YHR030C	SLT2	3	0.101149	0.279375	0.190262	0.178589	0.145507	0.162048	0.11162	0.30488	0.20825	0.171198	0.205049	0.188124	0.191503	0.168697	0.1801	0.140825	0.186682	0.163754	-0.231564	-0.0628854	0.130331	-0.200156	-0.0791886	0.152375	-0.34679
YHR046C	INM1	3	0.120751	0.245663	0.183207	0.158167	0.122483	0.140325	0.110717	0.242704	0.17671	0.222187	0.238546	0.230366	0.25792	0.292822	0.275371	0.20364	0.22769	0.215665	-0.384706	0.257445	-0.0520882	-0.0951385	0.587901	0.972607	0.287406
YHR100C	GEP4	3	0.0900089	0.168865	0.129437	0.0748458	0.074381	0.0746134	0.0772175	0.0893301	0.0832738	0.147106	0.163588	0.155347	0.305989	0.26399	0.284989	0.173556	0.122657	0.148106	-0.794742	0.875413	-0.636314	-0.0688613	1.13866	1.9334	0.830699
YPR049C	ATG11	3	0.400842	0.316064	0.358453	0.573358	0.419344	0.496351	0.434855	0.41792	0.426387	0.423313	0.521095	0.472204	0.542463	0.478587	0.510525	0.495718	0.447306	0.471512	0.469575	0.112571	0.250379	-0.00211515	0.510196	0.0406213	0.145131
YPR052C	NHP6A	3	0.292251	0.437128	0.36469	0.485901	0.325495	0.405698	0.38467	0.414125	0.399398	0.415531	0.523619	0.469575	0.653991	0.449033	0.551512	0.441484	0.43823	0.439857	0.153738	0.232037	0.131157	-0.0943228	0.596724	0.442986	0.139207
YPR060C	ARO7	3	0.384176	0.239633	0.311905	0.320995	0.366331	0.343663	0.343809	0.333466	0.338637	0.302416	0.323218	0.312817	0.507558	0.419266	0.463412	0.33825	0.295952	0.317101	0.139889	0.566977	0.118635	0.0196242	0.571191	0.431302	-0.0947966
YPR065W	ROX1	3	0.128226	0.374748	0.251487	0.30936	0.304025	0.306693	0.224373	0.236632	0.230503	0.308363	0.437206	0.372785	0.352036	0.403205	0.377621	0.431691	0.248607	0.340149	0.286308	0.0185949	-0.125703	-0.132176	0.586451	0.300143	0.561384
YPR079W	MRL1	3	0.205985	0.322	0.263993	0.466802	0.559841	0.513321	0.312679	0.341515	0.327097	0.330192	0.322391	0.326292	0.282555	0.225874	0.254214	0.453819	0.326415	0.390117	0.959365	-0.360117	0.309221	0.257744	-0.0544528	-1.01382	0.254187
YJL089W	SIP4	3	0.187756	0.230718	0.209237	0.230405	0.403652	0.317028	0.148093	0.271598	0.209846	0.236915	0.32137	0.279143	0.226616	0.299375	0.262995	0.348796	0.223064	0.28593	0.599472	-0.085966	0.00418825	0.0346576	0.329897	-0.269575	0.446332
YJR066W	TOR1	3	0.281598	0.161439	0.221518	0.24293	0.377353	0.310141	0.279452	0.272136	0.275794	0.323602	0.242686	0.283144	0.229602	0.254786	0.242194	0.223058	0.19163	0.207344	0.4855	-0.225374	0.316165	-0.449508	0.128736	-0.356764	-0.411563
YIL056W	VHR1	3	0.374702	0.165041	0.269871	0.475241	0.267117	0.371179	0.222853	0.277409	0.250131	0.173536	0.299043	0.23629	0.254741	0.410267	0.332504	0.240433	0.269672	0.255052	0.459843	0.492813	-0.109588	0.110236	0.301099	-0.158744	0.0281097
YLR372W	ELO3	3	0.138532	0.120209	0.12937	0.0957554	0.18047	0.138113	0.170876	0.0959433	0.13341	0.113869	0.121975	0.117922	0.134825	0.149333	0.142079	0.165384	0.167551	0.166467	0.0943374	0.268857	0.0443543	0.497402	0.135187	0.0408494	0.319378
YLR375W	STP3	3	0.231167	0.144248	0.187707	0.0950352	0.192639	0.143837	0.160401	0.119929	0.140165	0.154443	0.125215	0.139829	0.123682	0.271896	0.197789	0.157999	0.171813	0.164906	-0.38405	0.500294	-0.421359	0.237979	0.0754756	0.459525	0.234519
YLR345W		3	0.16914	0.09952	0.13433	0.165143	0.350268	0.257706	0.23325	0.134344	0.183797	0.198774	0.109206	0.15399	0.185316	0.136302	0.160809	0.122606	0.126009	0.124307	0.93994	0.0625129	0.452328	-0.308926	0.259565	-0.680375	-0.564202
YLR356W	ATG33	3	0.242355	0.116324	0.17934	0.389952	0.33159	0.360771	0.21251	0.158921	0.185716	0.291008	0.104512	0.19776	0.139671	0.243027	0.191349	0.15896	0.329629	0.244294	1.00839	-0.0475453	0.0504007	0.30487	0.0935109	-0.914876	0.395525
YJR005W	APL1	3	0.513784	0.170837	0.342311	0.448942	0.36565	0.407296	0.444861	0.48027	0.462566	0.395169	0.598207	0.496688	0.578423	0.344764	0.461593	0.520459	0.41775	0.469105	0.25077	-0.105717	0.434351	-0.0824296	0.431316	0.180546	0.020252
YJR019C	TES1	3	0.3113	0.367311	0.339305	0.51922	0.28474	0.40198	0.313365	0.380471	0.346918	0.311397	0.405869	0.358633	0.493193	0.406429	0.449811	0.444012	0.522176	0.483094	0.244539	0.326811	0.0320089	0.429796	0.406736	0.162197	0.477712
YJR024C	MDE1	3	0.15623	0.167893	0.162062	0.544914	0.380956	0.462935	0.335923	0.309112	0.322518	0.343438	0.428771	0.386104	0.255437	0.390077	0.322757	0.542192	0.449476	0.495834	1.51426	-0.258542	0.992833	0.360867	0.993903	-0.520362	0.620479
YJR031C	GEA1	3	0.288071	0.230459	0.259265	0.546187	0.290016	0.418101	0.352919	0.205785	0.279352	0.433232	0.229854	0.331543	0.306103	0.273945	0.290024	0.473726	0.333397	0.403561	0.689425	-0.193023	0.107656	0.283592	0.161746	-0.527679	0.530704
YDL100C	GET3	3	0.126933	0.169828	0.148381	0.445944	0.356835	0.40139	0.314643	0.178211	0.246427	0.289511	0.172226	0.230869	0.215008	0.172579	0.193794	0.28963	0.269021	0.279325	1.4357	-0.252549	0.731856	0.274876	0.385219	-1.05048	0.180787
YDL131W	LYS21	3	0.240194	0.142902	0.191548	0.518768	0.362425	0.440596	0.329958	0.179796	0.254877	0.382611	0.13123	0.25692	0.171264	0.162889	0.167076	0.295925	0.283675	0.2898	1.20175	-0.620814	0.412095	0.173738	-0.1972	-1.39895	0.185257
YDL142C	CRD1	3	0.18009	0.21907	0.19958	0.303215	0.325641	0.314428	0.2989	0.146014	0.222457	0.25717	0.202063	0.229616	0.204275	0.333297	0.268786	0.356157	0.310366	0.333261	0.655767	0.227232	0.156563	0.537428	0.429493	-0.226274	0.583126
YDR463W	STP1	3	0.202352	0.2046	0.203476	0.332578	0.186473	0.259525	0.279096	0.146831	0.212964	0.188814	0.237857	0.213336	0.195151	0.329143	0.262147	0.365381	0.268714	0.317048	0.351018	0.29725	0.0657495	0.571575	0.365518	0.0145003	0.574094
wild-type	BY4700	3	0.447623	0.327526	0.387575	0.417286	0.48735	0.452318	0.521208	0.249936	0.385572	0.506755	0.500349	0.503552	0.308869	0.458669	0.383769	0.549983	0.677729	0.613856	0.222862	-0.391902	-0.00747386	0.28576	-0.0142353	-0.237097	0.6709
YBR035C	PDX3	3	0.291184	0.225207	0.258196	0.339594	0.325961	0.332778	0.274703	0.145436	0.21007	0.29635	0.218745	0.257548	0.182578	0.326424	0.254501	0.366073	0.277609	0.321841	0.366094	-0.0171695	-0.297596	0.321508	-0.0207944	-0.386888	0.615479
YGR225W	AMA1	3	0.242084	0.188667	0.215376	0.253724	0.295304	0.274514	0.18412	0.140945	0.162533	0.22049	0.17548	0.197985	0.244202	0.223364	0.233783	0.309607	0.257356	0.283481	0.350027	0.239777	-0.406123	0.517862	0.118315	-0.231712	0.802523
YNL090W	RHO2	3	0.408196	0.207928	0.308062	0.5004	0.386283	0.443342	0.359403	0.144387	0.251895	0.230855	0.130013	0.180434	0.242794	0.273528	0.258161	0.317461	0.306164	0.311813	0.525199	0.516796	-0.290396	0.789206	-0.254949	-0.780149	0.307856
YBR020W	GAL1	3	0.366687	0.218412	0.292549	0.485884	0.33088	0.408382	0.496655	0.290203	0.393429	0.47477	0.306695	0.390732	0.657688	0.347041	0.502365	0.365033	0.443377	0.404205	0.481239	0.362554	0.427423	0.0489063	0.780055	0.298815	0.0389839
YMR021C	MAC1	3	0.242496	0.2813	0.261898	0.457149	0.286453	0.371801	0.481076	0.269827	0.375452	0.463136	0.284716	0.373926	0.564486	0.48583	0.525158	0.386532	0.401026	0.393779	0.505522	0.49	0.51962	0.074633	1.00375	0.498223	0.0687588
YMR286W	MRPL33	3	0.301748	0.129455	0.215602	0.563255	0.350288	0.456772	0.437191	0.260828	0.34901	0.345849	0.305992	0.325921	0.445666	0.378393	0.412029	0.381177	0.395994	0.388586	1.08311	0.338227	0.694899	0.253712	0.93438	-0.148726	0.154966
YLL042C	ATG10	3	0.222733	0.161225	0.191979	0.433771	0.281748	0.357759	0.361278	0.222447	0.291863	0.305569	0.234426	0.269998	0.339974	0.327071	0.333523	0.294469	0.283872	0.289171	0.898041	0.304838	0.604341	0.0989738	0.796836	-0.101205	-0.0133687
YKL016C	ATP7	3	0.233298	0.236132	0.234715	0.305223	0.311064	0.308144	0.354521	0.224773	0.289647	0.231974	0.228061	0.230017	0.304425	0.183477	0.243951	0.281086	0.319835	0.30046	0.392691	0.0848502	0.303385	0.385433	0.0556809	-0.33701	0.0528791
YNL242W	ATG2	3	0.102455	0.17052	0.136487	0.242337	0.315673	0.279005	0.215767	0.170275	0.193021	0.324675	0.211138	0.267907	0.190382	0.208364	0.199373	0.276082	0.215181	0.245632	1.03152	-0.426257	0.499992	-0.125234	0.546706	-0.484819	0.347738
YKR055W	RHO4	3	0.129717	0.195312	0.162515	0.167468	0.183333	0.175401	0.188338	0.102579	0.145459	0.175554	0.231791	0.203672	0.315878	0.341338	0.328608	0.349294	0.166667	0.257981	0.110083	0.690117	-0.159961	0.341011	1.0158	0.905714	0.826652
YML094C-A		3	0.22226	0.0962319	0.159246	0.29813	0.22898	0.263555	0.254934	0.11347	0.184202	0.165085	0.0981858	0.131635	0.121571	0.176084	0.148828	0.203568	0.294744	0.249156	0.726846	0.177094	0.210029	0.9205	-0.0976161	-0.824462	0.435761
YJL124C	LSM1	3	0.159156	0.11575	0.137453	0.280495	0.18618	0.233337	0.294128	0.0914976	0.192813	0.163336	0.197344	0.18034	0.171068	0.22709	0.199079	0.224992	0.293588	0.25929	0.763477	0.142623	0.488261	0.523846	0.534404	-0.229073	0.427366
YNL139C	THO2	3	0.141817	0.131947	0.136882	0.21124	0.28349	0.247365	0.222275	0.141927	0.182101	0.21454	0.174655	0.194597	0.140734	0.187459	0.164097	0.246398	0.3052	0.275799	0.853706	-0.245947	0.411801	0.503127	0.261609	-0.592096	0.598881
YLR396C	VPS33	3	0.343367	0.195526	0.269446	0.478987	0.542718	0.510852	0.462901	0.267879	0.36539	0.299732	0.266741	0.283236	0.313113	0.249772	0.281442	0.372456	0.493386	0.432921	0.922909	-0.00916684	0.439439	0.612097	0.0628417	-0.860067	0.244667
YJL212C	OPT1	3	0.444561	0.367324	0.405942	0.809416	0.503883	0.656649	0.450345	0.302924	0.376634	0.257359	0.202409	0.229884	0.475125	0.343052	0.409089	0.454641	0.462714	0.458677	0.693848	0.831508	-0.10811	0.996574	0.0111383	-0.682709	0.284315
YLR431C	ATG23	3	0.204704	0.229459	0.217081	0.386557	0.320582	0.353569	0.461206	0.205907	0.333556	0.396758	0.280605	0.338681	0.392288	0.241247	0.316767	0.288355	0.37985	0.334102	0.703757	-0.0965047	0.619694	-0.0196379	0.545187	-0.15857	0.00235895
YLR448W	RPL6B	3	0.216382	0.142603	0.179492	0.403428	0.371406	0.387417	0.268655	0.211789	0.240222	0.31325	0.184469	0.24886	0.289321	0.218413	0.253867	0.281394	0.338696	0.310045	1.10996	0.0287402	0.420445	0.317145	0.50015	-0.609815	0.36811
YML021C	UNG1	3	0.195612	0.244656	0.220134	0.45459	0.37651	0.41555	0.4205	0.273269	0.346885	0.37194	0.291356	0.331648	0.384063	0.225158	0.304611	0.387875	0.494812	0.441344	0.91664	-0.122686	0.656073	0.412251	0.468583	-0.448057	0.347447
YML081C-A	ATP18	3	0.172312	0.173025	0.172668	0.293325	0.290271	0.291798	0.227991	0.20706	0.217525	0.361621	0.265625	0.313623	0.2275	0.255274	0.241387	0.349931	0.2485	0.299215	0.756966	-0.377684	0.33318	-0.067848	0.483346	-0.27362	0.460001
YMR169C	ALD3	3	0.218113	0.171486	0.1948	0.455203	0.340655	0.397929	0.283049	0.168133	0.225591	0.307813	0.236954	0.272384	0.193566	0.194808	0.194187	0.357206	0.353707	0.355457	1.03052	-0.488192	0.21172	0.384034	-0.00454367	-1.03506	0.655963
YNR050C	LYS9	3	0.243399	0.0863032	0.164851	0.432769	0.447768	0.440268	0.551817	0.290317	0.421067	0.373872	0.158602	0.266237	0.183821	0.253251	0.218536	0.17827	0.37753	0.2779	1.41722	-0.284839	1.35289	0.0618547	0.406706	-1.01051	-0.599486
YNR056C	BIO5	3	0.197896	0.0814958	0.139696	0.497208	0.265639	0.381423	0.308521	0.180933	0.244727	0.270297	0.167912	0.219104	0.173008	0.274474	0.223741	0.296555	0.248647	0.272601	1.4491	0.0302125	0.808885	0.315175	0.679541	-0.769564	0.155618
YNR058W	BIO3	3	0.240249	0.110226	0.175237	0.467902	0.40351	0.435706	0.363031	0.243387	0.303209	0.278199	0.227429	0.252814	0.209474	0.296015	0.252745	0.356521	0.354091	0.355306	1.31405	-0.000398083	0.791001	0.490983	0.52837	-0.785675	0.22875
YAL012W	CYS3	3	0.14344	0.142274	0.142857	0.189325	0.314209	0.251767	0.183953	0.15019	0.167072	0.236487	0.22869	0.232589	0.17778	0.202683	0.190231	0.345278	0.31912	0.332199	0.817519	-0.290025	0.225898	0.514268	0.413186	-0.404333	0.991581
YAL054C	ACS1	3	0.377914	0.221421	0.299667	0.362582	0.580925	0.471753	0.378446	0.214802	0.296624	0.30325	0.233687	0.268469	0.251412	0.323652	0.287532	0.444767	0.325633	0.3852	0.654671	0.0989703	-0.0147255	0.520853	-0.0596375	-0.714308	0.376971
YJR131W	MNS1	3	0.162262	0.107391	0.134827	0.18532	0.297582	0.241451	0.123146	0.164316	0.143731	0.207077	0.136736	0.171907	0.250162	0.165837	0.207999	0.321673	0.311426	0.31655	0.840628	0.274955	0.0922654	0.880807	0.625475	-0.215153	1.13906
YDR058C	TGL2	3	0.269352	0.208655	0.239004	0.450268	0.393034	0.421651	0.401288	0.255859	0.328573	0.316233	0.24401	0.280122	0.516036	0.304567	0.410302	0.414683	0.235131	0.324907	0.819017	0.550631	0.459183	0.213974	0.779653	-0.039364	-0.0161874
YGR110W	CLD1	3	0.122477	0.187587	0.155032	0.447442	0.257368	0.352405	0.46715	0.328125	0.397638	0.363746	0.363422	0.363584	0.429113	0.399275	0.414194	0.286133	0.219529	0.252831	1.18467	0.188019	1.35888	-0.524114	1.41774	0.233072	-0.653279
YJL196C	ELO1	3	0.149896	0.172771	0.161333	0.565107	0.388023	0.476565	0.398995	0.308523	0.353759	0.406951	0.386398	0.396675	0.456883	0.388245	0.422564	0.34476	0.206915	0.275838	1.56263	0.0912127	1.13272	-0.524137	1.38912	-0.173504	-0.358949
YDL085W	NDE2	3	0.196103	0.221007	0.208555	0.495296	0.335271	0.415284	0.323364	0.265519	0.294441	0.320359	0.400297	0.360328	0.195323	0.45464	0.324982	0.363031	0.28048	0.321755	0.99367	-0.148953	0.497553	-0.163346	0.63993	-0.35374	0.127984
YDR463W	STP1	3	0.109992	0.177194	0.143593	0.217953	0.228975	0.223464	0.204216	0.15975	0.181983	0.250948	0.228882	0.239915	0.257186	0.291474	0.27433	0.251543	0.229871	0.240707	0.63806	0.193389	0.341821	0.00475561	0.933928	0.295868	0.403473
YDR483W	KRE2	3	0.167329	0.149837	0.158583	0.483614	0.35573	0.419672	0.333826	0.173359	0.253593	0.278017	0.245165	0.261591	0.216509	0.267467	0.241988	0.282794	0.318177	0.300485	1.40402	-0.112377	0.677275	0.199981	0.609698	-0.794326	0.244781
YDR486C	VPS60	3	0.303991	0.235387	0.269689	0.233895	0.230183	0.232039	0.287885	0.169239	0.228562	0.226051	0.264471	0.245261	0.283823	0.378762	0.331293	0.317001	0.257178	0.28709	-0.21693	0.433785	-0.23871	0.22718	0.29681	0.513739	0.328915
YDR529C	QCR7	3	0.130023	0.085437	0.10773	0.30025	0.239485	0.269868	0.299249	0.116376	0.207813	0.195224	0.310515	0.25287	0.321267	0.43834	0.379804	0.320886	0.237798	0.279342	1.32483	0.58686	0.947864	0.143638	1.81783	0.493002	0.426749
YGL216W	KIP3	3	0.211953	0.275162	0.243557	0.242216	0.370772	0.306494	0.471544	0.226837	0.349191	0.428497	0.300787	0.364642	0.308993	0.460673	0.384833	0.404621	0.219193	0.311907	0.331596	0.0777507	0.519752	-0.225365	0.659969	0.328374	-0.162899
YGR180C	RNR4	3	0.173866	0.245824	0.209845	0.33607	0.424567	0.380319	0.338049	0.178727	0.258388	0.288549	0.265422	0.276985	0.32466	0.383828	0.354244	0.473641	0.455907	0.464774	0.857885	0.354933	0.300214	0.746719	0.755418	-0.102467	0.84699
YML007C-A	MIN4	3	0.276876	0.121378	0.199127	0.506065	0.458478	0.482271	0.401596	0.193457	0.297526	0.2627	0.284644	0.273672	0.37	0.34188	0.35594	0.41768	0.457743	0.437712	1.27615	0.379187	0.579327	0.677534	0.837944	-0.438211	0.556963
YAR035C-A		3	0.289091	0.31905	0.30407	0.349574	0.332455	0.341015	0.311087	0.332455	0.321771	0.455701	0.324685	0.390193	0.285784	0.292041	0.288913	0.353616	0.40106	0.377338	0.165429	-0.433554	0.0816287	-0.0483304	-0.0737715	-0.2392	0.229824
YBR196C-B		3	0.334359	0.266908	0.300634	0.419395	0.271918	0.345656	0.335563	0.250548	0.293055	0.534692	0.312968	0.42383	0.371132	0.301564	0.336348	0.324115	0.317213	0.320664	0.201331	-0.33353	-0.0368341	-0.402421	0.161948	-0.0393836	0.129891
YBR296C-A	TYC1	3	0.222598	0.173133	0.197866	0.345248	0.37843	0.361839	0.338917	0.289236	0.314076	0.358778	0.258211	0.308495	0.249203	0.27851	0.263857	0.234414	0.292639	0.263526	0.870826	-0.22549	0.666593	-0.227298	0.415232	-0.455594	-0.253169
YDR182W-A		3	0.212019	0.128148	0.170083	0.355121	0.259621	0.307371	0.301067	0.262818	0.281943	0.430373	0.258192	0.344283	0.236412	0.229281	0.232847	0.232963	0.266788	0.249876	0.853738	-0.564214	0.729159	-0.462384	0.453137	-0.400601	-0.174192
YDR194W-A		3	0.173007	0.160851	0.166929	0.3235	0.254376	0.288938	0.228871	0.206424	0.217647	0.40315	0.259861	0.331505	0.228353	0.213969	0.221161	0.319543	0.262008	0.290776	0.791522	-0.583936	0.382754	-0.189125	0.405857	-0.385665	0.417914
YER087C-B	SBH1	3	0.176196	0.152931	0.164563	0.345583	0.309833	0.327708	0.299171	0.21645	0.257811	0.313806	0.223693	0.268749	0.180682	0.191778	0.18623	0.280574	0.316432	0.298503	0.993768	-0.529175	0.647667	0.151484	0.178441	-0.815327	0.211433
YDR147W	EKI1	3	0.14625	0.0895805	0.117915	0.408571	0.334681	0.371626	0.22426	0.229922	0.227091	0.242072	0.240099	0.241085	0.161113	0.27885	0.219982	0.313373	0.290673	0.302023	1.6561	-0.132161	0.94552	0.325115	0.899633	-0.756469	0.411389
YGL202W	ARO8	3	0.175324	0.134732	0.155028	0.24738	0.297216	0.272298	0.218404	0.18969	0.204047	0.314427	0.207191	0.260809	0.271548	0.24708	0.259314	0.434172	0.309009	0.37159	0.812659	-0.00829439	0.396373	0.510717	0.742173	-0.0704858	0.864812
YGL237C	HAP2	3	0.132836	0.146557	0.139696	0.197729	0.334637	0.266183	0.144046	0.122554	0.1333	0.240727	0.241207	0.240967	0.222391	0.206351	0.214371	0.246101	0.363691	0.304896	0.930125	-0.168728	-0.0676173	0.33948	0.617815	-0.31231	1.19364
YLR251W	SYM1	3	0.194014	0.142844	0.168429	0.175167	0.488623	0.331895	0.154102	0.111201	0.132652	0.213291	0.198522	0.205907	0.249812	0.206582	0.228197	0.243756	0.385036	0.314396	0.978585	0.148289	-0.344496	0.610593	0.438139	-0.540446	1.24494
YLR332W	MID2	3	0.18321	0.154075	0.168642	0.38063	0.589299	0.484964	0.234247	0.223996	0.229122	0.326806	0.148057	0.237432	0.405472	0.384675	0.395073	0.321481	0.421737	0.371609	1.52391	0.734608	0.442149	0.646274	1.22815	-0.295759	0.697671
YBR147W	RTC2	3	0.19043	0.227533	0.208982	0.33195	0.306753	0.319352	0.36237	0.298483	0.330426	0.332962	0.160499	0.246731	0.338775	0.333649	0.336212	0.29348	0.156282	0.224881	0.61177	0.446433	0.660954	-0.133776	0.685995	0.0742247	-0.555167
YBR159W	IFA38	3	0.219133	0.204051	0.211592	0.36697	0.28339	0.32518	0.340986	0.274878	0.307932	0.247425	0.230667	0.239046	0.275456	0.272146	0.273801	0.210871	0.211444	0.211158	0.619952	0.195843	0.541323	-0.178966	0.371842	-0.24811	-0.54429
YBR162C	TOS1	3	0.169373	0.201568	0.185471	0.319457	0.216402	0.26793	0.259678	0.19005	0.224864	0.225615	0.237115	0.231365	0.251842	0.275911	0.263877	0.218916	0.235836	0.227376	0.530663	0.189693	0.277861	-0.0250921	0.508672	-0.0219908	0.0160261
YDL006W	PTC1	3	0.259013	0.250712	0.254863	0.563789	0.255651	0.40972	0.4372	0.211058	0.324129	0.649023	0.354803	0.501913	0.257391	0.306848	0.28212	0.237675	0.374069	0.305872	0.684919	-0.831131	0.346847	-0.71451	0.146587	-0.538332	-0.0836388
YDL041W		3	0.203521	0.234879	0.2192	0.292674	0.452554	0.372614	0.25755	0.321956	0.289753	0.376843	0.233171	0.305007	0.299542	0.50183	0.400686	0.378303	0.162313	0.270308	0.765434	0.393629	0.402576	-0.174236	0.870223	0.104788	-0.100219
YDL042C	SIR2	3	0.186537	0.352875	0.269706	0.270537	0.42345	0.346994	0.26553	0.173002	0.219266	0.340227	0.355636	0.347932	0.341836	0.416992	0.379414	0.277944	0.220313	0.249129	0.363523	0.124969	-0.298706	-0.481914	0.492386	0.128863	0.18421
YDL046W	NPC2	3	0.263362	0.144741	0.204052	0.274022	0.328018	0.30102	0.267296	0.203676	0.235486	0.224272	0.229524	0.226898	0.326303	0.409575	0.367939	0.255093	0.299451	0.277272	0.560924	0.69742	0.206707	0.289256	0.850532	0.289607	0.23566
YDL056W	MBP1	3	0.139009	0.118262	0.128636	0.299407	0.341711	0.320559	0.253706	0.169252	0.211479	0.138536	0.150115	0.144325	0.258943	0.359506	0.309225	0.215159	0.297586	0.256373	1.3173	1.09933	0.717223	0.828919	1.26536	-0.0519336	0.277727
YDL078C	MDH3	3	0.265341	0.189848	0.227595	0.215162	0.345978	0.28057	0.323077	0.154691	0.238884	0.217445	0.265242	0.241344	0.33835	0.386816	0.362583	0.302631	0.344078	0.323355	0.301891	0.587223	0.0698449	0.422028	0.671844	0.369953	0.436804
YDL080C	THI3	3	0.238059	0.234281	0.23617	0.186348	0.334167	0.260257	0.329526	0.160394	0.24496	0.313783	0.28683	0.300307	0.32937	0.364221	0.346795	0.449798	0.315535	0.382666	0.140115	0.207648	0.0527218	0.34965	0.55426	0.414146	0.643541
YDR017C	KCS1	3	0.324639	0.189528	0.257084	0.357245	0.268395	0.31282	0.355256	0.226277	0.290766	0.2914	0.287875	0.289637	0.503012	0.40508	0.454046	0.343543	0.376038	0.359791	0.283095	0.648591	0.177622	0.312909	0.820601	0.537506	0.307297
YBR283C	SSH1	3	0.355449	0.243731	0.29959	0.409711	0.58115	0.49543	0.280029	0.212969	0.246499	0.269271	0.207751	0.238511	0.47483	0.397011	0.43592	0.433763	0.407683	0.420723	0.725693	0.87001	-0.281407	0.818817	0.541075	-0.184618	0.771289
YNL045W	LAP2	3	0.474011	0.211892	0.342951	0.448918	0.308967	0.378943	0.377988	0.289495	0.333742	0.370343	0.364405	0.367374	0.4551	0.360827	0.407964	0.364307	0.301592	0.33295	0.143975	0.15119	-0.0392726	-0.141945	0.250436	0.106461	-0.00342646
YNR008W	LRO1	3	0.269038	0.210311	0.239675	0.391667	0.265698	0.328682	0.284701	0.287506	0.286103	0.41058	0.36425	0.387415	0.390349	0.340978	0.365664	0.354132	0.289725	0.321929	0.455615	-0.0833625	0.255459	-0.267139	0.60944	0.153825	0.170205
YNR031C	SSK2	3	0.227905	0.181966	0.204936	0.420998	0.218776	0.319887	0.23083	0.222726	0.226778	0.204042	0.280647	0.242345	0.311816	0.241314	0.276565	0.320273	0.245302	0.282787	0.64239	0.190556	0.146106	0.222656	0.432445	-0.209945	0.318439
YNR036C	MRPS12	3	0.210072	0.218927	0.2145	0.377436	0.222679	0.300058	0.275632	0.295635	0.285634	0.327042	0.328332	0.327687	0.173451	0.245971	0.209711	0.363129	0.167932	0.265531	0.484267	-0.643916	0.413193	-0.303439	-0.0325724	-0.516839	-0.105288
YNR049C	MSO1	3	0.162152	0.183419	0.172786	0.25705	0.172272	0.214661	0.267718	0.175684	0.221701	0.293545	0.272732	0.283138	0.314962	0.295015	0.304988	0.301875	0.17201	0.236943	0.313077	0.107247	0.359634	-0.256968	0.819772	0.506694	0.0959235
YNL129W	NRK1	3	0.228533	0.172604	0.200568	0.2821	0.259071	0.270586	0.187816	0.158625	0.17322	0.203094	0.172474	0.187784	0.288786	0.28665	0.287718	0.319091	0.175085	0.247088	0.431992	0.615579	-0.211485	0.395949	0.520561	0.0885691	0.512416
YNL084C	END3	3	0.160466	0.173059	0.166762	0.164915	0.207792	0.186353	0.230124	0.161097	0.19561	0.185727	0.155024	0.170376	0.249168	0.245917	0.247542	0.235867	0.192754	0.214311	0.160247	0.538954	0.230188	0.330984	0.569881	0.409634	0.131722
YNL063W	MTQ1	3	0.163933	0.142285	0.153109	0.280983	0.350378	0.31568	0.340595	0.214102	0.277348	0.364963	0.31457	0.339766	0.511779	0.464626	0.488202	0.369501	0.220397	0.294949	1.04391	0.522936	0.857144	-0.204078	1.67292	0.629016	0.0887671
YNL057W		3	0.250796	0.269276	0.260036	0.200689	0.424836	0.312762	0.312281	0.210615	0.261448	0.311872	0.376661	0.344266	0.466737	0.407649	0.437193	0.374548	0.273445	0.323997	0.266356	0.344745	0.00781212	-0.0875457	0.749559	0.483203	0.309455
YIL098C	FMC1	3	0.251284	0.248148	0.249716	0.166438	0.422697	0.294568	0.339977	0.19197	0.265974	0.284766	0.342863	0.313814	0.551345	0.306494	0.428919	0.414044	0.389857	0.40195	0.238311	0.450794	0.0909933	0.357105	0.780416	0.542105	0.595734
YIL146C	ATG32	3	0.317452	0.311245	0.314349	0.402985	0.643572	0.523279	0.438466	0.254247	0.346357	0.32488	0.297168	0.311024	0.551717	0.355303	0.45351	0.426038	0.328118	0.377078	0.735213	0.544109	0.139892	0.277837	0.528768	-0.206445	0.122605
YNL106C	INP52	3	0.346504	0.110672	0.228588	0.496105	0.551768	0.523937	0.364198	0.522839	0.443519	0.305127	0.298188	0.301657	0.562631	0.404353	0.483492	0.355534	0.38418	0.369857	1.19665	0.680582	0.956247	0.294056	1.08075	-0.1159	-0.262028
YLL001W	DNM1	4	0.210811	0.430699	0.320755	0.823812	0.200936	0.512374	0.140514	0.417694	0.279104	0.268447	0.162331	0.215389	0.368195	0.358668	0.363432	0.405502	0.216782	0.311142	0.675726	0.754738	-0.200668	0.530626	0.180212	-0.495514	0.156768
YOR328W	PDR10	4	0.228006	0.376949	0.302478	0.42643	0.182778	0.304604	0.405745	0.631832	0.518788	0.305299	0.150272	0.227786	0.291097	0.363182	0.327139	0.45273	0.195833	0.324281	0.0101054	0.522228	0.778317	0.50957	0.113076	0.102971	-0.677899
YOR351C	MEK1	4	0.180548	0.473635	0.327092	0.780781	0.242817	0.511799	0.328762	0.305208	0.316985	0.300368	0.35625	0.328309	0.181045	0.326562	0.253804	0.178125	0.249085	0.213605	0.645882	-0.37134	-0.0452811	-0.620107	-0.365982	-1.01186	-0.569468
YOR357C	SNX3	4	0.256837	0.314753	0.285795	0.190941	0.208759	0.19985	0.376005	0.551768	0.463886	0.321417	0.173227	0.247322	0.311865	0.417278	0.364571	0.309964	0.280333	0.295149	-0.516064	0.559813	0.698792	0.255053	0.351222	0.867286	-0.65233
YOR358W	HAP5	4	0.140442	0.420564	0.280503	0.120703	0.175353	0.148028	0.374218	0.284716	0.329467	0.229545	0.225725	0.227635	0.154471	0.241453	0.197962	0.300388	0.232952	0.26667	-0.922143	-0.201501	0.232118	0.228331	-0.502793	0.41935	-0.305079
YOR374W	ALD4	4	0.294417	0.363819	0.329118	0.212113	0.201602	0.206858	0.308555	0.324621	0.316588	0.175368	0.270389	0.222879	0.124343	0.452223	0.288283	0.275218	0.278095	0.276657	-0.669966	0.371229	-0.0559997	0.31184	-0.191118	0.478848	-0.194508
YOR380W	RDR1	4	0.300075	0.147968	0.224022	0.11495	0.0821432	0.0985465	0.273422	0.23961	0.256516	0.199374	0.175963	0.187668	0.154718	0.410945	0.282832	0.254778	0.269441	0.26211	-1.18476	0.591757	0.195408	0.481986	0.336304	1.52107	0.0311242
YOL018C	TLG2	4	0.22058	0.0966168	0.158599	0.143786	0.060814	0.1023	0.179481	0.166007	0.172744	0.150154	0.141116	0.145635	0.126149	0.249931	0.18804	0.193765	0.216778	0.205271	-0.632575	0.36868	0.123256	0.495175	0.245658	0.878233	0.248897
YOL019W	TOS7	4	0.153415	0.426061	0.289738	0.36932	0.215026	0.292173	0.216629	0.415074	0.315852	0.24695	0.279025	0.262987	0.17648	0.302421	0.239451	0.26294	0.20597	0.234455	0.0120759	-0.135264	0.1245	-0.16568	-0.275018	-0.287094	-0.429935
YOL049W	GSH2	4	0.246655	0.392025	0.31934	0.327195	0.183542	0.255369	0.284005	0.20417	0.244087	0.211546	0.27432	0.242933	0.233617	0.261008	0.247313	0.154332	0.24302	0.198676	-0.322511	0.0257756	-0.387695	-0.290143	-0.368757	-0.0462455	-0.29698
YLL053C		4	0.5344	0.468728	0.501564	0.415643	0.206573	0.311108	0.127736	0.274708	0.201222	0.459396	0.141393	0.300394	0.361179	0.437071	0.399125	0.209524	0.151803	0.180663	-0.689018	0.409983	-1.31765	-0.733556	-0.329593	0.359425	-0.155485
YLR003C	CMS1	4	0.640534	0.636375	0.638455	0.92885	0.437254	0.683052	0.519201	0.615354	0.567277	0.267545	0.286588	0.277066	0.262515	0.335081	0.298798	0.291984	0.270355	0.28117	0.0974115	0.108938	-0.17053	0.0212089	-1.09541	-1.19283	-1.01261
YLR021W	IRC25	4	0.211484	0.365066	0.288275	0.27116	0.191525	0.231343	0.285146	0.273998	0.279572	0.266283	0.151859	0.209071	0.135133	0.224767	0.17995	0.249702	0.181343	0.215522	-0.317414	-0.216399	-0.0442262	0.0438432	-0.679849	-0.362436	-0.375381
YLR058C	SHM2	4	0.1625	0.253767	0.208134	0.146701	0.132321	0.139511	0.233719	0.1625	0.19811	0.0961735	0.139931	0.118052	0.257812	0.110105	0.183959	0.112642	0.150893	0.131767	-0.577127	0.63996	-0.0712111	0.158571	-0.178127	0.399	-0.588305
YLR065C	SND2	4	0.470388	0.72001	0.595199	0.175173	0.433623	0.304398	0.533354	0.57178	0.552567	0.450848	0.336963	0.393906	0.414547	0.397511	0.406029	0.314376	0.447161	0.380769	-0.967411	0.0437336	-0.107223	-0.0489351	-0.551789	0.415623	-0.537234
YLR072W	LAM6	4	0.608473	1.04392	0.826198	0.233743	0.562254	0.397999	0.775302	0.85848	0.816891	0.493123	0.361067	0.427095	0.68444	0.493646	0.589043	0.60235	0.724929	0.66364	-1.05372	0.463815	-0.0163446	0.635843	-0.488116	0.565609	-0.299744
YLR079W	SIC1	4	0.488048	0.494506	0.491277	0.281974	0.339038	0.310506	0.584079	0.476785	0.530432	0.250637	0.243775	0.247206	0.487052	0.305131	0.396092	0.237468	0.458661	0.348064	-0.661914	0.68012	0.110632	0.493639	-0.310703	0.351211	-0.607815
YLR089C	ALT1	4	0.842411	0.569264	0.705837	0.193434	0.252015	0.222725	0.729761	0.691475	0.710618	0.42934	0.267865	0.348602	0.583655	0.519385	0.55152	0.354742	0.596792	0.475767	-1.66408	0.661832	0.0097393	0.448675	-0.355923	1.30815	-0.578819
YLR097C	HRT3	4	1.05276	0.272083	0.66242	0.205355	0.186607	0.195981	0.800057	0.590003	0.69503	0.289189	0.223539	0.256364	0.402829	0.426402	0.414616	0.359203	0.556026	0.457615	-1.75703	0.693581	0.0693278	0.835941	-0.675973	1.08106	-0.602941
YLR098C	CHA4	4	0.832345	0.209526	0.520935	0.127761	0.143977	0.135869	0.767649	0.48975	0.628699	0.357178	0.145654	0.251416	0.332902	0.41112	0.372011	0.24219	0.472967	0.357579	-1.93889	0.565269	0.271266	0.508184	-0.485758	1.45313	-0.81411
YLR102C	APC9	4	0.621983	0.308808	0.465395	0.474062	0.24931	0.361686	0.654943	0.299602	0.477272	0.26825	0.105714	0.186982	0.436885	0.390169	0.413527	0.23375	0.299661	0.266706	-0.363719	1.14508	0.0363557	0.512348	-0.170475	0.193243	-0.839563
YLR113W	HOG1	4	0.517819	0.111909	0.314864	0.190333	0.144604	0.167469	0.59836	0.157289	0.377825	0.271225	0.133715	0.20247	0.208784	0.372898	0.290841	0.143119	0.223481	0.1833	-0.910837	0.522522	0.26299	-0.143502	-0.114497	0.79634	-1.04351
YML083C		4	0.33136	0.665404	0.498382	0.163642	0.141863	0.152753	0.0927267	0.212284	0.152505	0.271243	0.194976	0.233109	0.280492	0.381899	0.331195	0.147892	0.0876926	0.117792	-1.70606	0.506675	-1.70839	-0.984761	-0.589569	1.11649	-0.372611
YML082W		4	0.211591	0.333686	0.272639	0.136441	0.0932566	0.114849	0.131913	0.12625	0.129081	0.057655	0.127412	0.0925337	0.0640845	0.0930263	0.0785554	0.159886	0.136553	0.14822	-1.24726	-0.236268	-1.07871	0.679687	-1.79521	-0.547951	0.199456
YML081W	TDA9	4	0.240471	0.304132	0.272302	0.0737907	0.111916	0.0928534	0.561274	0.254531	0.407903	0.189786	0.275011	0.232399	0.262202	0.220765	0.241484	0.551484	0.19005	0.370767	-1.55218	0.0553239	0.583018	0.673912	-0.173281	1.3789	-0.137711
YML079W	CFF1	4	0.325097	0.467074	0.396085	0.317076	0.158403	0.237739	0.235722	0.265436	0.250579	0.515996	0.444277	0.480136	0.12669	0.366409	0.24655	0.197231	0.374172	0.285701	-0.73643	-0.961567	-0.660544	-0.748937	-0.683933	0.0524975	0.189242
YML062C	MFT1	4	0.262554	0.24746	0.255007	0.203849	0.124268	0.164058	0.140274	0.232978	0.186626	0.393756	0.242649	0.318202	0.186679	0.426722	0.306701	0.236809	0.339503	0.288156	-0.636327	-0.0531133	-0.450389	-0.143095	0.266295	0.902622	0.626702
YML059C	NTE1	4	0.144023	0.146932	0.145477	0.10829	0.155619	0.131955	0.224296	0.222199	0.223248	0.169205	0.26549	0.217347	0.197532	0.340457	0.268995	0.303044	0.329239	0.316142	-0.140751	0.307575	0.61785	0.540568	0.886784	1.02753	0.501927
YML058W	SML1	4	0.178924	0.272706	0.225815	0.247739	0.105505	0.176622	0.223685	0.190035	0.20686	0.126703	0.103414	0.115059	0.11738	0.250822	0.184101	0.113382	0.312071	0.212727	-0.354475	0.678129	-0.126484	0.886634	-0.294643	0.0598321	0.0403463
YML057W	CMP2	4	0.316061	0.208893	0.262477	0.0950255	0.114404	0.104715	0.494621	0.182959	0.33879	0.175784	0.118854	0.147319	0.126952	0.289916	0.208434	0.143595	0.284383	0.213989	-1.32573	0.500645	0.3682	0.538592	-0.332601	0.993127	-0.662854
YML057C-A		4	0.300746	0.173058	0.236902	0.21715	0.0697797	0.143465	0.292115	0.186152	0.239134	0.204034	0.0748639	0.139449	0.0813272	0.241667	0.161497	0.186747	0.25036	0.218554	-0.723596	0.211769	0.0135253	0.64825	-0.552785	0.170811	-0.129831
YML056C	IMD4	4	0.19231	0.146467	0.169389	0.0715681	0.133009	0.102289	0.266644	0.184699	0.225672	0.126905	0.0719333	0.099419	0.130736	0.171965	0.15135	0.0589928	0.184364	0.121678	-0.727689	0.606298	0.413891	0.291477	-0.162444	0.565246	-0.891156
YML055W	SPC2	4	0.244528	0.176	0.210264	0.153313	0.1092	0.131257	0.268098	0.101538	0.184818	0.132978	0.0581224	0.0955501	0.106	0.132923	0.119462	0.112134	0.155586	0.13386	-0.679812	0.322217	-0.186098	0.486399	-0.815657	-0.135845	-0.465377
YML052W	SUR7	4	0.198923	0.202136	0.200529	0.132824	0.156013	0.144418	0.152996	0.124076	0.138536	0.125043	0.0947801	0.109912	0.0823455	0.205238	0.143792	0.153768	0.119722	0.136745	-0.473558	0.387637	-0.533556	0.315146	-0.479832	-0.00627364	-0.0187675
YML051W	GAL80	4	0.677333	0.74717	0.712252	0.318519	0.409524	0.364021	0.398467	0.413146	0.405806	0.312145	0.394444	0.353295	0.404706	0.42381	0.414258	0.167454	0.101798	0.134626	-0.968365	0.229657	-0.811595	-1.39191	-0.781858	0.186506	-1.59183
YML034W	SRC1	4	0.547944	0.678726	0.613335	0.365118	0.529861	0.447489	0.440448	0.216594	0.328521	0.284432	0.271201	0.277817	0.233951	0.252321	0.243136	0.383795	0.262665	0.32323	-0.454822	-0.192371	-0.900691	0.218429	-1.33491	-0.880092	-0.0234232
YML032C	RAD52	4	0.261373	0.440238	0.350805	0.3975	0.248716	0.323108	0.345487	0.227113	0.2863	0.510625	0.348404	0.429514	0.335938	0.179554	0.257746	0.278673	0.215	0.246837	-0.118654	-0.736757	-0.293143	-0.79915	-0.444722	-0.326067	-0.213972
YML026C	RPS18B	4	0.845407	0.525222	0.685315	0.237236	0.326343	0.28179	0.684924	0.417424	0.551174	0.615824	0.455729	0.535776	0.237892	0.285083	0.261487	0.306561	0.462082	0.384322	-1.28215	-1.03489	-0.314259	-0.479317	-1.39003	-0.107878	-0.520193
YML019W	OST6	4	0.277524	0.376865	0.327194	0.206179	0.275032	0.240606	0.384486	0.300476	0.342481	0.21154	0.231406	0.221473	0.300757	0.157164	0.22896	0.263519	0.301012	0.282266	-0.443476	0.0479657	0.0658759	0.349922	-0.51505	-0.0715736	-0.27897
YML017W	PSP2	4	0.374985	0.364448	0.369717	0.159397	0.366365	0.262881	0.515142	0.462113	0.488627	0.387833	0.379017	0.383425	0.419113	0.207451	0.313282	0.279532	0.408086	0.343809	-0.492011	-0.291482	0.402315	-0.157336	-0.23896	0.253052	-0.507128
YML016C	PPZ1	4	0.409268	0.312416	0.360842	0.221668	0.268003	0.244836	0.574509	0.242301	0.408405	0.212937	0.165861	0.189399	0.342929	0.512063	0.427496	0.295225	0.327136	0.311181	-0.559553	1.17448	0.178636	0.716324	0.244546	0.804098	-0.392249
YML014W	TRM9	4	0.414376	0.214135	0.314255	0.171876	0.236066	0.203971	0.360683	0.270891	0.315787	0.191976	0.157953	0.174965	0.411625	0.349048	0.380336	0.204413	0.306871	0.255642	-0.623573	1.12021	0.00701353	0.547062	0.275337	0.89891	-0.304827
YML013W	UBX2	4	0.531325	0.321222	0.426274	0.197322	0.26436	0.230841	0.546463	0.373874	0.460168	0.347684	0.216483	0.282084	0.32263	0.355494	0.339062	0.267298	0.455724	0.361511	-0.88488	0.265425	0.110382	0.357918	-0.330232	0.554648	-0.348121
YML012C-A		4	0.503275	0.423992	0.463634	0.0830692	0.197223	0.140146	0.576666	0.215156	0.395911	0.166304	0.160613	0.163458	0.375772	0.191052	0.283412	0.172479	0.348744	0.260612	-1.72605	0.793975	-0.22781	0.672977	-0.710086	1.01597	-0.603274
YML012W	ERV25	4	0.282703	0.267914	0.275308	0.18341	0.0970157	0.140213	0.39775	0.239472	0.318611	0.223914	0.16095	0.192432	0.327259	0.169921	0.24859	0.187207	0.210828	0.199017	-0.973429	0.36942	0.210748	0.0485465	-0.147281	0.826148	-0.678902
YML009W-B		4	0.131809	0.07375	0.102779	0.0726154	0.0728824	0.0727489	0.249358	0.151188	0.200273	0.09	0.101143	0.0955714	0.0677407	0.118	0.0928704	0.151433	0.166635	0.159034	-0.498552	-0.041361	0.962419	0.734686	-0.146259	0.352294	-0.332631
YML008C	ERG6	4	0.10078	0.0941449	0.0974625	0.080796	0.0625917	0.0716938	0.0845833	0.0712917	0.0779375	0.0647246	0.0756949	0.0702098	0.0688333	0.0689935	0.0689134	0.0740772	0.0635026	0.0687899	-0.442999	-0.0268874	-0.32253	-0.0294756	-0.500063	-0.0570647	-0.180121
YML007W	YAP1	4	0.300606	0.320787	0.310696	0.619481	0.086055	0.352768	0.217074	0.131769	0.174422	0.104845	0.186673	0.145759	0.0601958	0.116192	0.0881938	0.224939	0.108762	0.166851	0.183215	-0.724834	-0.832924	0.194974	-1.81675	-1.99997	-0.0640231
YMR002W	MIX17	4	0.264275	0.253821	0.259048	0.0733857	0.0663896	0.0698876	0.172988	0.170451	0.171719	0.13025	0.188906	0.159578	0.105253	0.227937	0.166595	0.273299	0.165317	0.219308	-1.89011	0.0620851	-0.593166	0.4587	-0.636874	1.25324	0.352906
YMR006C	PLB2	4	0.719312	0.767574	0.743443	0.79497	0.260122	0.527546	0.445849	0.366608	0.406229	0.330796	0.249349	0.290072	0.12278	0.292728	0.207754	0.187614	0.264649	0.226132	-0.494925	-0.481538	-0.87193	-0.35925	-1.83935	-1.34442	-0.845129
YMR008C	PLB1	4	0.720506	0.287758	0.504132	0.16614	0.219994	0.193067	0.22895	0.435433	0.332191	0.412702	0.339328	0.376015	0.167	0.331007	0.249004	0.300586	0.217522	0.259054	-1.3847	-0.594624	-0.601786	-0.537537	-1.01763	0.367065	-0.358762
YMR009W	ADI1	4	0.228805	0.342249	0.285527	0.115173	0.187674	0.151424	0.57774	0.241123	0.409431	0.417377	0.317206	0.367292	0.217876	0.252486	0.235181	0.428507	0.220375	0.324441	-0.915037	-0.643155	0.519995	-0.17897	-0.279855	0.635182	-0.335665
YMR042W	ARG80	4	0.194267	0.353794	0.274031	0.479504	0.129856	0.30468	0.377425	0.281783	0.329604	0.184097	0.232399	0.208248	0.0979854	0.289519	0.193752	0.219254	0.257263	0.238259	0.152957	-0.104088	0.266397	0.194228	-0.500126	-0.653083	-0.468207
YMR155W		4	0.538286	0.332308	0.435297	0.201399	0.14713	0.174265	0.648	0.400634	0.524317	0.244174	0.201882	0.223028	0.131128	0.335143	0.233136	0.203152	0.340364	0.271758	-1.32072	0.0639441	0.26844	0.285095	-0.900829	0.419891	-0.948119
YOR025W	HST3	4	0.586609	0.306354	0.446482	0.238905	0.0964006	0.167653	0.673729	0.332098	0.502914	0.154303	0.203182	0.178743	0.152697	0.377717	0.265207	0.307764	0.316881	0.312323	-1.41313	0.569233	0.17171	0.805153	-0.751482	0.661643	-0.687273
YOR039W	CKB2	4	0.612572	0.2487	0.430636	0.0707246	0.0959129	0.0833187	0.624056	0.367738	0.495897	0.17544	0.283467	0.229453	0.075625	0.241849	0.158737	0.247657	0.384569	0.316113	-2.36976	-0.531562	0.203571	0.46224	-1.43983	0.929925	-0.649602
YOR311C	DGK1	4	0.373919	0.18992	0.281919	0.187786	0.0546864	0.121236	0.442693	0.152466	0.297579	0.165557	0.13196	0.148759	0.0857949	0.163398	0.124596	0.176464	0.234344	0.205404	-1.21746	-0.25571	0.0779911	0.465492	-1.17802	0.0394435	-0.534811
YOR327C	SNC2	4	0.41849	0.124634	0.271562	0.133912	0.102109	0.11801	0.529309	0.179411	0.35436	0.177474	0.221683	0.199578	0.0905596	0.243546	0.167053	0.192406	0.187554	0.18998	-1.20237	-0.256651	0.383934	-0.0711081	-0.700976	0.501391	-0.899367
YMR164C	MSS11	4	1.16487	0.779802	0.972335	0.578276	0.372828	0.475552	0.265971	0.380231	0.323101	0.26573	0.37895	0.32234	0.430901	0.55177	0.491336	0.182669	0.0766282	0.129649	-1.03185	0.608126	-1.58947	-1.31398	-0.984744	0.0471066	-1.31738
YMR182C	RGM1	4	0.520798	0.584376	0.552587	0.685062	0.428958	0.55701	0.359359	0.321096	0.340228	0.181414	0.160514	0.170964	0.199173	0.229157	0.214165	0.254295	0.187553	0.220924	0.0115022	0.325031	-0.6997	0.369858	-1.36748	-1.37898	-0.62295
YMR183C	SSO2	4	0.858427	0.611557	0.734992	0.287408	0.338422	0.312915	0.576496	0.480713	0.528604	0.327965	0.261287	0.294626	0.321126	0.322948	0.322037	0.631155	0.274515	0.452835	-1.23196	0.128342	-0.475541	0.620101	-1.1905	0.0414547	-0.223203
YMR186W	HSC82	4	1.04924	0.721651	0.885446	0.616947	0.432675	0.524811	1.07101	0.623504	0.847257	0.304344	0.529203	0.416773	0.293466	0.402606	0.348036	0.331732	0.419369	0.375551	-0.754606	-0.260027	-0.0636042	-0.150256	-1.34717	-0.592562	-1.17379
YMR188C	MRPS17	4	0.52543	0.372775	0.449103	0.354673	0.313444	0.334059	0.584223	0.45568	0.519952	0.304489	0.293091	0.29879	0.230778	0.27503	0.252904	0.353744	0.415337	0.384541	-0.426944	-0.240543	0.211332	0.364005	-0.828457	-0.401512	-0.435241
YMR189W	GCV2	4	0.378074	0.224566	0.30132	0.189965	0.199452	0.194709	0.733163	0.284121	0.508642	0.368184	0.280675	0.324429	0.181481	0.287461	0.234471	0.526933	0.280951	0.403942	-0.62998	-0.468496	0.755354	0.316244	-0.36189	0.268091	-0.332503
YMR199W	CLN1	4	0.319498	0.273694	0.296596	0.568983	0.325617	0.4473	0.506721	0.347951	0.427336	0.190636	0.152148	0.171392	0.253749	0.373157	0.313453	0.223981	0.292601	0.258291	0.592743	0.870945	0.52687	0.591695	0.0797481	-0.512995	-0.726372
YMR201C	RAD14	4	0.578565	0.312275	0.44542	0.273629	0.330294	0.301961	0.654481	0.468964	0.561722	0.338534	0.205664	0.272099	0.29052	0.568017	0.429268	0.306854	0.419173	0.363014	-0.560803	0.657748	0.334691	0.415893	-0.0532864	0.507517	-0.629832
YMR207C	HFA1	4	0.256621	0.232241	0.244431	0.20496	0.117059	0.16101	0.212174	0.269202	0.240688	0.119227	0.142989	0.131108	0.131518	0.136269	0.133893	0.131349	0.188755	0.160052	-0.60228	0.0303259	-0.0222627	0.287779	-0.868342	-0.266062	-0.588626
YMR224C	MRE11	4	0.579751	0.494333	0.537042	0.207323	0.202449	0.204886	0.592566	0.509977	0.551272	0.160784	0.341539	0.251162	0.311855	0.265229	0.288542	0.254582	0.339529	0.297055	-1.39021	0.200163	0.0377274	0.242114	-0.896255	0.49396	-0.892031
YMR246W	FAA4	4	0.569683	0.336717	0.4532	0.724023	0.186638	0.45533	0.468356	0.355217	0.411787	0.446185	0.260275	0.35323	0.419627	0.202046	0.310836	0.384655	0.428922	0.406789	0.00676579	-0.184452	-0.138251	0.203672	-0.543993	-0.550759	-0.0176179
YMR250W	GAD1	4	0.77968	0.612099	0.695889	0.777518	0.305623	0.54157	0.640916	0.926877	0.783897	0.262167	0.373643	0.317905	0.362501	0.404694	0.383598	0.479851	0.504209	0.49203	-0.361708	0.270997	0.171806	0.63015	-0.859264	-0.497555	-0.671917
YMR254C		4	0.544274	0.6795	0.611887	0.505151	0.285297	0.395224	0.279541	0.419056	0.349299	0.359333	0.377468	0.368401	0.307349	0.438375	0.372862	0.367277	0.42784	0.397558	-0.630595	0.0173651	-0.808804	0.10989	-0.714624	-0.0840291	0.186706
YMR258C	ROY1	4	0.304613	0.297682	0.301148	0.198257	0.144958	0.171608	0.284138	0.216402	0.25027	0.286559	0.235421	0.26099	0.17487	0.170168	0.172519	0.277795	0.263196	0.270495	-0.811357	-0.597235	-0.266986	0.051611	-0.803712	0.00764551	0.11212
YMR280C	CAT8	4	0.302342	0.438944	0.370643	0.340878	0.160159	0.250519	0.358032	0.332467	0.34525	0.402786	0.296504	0.349645	0.244318	0.275182	0.25975	0.319927	0.357354	0.33864	-0.565112	-0.42877	-0.102389	-0.0461378	-0.512908	0.0522047	-0.0278863
YMR285C	NGL2	4	0.355862	0.4059	0.380881	0.351365	0.248609	0.299987	0.358346	0.449377	0.403861	0.353027	0.389527	0.371277	0.21624	0.252692	0.234466	0.277069	0.364226	0.320647	-0.34444	-0.663118	0.084519	-0.211509	-0.699962	-0.355523	-0.332872
YMR304W	UBP15	4	0.196894	0.256216	0.226555	0.240873	0.157293	0.199083	0.25397	0.290011	0.271991	0.298758	0.196202	0.24748	0.137298	0.231114	0.184206	0.299821	0.24793	0.273875	-0.186489	-0.425995	0.263697	0.146208	-0.298544	-0.112055	0.00996181
YNL333W	SNZ2	4	0.228916	0.534486	0.381701	0.427611	0.177929	0.30277	0.390359	0.336924	0.363642	0.423092	0.265465	0.344279	0.229755	0.255566	0.24266	0.436171	0.301206	0.368688	-0.334221	-0.504638	-0.0699242	0.0988248	-0.653504	-0.319282	0.0198838
YNL302C	RPS19B	4	0.269293	0.420704	0.344998	0.487875	0.153489	0.320682	0.363613	0.229948	0.296781	0.267428	0.240582	0.254005	0.188695	0.305374	0.247034	0.292146	0.279715	0.28593	-0.105447	-0.0401451	-0.217193	0.170808	-0.481879	-0.376432	-0.0537328
YNL301C	RPL18B	4	0.275476	0.259583	0.26753	0.299779	0.0993488	0.199564	0.501445	0.362593	0.432019	0.232132	0.229027	0.230579	0.203403	0.252378	0.22789	0.262808	0.262795	0.262802	-0.42285	-0.0169233	0.691395	0.188711	-0.231359	0.191491	-0.717121
YNL265C	IST1	4	0.305244	0.282923	0.294083	0.346538	0.105067	0.225802	0.250643	0.39754	0.324091	0.263302	0.199332	0.231317	0.332725	0.297268	0.314996	0.296567	0.28936	0.292964	-0.381165	0.445463	0.140174	0.34085	0.0991094	0.480274	-0.145678
YOR001W	RRP6	4	0.113281	0.22706	0.170171	0.187135	0.159617	0.173376	0.244083	0.2175	0.230792	0.182419	0.167104	0.174762	0.18705	0.233286	0.210168	0.347022	0.180603	0.263813	0.026919	0.266157	0.439607	0.594126	0.30456	0.277641	0.192922
YOR002W	ALG6	4	0.112175	0.213667	0.162921	0.431104	0.256193	0.343648	0.358821	0.269026	0.313923	0.165873	0.136237	0.151055	0.15606	0.265665	0.210863	0.376614	0.20572	0.291167	1.07676	0.481232	0.946241	0.946776	0.372134	-0.704628	-0.108563
YOR003W	YSP3	4	0.157233	0.253857	0.205545	0.615823	0.402435	0.509129	0.359279	0.52975	0.444514	0.130981	0.214259	0.17262	0.319887	0.376025	0.347956	0.346339	0.201665	0.274002	1.30858	1.0113	1.11278	0.666586	0.759451	-0.549125	-0.698043
YPL267W	ACM1	4	0.158224	0.347389	0.252806	0.221356	0.31615	0.268753	0.113669	0.288793	0.201231	0.181966	0.0823333	0.132149	0.213778	0.159422	0.1866	0.181554	0.233452	0.207503	0.0882484	0.497779	-0.329179	0.650963	-0.438083	-0.526331	0.0442795
YPL262W	FUM1	4	0.237982	0.437464	0.337723	0.39832	0.198668	0.298494	0.16019	0.585135	0.372662	0.300681	0.304095	0.302388	0.24709	0.150628	0.198859	0.228386	0.380289	0.304338	-0.178136	-0.604655	0.14203	0.00927266	-0.764094	-0.585958	-0.292196
YPL206C	PGC1	4	0.171167	0.320058	0.245612	0.300968	0.249048	0.275008	0.123512	0.286288	0.2049	0.183017	0.261029	0.222023	0.15242	0.224055	0.188238	0.0995879	0.267316	0.183452	0.163089	-0.238154	-0.261464	-0.275307	-0.383829	-0.546918	-0.159518
YPL202C	AFT2	4	0.212163	0.148405	0.180284	0.195886	0.228667	0.212276	0.2241	0.139732	0.181916	0.154706	0.121941	0.138323	0.200975	0.262627	0.231801	0.172362	0.169778	0.17107	0.235669	0.744842	0.0129992	0.306543	0.362613	0.126944	-0.0886851
YPL177C	CUP9	4	0.17686	0.149	0.16293	0.196714	0.193765	0.195239	0.139286	0.105773	0.122529	0.1335	0.119659	0.12658	0.137015	0.125327	0.131171	0.10875	0.18759	0.14817	0.260991	0.0514047	-0.411126	0.227211	-0.312805	-0.573796	0.274127
YPL166W	ATG29	4	0.186201	0.152791	0.169496	0.376924	0.238848	0.307886	0.182916	0.145485	0.1642	0.14075	0.164208	0.152479	0.169997	0.200546	0.185271	0.160011	0.211795	0.185903	0.861149	0.281027	-0.0457918	0.285937	0.128392	-0.732758	0.179094
YPL140C	MKK2	4	0.16617	0.245255	0.205713	0.290903	0.218221	0.254562	0.290455	0.128597	0.209526	0.0910855	0.171953	0.131519	0.170844	0.1704	0.170622	0.244864	0.247888	0.246376	0.307384	0.375528	0.026496	0.905588	-0.269829	-0.577213	0.233735
YPL100W	ATG21	4	0.191784	0.166898	0.179341	0.270228	0.217247	0.243737	0.326036	0.177319	0.251678	0.138367	0.171015	0.154691	0.202092	0.163716	0.182904	0.253134	0.256967	0.255051	0.442624	0.2417	0.488873	0.721395	0.0283845	-0.414239	0.0192067
YHR030C	SLT2	4	0.10406	0.163588	0.133824	0.272255	0.267418	0.269836	0.261647	0.319171	0.290409	0.145443	0.179057	0.16225	0.207699	0.178232	0.192966	0.233242	0.224573	0.228907	1.01175	0.250127	1.11775	0.496545	0.528009	-0.483741	-0.343323
YHR046C	INM1	4	0.170922	0.185089	0.178005	0.373998	0.314404	0.344201	0.235273	0.245431	0.240352	0.213399	0.162056	0.187728	0.242642	0.279285	0.260964	0.380589	0.26419	0.32239	0.951332	0.475207	0.433228	0.780163	0.551928	-0.399404	0.423656
YHR100C	GEP4	4	0.114934	0.207563	0.161249	0.0813542	0.151418	0.116386	0.0959703	0.0880539	0.0920121	0.152455	0.140721	0.146588	0.289475	0.244977	0.267226	0.227792	0.173347	0.200569	-0.470367	0.866292	-0.809392	0.452333	0.728772	1.19914	1.1242
YPR049C	ATG11	4	0.830132	0.416318	0.623225	0.871803	0.51573	0.693767	0.511594	0.481825	0.496709	0.829407	0.887026	0.858216	0.78378	0.780673	0.782226	0.708277	0.55113	0.629704	0.154697	-0.133755	-0.327351	-0.446668	0.327833	0.173135	0.342271
YPR052C	NHP6A	4	0.643586	0.622818	0.633202	0.739251	0.414658	0.576954	0.50158	0.526872	0.514226	0.829764	0.862942	0.846353	0.887269	0.709	0.798134	0.638428	0.561798	0.600113	-0.13421	-0.0846276	-0.300265	-0.496025	0.333965	0.468175	0.222833
YPR060C	ARO7	4	0.780153	0.26205	0.521102	0.644266	0.490126	0.567196	0.428659	0.382531	0.405595	0.510773	0.504489	0.507631	0.678942	0.573408	0.626175	0.506	0.363599	0.434799	0.122282	0.302785	-0.361525	-0.223431	0.265	0.142718	0.10031
YPR065W	ROX1	4	0.442023	0.42585	0.433937	0.550783	0.373581	0.462182	0.190717	0.148433	0.169575	0.389511	0.501794	0.445652	0.51315	0.578181	0.545665	0.626957	0.241271	0.434114	0.0909761	0.292097	-1.35556	-0.0378448	0.330531	0.239555	1.35615
YPR079W	MRL1	4	0.468794	0.202125	0.33546	0.795183	0.610611	0.702897	0.325389	0.318341	0.321865	0.485137	0.324735	0.404936	0.326025	0.208116	0.267071	0.335081	0.40276	0.36892	1.06717	-0.600474	-0.0596823	-0.134385	-0.328918	-1.39609	0.196853
YJL089W	SIP4	4	0.63571	0.142902	0.389306	0.525991	0.485728	0.505859	0.133213	0.175304	0.154259	0.270514	0.430122	0.350318	0.247837	0.325036	0.286436	0.315532	0.225412	0.270472	0.377832	-0.290452	-1.33555	-0.373189	-0.442689	-0.820521	0.810127
YJR066W	TOR1	4	0.554532	0.126998	0.340765	0.52881	0.478899	0.503855	0.268985	0.16043	0.214708	0.311535	0.304914	0.308224	0.203054	0.269997	0.236526	0.307344	0.240843	0.274093	0.56423	-0.381985	-0.666404	-0.169314	-0.526781	-1.09101	0.352294
YIL056W	VHR1	4	0.571579	0.122224	0.346901	0.696154	0.366125	0.53114	0.272859	0.16545	0.219155	0.183488	0.287676	0.235582	0.201949	0.39891	0.300429	0.21792	0.328177	0.273049	0.614566	0.350796	-0.662577	0.212927	-0.207499	-0.822065	0.317209
YLR372W	ELO3	4	0.220624	0.114248	0.167436	0.123645	0.18433	0.153988	0.0933856	0.106723	0.100055	0.147299	0.132296	0.139798	0.130531	0.145067	0.137799	0.113761	0.136449	0.125105	-0.120798	-0.0207759	-0.742827	-0.160201	-0.281049	-0.160251	0.322352
YLR375W	STP3	4	0.276316	0.20805	0.242183	0.144693	0.196038	0.170366	0.141531	0.1095	0.125515	0.171382	0.108578	0.13998	0.150921	0.228965	0.189943	0.124067	0.179102	0.151584	-0.507463	0.440343	-0.948236	0.114897	-0.350532	0.156931	0.272257
YLR345W		4	0.356013	0.110301	0.233157	0.314616	0.353409	0.334013	0.171235	0.176656	0.173946	0.23967	0.110789	0.175229	0.281643	0.186216	0.23393	0.116625	0.170693	0.143659	0.5186	0.41683	-0.422665	-0.286598	0.0047709	-0.513829	-0.275992
YLR356W	ATG33	4	0.32201	0.217241	0.269626	0.431947	0.478963	0.455455	0.245204	0.252274	0.248739	0.31085	0.141939	0.226394	0.174419	0.418262	0.29634	0.148051	0.309727	0.228889	0.756349	0.388418	-0.116327	0.0158106	0.136295	-0.620053	-0.119985
YJR005W	APL1	4	0.990756	0.203759	0.597257	0.688452	0.431012	0.559732	0.63217	0.547054	0.589612	0.608435	0.933543	0.770989	0.796938	0.581969	0.689454	0.729828	0.587755	0.658791	-0.0936164	-0.161257	-0.0185867	-0.226889	0.207101	0.300718	0.160056
YJR019C	TES1	4	0.6248	0.587905	0.606353	0.787307	0.362542	0.574925	0.421291	0.522015	0.471653	0.524279	0.624995	0.574637	0.722507	0.719151	0.720829	0.699627	0.726	0.712814	-0.0767847	0.327005	-0.362432	0.310873	0.2495	0.326285	0.595799
YJR024C	MDE1	4	0.340936	0.282443	0.31169	0.766117	0.51692	0.641518	0.269917	0.323489	0.296703	0.518661	0.705982	0.612321	0.446079	0.697778	0.571929	0.776749	0.4442	0.610475	1.04138	-0.0984538	-0.0710891	-0.00435718	0.875725	-0.165656	1.04091
YJR031C	GEA1	4	0.463724	0.367319	0.415521	0.716943	0.360628	0.538786	0.286244	0.302625	0.294434	0.758863	0.310153	0.534508	0.429782	0.476684	0.453233	0.702257	0.375785	0.539021	0.374789	-0.23796	-0.496977	0.0121291	0.12533	-0.24946	0.872395
YDL100C	GET3	4	0.2567	0.303124	0.279912	0.529	0.428961	0.478981	0.223805	0.215449	0.219627	0.417708	0.256012	0.33686	0.206707	0.241791	0.224249	0.321006	0.290744	0.305875	0.774995	-0.587047	-0.349918	-0.139207	-0.319872	-1.09487	0.477887
YDL131W	LYS21	4	0.427618	0.275811	0.351715	0.742696	0.461067	0.601882	0.197975	0.249991	0.223983	0.613474	0.172715	0.393095	0.150944	0.192868	0.171906	0.243833	0.367344	0.305589	0.775073	-1.19325	-0.651018	-0.363287	-1.03278	-1.80786	0.448203
YDL142C	CRD1	4	0.367513	0.379659	0.373586	0.450848	0.336424	0.393636	0.183359	0.177917	0.180638	0.37969	0.265922	0.322806	0.285326	0.336856	0.311091	0.40662	0.384498	0.395559	0.0754229	-0.0533331	-1.04834	0.293225	-0.264106	-0.339529	1.13079
YDR463W	STP1	4	0.380769	0.326229	0.353499	0.490359	0.216986	0.353673	0.146394	0.164629	0.155511	0.292918	0.311143	0.30203	0.298424	0.340714	0.319569	0.315371	0.298768	0.307069	0.000709695	0.0814364	-1.18469	0.0238724	-0.145577	-0.146286	0.981545
wild-type	BY4700	4	0.819254	0.729693	0.774474	0.529771	0.631902	0.580837	0.483616	0.382016	0.432816	0.881529	0.754349	0.817939	0.350791	0.623455	0.487123	0.626603	0.758439	0.692521	-0.415083	-0.747708	-0.839462	-0.240136	-0.66893	-0.253847	0.678105
YBR035C	PDX3	4	0.486476	0.342761	0.414618	0.412365	0.375814	0.394089	0.248718	0.283778	0.266248	0.352926	0.218745	0.285836	0.234743	0.340772	0.287758	0.307544	0.398831	0.353188	-0.073262	0.00966738	-0.639014	0.305249	-0.52693	-0.453668	0.407665
YGR225W	AMA1	4	0.363695	0.356481	0.360088	0.380586	0.392714	0.38665	0.281863	0.294098	0.287981	0.22049	0.220111	0.220301	0.343099	0.331793	0.337446	0.17496	0.351689	0.263325	0.10268	0.615185	-0.322376	0.25737	-0.0936906	-0.19637	-0.129129
YNL090W	RHO2	4	0.391631	0.322618	0.357125	0.672689	0.459025	0.565857	0.21246	0.231863	0.222161	0.255273	0.145116	0.200194	0.319973	0.412083	0.366028	0.209681	0.373791	0.291736	0.664011	0.870555	-0.684821	0.543263	0.0355278	-0.628483	0.393056
YBR020W	GAL1	4	0.644335	0.373926	0.509131	0.659414	0.443586	0.5515	0.673775	0.320686	0.497231	0.85996	0.499475	0.679717	0.826971	0.532266	0.679618	0.5922	0.591441	0.591821	0.115325	-0.000210127	-0.0341205	-0.199775	0.416689	0.301364	0.251244
YMR021C	MAC1	4	0.612015	0.499623	0.555819	0.535869	0.349928	0.442899	0.475294	0.28338	0.379337	0.795586	0.447569	0.621577	0.741862	0.723863	0.732862	0.598183	0.423919	0.511051	-0.327638	0.237609	-0.551135	-0.282466	0.398928	0.726566	0.429987
YMR286W	MRPL33	4	0.595036	0.25139	0.423213	0.687338	0.390917	0.539128	0.322385	0.22411	0.273247	0.649457	0.395139	0.522298	0.502537	0.460705	0.481621	0.469553	0.34774	0.408646	0.349244	-0.116974	-0.631176	-0.354022	0.186516	-0.162727	0.580646
YLL042C	ATG10	4	0.476187	0.259791	0.367989	0.46961	0.272211	0.370911	0.254405	0.182901	0.218653	0.527801	0.302452	0.415126	0.369815	0.386846	0.378331	0.33139	0.184885	0.258138	0.0114087	-0.133903	-0.751021	-0.68541	0.0399845	0.0285758	0.239498
YKL016C	ATP7	4	0.466596	0.344551	0.405574	0.347455	0.330505	0.33898	0.231011	0.201563	0.216287	0.255737	0.264229	0.259983	0.297765	0.263496	0.280631	0.229098	0.215888	0.222493	-0.258762	0.110257	-0.907019	-0.224654	-0.53129	-0.272528	0.0408184
YNL242W	ATG2	4	0.201197	0.18816	0.194678	0.319565	0.339231	0.329398	0.160085	0.221725	0.190905	0.301768	0.230061	0.265915	0.188822	0.295374	0.242098	0.176437	0.174079	0.175258	0.758738	-0.135374	-0.0282377	-0.601485	0.314496	-0.444242	-0.123377
YKR055W	RHO4	4	0.239976	0.276042	0.258009	0.183837	0.178045	0.180941	0.133022	0.103671	0.118346	0.211296	0.26153	0.236413	0.378848	0.441447	0.410147	0.259661	0.15253	0.206095	-0.511903	0.794834	-1.12441	-0.197998	0.668721	1.18062	0.800296
YML094C-A		4	0.313717	0.113006	0.213362	0.295456	0.210065	0.25276	0.132307	0.141545	0.136926	0.177703	0.128869	0.153286	0.137314	0.2081	0.172707	0.191026	0.19154	0.191283	0.24447	0.172099	-0.639903	0.319481	-0.304975	-0.549445	0.482309
YJL124C	LSM1	4	0.235358	0.136606	0.185982	0.238849	0.169032	0.20394	0.140913	0.104726	0.12282	0.212208	0.194814	0.203511	0.16549	0.244729	0.205109	0.171998	0.18449	0.178244	0.132984	0.011284	-0.598623	-0.191254	0.141229	0.00824453	0.537314
YNL139C	THO2	4	0.250817	0.15107	0.200944	0.20786	0.295152	0.251506	0.11648	0.15101	0.133745	0.235302	0.191228	0.213265	0.214321	0.187459	0.20089	0.250575	0.175308	0.212942	0.323804	-0.0862417	-0.587302	-0.00218876	-0.000386915	-0.324191	0.670968
YLR396C	VPS33	4	0.560284	0.248984	0.404634	0.634016	0.605474	0.619745	0.249067	0.314875	0.281971	0.369182	0.297603	0.333393	0.545493	0.381845	0.463669	0.463598	0.417858	0.440728	0.615056	0.475873	-0.52107	0.402665	0.196478	-0.418578	0.644339
YJL212C	OPT1	4	0.386133	0.424995	0.405564	0.961266	0.628527	0.794897	0.339375	0.375826	0.357601	0.190427	0.210842	0.200635	0.704607	0.65519	0.679899	0.519256	0.374352	0.446804	0.970837	1.76075	-0.181581	1.15507	0.745389	-0.225448	0.321292
YLR431C	ATG23	4	0.622301	0.345449	0.483875	0.360012	0.276396	0.318204	0.349021	0.178393	0.263707	0.712334	0.402564	0.557449	0.603431	0.499275	0.551353	0.516805	0.430257	0.473531	-0.604681	-0.0158627	-0.875698	-0.235382	0.188343	0.793024	0.844521
YLR448W	RPL6B	4	0.522083	0.212413	0.367248	0.428346	0.310607	0.369476	0.204483	0.150715	0.177599	0.507643	0.238998	0.37332	0.317601	0.286427	0.302014	0.409703	0.209711	0.309707	0.00872507	-0.305799	-1.04814	-0.269512	-0.28214	-0.290865	0.802282
YML021C	UNG1	4	0.517457	0.30714	0.412299	0.475106	0.332275	0.403691	0.31175	0.240737	0.276244	0.58652	0.279308	0.432914	0.528455	0.35668	0.442567	0.528344	0.3393	0.433822	-0.0304391	0.0318166	-0.577749	0.00302286	0.102207	0.132646	0.651162
YML081C-A	ATP18	4	0.422688	0.177405	0.300046	0.378921	0.246897	0.312909	0.176832	0.15351	0.165171	0.610019	0.26775	0.438885	0.28	0.353161	0.316581	0.371139	0.14525	0.258194	0.0605578	-0.471269	-0.861226	-0.765385	0.0773872	0.0168293	0.644498
YMR169C	ALD3	4	0.557887	0.190647	0.374267	0.50085	0.280607	0.390728	0.208842	0.165149	0.186995	0.483707	0.218073	0.35089	0.223078	0.323333	0.273206	0.429879	0.197919	0.313899	0.0620985	-0.36103	-1.00107	-0.160716	-0.454079	-0.516178	0.747301
YNR050C	LYS9	4	0.530611	0.0954566	0.313034	0.407161	0.397284	0.402223	0.315137	0.25871	0.286924	0.431233	0.156223	0.293728	0.218149	0.260668	0.239409	0.189666	0.224372	0.207019	0.361678	-0.295004	-0.125649	-0.504718	-0.386841	-0.748519	-0.470905
YNR056C	BIO5	4	0.379086	0.104871	0.241978	0.497208	0.263506	0.380357	0.199125	0.192242	0.195683	0.26478	0.194469	0.229625	0.170108	0.289845	0.229976	0.23309	0.166219	0.199655	0.652474	0.00220789	-0.306357	-0.201773	-0.0733919	-0.725866	0.0289847
YNR058W	BIO3	4	0.456922	0.143531	0.300227	0.409415	0.362198	0.385806	0.202054	0.270287	0.236171	0.380075	0.208398	0.294236	0.244533	0.287611	0.266072	0.31451	0.210351	0.262431	0.361824	-0.14516	-0.346223	-0.165039	-0.174237	-0.536061	0.152107
YAL012W	CYS3	4	0.267171	0.194475	0.230823	0.275561	0.182568	0.229065	0.148915	0.203829	0.176372	0.154091	0.190575	0.172333	0.241099	0.308508	0.274804	0.433369	0.168279	0.300824	-0.0110292	0.6732	-0.388164	0.803721	0.251616	0.262645	0.7703
YAL054C	ACS1	4	0.547918	0.229443	0.38868	0.562551	0.334915	0.448733	0.228054	0.256154	0.242104	0.371762	0.271729	0.321746	0.42766	0.462758	0.445209	0.519857	0.173286	0.346571	0.207272	0.468562	-0.682957	0.107232	0.195898	-0.0113737	0.517525
YJR131W	MNS1	4	0.183427	0.116014	0.14972	0.219129	0.176169	0.197649	0.155603	0.194191	0.174897	0.237755	0.15602	0.196887	0.298805	0.298892	0.298848	0.3814	0.235257	0.308329	0.40067	0.602044	0.224239	0.647099	0.997144	0.596474	0.817961
YDR058C	TGL2	4	0.571663	0.212228	0.391946	0.415821	0.413835	0.414828	0.373209	0.28822	0.330715	0.559673	0.343751	0.451712	0.589141	0.321488	0.455314	0.598656	0.24839	0.423523	0.0818604	0.0114588	-0.245066	-0.0929644	0.21621	0.134349	0.356852
YGR110W	CLD1	4	0.387982	0.158858	0.27342	0.442657	0.26556	0.354109	0.31503	0.304167	0.309598	0.58299	0.433524	0.508257	0.463194	0.336232	0.399713	0.404067	0.259192	0.331629	0.373074	-0.346593	0.179279	-0.615986	0.547847	0.174774	0.0991747
YJL196C	ELO1	4	0.430289	0.138103	0.284196	0.545621	0.413371	0.479496	0.28889	0.352765	0.320827	0.582999	0.416377	0.499688	0.422107	0.306322	0.364214	0.38873	0.260211	0.324471	0.754632	-0.456241	0.17491	-0.62294	0.3579	-0.396732	0.0162906
YDL085W	NDE2	4	0.358514	0.201132	0.279823	0.433384	0.362011	0.397697	0.279377	0.313795	0.296586	0.410347	0.488824	0.449586	0.202909	0.368983	0.285946	0.362042	0.17903	0.270536	0.507156	-0.652855	0.0839348	-0.732777	0.0312264	-0.47593	-0.132631
YDR463W	STP1	4	0.187975	0.143224	0.1656	0.232814	0.263055	0.247934	0.209706	0.199155	0.204431	0.336638	0.247566	0.292102	0.253787	0.229816	0.241802	0.230243	0.139188	0.184715	0.582258	-0.272648	0.30391	-0.661167	0.546123	-0.0361356	-0.146306
YDR483W	KRE2	4	0.305973	0.148907	0.22744	0.42711	0.359576	0.393343	0.254163	0.237229	0.245696	0.342099	0.246127	0.294113	0.209238	0.262496	0.235867	0.229829	0.204826	0.217328	0.790303	-0.318396	0.11139	-0.436497	0.0524904	-0.737813	-0.177001
YDR486C	VPS60	4	0.386557	0.211218	0.298887	0.236155	0.231017	0.233586	0.247384	0.193575	0.220479	0.288368	0.217219	0.252794	0.38596	0.41225	0.399105	0.289855	0.211088	0.250472	-0.355648	0.658808	-0.438958	-0.0133133	0.417169	0.772816	0.184005
YDR529C	QCR7	4	0.192468	0.0988628	0.145665	0.237294	0.222507	0.229901	0.146122	0.15478	0.150451	0.224879	0.284853	0.254866	0.301251	0.393999	0.347625	0.347712	0.172143	0.259928	0.658352	0.447795	0.0466343	0.0283742	1.25487	0.596522	0.788818
YGL216W	KIP3	4	0.382851	0.226067	0.304459	0.223094	0.422937	0.323015	0.421307	0.266867	0.344087	0.461458	0.456844	0.459151	0.421957	0.46892	0.445439	0.508792	0.180546	0.344669	0.0853527	-0.0437414	0.176525	-0.413758	0.548979	0.463626	0.00243707
YGR180C	RNR4	4	0.542641	0.269337	0.405989	0.516074	0.366791	0.441433	0.202217	0.164429	0.183323	0.467728	0.459583	0.463656	0.337309	0.517158	0.427233	0.577453	0.3309	0.454176	0.120753	-0.11803	-1.14705	-0.0298006	0.0735835	-0.0471692	1.30887
YML007C-A	MIN4	4	0.399101	0.100622	0.249862	0.615871	0.408287	0.512079	0.268146	0.223057	0.245602	0.423033	0.444	0.433517	0.478824	0.50727	0.493047	0.561866	0.339343	0.450604	1.03524	0.185637	-0.0248088	0.055774	0.980596	-0.0546418	0.875541
YAR035C-A		4	0.544455	0.216198	0.380326	0.342809	0.282345	0.312577	0.349109	0.274636	0.311873	0.647888	0.512811	0.580349	0.388667	0.263918	0.326293	0.435024	0.337776	0.3864	-0.283026	-0.830756	-0.286281	-0.586826	-0.221072	0.0619544	0.309139
YBR196C-B		4	0.589169	0.241353	0.415261	0.310621	0.232862	0.271742	0.330133	0.259759	0.294946	0.485882	0.436941	0.461411	0.521193	0.460282	0.490737	0.450494	0.409774	0.430134	-0.611783	0.0888973	-0.493567	-0.101267	0.240933	0.852715	0.544336
YBR296C-A	TYC1	4	0.586979	0.204983	0.395981	0.302809	0.276347	0.289578	0.299104	0.273286	0.286195	0.534203	0.350858	0.44253	0.285233	0.356182	0.320707	0.353511	0.279878	0.316695	-0.451481	-0.464519	-0.468434	-0.482684	-0.304174	0.147306	0.146095
YDR182W-A		4	0.502788	0.174682	0.338735	0.321466	0.247173	0.28432	0.279865	0.196	0.237933	0.66947	0.363731	0.5166	0.275057	0.248794	0.261925	0.3528	0.192727	0.272764	-0.252644	-0.979892	-0.509604	-0.921398	-0.371001	-0.118357	0.197097
YDR194W-A		4	0.462143	0.213869	0.338006	0.303998	0.221197	0.262597	0.237673	0.161237	0.199455	0.58083	0.318197	0.449513	0.226239	0.20378	0.215009	0.332404	0.168434	0.250419	-0.364197	-1.06397	-0.760986	-0.844021	-0.652652	-0.288455	0.32828
YER087C-B	SBH1	4	0.416232	0.158889	0.287561	0.362796	0.273	0.317898	0.308203	0.176475	0.242339	0.455813	0.221395	0.338604	0.164257	0.244494	0.204375	0.26621	0.184364	0.225287	0.144699	-0.728377	-0.24684	-0.587835	-0.492645	-0.637344	-0.105263
YDR147W	EKI1	4	0.384583	0.0994425	0.242013	0.532656	0.290057	0.411356	0.174324	0.167114	0.170719	0.36451	0.213617	0.289064	0.161113	0.299108	0.230111	0.243525	0.191601	0.217563	0.765305	-0.329058	-0.503462	-0.409953	-0.0727552	-0.83806	0.349812
YGL202W	ARO8	4	0.35165	0.187588	0.269619	0.375694	0.292207	0.333951	0.24345	0.158217	0.200833	0.347951	0.291603	0.319777	0.272597	0.437952	0.355275	0.568442	0.253594	0.411018	0.308712	0.151869	-0.424923	0.362136	0.398012	0.0892999	1.0332
YGL237C	HAP2	4	0.227563	0.189428	0.208495	0.255218	0.269165	0.262192	0.174694	0.153978	0.164336	0.243951	0.223601	0.233776	0.256525	0.41794	0.337232	0.355718	0.244164	0.299941	0.330608	0.528615	-0.343364	0.359549	0.69373	0.363122	0.868027
YLR251W	SYM1	4	0.182927	0.126162	0.154544	0.26172	0.348029	0.304874	0.196231	0.13974	0.167985	0.228747	0.190181	0.209464	0.383177	0.350333	0.366755	0.30918	0.30241	0.305795	0.980191	0.808115	0.120314	0.545863	1.2468	0.266604	0.86423
YLR332W	MID2	4	0.29132	0.140277	0.215799	0.74878	0.683398	0.716089	0.265427	0.2456	0.255514	0.502864	0.181442	0.342153	0.490428	0.618932	0.55468	0.48367	0.524071	0.50387	1.73045	0.697014	0.243715	0.558411	1.36197	-0.368485	0.979653
YBR147W	RTC2	4	0.521416	0.325644	0.42353	0.33195	0.302954	0.317452	0.346997	0.243998	0.295497	0.574649	0.320998	0.447824	0.319854	0.237443	0.278649	0.327213	0.224103	0.275658	-0.415923	-0.684484	-0.519318	-0.700052	-0.604016	-0.188092	-0.100266
YBR159W	IFA38	4	0.466576	0.228132	0.347354	0.445024	0.306457	0.37574	0.258748	0.25085	0.254799	0.453447	0.347906	0.400677	0.306809	0.33386	0.320334	0.318458	0.307556	0.313007	0.11333	-0.32286	-0.447047	-0.356246	-0.116827	-0.230158	0.296834
YBR162C	TOS1	4	0.403636	0.203701	0.303669	0.358713	0.248688	0.3037	0.193094	0.167928	0.180511	0.429002	0.362383	0.395693	0.237995	0.314758	0.276377	0.334186	0.186498	0.260342	0.000150025	-0.517745	-0.750413	-0.603974	-0.135863	-0.136013	0.528321
YDL006W	PTC1	4	0.67367	0.299309	0.48649	0.673302	0.272864	0.473083	0.307221	0.186865	0.247043	0.920979	0.368944	0.644961	0.173439	0.285539	0.229489	0.192404	0.239489	0.215946	-0.0403152	-1.49079	-0.977645	-1.57854	-1.08398	-1.04367	-0.194092
YDL041W		4	0.43731	0.230124	0.333717	0.239845	0.468115	0.35398	0.186364	0.311089	0.248726	0.47761	0.188633	0.333121	0.201732	0.416246	0.308989	0.326209	0.144606	0.235408	0.0850417	-0.108492	-0.424067	-0.500887	-0.111069	-0.196111	-0.0793972
YDL042C	SIR2	4	0.414658	0.341492	0.378075	0.292756	0.465272	0.379014	0.140529	0.147941	0.144235	0.371847	0.410859	0.391353	0.249715	0.428985	0.33935	0.264003	0.18764	0.225821	0.00357871	-0.205695	-1.39025	-0.793289	-0.155897	-0.159476	0.646762
YDL046W	NPC2	4	0.338609	0.12373	0.231169	0.393006	0.337691	0.365348	0.179931	0.191018	0.185474	0.312592	0.255907	0.284249	0.314585	0.431451	0.373018	0.228051	0.298312	0.263182	0.660322	0.392089	-0.317731	-0.111096	0.690295	0.0299728	0.50484
YDL056W	MBP1	4	0.224986	0.126709	0.175848	0.261618	0.2597	0.260659	0.134495	0.179135	0.156815	0.209493	0.221909	0.215701	0.223363	0.382979	0.303171	0.189795	0.200925	0.19536	0.567835	0.491101	-0.165264	-0.142897	0.785805	0.217969	0.31707
YDL078C	MDH3	4	0.372215	0.17561	0.273912	0.166908	0.259483	0.213196	0.183036	0.199165	0.191101	0.299256	0.279645	0.28945	0.426703	0.49242	0.459561	0.318559	0.235683	0.277121	-0.361535	0.666941	-0.519381	-0.062798	0.746543	1.10808	0.536185
YDL080C	THI3	4	0.425806	0.281356	0.353581	0.219777	0.3075	0.263639	0.260556	0.183742	0.222149	0.349517	0.33719	0.343353	0.361275	0.49676	0.429017	0.634517	0.276606	0.455561	-0.42348	0.321343	-0.670513	0.407952	0.278995	0.702475	1.03612
YDR017C	KCS1	4	0.311722	0.253939	0.28283	0.479829	0.304911	0.39237	0.300169	0.253871	0.27702	0.334854	0.409292	0.372073	0.540441	0.624275	0.582358	0.374603	0.330065	0.352334	0.472278	0.646321	-0.0299464	-0.0786419	1.04197	0.569691	0.346953
YBR283C	SSH1	4	0.47705	0.254379	0.365715	0.666288	0.497341	0.581814	0.398613	0.267394	0.333004	0.395583	0.244641	0.320112	0.679792	0.698484	0.689138	0.607268	0.391457	0.499363	0.66984	1.10622	-0.13518	0.64151	0.914075	0.244235	0.58455
YNL045W	LAP2	4	0.826168	0.272328	0.549248	0.588238	0.357302	0.47277	0.437203	0.248483	0.342843	0.642431	0.445658	0.544045	0.516219	0.477667	0.496943	0.505357	0.330357	0.417857	-0.21632	-0.130646	-0.67991	-0.380715	-0.144379	0.0719408	0.285461
YNR008W	LRO1	4	0.511872	0.332812	0.422342	0.514062	0.302753	0.408408	0.311497	0.276051	0.293774	0.878673	0.401802	0.640237	0.465241	0.439124	0.452183	0.480148	0.334943	0.407545	-0.0484001	-0.501702	-0.523705	-0.651647	0.0984944	0.146895	0.472254
YNR031C	SSK2	4	0.486888	0.249391	0.36814	0.51161	0.275234	0.393422	0.160881	0.187504	0.174193	0.409075	0.305862	0.357468	0.442343	0.359694	0.401019	0.405473	0.273531	0.339502	0.0958242	0.165854	-1.07957	-0.0743951	0.123415	0.0275912	0.962738
YNR036C	MRPS12	4	0.403984	0.432183	0.418084	0.489975	0.244763	0.367369	0.220229	0.220445	0.220337	0.507171	0.304521	0.405846	0.224788	0.339425	0.282107	0.502873	0.162116	0.332495	-0.186561	-0.524692	-0.92408	-0.287602	-0.56755	-0.380989	0.59362
YNR049C	MSO1	4	0.292251	0.267996	0.280123	0.269343	0.194476	0.23191	0.257219	0.170228	0.213724	0.454805	0.324839	0.389822	0.345886	0.324411	0.335148	0.34807	0.168528	0.258299	-0.272498	-0.218017	-0.390314	-0.593774	0.258739	0.531236	0.273296
YNL129W	NRK1	4	0.387084	0.30698	0.347032	0.3029	0.226479	0.264689	0.135474	0.133875	0.134674	0.39184	0.18256	0.2872	0.262786	0.42237	0.342578	0.320058	0.19583	0.257944	-0.39077	0.254376	-1.36559	-0.154999	-0.0186374	0.372132	0.937582
YNL084C	END3	4	0.25244	0.258465	0.255453	0.187226	0.200808	0.194017	0.20305	0.161097	0.182074	0.32101	0.127341	0.224176	0.262469	0.327147	0.294808	0.259809	0.190797	0.225303	-0.396871	0.395145	-0.488533	0.00723612	0.20672	0.603591	0.307345
YNL063W	MTQ1	4	0.251915	0.225231	0.238573	0.298408	0.320768	0.309588	0.225379	0.220751	0.223065	0.572399	0.271617	0.422008	0.476973	0.604996	0.540985	0.385649	0.175768	0.280709	0.375921	0.358317	-0.096966	-0.588197	1.18116	0.805237	0.331611
YNL057W		4	0.34808	0.429876	0.388978	0.210108	0.3338	0.271954	0.268639	0.263577	0.266108	0.37176	0.306484	0.339122	0.544526	0.583134	0.56383	0.526992	0.246333	0.386663	-0.516327	0.733456	-0.547676	0.18927	0.535573	1.0519	0.539064
YIL098C	FMC1	4	0.316636	0.345966	0.331301	0.185856	0.418613	0.302235	0.277555	0.30618	0.291868	0.413859	0.346192	0.380026	0.579933	0.491487	0.53571	0.51667	0.38563	0.45115	-0.132474	0.495356	-0.18283	0.247511	0.693308	0.825782	0.628294
YIL146C	ATG32	4	0.366107	0.45088	0.408493	0.544868	0.751703	0.648285	0.339536	0.417163	0.37835	0.440909	0.412397	0.426653	0.614358	0.57115	0.592754	0.46542	0.370837	0.418129	0.666316	0.474371	-0.110592	-0.0291157	0.53712	-0.129196	0.144226
YNL106C	INP52	4	0.263476	0.131685	0.197581	0.555375	0.578581	0.566978	0.383145	0.813306	0.598225	0.467568	0.26554	0.366554	0.687353	0.72911	0.708231	0.551873	0.452669	0.502271	1.52085	0.950194	1.59825	0.45444	1.84178	0.320928	-0.252223
YLL001W	DNM1	5	0.209502	0.368279	0.28889	1.04887	0.258686	0.653776	0.159584	0.473749	0.316666	0.424959	0.229732	0.327345	0.411931	0.276333	0.344132	0.517328	0.268639	0.392984	1.17828	0.0721473	0.132441	0.263656	0.252439	-0.925837	0.311506
YOR328W	PDR10	5	0.184643	0.221232	0.202938	0.477416	0.200942	0.339179	0.347266	0.592234	0.46975	0.475356	0.215283	0.34532	0.459892	0.265859	0.362876	0.458898	0.295116	0.377007	0.741011	0.0715418	1.21086	0.126658	0.838439	0.0974275	-0.317302
YOR351C	MEK1	5	0.226594	0.343966	0.28528	0.993047	0.32671	0.659879	0.162731	0.335417	0.249074	0.301532	0.603027	0.45228	0.322182	0.255008	0.288595	0.206066	0.383283	0.294674	1.20982	-0.648168	-0.195804	-0.618093	0.0166689	-1.19315	0.242547
YOR357C	SNX3	5	0.338333	0.201975	0.270154	0.178658	0.269347	0.224002	0.321275	0.453746	0.38751	0.329106	0.25172	0.290413	0.491389	0.283072	0.387231	0.274239	0.3915	0.33287	-0.270268	0.415087	0.520452	0.196851	0.519411	0.789679	-0.219278
YOR358W	HAP5	5	0.16477	0.195132	0.179951	0.184284	0.244334	0.214309	0.189051	0.245534	0.217293	0.194348	0.14845	0.171399	0.329735	0.211694	0.270715	0.347405	0.316032	0.331719	0.252087	0.659414	0.272037	0.952601	0.589169	0.337082	0.610319
YOR374W	ALD4	5	0.421885	0.388625	0.405255	0.242645	0.340667	0.291656	0.22618	0.330792	0.278486	0.156908	0.192965	0.174937	0.246132	0.253101	0.249616	0.377586	0.462333	0.41996	-0.474564	0.51288	-0.541223	1.26342	-0.699117	-0.224554	0.592645
YOR380W	RDR1	5	0.431647	0.272428	0.352037	0.199059	0.141054	0.170057	0.213461	0.240858	0.227159	0.174672	0.102957	0.138815	0.336238	0.313043	0.324641	0.344979	0.385383	0.365181	-1.04971	1.22568	-0.632024	1.39545	-0.116884	0.932828	0.684908
YOL018C	TLG2	5	0.325152	0.157115	0.241133	0.189536	0.129997	0.159766	0.144288	0.245743	0.195016	0.168923	0.0927887	0.130856	0.228077	0.166056	0.197066	0.127382	0.296306	0.211844	-0.593868	0.590703	-0.306242	0.695025	-0.29115	0.302718	0.119414
YOL019W	TOS7	5	0.286524	0.540985	0.413755	0.386664	0.20413	0.295397	0.16829	0.408019	0.288155	0.273681	0.346113	0.309897	0.240987	0.216881	0.228934	0.156736	0.323175	0.239956	-0.486122	-0.436857	-0.521932	-0.36902	-0.853844	-0.367722	-0.264075
YOL049W	GSH2	5	0.425655	0.552244	0.48895	0.45022	0.174146	0.312183	0.176931	0.191082	0.184006	0.273178	0.349706	0.311442	0.330958	0.219127	0.275042	0.115588	0.389603	0.252595	-0.647294	-0.179309	-1.40993	-0.302135	-0.830032	-0.182738	0.457074
YLL053C		5	0.535958	0.566521	0.551239	0.463929	0.318467	0.391198	0.0689436	0.322871	0.195907	0.4906	0.154617	0.322608	0.706216	0.516196	0.611206	0.415289	0.320603	0.367946	-0.494778	0.921875	-1.49251	0.189709	0.148981	0.643758	0.909323
YLR003C	CMS1	5	0.805243	0.475674	0.640459	0.946527	0.538034	0.74228	0.482837	0.672685	0.577761	0.373289	0.454285	0.413787	0.377924	0.296766	0.337345	0.39763	0.368515	0.383073	0.212859	-0.294665	-0.148633	-0.111271	-0.924881	-1.13774	-0.592854
YLR021W	IRC25	5	0.383065	0.300642	0.341854	0.267259	0.206569	0.236914	0.20336	0.258037	0.230698	0.276525	0.156568	0.216547	0.146513	0.33062	0.238566	0.304324	0.391814	0.348069	-0.529016	0.139715	-0.567372	0.684697	-0.518988	0.0100281	0.593366
YLR058C	SHM2	5	0.207447	0.161387	0.184417	0.143316	0.159714	0.151515	0.278858	0.153613	0.216236	0.167474	0.152569	0.160022	0.248438	0.172371	0.210404	0.164347	0.225812	0.195079	-0.283509	0.394896	0.229634	0.28579	0.190195	0.473704	-0.148545
YLR065C	SND2	5	0.600496	0.596438	0.598467	0.161698	0.500277	0.330988	0.544686	0.542458	0.543572	0.520747	0.393769	0.457258	0.577755	0.377101	0.477428	0.410177	0.627492	0.518834	-0.854494	0.0622743	-0.138802	0.182266	-0.325989	0.528505	-0.0671958
YLR072W	LAM6	5	0.773883	1.05081	0.912349	0.256072	0.663995	0.460034	0.854798	0.833231	0.844014	0.598992	0.478169	0.538581	0.929945	0.44391	0.686928	0.704458	0.992534	0.848496	-0.987845	0.350996	-0.112318	0.655745	-0.409427	0.578418	0.00763983
YLR079W	SIC1	5	0.768997	0.627756	0.698376	0.350748	0.439962	0.395355	0.597404	0.527795	0.5626	0.265442	0.330543	0.297993	0.71373	0.31241	0.51307	0.33573	0.650821	0.493276	-0.820856	0.783879	-0.311896	0.727118	-0.44485	0.376007	-0.189714
YLR089C	ALT1	5	1.20746	0.69764	0.952548	0.264441	0.344893	0.304667	0.855802	0.837049	0.846425	0.431958	0.412396	0.422177	0.871712	0.610648	0.74118	0.469175	0.909398	0.689286	-1.64456	0.811977	-0.170409	0.707257	-0.361967	1.28259	-0.296279
YLR097C	HRT3	5	1.49557	0.356164	0.925866	0.342566	0.324781	0.333673	0.88183	0.839421	0.860626	0.295126	0.260623	0.277874	0.54806	0.493161	0.520611	0.441834	0.83765	0.639742	-1.47237	0.905772	-0.105417	1.20306	-0.830598	0.641768	-0.427896
YLR098C	CHA4	5	1.26231	0.349638	0.805976	0.17144	0.193859	0.18265	0.907221	0.768559	0.83789	0.312257	0.197464	0.25486	0.495085	0.539923	0.517504	0.317908	0.561458	0.439683	-2.14166	1.02186	0.056025	0.786756	-0.639166	1.50249	-0.930298
YLR102C	APC9	5	0.987198	0.431192	0.709195	0.423958	0.265167	0.344562	0.695345	0.519801	0.607573	0.195406	0.288237	0.241821	0.703	0.518139	0.61057	0.31125	0.318932	0.315091	-1.04142	1.33621	-0.223126	0.381827	-0.216027	0.82539	-0.947288
YLR113W	HOG1	5	0.708152	0.318985	0.513568	0.216194	0.207636	0.211915	0.731594	0.305987	0.518791	0.291448	0.331276	0.311362	0.311719	0.586537	0.449128	0.13943	0.286569	0.213	-1.27707	0.528534	0.014596	-0.547742	-0.193428	1.08364	-1.2843
YML083C		5	0.681258	0.713292	0.697275	0.162873	0.131043	0.146958	0.0720323	0.229438	0.150735	0.167803	0.225762	0.196782	0.424159	0.516473	0.470316	0.219021	0.172587	0.195804	-2.24632	1.25703	-2.20971	-0.00719077	-0.568099	1.67822	0.377395
YML082W		5	0.249773	0.379661	0.314717	0.115678	0.101316	0.108497	0.0702652	0.11375	0.0920076	0.0535853	0.107456	0.0805207	0.0671655	0.0875	0.0773327	0.220341	0.198864	0.209602	-1.5364	-0.0582804	-1.77423	1.38022	-2.0249	-0.488502	1.18783
YML081W	TDA9	5	0.248229	0.471209	0.359719	0.0765929	0.188599	0.132596	0.348512	0.34126	0.344886	0.241187	0.183731	0.212459	0.185959	0.179629	0.182794	0.831469	0.46772	0.649595	-1.43983	-0.216965	-0.0607493	1.61236	-0.976652	0.46318	0.913419
YML079W	CFF1	5	0.485755	0.559578	0.522667	0.252682	0.153925	0.203304	0.218711	0.279245	0.248978	0.205548	0.290929	0.248239	0.185564	0.38297	0.284267	0.27561	0.400565	0.338088	-1.36225	0.195518	-1.06987	0.445669	-0.878645	0.483609	0.441378
YML062C	MFT1	5	0.552036	0.182905	0.36747	0.179267	0.0984461	0.138856	0.190703	0.180028	0.185365	0.240861	0.219661	0.230261	0.267497	0.310456	0.288977	0.353635	0.677316	0.515476	-1.40403	0.327681	-0.987257	1.16263	-0.346676	1.05736	1.47553
YML059C	NTE1	5	0.195821	0.172766	0.184293	0.123001	0.129271	0.126136	0.261316	0.177759	0.219538	0.154384	0.268937	0.211661	0.318988	0.290807	0.304898	0.346655	0.69017	0.518413	-0.547021	0.52657	0.252464	1.29235	0.726321	1.27334	1.23963
YML058W	SML1	5	0.230975	0.364083	0.297529	0.259315	0.0987421	0.179029	0.265567	0.168317	0.216942	0.0907587	0.0906155	0.0906871	0.179159	0.240937	0.210048	0.184848	0.597442	0.391145	-0.732839	1.21175	-0.455722	2.10873	-0.502311	0.230529	0.850394
YML057W	CMP2	5	0.538695	0.326	0.432348	0.172711	0.10428	0.138495	0.550828	0.192939	0.371883	0.117616	0.109516	0.113566	0.163	0.303603	0.233302	0.231563	0.478596	0.35508	-1.64236	1.03867	-0.217342	1.64462	-0.889996	0.752361	-0.0667069
YML057C-A		5	0.564863	0.195631	0.380247	0.267693	0.0623563	0.165025	0.406378	0.237439	0.321908	0.14233	0.0685374	0.105434	0.136821	0.384167	0.260494	0.309689	0.283848	0.296768	-1.20425	1.30491	-0.240287	1.493	-0.545688	0.658567	-0.117314
YML056C	IMD4	5	0.293322	0.206019	0.24967	0.0715681	0.118926	0.095247	0.379311	0.181005	0.280158	0.091619	0.0901333	0.0908762	0.0999119	0.288585	0.194248	0.0710815	0.245818	0.15845	-1.39028	1.09593	0.166217	0.802052	-0.362123	1.02816	-0.822216
YML055W	SPC2	5	0.273509	0.238769	0.256139	0.196299	0.1044	0.150349	0.374634	0.101538	0.238086	0.103111	0.0542041	0.0786576	0.12	0.163385	0.141692	0.117782	0.187586	0.152684	-0.768611	0.849103	-0.105444	0.95689	-0.854167	-0.0855563	-0.640937
YML052W	SUR7	5	0.271862	0.149514	0.210688	0.185682	0.109995	0.147839	0.343307	0.153462	0.248385	0.130364	0.0907894	0.110577	0.0867256	0.298528	0.192627	0.140299	0.134089	0.137194	-0.511082	0.800761	0.237471	0.311171	-0.129296	0.381786	-0.856357
YML051W	GAL80	5	1.03467	0.654088	0.844377	0.304938	0.352381	0.32866	0.376501	0.443192	0.409847	0.529199	0.381944	0.455572	0.476863	0.707143	0.592003	0.219423	0.199723	0.209573	-1.36129	0.377926	-1.0428	-1.12023	-0.512284	0.84901	-0.967631
YML034W	SRC1	5	0.796592	0.598539	0.697565	0.442323	0.459263	0.450793	0.444235	0.235973	0.340104	0.462581	0.315882	0.389232	0.315171	0.418453	0.366812	0.478429	0.432267	0.455348	-0.629863	-0.0855878	-1.03635	0.226341	-0.927287	-0.297424	0.420993
YML032C	RAD52	5	0.442647	0.487589	0.465118	0.43125	0.23308	0.332165	0.278553	0.261937	0.270245	0.650375	0.415753	0.533064	0.530781	0.232432	0.381607	0.423385	0.380895	0.40214	-0.485698	-0.482222	-0.783329	-0.406612	-0.28551	0.200188	0.573429
YML026C	RPS18B	5	0.864314	0.523611	0.693962	0.141831	0.446948	0.29439	0.811194	0.524285	0.66774	0.668042	0.455729	0.561886	0.350716	0.265917	0.308317	0.407173	0.683648	0.54541	-1.23713	-0.865864	-0.0555718	-0.0429345	-1.17044	0.0666841	-0.291943
YML019W	OST6	5	0.291978	0.362673	0.327326	0.173343	0.261616	0.21748	0.381847	0.262456	0.322151	0.275378	0.368535	0.321957	0.41549	0.0967635	0.256127	0.361552	0.304806	0.333179	-0.589846	-0.330008	-0.0229878	0.0494316	-0.353869	0.235978	0.0485591
YML017W	PSP2	5	0.531956	0.43394	0.482948	0.180018	0.430266	0.305142	0.536473	0.32989	0.433181	0.36533	0.613979	0.489655	0.504942	0.229837	0.367389	0.43314	0.459097	0.446118	-0.662388	-0.414454	-0.156897	-0.134338	-0.394557	0.26783	0.0424556
YML016C	PPZ1	5	0.505122	0.438786	0.471954	0.209509	0.310269	0.259889	0.659225	0.268262	0.463744	0.289344	0.333039	0.311191	0.487977	0.475205	0.481591	0.402423	0.351595	0.377009	-0.860752	0.630009	-0.0253196	0.276799	0.0291625	0.889914	-0.298728
YML014W	TRM9	5	0.528288	0.352773	0.440531	0.214845	0.270053	0.242449	0.368439	0.333303	0.350871	0.199975	0.28629	0.243132	0.526087	0.438995	0.482541	0.229423	0.334504	0.281964	-0.861563	0.988909	-0.328303	0.213767	0.131408	0.992971	-0.315431
YML013W	UBX2	5	0.68492	0.481833	0.583377	0.242064	0.327208	0.284636	0.633687	0.624572	0.629129	0.426063	0.324725	0.375394	0.476344	0.514072	0.495208	0.355148	0.580732	0.46794	-1.03531	0.399627	0.108929	0.317917	-0.236394	0.798916	-0.427034
YML012C-A		5	0.701483	0.756636	0.72906	0.0842559	0.252622	0.168439	0.786495	0.444387	0.615441	0.181163	0.291818	0.23649	0.531936	0.445329	0.488633	0.199527	0.426669	0.313098	-2.11381	1.04697	-0.244415	0.404832	-0.577286	1.53652	-0.975009
YML012W	ERV25	5	0.346875	0.475282	0.411078	0.162598	0.12848	0.145539	0.590844	0.488194	0.539519	0.199991	0.306638	0.253314	0.518159	0.409408	0.463784	0.228621	0.287591	0.258106	-1.49801	0.872522	0.39226	0.0270329	0.174038	1.67205	-1.06371
YML009W-B		5	0.156915	0.0911818	0.124048	0.0771538	0.123206	0.10018	0.44417	0.349391	0.39678	0.085	0.174592	0.129796	0.0797593	0.215241	0.1475	0.145533	0.319716	0.232625	-0.30831	0.18447	1.67744	0.84176	0.249812	0.558122	-0.770335
YML008C	ERG6	5	0.10222	0.0941449	0.0981824	0.0706965	0.0828917	0.0767941	0.0472257	0.0700833	0.0586545	0.0595761	0.0802825	0.0699293	0.07	0.0689935	0.0694967	0.113965	0.0676667	0.0908158	-0.354469	-0.00895164	-0.743222	0.377046	-0.498519	-0.14405	0.630701
YML007W	YAP1	5	0.413899	0.275876	0.344888	0.491994	0.0769433	0.284468	0.113256	0.128841	0.121049	0.0919407	0.234256	0.163099	0.0584759	0.170415	0.114445	0.301361	0.236063	0.268712	-0.277859	-0.511085	-1.51054	0.720317	-1.59147	-1.31361	1.15047
YMR002W	MIX17	5	0.402076	0.367372	0.384724	0.0584012	0.0847257	0.0715635	0.164848	0.143114	0.153981	0.126657	0.174242	0.150449	0.110515	0.2084	0.159458	0.361387	0.399099	0.380243	-2.42653	0.0838952	-1.32107	1.33765	-1.27065	1.15588	1.30417
YMR006C	PLB2	5	1.09751	0.669287	0.883397	0.634991	0.247433	0.441212	0.451716	0.319565	0.385641	0.297853	0.407857	0.352855	0.164199	0.330674	0.247437	0.245734	0.530902	0.388318	-1.00159	-0.512017	-1.1958	0.138161	-1.836	-0.834413	0.00998112
YMR008C	PLB1	5	0.870371	0.250065	0.560218	0.114442	0.249775	0.182109	0.2812	0.35434	0.31777	0.31076	0.446203	0.378481	0.293	0.390857	0.341929	0.350016	0.455162	0.402589	-1.62119	-0.146527	-0.818004	0.0890844	-0.712292	0.908896	0.341323
YMR009W	ADI1	5	0.276974	0.399012	0.337993	0.0874988	0.166822	0.12716	0.784217	0.17944	0.481829	0.328893	0.37397	0.351431	0.325815	0.274479	0.300147	0.552978	0.434951	0.493964	-1.41035	-0.227573	0.511526	0.491164	-0.171324	1.23902	0.0358863
YMR042W	ARG80	5	0.25369	0.406687	0.330189	0.497713	0.185662	0.341687	0.334373	0.374619	0.354496	0.162499	0.223016	0.192757	0.160068	0.312717	0.236393	0.373697	0.333746	0.353722	0.0493867	0.294399	0.102479	0.87583	-0.482106	-0.531492	-0.00315324
YMR155W		5	0.781714	0.394338	0.588026	0.276923	0.282783	0.279853	0.585391	0.550337	0.567864	0.315548	0.214588	0.265068	0.236514	0.471429	0.353971	0.324848	0.499325	0.412087	-1.07121	0.41727	-0.0503355	0.636585	-0.732249	0.338964	-0.462598
YOR025W	HST3	5	0.798716	0.31176	0.555238	0.409159	0.217118	0.313139	0.443919	0.563795	0.503857	0.234271	0.290863	0.262567	0.229472	0.436104	0.332788	0.429993	0.466757	0.448375	-0.826306	0.341921	-0.140093	0.772022	-0.738503	0.0878032	-0.168308
YOR039W	CKB2	5	0.770996	0.281089	0.526043	0.107998	0.196527	0.152263	0.656901	0.544881	0.600891	0.210528	0.329372	0.26995	0.165687	0.481295	0.323491	0.372077	0.398617	0.385347	-1.78862	0.261036	0.191923	0.513468	-0.701453	1.08716	-0.640944
YOR311C	DGK1	5	0.385484	0.244335	0.314909	0.279351	0.114774	0.197062	0.638239	0.234879	0.436559	0.131948	0.166507	0.149228	0.138651	0.547505	0.343078	0.245192	0.228136	0.236664	-0.676285	1.20102	0.47124	0.665327	0.123599	0.799884	-0.883336
YOR327C	SNC2	5	0.565975	0.207723	0.386849	0.170179	0.216115	0.193147	0.810828	0.33191	0.571369	0.161128	0.253352	0.20724	0.17343	0.619374	0.396402	0.257528	0.292637	0.275083	-1.00207	0.935663	0.562652	0.408565	0.0351932	1.03726	-1.05456
YMR164C	MSS11	5	1.51751	0.732024	1.12477	0.500843	0.317266	0.409054	0.137201	0.445926	0.291564	0.367996	0.508539	0.438268	0.57153	0.558112	0.564821	0.281817	0.191846	0.236832	-1.45926	0.365983	-1.94775	-0.88795	-0.993762	0.465502	-0.299949
YMR182C	RGM1	5	0.693727	0.479741	0.586734	0.673217	0.308549	0.490883	0.249483	0.342813	0.296148	0.241002	0.162538	0.20177	0.302792	0.214502	0.258647	0.331354	0.435979	0.383666	-0.257328	0.358275	-0.986387	0.927141	-1.18172	-0.924393	0.373534
YMR183C	SSO2	5	1.29207	0.498701	0.895384	0.221007	0.275473	0.24824	0.65975	0.480713	0.570231	0.40969	0.325054	0.367372	0.45932	0.346364	0.402842	0.753436	0.582581	0.668008	-1.85077	0.132972	-0.650958	0.862624	-1.15229	0.698477	0.228318
YMR186W	HSC82	5	1.29648	0.618835	0.957656	0.516176	0.484129	0.500152	1.23933	0.651781	0.945557	0.395344	0.907717	0.651531	0.404018	0.425356	0.414687	0.408137	0.54278	0.475458	-0.93714	-0.65181	-0.0183422	-0.454514	-1.20748	-0.270344	-0.991846
YMR188C	MRPS17	5	0.688671	0.366058	0.527365	0.305526	0.339032	0.322279	0.59056	0.446461	0.51851	0.3627	0.474916	0.418808	0.3286	0.244628	0.286614	0.468674	0.535963	0.502318	-0.71049	-0.547179	-0.0244282	0.262313	-0.879692	-0.169201	-0.0457706
YMR189W	GCV2	5	0.504889	0.261381	0.383135	0.158705	0.226679	0.192692	0.842326	0.203636	0.522981	0.331525	0.476145	0.403835	0.297143	0.393408	0.345276	0.704427	0.389472	0.54695	-0.991555	-0.226017	0.448908	0.437643	-0.150104	0.841451	0.0646484
YMR199W	CLN1	5	0.465811	0.321341	0.393576	0.582176	0.417509	0.499843	0.480051	0.380603	0.430327	0.13497	0.263036	0.199003	0.456526	0.511613	0.48407	0.273398	0.419916	0.346657	0.344833	1.28242	0.128792	0.800716	0.298573	-0.0462603	-0.311925
YMR201C	RAD14	5	0.845807	0.408008	0.626908	0.28323	0.326152	0.304691	0.549255	0.568288	0.558772	0.508886	0.43773	0.473308	0.385033	0.578007	0.48152	0.389805	0.480858	0.435331	-1.04091	0.0248151	-0.165995	-0.120667	-0.380658	0.660249	-0.360145
YMR207C	HFA1	5	0.360391	0.292016	0.326203	0.22448	0.135302	0.179891	0.202744	0.38261	0.292677	0.17653	0.15086	0.163695	0.192085	0.162667	0.177376	0.149111	0.262415	0.205763	-0.858648	0.115797	-0.156462	0.329972	-0.878962	-0.0203138	-0.508326
YMR224C	MRE11	5	0.872353	0.668895	0.770624	0.264725	0.261802	0.263263	0.531303	0.693005	0.612154	0.229512	0.480852	0.355182	0.465368	0.363145	0.414257	0.323788	0.524254	0.424021	-1.54952	0.221968	-0.332132	0.255578	-0.895502	0.654019	-0.529759
YMR246W	FAA4	5	0.67459	0.584891	0.62974	0.990038	0.342825	0.666431	0.535561	0.55752	0.546541	0.560919	0.281522	0.42122	0.671934	0.332835	0.502384	0.470042	0.746298	0.60817	0.0816995	0.254217	-0.204428	0.5299	-0.325965	-0.407665	0.154146
YMR250W	GAD1	5	1.09216	0.959332	1.02575	1.26194	0.491654	0.876797	0.6369	1.19574	0.916321	0.394241	0.858724	0.626483	0.443642	0.508311	0.475977	0.527755	0.716123	0.621939	-0.226361	-0.396383	-0.162751	-0.0105016	-1.10771	-0.881352	-0.55908
YMR254C		5	0.787068	0.96	0.873534	0.737589	0.395027	0.566308	0.217574	0.377528	0.297551	0.656833	0.575241	0.616037	0.479256	0.408625	0.44394	0.464681	0.42784	0.44626	-0.625277	-0.472651	-1.55373	-0.465131	-0.976498	-0.351221	0.584749
YMR258C	ROY1	5	0.370078	0.393458	0.381768	0.278374	0.151171	0.214773	0.194562	0.0849042	0.139733	0.428718	0.345502	0.38711	0.285315	0.162065	0.22369	0.406085	0.142954	0.27452	-0.829887	-0.791244	-1.45002	-0.495834	-0.771196	0.0586911	0.974237
YMR280C	CAT8	5	0.420417	0.490249	0.455333	0.565858	0.142999	0.354428	0.22377	0.248384	0.236077	0.551966	0.366205	0.459086	0.38948	0.268493	0.328987	0.431696	0.406403	0.419049	-0.361426	-0.480734	-0.947663	-0.131643	-0.468891	-0.107465	0.827862
YMR285C	NGL2	5	0.475163	0.48345	0.479306	0.48749	0.246321	0.366906	0.309481	0.371747	0.340614	0.509596	0.593365	0.551481	0.414047	0.205752	0.3099	0.342119	0.468466	0.405293	-0.385538	-0.83151	-0.492811	-0.444346	-0.629148	-0.24361	0.250827
YMR304W	UBP15	5	0.213211	0.3024	0.257806	0.26496	0.127498	0.196229	0.171773	0.16996	0.170866	0.327211	0.254449	0.29083	0.208957	0.210182	0.20957	0.294303	0.272153	0.283228	-0.393747	-0.472746	-0.593418	-0.0382143	-0.298854	0.0948932	0.729095
YNL333W	SNZ2	5	0.286145	0.67514	0.480643	0.511222	0.148869	0.330045	0.297865	0.315667	0.306766	0.394383	0.395062	0.394723	0.404706	0.270356	0.337531	0.379037	0.438958	0.408998	-0.5423	-0.22582	-0.647826	0.0512539	-0.509945	0.0323547	0.414954
YNL302C	RPS19B	5	0.35556	0.44663	0.401095	0.597797	0.156534	0.377166	0.226841	0.208964	0.217903	0.332478	0.315957	0.324217	0.319457	0.278269	0.298863	0.268973	0.444508	0.35674	-0.0887443	-0.117477	-0.880259	0.137913	-0.424458	-0.335714	0.711191
YNL301C	RPL18B	5	0.365889	0.382422	0.374155	0.373427	0.153853	0.26364	0.345236	0.406543	0.37589	0.189751	0.25632	0.223036	0.357066	0.359937	0.358501	0.170906	0.436824	0.303865	-0.50507	0.684705	0.00667147	0.446157	-0.061659	0.443411	-0.306879
YNL265C	IST1	5	0.370564	0.349724	0.360144	0.476318	0.142543	0.30943	0.148953	0.39147	0.270212	0.3065	0.393306	0.349903	0.499087	0.380355	0.439721	0.188015	0.460758	0.324387	-0.21896	0.329634	-0.414483	-0.109241	0.288015	0.506976	0.263624
YOR001W	RRP6	5	0.185026	0.273668	0.229347	0.228799	0.120151	0.174475	0.134125	0.170588	0.152357	0.240887	0.291768	0.266328	0.296888	0.203468	0.250178	0.237051	0.314598	0.275824	-0.394511	-0.0902497	-0.590079	0.0505476	0.125422	0.519933	0.856298
YOR002W	ALG6	5	0.175607	0.315731	0.245669	0.48892	0.123429	0.306174	0.233408	0.282623	0.258015	0.331746	0.290116	0.310931	0.267083	0.19854	0.232812	0.244961	0.296661	0.270811	0.317637	-0.417431	0.0707402	-0.199307	-0.0775529	-0.39519	0.0698316
YOR003W	YSP3	5	0.28035	0.425942	0.353146	0.80088	0.211697	0.506289	0.162386	0.465833	0.31411	0.338368	0.463871	0.40112	0.42982	0.383738	0.406779	0.375518	0.295874	0.335696	0.519696	0.0202135	-0.168996	-0.256878	0.203981	-0.315715	0.0958862
YPL267W	ACM1	5	0.201471	0.271676	0.236574	0.238107	0.170495	0.204301	0.116062	0.132323	0.124193	0.454278	0.241583	0.347931	0.218974	0.110229	0.164601	0.36468	0.189405	0.277042	-0.211593	-1.07982	-0.929709	-0.328693	-0.523313	-0.31172	1.15753
YPL262W	FUM1	5	0.300064	0.587481	0.443773	0.644689	0.188833	0.416761	0.141095	0.526746	0.33392	0.344258	0.338429	0.341343	0.482128	0.140088	0.311108	0.344493	0.380289	0.362391	-0.0906004	-0.133808	-0.410318	0.0863256	-0.512406	-0.421806	0.118045
YPL206C	PGC1	5	0.147451	0.526396	0.336923	0.522058	0.146347	0.334203	0.106007	0.174196	0.140101	0.269917	0.512074	0.390995	0.234743	0.227902	0.231322	0.134599	0.333881	0.23424	-0.0116966	-0.757246	-1.26595	-0.739164	-0.542517	-0.53082	0.741516
YPL202C	AFT2	5	0.205584	0.21761	0.211597	0.213593	0.213354	0.213473	0.142609	0.134995	0.138802	0.34188	0.159299	0.250589	0.176791	0.222764	0.199778	0.177625	0.138391	0.158008	0.0127361	-0.326931	-0.60829	-0.66533	-0.0829258	-0.095662	0.186966
YPL177C	CUP9	5	0.189419	0.209	0.199209	0.316286	0.166235	0.241261	0.121071	0.108557	0.114814	0.222	0.214773	0.218386	0.144403	0.133738	0.139071	0.125625	0.177831	0.151728	0.276307	-0.651065	-0.794986	-0.525394	-0.518467	-0.794774	0.40219
YPL166W	ATG29	5	0.219922	0.218391	0.219156	0.44054	0.175937	0.308239	0.174601	0.145485	0.160043	0.267552	0.330651	0.299101	0.196197	0.202386	0.199291	0.206433	0.222519	0.214476	0.492087	-0.585755	-0.453501	-0.479817	-0.137082	-0.629168	0.422358
YPL140C	MKK2	5	0.178444	0.258616	0.21853	0.372257	0.178544	0.275401	0.180958	0.143087	0.162022	0.259243	0.352781	0.306012	0.269948	0.189925	0.229936	0.23738	0.282572	0.259976	0.333701	-0.412355	-0.431638	-0.235213	0.0734047	-0.260296	0.682185
YPL100W	ATG21	5	0.230611	0.274123	0.252367	0.442873	0.134264	0.288569	0.237427	0.168598	0.203013	0.336033	0.307605	0.321819	0.311989	0.181069	0.246529	0.247083	0.278616	0.26285	0.193393	-0.384494	-0.313953	-0.292012	-0.0337666	-0.227159	0.372668
YHR030C	SLT2	5	0.16373	0.254943	0.209336	0.3322	0.175985	0.254093	0.132024	0.269628	0.200826	0.375727	0.384107	0.379917	0.29821	0.134958	0.216584	0.244684	0.274477	0.259581	0.279532	-0.810756	-0.0598779	-0.5495	0.0491038	-0.230428	0.370238
YHR046C	INM1	5	0.318034	0.260807	0.28942	0.484385	0.199637	0.342011	0.132465	0.212707	0.172586	0.459437	0.457646	0.458541	0.374747	0.259336	0.317042	0.475489	0.37456	0.425024	0.240877	-0.532379	-0.745853	-0.109507	0.131506	-0.109371	1.30023
YHR100C	GEP4	5	0.150938	0.234828	0.192883	0.0992521	0.0770374	0.0881447	0.0827331	0.0880539	0.0853935	0.318284	0.192611	0.255448	0.381757	0.263258	0.322508	0.261539	0.197127	0.229333	-1.12978	0.336306	-1.17553	-0.155585	0.74161	1.87139	1.42525
YPR049C	ATG11	5	0.914179	0.520266	0.717223	1.11569	0.711007	0.913351	0.877384	0.680641	0.779012	0.938463	1.15986	1.04916	0.972246	0.976407	0.974326	0.884398	0.599581	0.741989	0.348747	-0.106758	0.119225	-0.499765	0.441984	0.0932365	-0.0702478
YPR052C	NHP6A	5	0.865149	0.84849	0.856819	0.975584	0.64562	0.810602	0.98556	0.746943	0.866252	1.27256	0.94967	1.11112	1.12156	0.905157	1.01336	0.903483	0.715077	0.80928	-0.0799977	-0.132863	0.0157954	-0.4573	0.242085	0.322082	-0.0981478
YPR060C	ARO7	5	0.929628	0.4468	0.688214	0.893549	0.780665	0.837107	0.790098	0.562439	0.676269	0.677459	0.313627	0.495543	0.834317	0.55861	0.696463	0.784667	0.327662	0.556164	0.282555	0.491037	-0.0252597	0.1665	0.0171909	-0.265364	-0.282086
YPR065W	ROX1	5	0.507331	0.770789	0.63906	0.833453	0.514935	0.674194	0.591222	0.406577	0.4989	0.525144	0.432238	0.478691	0.6842	0.710771	0.697485	0.960058	0.242086	0.601072	0.0772135	0.543067	-0.357201	0.328442	0.126211	0.0489978	0.268788
YPR079W	MRL1	5	0.665013	0.328125	0.496569	1.31352	0.970116	1.14182	0.817287	0.573258	0.695272	0.593064	0.237983	0.415524	0.446775	0.264229	0.355502	0.504131	0.512603	0.508367	1.20127	-0.225072	0.485584	0.290941	-0.482135	-1.68341	-0.451707
YJL089W	SIP4	5	0.465694	0.345678	0.405686	0.923136	0.690244	0.80669	0.357124	0.581466	0.469295	0.473831	0.32137	0.3976	0.457021	0.438676	0.447848	0.451438	0.421864	0.436651	0.99165	0.171691	0.210131	0.135163	0.142645	-0.849005	-0.104014
YJR066W	TOR1	5	0.463554	0.160721	0.312137	0.746239	0.631846	0.689043	0.377836	0.566852	0.472344	0.550671	0.178385	0.364528	0.315702	0.372672	0.344187	0.279249	0.276633	0.277941	1.14241	-0.0828366	0.597655	-0.391251	0.141012	-1.0014	-0.765058
YIL056W	VHR1	5	0.614447	0.183725	0.399086	1.23637	0.582707	0.909538	0.415267	0.644385	0.529826	0.350804	0.194116	0.27246	0.284069	0.572102	0.428086	0.318776	0.538429	0.428603	1.18843	0.651855	0.408819	0.653596	0.1012	-1.08723	-0.305878
YLR372W	ELO3	5	0.219342	0.110275	0.164808	0.234275	0.207492	0.220884	0.125176	0.18973	0.157453	0.132674	0.127605	0.130139	0.154576	0.132267	0.143421	0.157736	0.126416	0.142076	0.422499	0.140205	-0.0658618	0.126605	-0.200527	-0.623026	-0.148264
YLR375W	STP3	5	0.370228	0.158118	0.264173	0.229454	0.335418	0.282436	0.188707	0.211179	0.199943	0.198285	0.122588	0.160437	0.197301	0.356657	0.276979	0.269341	0.228043	0.248692	0.0964429	0.787773	-0.401894	0.632354	0.0682956	-0.0281473	0.31477
YLR345W		5	0.694294	0.233872	0.464083	0.70638	0.700535	0.703458	0.272125	0.390337	0.331231	0.305294	0.161435	0.233364	0.280726	0.461701	0.371213	0.420647	0.268103	0.344375	0.600081	0.669664	-0.486546	0.561398	-0.322135	-0.922216	0.0561451
YLR356W	ATG33	5	0.949083	0.184116	0.5666	0.799102	0.891608	0.845355	0.233665	0.565671	0.399668	0.511469	0.206906	0.359187	0.337936	0.762336	0.550136	0.345192	0.427896	0.386544	0.577227	0.615053	-0.503527	0.105896	-0.0425404	-0.619768	-0.0481699
YJR005W	APL1	5	1.22604	0.311422	0.768731	0.906796	0.680146	0.793471	1.04376	0.960541	1.00215	0.89948	1.2973	1.09839	1.10329	0.747148	0.925218	1.0024	0.851732	0.927067	0.0456989	-0.247523	0.382548	-0.244644	0.267315	0.221616	-0.112353
YJR019C	TES1	5	0.8679	0.871973	0.869936	1.01407	0.567875	0.790972	0.751697	0.683941	0.717819	0.819824	0.73186	0.775842	0.914726	0.908745	0.911736	0.988377	0.859941	0.924159	-0.137284	0.232854	-0.27729	0.252379	0.0677057	0.204989	0.364521
YJR024C	MDE1	5	0.423284	0.403169	0.413227	1.00081	0.659297	0.830052	0.690706	0.664231	0.677468	0.747619	0.915833	0.831726	0.594357	0.864954	0.729655	1.05374	0.745961	0.89985	1.00627	-0.188893	0.71322	0.113576	0.820282	-0.185987	0.409531
YJR031C	GEA1	5	0.525955	0.487661	0.506808	0.873665	0.519506	0.696586	0.657556	0.55145	0.604503	0.890532	0.532981	0.711756	0.502443	0.640853	0.571648	0.956973	0.476864	0.716919	0.458862	-0.316257	0.25431	0.0104255	0.173687	-0.285175	0.24606
YDL100C	GET3	5	0.309967	0.286338	0.298153	0.807556	0.584602	0.696079	0.62402	0.414939	0.519479	0.488216	0.26183	0.375023	0.33455	0.36763	0.35109	0.5865	0.330846	0.458673	1.2232	-0.095139	0.801016	0.290487	0.23579	-0.98741	-0.179601
YDL131W	LYS21	5	0.599575	0.26382	0.431697	1.04376	0.660567	0.852161	0.579384	0.461806	0.520595	0.762628	0.157476	0.460052	0.280844	0.389734	0.335289	0.493208	0.405592	0.4494	0.981106	-0.456392	0.27014	-0.0337952	-0.364617	-1.34572	-0.21216
YDL142C	CRD1	5	0.42863	0.402865	0.415747	0.646178	0.460427	0.553302	0.396859	0.346017	0.371438	0.418509	0.242094	0.330301	0.347267	0.583567	0.465417	0.622061	0.359787	0.490924	0.412361	0.494741	-0.162586	0.571718	0.162816	-0.249545	0.402379
YDR463W	STP1	5	0.509143	0.379029	0.444086	0.675984	0.291575	0.48378	0.32333	0.323697	0.323513	0.373546	0.259714	0.31663	0.368223	0.529714	0.448969	0.541948	0.344732	0.44334	0.123513	0.503815	-0.457014	0.485615	0.0157766	-0.107736	0.45459
wild-type	BY4700	5	0.951459	0.845553	0.898506	0.691606	0.917911	0.804758	0.737616	0.826008	0.781812	1.08573	0.575325	0.830525	0.466694	0.883752	0.675223	0.873256	1.01956	0.946408	-0.158973	-0.29866	-0.200706	0.188439	-0.412164	-0.253191	0.275641
YBR035C	PDX3	5	0.721528	0.467738	0.594633	0.630675	0.614532	0.622604	0.618702	0.571103	0.594902	0.719323	0.303879	0.511601	0.332291	0.600238	0.466265	0.711928	0.623694	0.667811	0.0663138	-0.13387	0.000651974	0.384421	-0.350852	-0.417166	0.166787
YGR225W	AMA1	5	0.644422	0.498477	0.571449	0.701536	0.617268	0.659402	0.601233	0.489424	0.545328	0.534177	0.446308	0.490242	0.557632	0.666839	0.612235	0.5531	0.580654	0.566877	0.206533	0.320591	-0.067501	0.20954	0.0994606	-0.107072	0.0559102
YNL090W	RHO2	5	0.686242	0.343246	0.514744	1.02994	0.8127	0.921318	0.424919	0.496397	0.460658	0.571589	0.223255	0.397422	0.503275	0.745333	0.624304	0.59181	0.587737	0.589773	0.839845	0.651577	-0.160158	0.569489	0.278394	-0.561451	0.356464
YBR020W	GAL1	5	0.83103	0.570912	0.700971	0.868847	0.679338	0.774093	0.998097	0.745017	0.871557	1.08391	0.922275	1.00309	1.12207	0.825368	0.973721	0.766883	0.778772	0.772828	0.143152	-0.0428741	0.314241	-0.376235	0.474154	0.331002	-0.173448
YMR021C	MAC1	5	0.739999	0.659167	0.699583	0.742629	0.500478	0.621554	0.840727	0.521173	0.68095	1.00652	0.839745	0.923132	1.04268	0.902082	0.972382	0.818802	0.680481	0.749641	-0.170615	0.074986	-0.0389463	-0.300336	0.475028	0.645643	0.138652
YMR286W	MRPL33	5	0.621357	0.290602	0.455979	0.775172	0.435939	0.605556	0.626215	0.389976	0.508096	0.770901	0.683061	0.726981	0.59043	0.482819	0.536625	0.68469	0.581353	0.633022	0.409291	-0.438004	0.156131	-0.199662	0.234945	-0.174346	0.317155
YLL042C	ATG10	5	0.629796	0.336531	0.483164	0.651275	0.306021	0.478648	0.489062	0.404112	0.446587	0.693212	0.501296	0.597254	0.572307	0.522186	0.547247	0.598844	0.470393	0.534618	-0.0135471	-0.126153	-0.113572	-0.159835	0.179679	0.193226	0.259569
YKL016C	ATP7	5	0.516915	0.428162	0.472539	0.518304	0.360239	0.439271	0.424282	0.405568	0.414925	0.480921	0.286332	0.383626	0.460442	0.202876	0.331659	0.449385	0.422004	0.435695	-0.10532	-0.21	-0.187582	0.183615	-0.510731	-0.405411	0.0704668
YNL242W	ATG2	5	0.194515	0.3724	0.283458	0.537935	0.452308	0.495121	0.36054	0.395675	0.378107	0.541789	0.279858	0.410823	0.436943	0.32285	0.379897	0.391269	0.395707	0.393488	0.804649	-0.112911	0.415663	-0.0621981	0.422474	-0.382175	0.0575234
YKR055W	RHO4	5	0.28862	0.447917	0.368268	0.438187	0.321715	0.379951	0.406968	0.290278	0.348623	0.494075	0.305264	0.399669	0.62866	0.539145	0.583902	0.537802	0.327381	0.432592	0.0450546	0.54692	-0.0790898	0.114199	0.664969	0.619915	0.311338
YML094C-A		5	0.460473	0.179221	0.319847	0.411767	0.26283	0.337298	0.343139	0.309995	0.326567	0.293368	0.101254	0.197311	0.350719	0.232727	0.291723	0.2383	0.291245	0.264773	0.076644	0.564127	0.0299976	0.424282	-0.132782	-0.209426	-0.302625
YJL124C	LSM1	5	0.385833	0.232543	0.309188	0.449526	0.222313	0.33592	0.322087	0.264571	0.293329	0.288089	0.163189	0.225639	0.29844	0.195121	0.246781	0.309596	0.355676	0.332636	0.119633	0.129214	-0.075964	0.559931	-0.325256	-0.444889	0.181425
YNL139C	THO2	5	0.454753	0.233298	0.344025	0.33545	0.322066	0.328758	0.285324	0.279313	0.282318	0.32873	0.202702	0.265716	0.285148	0.195884	0.240516	0.321571	0.376958	0.349265	-0.0654906	-0.143753	-0.285194	0.394436	-0.516383	-0.450893	0.306999
YLR396C	VPS33	5	0.681594	0.355168	0.518381	0.85961	0.763524	0.811567	0.517574	0.545158	0.531366	0.516307	0.47396	0.495134	0.566222	0.485168	0.525695	0.573143	0.687602	0.630373	0.646698	0.0864078	0.035692	0.348387	0.020213	-0.626485	0.2465
YJL212C	OPT1	5	0.375972	0.545662	0.460817	0.877206	0.505209	0.691207	0.253185	0.331833	0.292509	0.280927	0.354215	0.317571	0.749857	0.768876	0.759367	0.574529	0.404756	0.489642	0.584925	1.25772	-0.655713	0.624649	0.720603	0.135678	0.743248
YLR431C	ATG23	5	0.904793	0.613571	0.759182	0.619652	0.502966	0.561309	0.91108	0.453527	0.682304	1.01533	0.802153	0.908743	0.921877	0.828629	0.875253	0.926999	0.674189	0.800594	-0.43565	-0.0541725	-0.154031	-0.182802	0.205255	0.640905	0.230656
YLR448W	RPL6B	5	0.738465	0.306687	0.522576	0.690574	0.563057	0.626815	0.56124	0.388115	0.474677	0.775349	0.573131	0.67424	0.566678	0.595846	0.581262	0.66809	0.530858	0.599474	0.2624	-0.214075	-0.138694	-0.169566	0.153548	-0.108853	0.33675
YML021C	UNG1	5	0.481804	0.472591	0.477197	0.613319	0.546248	0.579784	0.7685	0.499692	0.634096	0.699941	0.543281	0.621611	0.479342	0.432447	0.455895	0.695094	0.4785	0.586797	0.280929	-0.447312	0.410115	-0.0831507	-0.065886	-0.346815	-0.11184
YML081C-A	ATP18	5	0.258944	0.173025	0.215984	0.418588	0.367009	0.392799	0.414832	0.25228	0.333556	0.472534	0.228437	0.350486	0.268625	0.487516	0.378071	0.484248	0.214375	0.349311	0.862863	0.1093	0.627002	-0.00484259	0.807729	-0.055134	0.0665847
YMR169C	ALD3	5	0.260859	0.372672	0.316765	0.579464	0.398393	0.488928	0.418743	0.2716	0.345172	0.407831	0.270939	0.339385	0.312483	0.39285	0.352667	0.497625	0.287081	0.392353	0.62621	0.0553816	0.1239	0.209229	0.154891	-0.471318	0.184839
YNR050C	LYS9	5	0.533045	0.111802	0.322423	0.619705	0.483984	0.551845	0.690426	0.396845	0.543635	0.415868	0.151465	0.283667	0.227008	0.410075	0.318542	0.209203	0.360946	0.285074	0.775307	0.167287	0.753684	0.00714118	-0.0174727	-0.792779	-0.931302
YNR056C	BIO5	5	0.530721	0.153515	0.342118	0.694655	0.352052	0.523353	0.444958	0.363123	0.404041	0.358557	0.178192	0.268374	0.261928	0.558829	0.410379	0.331173	0.29497	0.313072	0.613291	0.612709	0.240007	0.222245	0.262462	-0.350829	-0.368009
YNR058W	BIO3	5	0.727483	0.19904	0.463262	0.798115	0.491897	0.645006	0.412989	0.48165	0.447319	0.479992	0.218865	0.349428	0.307638	0.479974	0.393806	0.520021	0.44086	0.480441	0.477485	0.172487	-0.0505228	0.459361	-0.234343	-0.711828	0.103053
YAL012W	CYS3	5	0.540911	0.344937	0.442924	0.571939	0.41318	0.492559	0.435795	0.42673	0.431262	0.391648	0.376667	0.384157	0.368549	0.553341	0.460945	0.679418	0.438573	0.558995	0.15324	0.262898	-0.0384928	0.541139	0.0575365	-0.095703	0.37427
YAL054C	ACS1	5	0.790288	0.344967	0.567627	0.848221	0.615025	0.731623	0.403101	0.621433	0.512267	0.431289	0.453245	0.442267	0.616868	0.778063	0.697465	0.746091	0.345849	0.54597	0.366156	0.657205	-0.148049	0.303906	0.297178	-0.0689787	0.0919275
YJR131W	MNS1	5	0.5785	0.181075	0.379788	0.772585	0.554693	0.663639	0.380894	0.639609	0.510251	0.470031	0.305027	0.387529	0.550704	0.715412	0.633058	0.584473	0.460872	0.522672	0.805207	0.708032	0.426015	0.431601	0.737145	-0.0680621	0.0346983
YDR058C	TGL2	5	0.781917	0.468758	0.625338	0.730763	0.627321	0.679042	0.876281	0.531944	0.704112	0.92006	0.676816	0.798438	0.926715	0.505831	0.716273	0.910911	0.594015	0.752463	0.118865	-0.156671	0.171169	-0.0855597	0.195873	0.0770083	0.0958151
YGR110W	CLD1	5	0.539229	0.436014	0.487622	0.750124	0.316761	0.533442	0.798363	0.619792	0.709077	0.934278	0.583874	0.759076	0.975962	0.531929	0.753945	0.813933	0.475032	0.644483	0.12957	-0.00978458	0.540181	-0.236103	0.628698	0.499128	-0.137802
YJL196C	ELO1	5	0.56255	0.264271	0.413411	0.782456	0.50014	0.641298	0.700967	0.512265	0.606616	0.875137	0.571825	0.723481	0.792649	0.397743	0.595196	0.681526	0.516504	0.599015	0.633419	-0.281589	0.553208	-0.272362	0.525789	-0.10763	-0.0181921
YDL085W	NDE2	5	0.556344	0.42214	0.489242	0.794778	0.448399	0.621589	0.670505	0.583125	0.626815	0.739105	0.710784	0.724944	0.393175	0.647917	0.520546	0.809154	0.439049	0.624101	0.345412	-0.477845	0.357491	-0.21609	0.0894766	-0.255935	-0.00625885
YDR463W	STP1	5	0.207762	0.262578	0.23517	0.396279	0.34506	0.37067	0.511639	0.348255	0.429947	0.522707	0.194316	0.358511	0.458856	0.2769	0.367878	0.480771	0.275213	0.377992	0.65643	0.0372094	0.870455	0.0763375	0.645524	-0.0109054	-0.185803
YDR483W	KRE2	5	0.412744	0.219637	0.316191	0.789405	0.439375	0.61439	0.66133	0.466474	0.563902	0.57378	0.208631	0.391205	0.346576	0.301274	0.323925	0.430339	0.425561	0.42795	0.958359	-0.272266	0.834648	0.129517	0.0348641	-0.923494	-0.398002
YDR486C	VPS60	5	0.54168	0.291081	0.41638	0.329939	0.27772	0.30383	0.45755	0.28649	0.37202	0.500979	0.148809	0.324894	0.452742	0.505786	0.479264	0.482508	0.26363	0.373069	-0.454639	0.560851	-0.16252	0.199473	0.202919	0.657558	0.00406048
YDR529C	QCR7	5	0.323346	0.123884	0.223615	0.468132	0.294888	0.38151	0.365304	0.317706	0.341505	0.321255	0.239943	0.280599	0.413344	0.544757	0.479051	0.590182	0.253011	0.421596	0.770705	0.771667	0.610892	0.587351	1.09916	0.328457	0.303955
YGL216W	KIP3	5	0.51747	0.285438	0.401454	0.469293	0.447815	0.458554	0.597137	0.617798	0.607467	0.585393	0.343577	0.464485	0.466257	0.574957	0.520607	0.668886	0.305139	0.487013	0.191858	0.164565	0.597572	0.0683282	0.374961	0.183104	-0.318847
YGR180C	RNR4	5	0.844969	0.351635	0.598302	0.785122	0.644292	0.714707	0.597458	0.460605	0.529031	0.748132	0.458551	0.603341	0.521142	0.760585	0.640864	0.91376	0.630548	0.772154	0.256478	0.0870434	-0.17752	0.355915	0.0991442	-0.157334	0.545535
YML007C-A	MIN4	5	0.730854	0.136268	0.433561	0.880839	0.634148	0.757493	0.702169	0.595171	0.64867	0.6364	0.490158	0.563279	0.607235	0.77367	0.690453	0.878845	0.624771	0.751808	0.804998	0.293692	0.581249	0.416515	0.671307	-0.133691	0.21288
YAR035C-A		5	0.864864	0.628653	0.746759	0.660809	0.5724	0.616604	0.807674	0.512655	0.660164	0.81828	0.809802	0.814041	0.704588	0.614367	0.659478	0.75472	0.562433	0.658576	-0.276297	-0.303778	-0.177817	-0.305751	-0.179318	0.0969792	-0.00347412
YBR196C-B		5	0.807932	0.579248	0.69359	0.647034	0.413404	0.530219	0.723253	0.420036	0.571644	0.816459	0.622468	0.719463	0.876247	0.70176	0.789003	0.792664	0.606466	0.699565	-0.387494	0.13311	-0.278965	-0.0404633	0.185949	0.573443	0.29134
YBR296C-A	TYC1	5	0.995313	0.418133	0.706723	0.586119	0.527946	0.557033	0.689063	0.513607	0.601335	0.864239	0.552451	0.708345	0.491401	0.507088	0.499245	0.745775	0.520625	0.6332	-0.343383	-0.504706	-0.232977	-0.161791	-0.501398	-0.158015	0.0744937
YDR182W-A		5	0.653019	0.266318	0.459669	0.602313	0.424107	0.51321	0.65938	0.3675	0.51344	0.714633	0.206365	0.460499	0.313701	0.341482	0.327592	0.667252	0.279412	0.473332	0.158955	-0.491299	0.159601	0.0396552	-0.488696	-0.647651	-0.117342
YDR194W-A		5	0.3472	0.310919	0.32906	0.558668	0.322578	0.440623	0.51826	0.24853	0.383395	0.465644	0.206828	0.336236	0.271698	0.321802	0.29675	0.543124	0.204081	0.373603	0.421197	-0.180227	0.220484	0.152031	-0.149102	-0.570299	-0.0373279
YER087C-B	SBH1	5	0.458366	0.183715	0.321041	0.479315	0.439833	0.459574	0.608503	0.297375	0.452939	0.454819	0.158577	0.306698	0.226095	0.306299	0.266197	0.400272	0.277432	0.338852	0.517541	-0.204327	0.49656	0.143836	-0.270264	-0.787805	-0.418661
YDR147W	EKI1	5	0.485333	0.151218	0.318276	0.794444	0.452326	0.623385	0.36953	0.268055	0.318793	0.278523	0.176543	0.227533	0.18876	0.440917	0.314838	0.309597	0.290673	0.300135	0.969846	0.468535	0.00234008	0.399537	-0.0156665	-0.985513	-0.0870049
YGL202W	ARO8	5	0.490907	0.305738	0.398322	0.651974	0.476715	0.564344	0.495917	0.305376	0.400646	0.528284	0.288725	0.408505	0.435107	0.77637	0.605738	0.81444	0.35691	0.585675	0.502639	0.568342	0.00839199	0.519748	0.604758	0.102119	0.547771
YGL237C	HAP2	5	0.595582	0.345955	0.470769	0.545279	0.499228	0.522253	0.412728	0.392801	0.402765	0.477156	0.241207	0.359182	0.333069	0.647335	0.490202	0.580325	0.380037	0.480181	0.149732	0.448663	-0.225081	0.418864	0.0583588	-0.0913736	0.253641
YLR251W	SYM1	5	0.685146	0.265878	0.475512	0.677998	0.700667	0.689332	0.604214	0.4822	0.543207	0.529622	0.332817	0.431219	0.652894	0.734938	0.693916	0.727047	0.486666	0.606857	0.535719	0.68634	0.192022	0.492934	0.54528	0.00956166	0.159853
YLR332W	MID2	5	0.599145	0.225363	0.412254	1.09821	0.898651	0.998431	0.566831	0.701552	0.634191	0.700928	0.256922	0.478925	0.540629	0.964153	0.752391	0.729849	0.651212	0.690531	1.27613	0.651682	0.621384	0.527905	0.867948	-0.408181	0.122787
YBR147W	RTC2	5	0.397863	0.50934	0.453601	0.376809	0.340942	0.358875	0.652266	0.21794	0.435103	0.569507	0.359936	0.464722	0.30724	0.20981	0.258525	0.54142	0.228526	0.384973	-0.337942	-0.846063	-0.0600687	-0.27161	-0.811122	-0.473179	-0.1766
YBR159W	IFA38	5	0.315594	0.446125	0.380859	0.302896	0.277624	0.29026	0.419212	0.173	0.296106	0.382473	0.373642	0.378057	0.263139	0.193234	0.228187	0.293498	0.23355	0.263524	-0.391914	-0.728392	-0.363145	-0.520672	-0.739044	-0.347131	-0.16818
YBR162C	TOS1	5	0.199069	0.371141	0.285105	0.250422	0.230364	0.240393	0.331018	0.102567	0.216792	0.320084	0.330172	0.325128	0.163568	0.237064	0.200316	0.400054	0.188471	0.294263	-0.246099	-0.698729	-0.39518	-0.143903	-0.509215	-0.263116	0.440791
YDL006W	PTC1	5	0.453866	0.441784	0.447825	0.612461	0.287528	0.449994	0.495207	0.161839	0.328523	0.659034	0.300811	0.479923	0.146685	0.194337	0.170511	0.323368	0.218295	0.270831	0.00697195	-1.49294	-0.446943	-0.825407	-1.39307	-1.40004	-0.278598
YDL041W		5	0.234832	0.31856	0.276696	0.342333	0.483676	0.413004	0.270347	0.22143	0.245889	0.494175	0.181646	0.33791	0.241031	0.321586	0.281308	0.543268	0.157001	0.350135	0.577854	-0.264489	-0.170298	0.0512686	0.0238487	-0.554005	0.509905
YDL042C	SIR2	5	0.248319	0.489472	0.368896	0.363331	0.461351	0.412341	0.133541	0.126922	0.130232	0.436351	0.305935	0.371143	0.296156	0.347801	0.321979	0.499253	0.196042	0.347647	0.160625	-0.205011	-1.50213	-0.0943516	-0.196248	-0.356873	1.41655
YDL046W	NPC2	5	0.363299	0.227228	0.295263	0.453098	0.362314	0.407706	0.333861	0.169154	0.251507	0.364194	0.228645	0.29642	0.370471	0.41079	0.390631	0.411033	0.293758	0.352396	0.465528	0.398164	-0.231401	0.249555	0.403802	-0.0617253	0.486595
YDL056W	MBP1	5	0.140617	0.163877	0.152247	0.2965	0.297551	0.297026	0.251668	0.153192	0.20243	0.174859	0.211653	0.193256	0.258943	0.287852	0.273398	0.258016	0.177031	0.217524	0.964174	0.50049	0.411009	0.170661	0.844587	-0.119587	0.103749
YDL078C	MDH3	5	0.232174	0.243006	0.23759	0.331444	0.317925	0.324685	0.380814	0.177895	0.279354	0.307868	0.266443	0.287155	0.395579	0.370205	0.382892	0.447753	0.247617	0.347685	0.450566	0.415106	0.233624	0.27595	0.688463	0.237897	0.315683
YDL080C	THI3	5	0.24174	0.363464	0.302602	0.312951	0.314167	0.313559	0.338284	0.119788	0.229036	0.283633	0.345948	0.314791	0.325616	0.344393	0.335004	0.573988	0.239725	0.406856	0.0513151	0.0897879	-0.401846	0.370127	0.146759	0.0954434	0.828944
YDR017C	KCS1	5	0.282444	0.255419	0.268932	0.73784	0.353295	0.545567	0.460934	0.152323	0.306628	0.356582	0.427896	0.392239	0.465583	0.477071	0.471327	0.590141	0.324171	0.457156	1.02052	0.264996	0.18925	0.220955	0.809487	-0.21103	0.576197
YBR283C	SSH1	5	0.507784	0.276859	0.392322	0.719023	0.511676	0.61535	0.32432	0.209419	0.266869	0.255563	0.26794	0.261751	0.427859	0.559424	0.493642	0.647514	0.209926	0.42872	0.649369	0.915267	-0.555903	0.71184	0.331427	-0.317942	0.683903
YNL045W	LAP2	5	0.87491	0.300726	0.587818	0.553961	0.416063	0.485012	0.687879	0.287082	0.487481	0.825335	0.657407	0.741371	0.458861	0.518904	0.488882	0.681886	0.243192	0.462539	-0.27735	-0.600709	-0.270024	-0.680621	-0.265882	0.0114681	-0.0757708
YNR008W	LRO1	5	0.333677	0.432547	0.383112	0.212479	0.136397	0.174438	0.386859	0.200452	0.293655	0.691755	0.446863	0.569309	0.259854	0.221585	0.24072	0.380807	0.236972	0.308889	-1.13505	-1.24186	-0.383643	-0.882123	-0.670411	0.464642	0.0729662
YNR031C	SSK2	5	0.238265	0.243705	0.240985	0.373601	0.226715	0.300158	0.340749	0.126384	0.233566	0.208004	0.19733	0.202667	0.175073	0.201247	0.18816	0.428057	0.192737	0.310397	0.316781	-0.107156	-0.0451108	0.615001	-0.356985	-0.673766	0.410283
YNR036C	MRPS12	5	0.125812	0.382272	0.254042	0.252779	0.184033	0.218406	0.209148	0.181141	0.195144	0.255502	0.357155	0.306328	0.0702775	0.115883	0.0930803	0.280507	0.110501	0.195504	-0.218059	-1.71853	-0.380526	-0.64788	-1.44852	-1.23046	0.00265565
YNR049C	MSO1	5	0.171579	0.29449	0.233034	0.168759	0.215914	0.192337	0.182678	0.175684	0.179181	0.221733	0.321513	0.271623	0.238226	0.283466	0.260846	0.220229	0.143458	0.181844	-0.27691	-0.0584096	-0.379124	-0.578908	0.162654	0.439565	0.0212798
YNL129W	NRK1	5	0.212131	0.311614	0.261872	0.1924	0.264086	0.228243	0.142401	0.149625	0.146013	0.228481	0.222905	0.225693	0.153214	0.27144	0.212327	0.289116	0.168447	0.228781	-0.198294	-0.0880738	-0.842765	0.0196062	-0.302575	-0.104281	0.64787
YNL084C	END3	5	0.161444	0.32252	0.241982	0.242521	0.289862	0.266191	0.171812	0.145231	0.158522	0.221268	0.186398	0.203833	0.165816	0.245917	0.205867	0.199512	0.174164	0.186838	0.137565	0.0143215	-0.61022	-0.125602	-0.23319	-0.370755	0.237107
YNL063W	MTQ1	5	0.161677	0.260323	0.211	0.409494	0.368143	0.388819	0.224368	0.182186	0.203277	0.388358	0.357523	0.372941	0.336459	0.501122	0.418791	0.352404	0.186067	0.269235	0.881855	0.167283	-0.0537955	-0.470079	0.988987	0.107132	0.405421
YNL057W		5	0.249903	0.447989	0.348946	0.389062	0.469461	0.429262	0.242454	0.2217	0.232077	0.35933	0.398143	0.378737	0.381385	0.443618	0.412501	0.616843	0.277319	0.447081	0.298853	0.123203	-0.5884	0.23934	0.241395	-0.0574585	0.945932
YIL098C	FMC1	5	0.184091	0.311987	0.248039	0.271849	0.462517	0.367183	0.232968	0.21141	0.222189	0.353109	0.530938	0.442024	0.368584	0.422506	0.395545	0.635811	0.295826	0.465818	0.565932	-0.160282	-0.158781	0.0756433	0.673275	0.107343	1.06798
YIL146C	ATG32	5	0.329417	0.526559	0.427988	0.667044	0.704803	0.685923	0.348086	0.261653	0.304869	0.429917	0.515496	0.472706	0.451332	0.4841	0.467716	0.628317	0.273583	0.45095	0.680478	-0.0153101	-0.489379	-0.067976	0.128064	-0.552414	0.564777
YNL106C	INP52	5	0.562376	0.104601	0.333489	0.692572	0.653373	0.672972	0.393671	0.715464	0.554568	0.46208	0.291658	0.376869	0.541382	0.71319	0.627286	0.77899	0.288938	0.533964	1.01291	0.73506	0.733725	0.502678	0.911486	-0.101423	-0.0546209
YLL001W	DNM1	6	0.130939	0.243438	0.187189	1.04887	0.37102	0.709944	0.111407	0.34175	0.226579	0.472507	0.367381	0.419944	0.338699	0.380098	0.359398	0.389825	0.157273	0.273549	1.92321	-0.224612	0.275521	-0.618397	0.941092	-0.98212	0.271787
YOR328W	PDR10	6	0.138482	0.157616	0.148049	0.558067	0.240676	0.399372	0.256298	0.633553	0.444926	0.613276	0.241927	0.427602	0.511441	0.334697	0.423069	0.357743	0.147558	0.25265	1.43166	-0.0153756	1.58749	-0.759125	1.51482	0.0831606	-0.816421
YOR351C	MEK1	6	0.101786	0.270259	0.186022	1.35523	0.420647	0.887941	0.223206	0.378125	0.300666	0.305025	0.812695	0.55886	0.320236	0.281651	0.300943	0.136912	0.2375	0.187206	2.25499	-0.892996	0.692685	-1.57786	0.694016	-1.56097	-0.683534
YOR357C	SNX3	6	0.123479	0.144561	0.13402	0.276361	0.266947	0.271654	0.241667	0.505919	0.373793	0.276818	0.257133	0.266976	0.501746	0.3248	0.413273	0.183877	0.151444	0.167661	1.01932	0.630386	1.47979	-0.671165	1.62465	0.605323	-1.15669
YOR358W	HAP5	6	0.0785146	0.146652	0.112583	0.272203	0.248847	0.260525	0.177397	0.364384	0.270891	0.163742	0.269446	0.216594	0.439647	0.193433	0.31654	0.167172	0.131952	0.149562	1.21043	0.547392	1.26672	-0.534252	1.4914	0.280966	-0.856966
YOR374W	ALD4	6	0.107163	0.205061	0.156112	0.496538	0.264963	0.38075	0.0991284	0.455457	0.277292	0.129218	0.306124	0.217671	0.31171	0.290286	0.300998	0.213966	0.180762	0.197364	1.28626	0.467606	0.828823	-0.141292	0.947169	-0.339091	-0.490552
YOR380W	RDR1	6	0.113105	0.175626	0.144366	0.309804	0.189178	0.249491	0.151901	0.351927	0.251914	0.137621	0.215274	0.176448	0.469028	0.203055	0.336041	0.197809	0.171463	0.184636	0.78926	0.9294	0.803203	0.0654447	1.21891	0.429651	-0.448247
YOL018C	TLG2	6	0.114375	0.104743	0.109559	0.383429	0.0781098	0.230769	0.0844615	0.254893	0.169677	0.171269	0.131451	0.15136	0.300739	0.163514	0.232126	0.161471	0.143664	0.152567	1.07474	0.616927	0.631082	0.0114599	1.0832	0.00846034	-0.153349
YOL019W	TOS7	6	0.142134	0.41625	0.279192	0.644779	0.261518	0.453149	0.0850403	0.384502	0.234771	0.287683	0.355261	0.321472	0.284803	0.281541	0.283172	0.163588	0.117205	0.140396	0.698727	-0.183016	-0.250002	-1.19519	0.0204204	-0.678307	-0.741749
YOL049W	GSH2	6	0.143764	0.356232	0.249998	0.683183	0.176025	0.429604	0.0870339	0.185847	0.13644	0.283172	0.469067	0.37612	0.447766	0.283444	0.365605	0.113005	0.136297	0.124651	0.781091	-0.0409042	-0.873647	-1.5933	0.54837	-0.232721	-0.130378
YLL053C		6	0.202542	0.306865	0.254704	0.658969	0.558609	0.608789	0.0651369	0.198004	0.13157	0.599815	0.223788	0.411801	1.03915	0.636768	0.837957	0.522399	0.186383	0.354391	1.25712	1.02493	-0.952987	-0.216604	1.71806	0.460934	1.42951
YLR003C	CMS1	6	0.364356	0.319795	0.342075	1.06866	0.544535	0.806598	0.388559	0.740208	0.564384	0.349083	0.290342	0.319712	0.434003	0.394991	0.414497	0.217948	0.272851	0.2454	1.23754	0.374587	0.722362	-0.381642	0.277049	-0.960487	-1.20154
YLR021W	IRC25	6	0.119708	0.256042	0.187875	0.361872	0.255752	0.308812	0.161362	0.291289	0.226325	0.204833	0.195416	0.200125	0.165005	0.389046	0.277025	0.20776	0.178524	0.193142	0.716959	0.46912	0.268626	-0.0512361	0.560246	-0.156713	-0.228736
YLR058C	SHM2	6	0.195346	0.138014	0.16668	0.217795	0.183857	0.200826	0.168519	0.16377	0.166144	0.109439	0.148958	0.129199	0.26875	0.124533	0.196641	0.178196	0.181494	0.179845	0.268868	0.605977	-0.00464419	0.477162	0.238488	-0.0303803	0.114318
YLR065C	SND2	6	0.213033	0.344352	0.278693	0.24646	0.459835	0.353148	0.310493	0.922178	0.616336	0.422889	0.424754	0.423821	0.601692	0.409174	0.505433	0.216715	0.211119	0.213917	0.341596	0.254064	1.14504	-0.986406	0.858845	0.517248	-1.52667
YLR072W	LAM6	6	0.262293	0.633934	0.448114	0.371519	0.634162	0.50284	0.576989	1.16147	0.869231	0.568346	0.666022	0.617184	1.06014	0.468407	0.764272	0.453907	0.489277	0.471592	0.166235	0.308386	0.955875	-0.388159	0.770222	0.603987	-0.882199
YLR079W	SIC1	6	0.306636	0.45305	0.379843	0.484858	0.475442	0.48015	0.334235	0.665209	0.499722	0.287651	0.453463	0.370557	0.74283	0.31129	0.52706	0.22258	0.350658	0.286619	0.338083	0.508272	0.395724	-0.370562	0.472565	0.134482	-0.801993
YLR089C	ALT1	6	0.521964	0.508318	0.515141	0.411353	0.402092	0.406722	0.611135	1.01219	0.811664	0.459446	0.594505	0.526975	1.05721	0.664071	0.860643	0.349736	0.511536	0.430636	-0.340923	0.707679	0.655915	-0.291267	0.740447	1.08137	-0.914414
YLR097C	HRT3	6	0.507929	0.220123	0.364026	0.553446	0.359681	0.456564	0.608883	1.07336	0.841121	0.299366	0.426475	0.36292	0.68481	0.513979	0.599395	0.269061	0.38633	0.327696	0.326776	0.723853	1.20827	-0.147296	0.719466	0.39269	-1.35996
YLR098C	CHA4	6	0.427669	0.248089	0.337879	0.245694	0.30496	0.275327	0.821235	0.985003	0.903119	0.249805	0.297174	0.27349	0.590047	0.523448	0.556748	0.175064	0.250215	0.21264	-0.29536	1.02554	1.41841	-0.363076	0.720518	1.01588	-2.08651
YLR102C	APC9	6	0.728836	0.281769	0.505303	0.639792	0.347095	0.493443	0.384885	0.552544	0.468715	0.151469	0.472411	0.31194	0.919308	0.459023	0.689165	0.2475	0.205234	0.226367	-0.0342632	1.14358	-0.108438	-0.462602	0.447702	0.481965	-1.05005
YLR113W	HOG1	6	0.34288	0.200026	0.271453	0.326877	0.336173	0.331525	0.355685	0.249812	0.302749	0.327135	0.379462	0.353299	0.433105	0.636063	0.534584	0.0929535	0.16574	0.129347	0.288415	0.597529	0.157419	-1.44965	0.977714	0.6893	-1.22688
YML083C		6	0.264161	0.544421	0.404291	0.274273	0.26389	0.269081	0.0780018	0.233726	0.155864	0.166653	0.254837	0.210745	0.696441	0.643772	0.670107	0.23874	0.0970216	0.167881	-0.587353	1.66889	-1.37511	-0.328062	0.728996	1.31635	0.10715
YML082W		6	0.168636	0.240254	0.204445	0.271398	0.149671	0.210535	0.0689394	0.11375	0.0913447	0.0562984	0.190351	0.123325	0.12632	0.136316	0.131318	0.279205	0.200189	0.239697	0.042343	0.0906045	-1.16232	0.95875	-0.638649	-0.680992	1.39182
YML081W	TDA9	6	0.168718	0.264974	0.216846	0.0958968	0.148185	0.122041	0.328933	0.297896	0.313414	0.114663	0.248095	0.181379	0.303113	0.230364	0.266738	0.7602	0.318395	0.539298	-0.829304	0.55642	0.531402	1.57208	0.298756	1.12806	0.783011
YML079W	CFF1	6	0.241932	0.47314	0.357536	0.361091	0.133775	0.247433	0.268934	0.397387	0.333161	0.161603	0.487271	0.324437	0.315981	0.406776	0.361378	0.23642	0.423854	0.330137	-0.53105	0.155571	-0.101871	0.0251269	0.0154219	0.546472	-0.0131514
YML062C	MFT1	6	0.237869	0.131261	0.184565	0.321361	0.159235	0.240298	0.115349	0.261217	0.188283	0.175933	0.365251	0.270592	0.566866	0.494751	0.530808	0.224969	0.265184	0.245076	0.380695	0.972072	0.0287729	-0.142889	1.52406	1.14336	0.380326
YML059C	NTE1	6	0.138969	0.105759	0.122364	0.17449	0.254425	0.214458	0.218852	0.229861	0.224357	0.130918	0.382719	0.256818	0.597935	0.432664	0.5153	0.219176	0.286984	0.25308	0.809514	1.00466	0.874614	-0.0211555	2.07423	1.26472	0.173799
YML058W	SML1	6	0.170791	0.237011	0.203901	0.463063	0.163668	0.313366	0.16467	0.195465	0.180068	0.0916573	0.151026	0.121342	0.39662	0.238466	0.317543	0.147053	0.273688	0.210371	0.619978	1.38788	-0.179331	0.793861	0.639083	0.0191057	0.224397
YML057W	CMP2	6	0.252451	0.210476	0.231463	0.298255	0.258168	0.278212	0.428297	0.207908	0.318102	0.079902	0.218182	0.149042	0.339322	0.221481	0.280402	0.167528	0.26184	0.214684	0.265398	0.911774	0.458707	0.526495	0.27671	0.011312	-0.567276
YML057C-A		6	0.192786	0.154248	0.173517	0.467995	0.121001	0.294498	0.270256	0.199449	0.234852	0.11189	0.144456	0.128173	0.266944	0.276667	0.271806	0.166516	0.177006	0.171761	0.763183	1.08449	0.436679	0.422315	0.647499	-0.115683	-0.451351
YML056C	IMD4	6	0.225333	0.149686	0.18751	0.0885744	0.150222	0.119398	0.262889	0.145913	0.204401	0.0625238	0.104867	0.0836952	0.149868	0.216439	0.183153	0.0778512	0.152173	0.115012	-0.651181	1.12983	0.124436	0.458569	-0.0339125	0.617269	-0.829614
YML055W	SPC2	6	0.213736	0.185846	0.199791	0.217791	0.1224	0.170096	0.221268	0.0913846	0.156326	0.0789333	0.0672653	0.0730993	0.175	0.179077	0.177038	0.096	0.197517	0.146759	-0.232146	1.27613	-0.35393	1.00552	-0.174429	0.0577177	-0.0911167
YML052W	SUR7	6	0.140351	0.26144	0.200896	0.226343	0.16387	0.195106	0.150197	0.18829	0.169244	0.133025	0.155639	0.144332	0.268937	0.291065	0.280001	0.213255	0.102482	0.157869	-0.0421858	0.956043	-0.247344	0.129336	0.478986	0.521172	-0.100377
YML051W	GAL80	6	0.394667	0.538365	0.466516	0.518519	0.358503	0.438511	0.247765	0.458216	0.35299	0.700775	0.416667	0.558721	0.624314	0.77619	0.700252	0.121785	0.0929461	0.107365	-0.0893128	0.325747	-0.402296	-2.3796	0.585949	0.675262	-1.7171
YML034W	SRC1	6	0.280879	0.455348	0.368113	0.688416	0.48453	0.586473	0.326819	0.227994	0.277406	0.542546	0.32939	0.435968	0.377852	0.424699	0.401275	0.320705	0.249619	0.285162	0.671914	-0.11963	-0.40815	-0.61244	0.124443	-0.547471	0.039783
YML032C	RAD52	6	0.215	0.282827	0.248914	0.57625	0.269727	0.422989	0.184575	0.283134	0.233855	0.458667	0.543976	0.501321	0.643656	0.256257	0.449957	0.261308	0.217654	0.239481	0.764973	-0.15595	-0.0900335	-1.06582	0.85414	0.0891666	0.0342992
YML026C	RPS18B	6	0.480775	0.567111	0.523943	0.256113	0.380734	0.318423	0.433339	0.527624	0.480481	0.745471	0.375191	0.560331	0.432929	0.265119	0.349024	0.328169	0.413979	0.371074	-0.718463	-0.682953	-0.124929	-0.594572	-0.586084	0.132379	-0.372774
YML019W	OST6	6	0.163334	0.301176	0.232255	0.321487	0.249541	0.285514	0.212919	0.338495	0.275707	0.255351	0.332825	0.294088	0.315238	0.125115	0.220176	0.183474	0.140388	0.161931	0.29785	-0.417587	0.247424	-0.860866	-0.0770534	-0.374904	-0.767756
YML017W	PSP2	6	0.425565	0.424674	0.42512	0.263617	0.386813	0.325215	0.321031	0.336568	0.328799	0.447397	0.565028	0.506213	0.477075	0.174119	0.325597	0.254526	0.45272	0.353623	-0.386473	-0.636656	-0.370663	-0.517532	-0.384781	0.00169275	0.105006
YML016C	PPZ1	6	0.227251	0.344008	0.28563	0.433982	0.365983	0.399983	0.423579	0.286806	0.355192	0.346336	0.493634	0.419985	0.595563	0.464674	0.530119	0.21669	0.203314	0.210002	0.485792	0.335978	0.314454	-0.999937	0.892169	0.406378	-0.7582
YML014W	TRM9	6	0.239381	0.249824	0.244602	0.380823	0.346292	0.363557	0.246272	0.331975	0.289124	0.181796	0.386244	0.28402	0.665863	0.402747	0.534305	0.143329	0.2167	0.180015	0.571746	0.911672	0.241248	-0.657876	1.12723	0.555481	-0.68357
YML013W	UBX2	6	0.343598	0.317599	0.330599	0.458889	0.379082	0.418986	0.407746	0.499947	0.453846	0.460229	0.491817	0.476023	0.541376	0.563736	0.552556	0.207839	0.31331	0.260575	0.34182	0.215091	0.457124	-0.869333	0.741041	0.399221	-0.800507
YML012C-A		6	0.293003	0.324026	0.308515	0.125791	0.308022	0.216906	0.504766	0.221188	0.362977	0.156589	0.330274	0.243431	0.64052	0.493436	0.566978	0.0976074	0.314253	0.20593	-0.508266	1.21978	0.23454	-0.24136	0.877953	1.38622	-0.817723
YML012W	ERV25	6	0.173437	0.24975	0.211594	0.28357	0.182888	0.233229	0.280969	0.340194	0.310582	0.226784	0.302475	0.26463	0.773651	0.455024	0.614337	0.114099	0.163256	0.138678	0.140451	1.21506	0.553675	-0.932239	1.53773	1.39728	-1.16324
YML009W-B		6	0.0753191	0.0831364	0.0792278	0.115731	0.150103	0.132917	0.209283	0.263656	0.23647	0.104	0.146898	0.125449	0.083037	0.302648	0.192843	0.0819444	0.136338	0.109141	0.746446	0.620323	1.57758	-0.200906	1.28335	0.5369	-1.11546
YML008C	ERG6	6	0.10078	0.0897319	0.095256	0.0898856	0.0947333	0.0923095	0.0465208	0.076125	0.0613229	0.0845833	0.0791356	0.0818595	0.0746667	0.0769542	0.0758105	0.158126	0.0645436	0.111335	-0.0453318	-0.110752	-0.635384	0.443685	-0.329413	-0.284082	0.860408
YML007W	YAP1	6	0.166164	0.141146	0.153655	0.500972	0.161986	0.331479	0.0621336	0.131769	0.0969514	0.0661328	0.265979	0.166056	0.0923002	0.266688	0.179494	0.172309	0.101346	0.136828	1.10922	0.112269	-0.664361	-0.279306	0.224241	-0.88498	0.497028
YMR002W	MIX17	6	0.184993	0.222093	0.203543	0.0826069	0.19411	0.138359	0.144496	0.159194	0.151845	0.140131	0.280339	0.210235	0.136828	0.376097	0.256463	0.283087	0.12524	0.204164	-0.556919	0.286744	-0.422731	-0.0422791	0.333416	0.890335	0.427123
YMR006C	PLB2	6	0.354094	0.472713	0.413404	0.7962	0.275983	0.536092	0.2855	0.332543	0.309021	0.21138	0.498698	0.355039	0.185649	0.424636	0.305143	0.154986	0.211719	0.183352	0.374929	-0.218494	-0.419845	-0.953358	-0.438068	-0.812997	-0.753087
YMR008C	PLB1	6	0.386191	0.145258	0.265725	0.180279	0.222876	0.201578	0.1672	0.27501	0.221105	0.241702	0.558422	0.400062	0.365	0.404293	0.384646	0.20707	0.123221	0.165145	-0.398595	-0.0566903	-0.265199	-1.27649	0.533601	0.932197	-0.420995
YMR009W	ADI1	6	0.097543	0.20201	0.149777	0.183544	0.208527	0.196035	0.464574	0.185048	0.324811	0.275469	0.539251	0.40736	0.439751	0.292954	0.366352	0.3224	0.14885	0.235625	0.388301	-0.153073	1.11679	-0.78981	1.29042	0.902116	-0.463107
YMR042W	ARG80	6	0.0982762	0.202168	0.150222	0.685873	0.181369	0.433621	0.264054	0.267585	0.26582	0.1481	0.270651	0.209375	0.192979	0.274672	0.233825	0.190986	0.146014	0.1685	1.52934	0.159339	0.823349	-0.313344	0.638332	-0.891004	-0.6577
YMR155W		6	0.293143	0.218215	0.255679	0.364531	0.241043	0.302787	0.461739	0.48903	0.475384	0.250435	0.271059	0.260747	0.329832	0.410571	0.370202	0.255515	0.164571	0.210043	0.243971	0.505663	0.89476	-0.311963	0.533978	0.290007	-1.17841
YOR025W	HST3	6	0.304904	0.191021	0.247963	0.654929	0.188459	0.421694	0.322591	0.553497	0.438044	0.193724	0.33386	0.263792	0.278097	0.4152	0.346648	0.453185	0.129893	0.291539	0.766073	0.394073	0.820953	0.144288	0.483351	-0.282723	-0.587388
YOR039W	CKB2	6	0.270377	0.159631	0.215004	0.141449	0.244484	0.192967	0.51731	0.522458	0.519884	0.160595	0.387902	0.274248	0.287375	0.404416	0.345896	0.248249	0.161554	0.204902	-0.156012	0.334854	1.27383	-0.420551	0.685974	0.841986	-1.34326
YOR311C	DGK1	6	0.169613	0.134437	0.152025	0.346084	0.146506	0.246295	0.539108	0.218397	0.378752	0.104563	0.15518	0.129871	0.229808	0.474342	0.352075	0.139313	0.125708	0.132511	0.696077	1.4388	1.31694	0.0290255	1.21157	0.515494	-1.51515
YOR327C	SNC2	6	0.188044	0.117302	0.152673	0.275263	0.386627	0.330945	0.6305	0.407518	0.519009	0.103916	0.262708	0.183312	0.258009	0.671297	0.464653	0.193393	0.134347	0.16387	1.11615	1.34185	1.76531	-0.16175	1.60571	0.489563	-1.66321
YMR164C	MSS11	6	0.825873	0.423175	0.624524	0.663946	0.516966	0.590456	0.108075	0.410093	0.259084	0.490393	0.48105	0.485722	0.660776	0.669735	0.665255	0.159499	0.0915128	0.125506	-0.0809262	0.453778	-1.26934	-1.95238	0.0911511	0.172077	-1.04566
YMR182C	RGM1	6	0.293577	0.250729	0.272153	0.872615	0.451535	0.662075	0.182265	0.280765	0.231515	0.319791	0.113979	0.216885	0.374768	0.272458	0.323613	0.171632	0.213876	0.192754	1.28258	0.577338	-0.233311	-0.170169	0.24985	-1.03273	-0.264346
YMR183C	SSO2	6	0.612846	0.297391	0.455119	0.334979	0.33438	0.334679	0.398992	0.524242	0.461617	0.387401	0.260509	0.323955	0.593536	0.43515	0.514343	0.457141	0.306541	0.381841	-0.443463	0.666936	0.0204535	0.237176	0.176489	0.619952	-0.273724
YMR186W	HSC82	6	0.538691	0.432603	0.485647	0.650538	0.487247	0.568892	1.03675	0.620677	0.828713	0.333667	0.588401	0.461034	0.384588	0.44397	0.414279	0.226313	0.334809	0.280561	0.228249	-0.154272	0.770966	-0.716558	-0.229306	-0.457554	-1.56256
YMR188C	MRPS17	6	0.261865	0.269786	0.265826	0.385799	0.349693	0.367746	0.508186	0.387196	0.447691	0.2821	0.320229	0.301164	0.243178	0.309674	0.276426	0.191052	0.291969	0.241511	0.46823	-0.12366	0.752023	-0.318465	0.0564122	-0.411818	-0.890416
YMR189W	GCV2	6	0.181333	0.207386	0.19436	0.35348	0.220347	0.286913	0.585645	0.244364	0.415005	0.294866	0.459438	0.377152	0.260719	0.362247	0.311483	0.328363	0.194133	0.261248	0.561885	-0.275992	1.0944	-0.529725	0.680423	0.118538	-0.667707
YMR199W	CLN1	6	0.195581	0.21829	0.206936	0.964797	0.407521	0.686159	0.346704	0.364277	0.35549	0.150221	0.381661	0.265941	0.498633	0.531875	0.515254	0.166221	0.235644	0.200933	1.72936	0.954178	0.780629	-0.404394	1.3161	-0.413259	-0.823098
YMR201C	RAD14	6	0.398108	0.300878	0.349493	0.410443	0.378958	0.3947	0.381588	0.555716	0.468652	0.498036	0.672576	0.585306	0.362479	0.70788	0.535179	0.319952	0.311226	0.315589	0.175495	-0.129169	0.423253	-0.891145	0.61476	0.439265	-0.57047
YMR207C	HFA1	6	0.120598	0.155807	0.138202	0.309067	0.169508	0.239287	0.152058	0.43416	0.293109	0.193167	0.217763	0.205465	0.200738	0.18407	0.192404	0.133218	0.151925	0.142571	0.79196	-0.0947551	1.08465	-0.527208	0.477355	-0.314605	-1.03975
YMR224C	MRE11	6	0.398011	0.464982	0.431497	0.369399	0.334163	0.351781	0.418282	0.835361	0.626821	0.212488	0.721277	0.466882	0.515574	0.432542	0.474058	0.303397	0.291396	0.297397	-0.294671	0.022004	0.538705	-0.65067	0.135714	0.430385	-1.07567
YMR246W	FAA4	6	0.183255	0.357918	0.270586	1.4041	0.440073	0.922084	0.422629	0.677193	0.549911	0.503552	0.515238	0.509395	0.888387	0.381993	0.63519	0.383826	0.351902	0.367864	1.76881	0.318404	1.02311	-0.469611	1.2311	-0.53771	-0.580025
YMR250W	GAD1	6	0.611183	1.05623	0.833708	1.63035	0.560509	1.09543	0.477073	1.40093	0.939001	0.456976	1.47054	0.963757	0.496332	0.594333	0.545332	0.478227	0.502991	0.490609	0.39388	-0.821534	0.171584	-0.974095	-0.612407	-1.00629	-0.936552
YMR254C		6	0.558082	0.624	0.591041	0.815836	0.503243	0.659539	0.280918	0.29164	0.286279	0.666167	0.514633	0.5904	0.569767	0.417375	0.493571	0.317234	0.55328	0.435257	0.1582	-0.258434	-1.04584	-0.439825	-0.26	-0.418201	0.604445
YMR258C	ROY1	6	0.22178	0.178609	0.200194	0.10456	0.195349	0.149954	0.208047	0.0755854	0.141816	0.292155	0.161307	0.226731	0.414167	0.12335	0.268758	0.197992	0.211091	0.204542	-0.416879	0.245326	-0.497382	-0.148588	0.424906	0.841785	0.528375
YMR280C	CAT8	6	0.228098	0.166742	0.19742	0.548814	0.23795	0.393382	0.203427	0.160435	0.181931	0.321415	0.303143	0.312279	0.525917	0.298114	0.412016	0.308647	0.251082	0.279865	0.994664	0.399864	-0.117875	-0.158105	1.06143	0.0667673	0.621337
YMR285C	NGL2	6	0.27225	0.2211	0.246675	0.714365	0.371389	0.542877	0.304827	0.25913	0.281978	0.383942	0.4719	0.427921	0.538828	0.299631	0.41923	0.159816	0.311493	0.235655	1.13801	-0.0296037	0.192972	-0.86067	0.76513	-0.372884	-0.258909
YMR304W	UBP15	6	0.112045	0.15175	0.131897	0.327587	0.203719	0.265653	0.144373	0.1214	0.132887	0.132781	0.123648	0.128215	0.183063	0.288674	0.235869	0.124159	0.179535	0.151847	1.01013	0.879422	0.0107798	0.244058	0.838568	-0.17156	0.192424
YNL333W	SNZ2	6	0.153422	0.45361	0.303516	0.768028	0.237578	0.502803	0.213208	0.238079	0.225644	0.341496	0.317722	0.329609	0.423676	0.299935	0.361806	0.239685	0.209713	0.224699	0.72822	0.134459	-0.427726	-0.552761	0.253443	-0.474777	-0.00605193
YNL302C	RPS19B	6	0.172534	0.242759	0.207647	0.90799	0.209524	0.558757	0.168463	0.125029	0.146746	0.19515	0.305632	0.250391	0.413804	0.341512	0.377658	0.162211	0.198403	0.180307	1.42809	0.592899	-0.50081	-0.473728	0.862952	-0.565139	0.297134
YNL301C	RPL18B	6	0.155397	0.28276	0.219079	0.650385	0.219395	0.43489	0.261224	0.276065	0.268645	0.183009	0.443813	0.313411	0.394371	0.372591	0.383481	0.179774	0.185709	0.182741	0.989202	0.291099	0.29425	-0.778255	0.807707	-0.181495	-0.555897
YNL265C	IST1	6	0.256254	0.222016	0.239135	0.749682	0.244932	0.497307	0.128902	0.280705	0.204804	0.224218	0.454392	0.339305	0.497448	0.43667	0.467059	0.219233	0.195595	0.207414	1.05631	0.461023	-0.223584	-0.710069	0.965779	-0.090533	0.0182719
YOR001W	RRP6	6	0.10724	0.178063	0.142651	0.320601	0.197329	0.258965	0.112375	0.130074	0.121224	0.153185	0.285137	0.219161	0.303412	0.2938	0.298606	0.255379	0.143705	0.199542	0.860261	0.446252	-0.234815	-0.135299	1.06575	0.20549	0.719016
YOR002W	ALG6	6	0.102827	0.200313	0.15157	0.765429	0.197071	0.48125	0.111478	0.177732	0.144605	0.132136	0.211706	0.171921	0.367632	0.306319	0.336975	0.255753	0.136853	0.196303	1.66681	0.970896	-0.0678644	0.191332	1.15266	-0.514144	0.440961
YOR003W	YSP3	6	0.153525	0.239211	0.196368	1.23476	0.176065	0.70541	0.121789	0.365083	0.243436	0.235584	0.622423	0.429004	0.527138	0.567894	0.547516	0.248654	0.148673	0.198663	1.8449	0.351911	0.309985	-1.11066	1.47934	-0.365561	-0.29322
YPL267W	ACM1	6	0.260542	0.227139	0.24384	0.159137	0.307117	0.233127	0.122045	0.17289	0.147467	0.195963	0.17225	0.184106	0.247923	0.0828996	0.165411	0.382757	0.300405	0.341581	-0.0648198	-0.154483	-0.725543	0.891686	-0.559879	-0.495059	1.21183
YPL262W	FUM1	6	0.196594	0.440611	0.318602	0.475034	0.309477	0.392255	0.157007	0.403755	0.280381	0.159782	0.159405	0.159593	0.272201	0.191029	0.231615	0.174798	0.304231	0.239515	0.300036	0.537329	-0.184366	0.585715	-0.460027	-0.760063	-0.227275
YPL206C	PGC1	6	0.142295	0.215717	0.179006	0.360876	0.320937	0.340907	0.107952	0.0992161	0.103584	0.1264	0.320937	0.223669	0.153235	0.244249	0.198742	0.129931	0.200751	0.165341	0.92937	-0.170467	-0.789209	-0.435919	0.150888	-0.778481	0.674645
YPL202C	AFT2	6	0.25328	0.219148	0.236214	0.172645	0.229687	0.201166	0.136243	0.147626	0.141934	0.208184	0.164937	0.186561	0.304381	0.24973	0.277056	0.352619	0.189039	0.270829	-0.231706	0.570529	-0.734869	0.537734	0.230081	0.461787	0.932155
YPL177C	CUP9	6	0.162209	0.138	0.150105	0.250714	0.177882	0.214298	0.113571	0.115052	0.114311	0.129	0.183068	0.156034	0.182687	0.184206	0.183446	0.252188	0.235301	0.243744	0.513652	0.233495	-0.392998	0.643508	0.289387	-0.224264	1.0924
YPL166W	ATG29	6	0.240448	0.176872	0.20866	0.364201	0.165275	0.264738	0.150846	0.163563	0.157204	0.142018	0.188784	0.165401	0.230318	0.239183	0.234751	0.257795	0.260946	0.25937	0.34341	0.505162	-0.408512	0.649047	0.169976	-0.173434	0.722373
YPL140C	MKK2	6	0.196383	0.127876	0.16213	0.321719	0.156618	0.239168	0.161364	0.170255	0.165809	0.129622	0.287328	0.208475	0.32024	0.213888	0.267064	0.248072	0.217284	0.232678	0.560878	0.357309	0.0323775	0.158463	0.720035	0.159157	0.488812
YPL100W	ATG21	6	0.232964	0.136129	0.184547	0.422857	0.154777	0.288817	0.199939	0.178288	0.189113	0.145969	0.255412	0.200691	0.351817	0.279148	0.315482	0.221871	0.208021	0.214946	0.646169	0.652586	0.0352644	0.0989991	0.773574	0.127406	0.184723
YHR030C	SLT2	6	0.133167	0.142343	0.137755	0.395893	0.190732	0.293313	0.133224	0.214369	0.173796	0.162108	0.228154	0.195131	0.350612	0.211238	0.280925	0.230602	0.185757	0.20818	1.09033	0.525743	0.335291	0.0933869	1.02808	-0.0622548	0.260431
YHR046C	INM1	6	0.235549	0.165738	0.200644	0.530517	0.172633	0.351575	0.143339	0.190891	0.167115	0.252313	0.403195	0.327754	0.525724	0.403966	0.464845	0.33907	0.205095	0.272083	0.809196	0.504135	-0.263799	-0.268571	1.21211	0.402917	0.703206
YHR100C	GEP4	6	0.175863	0.147757	0.16181	0.0878625	0.0810221	0.0844423	0.0761144	0.0995392	0.0878268	0.18366	0.242743	0.213202	0.517752	0.326148	0.42195	0.228997	0.13267	0.180833	-0.938264	0.984855	-0.881568	-0.237557	1.38277	2.32103	1.04193
YPR049C	ATG11	6	1.18184	0.570393	0.876116	1.22373	0.933823	1.07878	1.10376	0.903802	1.00378	1.13218	1.34864	1.24041	1.01114	1.05221	1.03167	0.96183	0.834914	0.898372	0.300204	-0.265833	0.196254	-0.465434	0.235793	-0.0644115	-0.160062
YPR052C	NHP6A	6	1.07194	0.986203	1.02907	1.124	0.891621	1.00781	1.10373	0.972436	1.03808	1.41151	1.15456	1.28304	1.07165	1.09777	1.08471	0.978978	0.816363	0.89767	-0.0301181	-0.242254	0.012576	-0.515304	0.0759643	0.106082	-0.209662
YPR060C	ARO7	6	1.25349	0.683341	0.968415	1.15877	1.03457	1.09667	0.837482	0.78687	0.812176	0.862004	0.713574	0.787789	0.860683	0.84963	0.855157	0.892833	0.615863	0.754348	0.17943	0.11838	-0.253833	-0.0625788	-0.179437	-0.358867	-0.106562
YPR065W	ROX1	6	0.510517	1.0444	0.777457	0.913523	0.548591	0.731057	0.336559	0.485096	0.410828	0.466022	0.946452	0.706237	0.720397	0.902049	0.811223	1.04333	0.543674	0.793504	-0.0887788	0.199945	-0.92023	0.168084	0.0613347	0.150114	0.949704
YPR079W	MRL1	6	0.821278	0.70175	0.761514	1.5241	1.19378	1.35894	0.959645	0.945265	0.952455	0.798232	0.572097	0.685165	0.51037	0.333128	0.421749	0.6118	0.723721	0.66776	0.835539	-0.700066	0.322781	-0.0371201	-0.852486	-1.68802	-0.51232
YJL089W	SIP4	6	0.518917	0.639465	0.579191	0.868566	0.69159	0.780078	0.163682	0.541961	0.352822	0.360112	0.676954	0.518533	0.535843	0.581643	0.558743	0.582593	0.513438	0.548016	0.42958	0.10775	-0.7151	0.0797817	-0.0518536	-0.481434	0.635278
YJR066W	TOR1	6	0.696053	0.430503	0.563278	0.955616	0.599251	0.777433	0.191534	0.419494	0.305514	0.404776	0.374401	0.389589	0.381713	0.420841	0.401277	0.349912	0.469009	0.409461	0.464872	0.0426462	-0.882608	0.0717738	-0.489249	-0.954121	0.422486
YIL056W	VHR1	6	0.885947	0.441406	0.663677	1.31991	0.598177	0.959042	0.400048	0.534914	0.467481	0.290471	0.382111	0.336291	0.31256	0.421624	0.367092	0.405224	0.574081	0.489652	0.531113	0.126431	-0.505573	0.542048	-0.85434	-1.38545	0.0668498
YLR372W	ELO3	6	0.210363	0.342745	0.276554	0.291914	0.218108	0.255011	0.115242	0.183262	0.149252	0.212069	0.203605	0.207837	0.133966	0.139733	0.13685	0.217006	0.305003	0.261005	-0.117001	-0.602859	-0.88981	0.328625	-1.01497	-0.897968	0.806325
YLR375W	STP3	6	0.326884	0.475279	0.401081	0.283393	0.383011	0.333202	0.205219	0.250286	0.227753	0.34675	0.447448	0.397099	0.252516	0.419402	0.335959	0.48036	0.253034	0.366697	-0.267497	-0.241211	-0.816428	-0.11491	-0.255608	0.0118885	0.687121
YLR345W		6	0.682018	0.538237	0.610127	1.00412	1.04609	1.02511	0.254539	0.484483	0.369511	0.553523	0.507254	0.530389	0.363292	0.364753	0.364023	0.7775	0.380707	0.579103	0.74859	-0.543022	-0.723494	0.126771	-0.745083	-1.49367	0.648204
YLR356W	ATG33	6	1.02365	0.435253	0.729454	1.06427	1.17162	1.11794	0.35194	0.742374	0.547157	0.724213	0.461831	0.593022	0.315453	0.564078	0.439765	0.547009	0.802305	0.674657	0.615958	-0.431352	-0.414862	0.186068	-0.730083	-1.34604	0.302199
YJR005W	APL1	6	1.49014	0.424423	0.957279	1.04493	0.819396	0.932164	1.2742	1.2973	1.28575	1.13282	1.42802	1.28042	1.114	0.843183	0.978591	1.08734	0.908115	0.997725	-0.0383557	-0.387839	0.425597	-0.359903	0.0317668	0.0701226	-0.365895
YJR019C	TES1	6	1.0956	1.05615	1.07587	1.17725	0.740323	0.958788	0.896545	0.965897	0.931221	0.995338	1.0395	1.01742	0.953507	1.05475	1.00413	1.10861	1.056	1.08231	-0.166226	-0.0189666	-0.208314	0.0891934	-0.0995621	0.0666643	0.216912
YJR024C	MDE1	6	0.577206	0.49975	0.538478	1.17615	0.842721	1.00944	0.832147	0.871264	0.851705	0.897143	1.1775	1.03732	0.580028	1.02002	0.800022	1.22111	0.896841	1.05898	0.906591	-0.374752	0.661468	0.0298072	0.571152	-0.335438	0.314244
YJR031C	GEA1	6	0.822056	0.659915	0.740986	1.00349	0.705284	0.854386	0.920808	0.82852	0.874664	0.986805	0.852168	0.919487	0.581287	0.710081	0.645684	1.17003	0.717333	0.943682	0.205442	-0.51	0.239283	0.0374725	-0.198617	-0.404059	0.109572
YDL100C	GET3	6	0.443133	0.715846	0.57949	0.945556	0.840207	0.892881	0.600323	0.621078	0.610701	0.472191	0.755235	0.613713	0.477335	0.471897	0.474616	0.870096	0.636628	0.753362	0.623686	-0.370804	0.0756827	0.295779	-0.288022	-0.911708	0.302878
YDL131W	LYS21	6	0.83704	0.664546	0.750793	1.23783	0.912158	1.07499	0.680049	0.720417	0.700233	0.885841	0.540159	0.713	0.42816	0.462684	0.445422	0.730392	0.671737	0.701064	0.51784	-0.67873	-0.10058	-0.0243552	-0.753243	-1.27108	0.00171213
YDL142C	CRD1	6	0.584273	0.718474	0.651373	0.744979	0.639422	0.6922	0.380532	0.45154	0.416036	0.372412	0.601422	0.486917	0.441497	0.649989	0.545743	0.85497	0.667188	0.761079	0.0877046	0.164546	-0.646775	0.644371	-0.255263	-0.342968	0.871337
YDR463W	STP1	6	0.673418	0.650571	0.661995	0.822937	0.36074	0.591839	0.2475	0.379315	0.313407	0.37967	0.721286	0.550478	0.467223	0.603	0.535112	0.782814	0.574554	0.678684	-0.161615	-0.0408451	-1.07878	0.302055	-0.30698	-0.145364	1.1147
wild-type	BY4700	6	1.09928	1.12072	1.11	0.776514	1.00051	0.888513	0.896112	0.901192	0.898652	1.05958	1.10934	1.08446	0.474709	0.852264	0.663487	1.10941	1.20353	1.15647	-0.321093	-0.708835	-0.304724	0.0927575	-0.742419	-0.421326	0.363897
YBR035C	PDX3	6	0.985816	0.817923	0.90187	0.707358	0.819696	0.763527	0.930527	0.793395	0.861961	0.97122	0.691708	0.831464	0.3036	0.668392	0.485996	0.913055	0.790259	0.851657	-0.24024	-0.774709	-0.065296	0.0346184	-0.891973	-0.651733	-0.0173501
YGR225W	AMA1	6	0.989932	0.69906	0.844496	0.80346	0.860279	0.831869	0.837635	0.709165	0.7734	0.721707	0.775968	0.748837	0.674027	0.870686	0.772356	0.739348	0.697883	0.718616	-0.021733	0.0446144	-0.126876	-0.0594321	-0.128823	-0.10709	-0.105994
YNL090W	RHO2	6	0.990318	0.60563	0.797974	1.23136	1.10367	1.16752	0.735653	0.732475	0.734064	0.763599	0.44651	0.605054	0.460665	0.817	0.638833	0.705469	0.837341	0.771405	0.549027	0.0783734	-0.120436	0.350424	-0.320905	-0.869932	0.0715817
YBR020W	GAL1	6	0.909537	0.682191	0.795864	1.07469	0.820996	0.947843	1.20873	1.01449	1.11161	1.22596	1.11177	1.16886	1.05344	0.903732	0.978588	0.833467	0.829491	0.831479	0.252126	-0.256331	0.482055	-0.491354	0.29818	0.0460543	-0.418898
YMR021C	MAC1	6	0.781377	0.775885	0.778631	0.882999	0.632312	0.757655	1.06854	0.933922	1.00123	1.09938	0.956069	1.02772	1.1098	1.09129	1.10054	0.879786	0.80521	0.842498	-0.0393987	0.0987641	0.362766	-0.286705	0.499202	0.538601	-0.249033
YMR286W	MRPL33	6	0.670238	0.345929	0.508084	0.929928	0.535864	0.732896	0.619257	0.736903	0.67808	0.661338	0.830033	0.745685	0.598702	0.61796	0.608331	0.665944	0.614289	0.640116	0.528543	-0.293711	0.41639	-0.220233	0.25979	-0.268753	-0.0831214
YLL042C	ATG10	6	0.69604	0.455514	0.575777	0.867543	0.41872	0.643131	0.519265	0.519043	0.519154	0.700788	0.714791	0.70779	0.671422	0.514291	0.592857	0.756434	0.51866	0.637547	0.159603	-0.255637	-0.149348	-0.150789	0.042173	-0.11743	0.296369
YKL016C	ATP7	6	0.559229	0.554038	0.556634	0.572054	0.352234	0.462144	0.436862	0.550937	0.4939	0.622368	0.530467	0.576418	0.46615	0.292594	0.379372	0.59918	0.496632	0.547906	-0.268386	-0.603501	-0.17251	-0.0731859	-0.553114	-0.284728	0.149711
YNL242W	ATG2	6	0.197485	0.63406	0.415772	0.543261	0.441707	0.492484	0.350795	0.476525	0.41366	0.487012	0.583618	0.535315	0.455669	0.517477	0.486573	0.543937	0.536743	0.54034	0.244282	-0.137733	-0.00734782	0.0134793	0.226861	-0.0174209	0.385421
YKR055W	RHO4	6	0.29943	0.661458	0.480444	0.520032	0.307612	0.413822	0.305556	0.376488	0.341022	0.467794	0.547551	0.507673	0.673048	0.571711	0.622379	0.728159	0.409226	0.568692	-0.215358	0.293896	-0.494505	0.16375	0.373425	0.588783	0.737784
YML094C-A		6	0.524279	0.252498	0.388389	0.425136	0.221016	0.323076	0.336685	0.436332	0.386509	0.383797	0.16262	0.273209	0.343722	0.238884	0.291303	0.237335	0.327104	0.28222	-0.265629	0.0925174	-0.0070015	0.0468163	-0.414982	-0.149353	-0.453682
YJL124C	LSM1	6	0.465894	0.275297	0.370596	0.477698	0.184343	0.331021	0.229263	0.461898	0.34558	0.403839	0.366858	0.385348	0.293791	0.210555	0.252173	0.26404	0.332615	0.298328	-0.162925	-0.61175	-0.100824	-0.369266	-0.555432	-0.392507	-0.212124
YNL139C	THO2	6	0.586022	0.211307	0.398664	0.251798	0.291564	0.271681	0.195559	0.46325	0.329404	0.379481	0.34931	0.364396	0.27503	0.173768	0.224399	0.246398	0.338808	0.292603	-0.55326	-0.699441	-0.275314	-0.316559	-0.829109	-0.275849	-0.170913
YLR396C	VPS33	6	0.847109	0.412288	0.629699	0.842503	0.794902	0.818703	0.501779	0.77309	0.637435	0.601292	0.660238	0.630765	0.63059	0.298289	0.464439	0.503911	0.665041	0.584476	0.378678	-0.441612	0.0176157	-0.109959	-0.439171	-0.81785	-0.125134
YJL212C	OPT1	6	0.663032	0.637049	0.65004	0.854157	0.602007	0.728082	0.235946	0.516604	0.376275	0.419505	0.381462	0.400484	0.729387	0.635245	0.682316	0.474103	0.192877	0.33349	0.163572	0.768696	-0.788741	-0.264101	0.069911	-0.0936614	-0.174145
YLR431C	ATG23	6	1.22823	0.768224	0.998225	0.758182	0.780302	0.769242	1.12752	0.634583	0.881051	1.0645	0.98063	1.02256	1.06725	0.964986	1.01612	1.03361	0.861413	0.947511	-0.375927	-0.00912091	-0.180139	-0.109977	0.025634	0.401561	0.104918
YLR448W	RPL6B	6	0.998878	0.38306	0.690969	0.80567	0.814186	0.809928	0.748319	0.557546	0.652933	0.89865	0.891022	0.894836	0.686322	0.678229	0.682276	0.793744	0.704593	0.749168	0.229172	-0.391268	-0.0816866	-0.256333	-0.0182656	-0.247438	0.198356
YML021C	UNG1	6	0.746796	0.561477	0.654136	0.732096	0.750963	0.741529	0.953375	0.724814	0.839095	0.70505	0.86421	0.78463	0.591319	0.430303	0.510811	0.784813	0.851513	0.818163	0.180912	-0.619223	0.359242	0.0603742	-0.356802	-0.537714	-0.036446
YML081C-A	ATP18	6	0.393176	0.408834	0.401005	0.335079	0.483785	0.409432	0.352551	0.32487	0.338711	0.27035	0.581187	0.425769	0.422625	0.391548	0.407087	0.737564	0.48125	0.609407	0.030003	-0.0647332	-0.243567	0.517337	0.0217152	-0.00828779	0.847353
YMR169C	ALD3	6	0.505277	0.47518	0.490229	0.49451	0.651286	0.572898	0.513093	0.303436	0.408264	0.301778	0.580584	0.441181	0.372376	0.312825	0.3426	0.742743	0.593758	0.66825	0.224823	-0.364843	-0.263951	0.599018	-0.516928	-0.741751	0.710885
YNR050C	LYS9	6	0.756972	0.243872	0.500422	0.642752	0.716648	0.6797	0.838187	0.51625	0.677219	0.46401	0.327513	0.395762	0.394219	0.322126	0.358173	0.303629	0.680919	0.492274	0.441753	-0.143977	0.436476	0.314829	-0.482489	-0.924242	-0.46016
YNR056C	BIO5	6	0.745322	0.307031	0.526176	0.800558	0.562216	0.681387	0.502729	0.444794	0.473762	0.306152	0.386368	0.34626	0.455233	0.40183	0.428532	0.566571	0.455739	0.511155	0.372928	0.307544	-0.151385	0.561904	-0.296145	-0.669074	0.109599
YNR058W	BIO3	6	0.94977	0.386979	0.668374	0.911435	0.76859	0.840012	0.736053	0.751937	0.743995	0.575011	0.562388	0.568699	0.431219	0.395931	0.413575	0.819771	0.716946	0.768358	0.329754	-0.459516	0.154637	0.434113	-0.692506	-1.02226	0.0464867
YAL012W	CYS3	6	0.839835	0.57933	0.709582	0.594737	0.677423	0.63608	0.735814	0.690158	0.712986	0.617434	0.81499	0.716212	0.481386	0.627778	0.554582	0.879901	0.660039	0.76997	-0.157762	-0.368985	0.00690352	0.104416	-0.355569	-0.197807	0.110928
YAL054C	ACS1	6	1.04529	0.580026	0.81266	0.899861	1.01083	0.955347	0.78771	0.84083	0.81427	0.58853	0.865186	0.726858	0.709311	0.842052	0.775682	0.908787	0.551626	0.730207	0.233374	0.0937911	0.00285586	0.00663144	-0.0671867	-0.300561	-0.157202
YJR131W	MNS1	6	0.930068	0.498545	0.714306	1.05057	0.962976	1.00677	0.690191	0.904415	0.797303	0.654099	0.675793	0.664946	0.694895	0.811828	0.753362	0.752562	0.688415	0.720488	0.495121	0.180105	0.158585	0.115737	0.0767995	-0.418321	-0.146153
YDR058C	TGL2	6	0.967168	0.632395	0.799782	0.962048	0.666734	0.814391	1.08453	0.830277	0.957403	1.06684	0.825537	0.946189	1.0267	0.69997	0.863333	1.03919	0.765501	0.902348	0.0261153	-0.13221	0.25952	-0.0684442	0.110312	0.0841962	-0.0854428
YGR110W	CLD1	6	0.711026	0.646416	0.678721	0.934365	0.41097	0.672667	1.0314	0.890625	0.961012	1.14356	0.77112	0.957338	1.24706	0.952219	1.09964	0.9657	0.748982	0.857341	-0.0129257	0.199932	0.501735	-0.159159	0.696141	0.709067	-0.164685
YJL196C	ELO1	6	0.69922	0.418856	0.559038	0.975822	0.499165	0.737494	0.811073	0.848731	0.829902	0.975918	0.788341	0.882129	0.890981	0.737309	0.814145	0.792449	0.616826	0.704638	0.399684	-0.115704	0.569994	-0.324108	0.54234	0.142655	-0.236059
YDL085W	NDE2	6	0.594356	0.638377	0.616366	0.881167	0.634547	0.757857	0.697848	0.655539	0.676694	0.841092	1.06874	0.954917	0.50822	0.886218	0.697219	1.03271	0.589093	0.810901	0.298138	-0.453763	0.134715	-0.235849	0.177824	-0.120314	0.261024
YDR463W	STP1	6	0.330557	0.414983	0.37277	0.502779	0.37701	0.439895	0.434784	0.47073	0.452757	0.746724	0.451224	0.598974	0.595947	0.402458	0.499202	0.671457	0.602094	0.636776	0.238872	-0.262868	0.28045	0.0882919	0.421339	0.182467	0.492049
YDR483W	KRE2	6	0.54103	0.370405	0.455718	1.06528	0.580705	0.822993	0.685355	0.683173	0.684264	0.770955	0.397072	0.584013	0.42494	0.350989	0.387964	0.595854	0.71192	0.653887	0.852741	-0.590077	0.586414	0.16304	-0.232216	-1.08496	-0.0655121
YDR486C	VPS60	6	0.540429	0.552738	0.546583	0.463271	0.304408	0.383839	0.371076	0.523204	0.44714	0.564517	0.324418	0.444468	0.627554	0.497702	0.562628	0.596348	0.592707	0.594527	-0.509939	0.340102	-0.289715	0.419664	0.0417397	0.551679	0.411017
YDR529C	QCR7	6	0.418297	0.241054	0.329676	0.581129	0.330632	0.455881	0.379316	0.505072	0.442194	0.572081	0.586386	0.579233	0.557464	0.528288	0.542876	0.737728	0.494812	0.61627	0.467609	-0.0935221	0.423631	0.0894172	0.719575	0.251966	0.478883
YGL216W	KIP3	6	0.675002	0.551466	0.613234	0.490009	0.503993	0.497001	0.725013	0.749898	0.737455	0.970381	0.737494	0.853938	0.678898	0.541968	0.610433	0.859683	0.433194	0.646439	-0.30319	-0.484298	0.266117	-0.401617	-0.00660599	0.296584	-0.190042
YGR180C	RNR4	6	1.03323	0.655173	0.844203	0.83874	0.734458	0.786599	0.856868	0.762908	0.809888	1.01108	0.757022	0.884052	0.585231	0.728263	0.656747	1.05109	0.829088	0.940091	-0.101962	-0.428795	-0.0598671	0.0886688	-0.362252	-0.260291	0.215078
YML007C-A	MIN4	6	1.06385	0.26261	0.663232	0.929774	0.698817	0.814296	0.926663	0.900686	0.913674	0.9435	0.783594	0.863547	0.609412	0.60939	0.609401	0.938351	0.827743	0.883047	0.29604	-0.502883	0.462167	0.032215	-0.122122	-0.418161	-0.0491903
YAR035C-A		6	1.11782	0.91202	1.01492	1.01489	0.724655	0.869774	1.06922	0.801745	0.935481	0.996598	0.978829	0.987713	0.881255	0.893429	0.887342	0.920928	0.747537	0.834233	-0.222652	-0.154603	-0.117584	-0.243643	-0.193803	0.0288491	-0.165259
YBR196C-B		6	1.16964	0.805457	0.987547	0.875795	0.612368	0.744082	0.977368	0.67611	0.826739	1.04831	0.879084	0.963695	1.19111	0.942104	1.06661	0.910446	0.807978	0.859212	-0.408388	0.146377	-0.256417	-0.165563	0.111105	0.519494	0.0555817
YBR296C-A	TYC1	6	1.33984	0.598617	0.96923	0.818961	0.835227	0.827094	0.868729	0.732661	0.800695	0.904875	0.752328	0.828602	0.669547	0.735666	0.702606	0.847859	0.66184	0.75485	-0.228788	-0.237962	-0.275587	-0.134489	-0.464123	-0.235335	-0.0850635
YDR182W-A		6	0.896538	0.493977	0.695258	0.875037	0.659722	0.767379	0.837476	0.635886	0.736681	0.907238	0.573865	0.740552	0.680822	0.527834	0.604328	0.820643	0.576498	0.698571	0.142392	-0.293268	0.0834922	-0.0841941	-0.202216	-0.344608	-0.076634
YDR194W-A		6	0.419484	0.486149	0.452816	0.580465	0.541932	0.561198	0.480849	0.405659	0.443254	0.53304	0.477295	0.505167	0.617399	0.431333	0.524366	0.702401	0.565902	0.634151	0.309585	0.0538126	-0.0307925	0.328066	0.211649	-0.0979359	0.516695
YER087C-B	SBH1	6	0.490286	0.425028	0.457657	0.573324	0.663	0.618162	0.573505	0.39195	0.482728	0.455813	0.334007	0.39491	0.493736	0.345381	0.419559	0.555402	0.547773	0.551587	0.433719	0.0873502	0.0769435	0.482066	-0.125393	-0.559112	0.19238
YDR147W	EKI1	6	0.54275	0.355856	0.449303	1.01538	0.700801	0.858089	0.377702	0.466573	0.422137	0.456105	0.398105	0.427105	0.418513	0.37895	0.398732	0.55029	0.645837	0.598064	0.933437	-0.0991718	-0.0899777	0.485709	-0.172271	-1.10571	0.502587
YGL202W	ARO8	6	0.577067	0.676768	0.626917	0.757169	0.615304	0.686236	0.489906	0.387887	0.438896	0.576835	0.674332	0.625584	0.666814	0.662784	0.664799	1.02516	0.567299	0.796227	0.13043	0.0877152	-0.514396	0.347978	0.0846422	-0.045788	0.8593
YGL237C	HAP2	6	0.766526	0.563298	0.664912	0.685518	0.671093	0.678306	0.641568	0.533161	0.587365	0.597519	0.559883	0.578701	0.538909	0.474503	0.506706	0.872636	0.620114	0.746375	0.0287721	-0.191669	-0.178908	0.367082	-0.392014	-0.420786	0.345645
YLR251W	SYM1	6	0.931266	0.668344	0.799805	0.903654	0.948435	0.926045	0.863638	0.705587	0.784613	0.710971	0.660629	0.6858	0.778297	0.75493	0.766614	0.997184	0.682489	0.839836	0.211433	0.160713	-0.0276678	0.292321	-0.0611484	-0.272582	0.0981277
YLR332W	MID2	6	0.765024	0.664592	0.714808	1.3478	1.11155	1.22968	0.717133	0.960796	0.838965	0.792258	0.555213	0.673735	0.705714	0.79894	0.752327	0.954789	0.908596	0.931693	0.782653	0.159177	0.231054	0.467672	0.0738037	-0.70885	0.151244
YBR147W	RTC2	6	0.659704	0.636675	0.64819	0.596613	0.518536	0.557575	0.68411	0.576831	0.63047	0.593933	0.559373	0.576653	0.664936	0.57621	0.620573	0.71346	0.453365	0.583413	-0.217251	0.105897	-0.0399873	0.0168133	-0.0628156	0.154435	-0.111912
YBR159W	IFA38	6	0.36697	0.229399	0.298184	0.497448	0.409433	0.453441	0.341988	0.374833	0.358411	0.336142	0.422253	0.379198	0.480369	0.510906	0.495638	0.43293	0.381561	0.407246	0.604708	0.386335	0.265409	0.102948	0.733081	0.128372	0.184285
YBR162C	TOS1	6	0.268358	0.346612	0.307485	0.540099	0.361252	0.450676	0.218776	0.292617	0.255696	0.325641	0.484073	0.404857	0.513204	0.463172	0.488188	0.51823	0.411479	0.464855	0.551575	0.270025	-0.266083	0.199367	0.666922	0.115348	0.862347
YDL006W	PTC1	6	0.52159	0.63396	0.577775	0.842303	0.406109	0.624206	0.435051	0.416276	0.425664	0.664039	0.590053	0.627046	0.422527	0.328157	0.375342	0.407443	0.488515	0.447979	0.111515	-0.740366	-0.440794	-0.485141	-0.622301	-0.733816	0.0737175
YDL041W		6	0.302673	0.353744	0.328209	0.323315	0.565369	0.444342	0.235954	0.656139	0.446046	0.473469	0.311768	0.392618	0.52136	0.549808	0.535584	0.772731	0.340563	0.556647	0.437057	0.447985	0.442581	0.503634	0.706499	0.269443	0.319568
YDL042C	SIR2	6	0.266141	0.772784	0.519463	0.394697	0.458738	0.426717	0.233697	0.34762	0.290659	0.417379	0.618498	0.517938	0.526077	0.495409	0.510743	0.633432	0.570388	0.60191	-0.283739	-0.0201833	-0.837693	0.216768	-0.0244225	0.259316	1.05022
YDL046W	NPC2	6	0.427964	0.353293	0.390628	0.528815	0.477516	0.503166	0.3297	0.434968	0.382334	0.495185	0.441461	0.468323	0.603931	0.548125	0.576028	0.589508	0.416726	0.503117	0.365237	0.298636	-0.0309617	0.103391	0.560343	0.195106	0.396061
YDL056W	MBP1	6	0.157491	0.220474	0.188982	0.348824	0.358534	0.353679	0.21295	0.336033	0.274492	0.239903	0.290906	0.265404	0.467482	0.32615	0.396816	0.372593	0.421399	0.396996	0.904187	0.580277	0.538511	0.580933	1.07022	0.166031	0.532362
YDL078C	MDH3	6	0.32922	0.344575	0.336897	0.35913	0.362341	0.360736	0.386956	0.357724	0.37234	0.431661	0.444071	0.437866	0.677704	0.476994	0.577349	0.54686	0.521089	0.533975	0.0986335	0.398956	0.144311	0.286282	0.777136	0.678502	0.520151
YDL080C	THI3	6	0.247875	0.524395	0.386135	0.281656	0.33	0.305828	0.239755	0.229424	0.23459	0.511433	0.449951	0.480692	0.534874	0.488411	0.511643	0.449798	0.357538	0.403668	-0.336386	0.0900231	-0.718968	-0.251945	0.406029	0.742416	0.78303
YDR017C	KCS1	6	0.306556	0.4716	0.389078	0.744845	0.437283	0.591064	0.337269	0.295815	0.316542	0.562351	0.652125	0.607238	0.717545	0.583445	0.650495	0.612731	0.526925	0.569828	0.603255	0.0992758	-0.297663	-0.0917362	0.741479	0.138224	0.84813
YBR283C	SSH1	6	0.55589	0.627075	0.591482	0.722065	0.623054	0.67256	0.406471	0.274493	0.340482	0.358375	0.600924	0.479649	0.596099	0.616747	0.606423	0.637677	0.432022	0.534849	0.185327	0.338344	-0.796756	0.157153	0.035989	-0.149338	0.651554
YNL045W	LAP2	6	1.01992	0.391745	0.70583	0.683329	0.526002	0.604665	0.798414	0.688757	0.743585	0.848009	0.802677	0.825343	0.756932	0.598802	0.677867	0.822937	0.609286	0.716112	-0.223185	-0.283992	0.0751768	-0.20481	-0.0583193	0.164865	-0.054314
YNR008W	LRO1	6	0.303105	0.198386	0.250746	0.257521	0.286985	0.272253	0.320707	0.426104	0.373406	0.525606	0.44436	0.484983	0.629778	0.556493	0.593136	0.607083	0.359226	0.483155	0.118723	0.290427	0.57452	-0.00544977	1.24214	1.12341	0.371741
YNR031C	SSK2	6	0.266235	0.308693	0.287464	0.422392	0.284938	0.353665	0.192858	0.373972	0.283415	0.173337	0.43303	0.303183	0.577015	0.408868	0.492941	0.650811	0.347511	0.499161	0.299003	0.701224	-0.0204661	0.719313	0.778034	0.479031	0.81659
YNR036C	MRPS12	6	0.193912	0.323287	0.258599	0.446691	0.259486	0.353088	0.139894	0.471649	0.305772	0.232506	0.457409	0.344958	0.229772	0.328958	0.279365	0.40699	0.228999	0.317994	0.44931	-0.304266	0.241735	-0.117417	0.111434	-0.337876	0.0565472
YNR049C	MSO1	6	0.150839	0.230293	0.190566	0.222404	0.320809	0.271606	0.174279	0.204056	0.189167	0.269608	0.423511	0.346559	0.329851	0.50079	0.415321	0.27287	0.144851	0.20886	0.511227	0.261124	-0.0106268	-0.730564	1.12393	0.612708	0.142874
YNL129W	NRK1	6	0.279925	0.258327	0.269126	0.2912	0.381921	0.336561	0.130086	0.2295	0.179793	0.269321	0.201724	0.235522	0.267429	0.6201	0.443764	0.22143	0.176745	0.199087	0.322585	0.913929	-0.581947	-0.242464	0.721512	0.398927	0.147066
YNL084C	END3	6	0.189819	0.30454	0.247179	0.237671	0.361454	0.299562	0.192638	0.200151	0.196394	0.244197	0.201163	0.22268	0.226113	0.492946	0.35953	0.251828	0.183948	0.217888	0.277299	0.69114	-0.331806	-0.0313825	0.540553	0.263254	0.149837
YNL063W	MTQ1	6	0.177468	0.357306	0.267387	0.373555	0.482633	0.428094	0.24256	0.243358	0.242959	0.488177	0.46996	0.479068	0.46666	0.752385	0.609523	0.30396	0.184694	0.244327	0.678996	0.347448	-0.138219	-0.971419	1.18875	0.509753	0.00809997
YNL057W		6	0.282034	0.643606	0.46282	0.313713	0.574778	0.444245	0.293854	0.256187	0.27502	0.544645	0.551386	0.548015	0.517516	0.657252	0.587384	0.465408	0.249432	0.35742	-0.0590949	0.100088	-0.750912	-0.616596	0.343853	0.402948	0.378082
YIL098C	FMC1	6	0.195136	0.562195	0.378666	0.251877	0.562576	0.407226	0.244115	0.40581	0.324962	0.574594	0.75563	0.665112	0.61771	0.421723	0.519716	0.681816	0.401478	0.541647	0.104906	-0.355873	-0.220652	-0.296245	0.4568	0.351894	0.73708
YIL146C	ATG32	6	0.309476	0.7504	0.529938	0.719265	0.841594	0.78043	0.420146	0.450487	0.435316	0.705943	0.681263	0.693603	0.604721	0.544502	0.574611	0.664118	0.281764	0.472941	0.558445	-0.271523	-0.28376	-0.55245	0.116763	-0.441682	0.119596
YNL106C	INP52	6	0.590052	0.260102	0.425077	0.677206	0.849526	0.763366	0.390513	0.654313	0.522413	0.636595	0.465782	0.551189	0.574641	0.815074	0.694858	0.701516	0.337094	0.519305	0.844649	0.334171	0.297466	-0.0859655	0.708993	-0.135656	-0.0086099
YLL001W	DNM1	7	0.142723	0.383884	0.263303	1.02942	0.42877	0.729094	0.0938432	0.367065	0.230454	0.678547	0.530662	0.604604	0.284792	0.318064	0.301428	0.637515	0.301794	0.469655	1.46938	-1.00418	-0.192247	-0.364391	0.195088	-1.27429	1.02712
YOR328W	PDR10	7	0.162262	0.309535	0.235899	0.391203	0.209457	0.30033	0.275069	0.642161	0.458615	0.961425	0.240862	0.601143	0.441699	0.280101	0.3609	0.576089	0.321531	0.44881	0.348381	-0.736109	0.959117	-0.421603	0.613432	0.265051	-0.0311788
YOR351C	MEK1	7	0.173278	0.621049	0.397163	1.33445	0.476182	0.905317	0.35515	0.391667	0.373409	0.504105	1.4083	0.956203	0.312449	0.2375	0.274974	0.312243	0.53872	0.425481	1.18869	-1.79802	-0.0889779	-1.16822	-0.530436	-1.71913	0.18834
YOR357C	SNX3	7	0.209915	0.22248	0.216197	0.126735	0.210559	0.168647	0.316299	0.537539	0.426919	0.449061	0.30856	0.37881	0.426944	0.296606	0.361775	0.351993	0.357667	0.35483	-0.358342	-0.0663829	0.981614	-0.0943488	0.742744	1.10109	-0.266835
YOR358W	HAP5	7	0.139336	0.288456	0.213896	0.122193	0.208232	0.165213	0.25509	0.407483	0.331286	0.269333	0.349772	0.309553	0.334191	0.177877	0.256034	0.373526	0.3535	0.363513	-0.372584	-0.273848	0.63117	0.231822	0.259428	0.632012	0.133928
YOR374W	ALD4	7	0.26396	0.459735	0.361847	0.207292	0.25262	0.229956	0.161258	0.52828	0.344769	0.211448	0.318035	0.264742	0.22995	0.321474	0.275712	0.365839	0.389333	0.377586	-0.654022	0.0585775	-0.0697507	0.512221	-0.392219	0.261803	0.131175
YOR380W	RDR1	7	0.339316	0.383059	0.361187	0.186443	0.191668	0.189055	0.220656	0.455508	0.338082	0.241718	0.282665	0.262192	0.438571	0.276783	0.357677	0.397201	0.408245	0.402723	-0.933939	0.448038	-0.0953726	0.619166	-0.0140875	0.919851	0.252413
YOL018C	TLG2	7	0.171563	0.229352	0.200457	0.238554	0.105448	0.172001	0.126692	0.367307	0.247	0.231096	0.205875	0.218486	0.135232	0.204181	0.169706	0.263735	0.328374	0.296055	-0.220879	-0.3645	0.301215	0.438325	-0.240256	-0.0193776	0.261354
YOL019W	TOS7	7	0.33503	0.716174	0.525602	0.428493	0.270236	0.349364	0.128008	0.681992	0.405	0.3857	0.541277	0.463489	0.161875	0.233046	0.197461	0.406829	0.295598	0.351213	-0.58924	-1.23097	-0.376051	-0.400186	-1.41241	-0.823167	-0.205574
YOL049W	GSH2	7	0.352364	0.635763	0.494063	0.554923	0.224886	0.389905	0.182084	0.269609	0.225846	0.343971	0.540264	0.442118	0.246214	0.278957	0.262586	0.282189	0.335599	0.308894	-0.341575	-0.751643	-1.12935	-0.517319	-0.911908	-0.570333	0.45177
YLL053C		7	0.305371	0.595184	0.450278	0.746074	0.716121	0.731098	0.127736	0.437035	0.282385	1.06788	0.272614	0.670246	1.43059	0.746036	1.08831	0.701857	0.340531	0.521194	0.69925	0.699331	-0.673149	-0.362871	1.27321	0.573958	0.884154
YLR003C	CMS1	7	0.465843	0.523884	0.494864	0.917601	0.525842	0.721722	0.352195	0.727468	0.539831	0.402592	0.414238	0.408415	0.351916	0.300249	0.326083	0.301134	0.326922	0.314028	0.544411	-0.324798	0.125477	-0.379141	-0.601794	-1.14621	-0.781615
YLR021W	IRC25	7	0.196853	0.55338	0.375117	0.287742	0.29047	0.289106	0.253463	0.240746	0.247104	0.361385	0.217783	0.289584	0.204833	0.349179	0.277006	0.327733	0.342955	0.335344	-0.375741	-0.0640616	-0.602219	0.211663	-0.437421	-0.0616804	0.440522
YLR058C	SHM2	7	0.328457	0.259332	0.293895	0.161372	0.172714	0.167043	0.270833	0.16123	0.216032	0.14426	0.189583	0.166922	0.220312	0.10479	0.162551	0.134801	0.361932	0.248366	-0.815081	-0.0382787	-0.444056	0.573298	-0.854407	-0.0393253	0.201226
YLR065C	SND2	7	0.527579	0.571724	0.549651	0.151701	0.426134	0.288918	0.407948	0.89872	0.653334	0.634333	0.559022	0.596678	0.555994	0.4325	0.494247	0.393435	0.554186	0.473811	-0.927858	-0.27172	0.249304	-0.332641	-0.153285	0.774574	-0.463509
YLR072W	LAM6	7	0.671092	0.864768	0.76793	0.265099	0.615037	0.440068	0.709482	1.24196	0.975719	0.755008	0.823378	0.789193	1.0527	0.538928	0.795813	0.60235	1.08839	0.845371	-0.803249	0.0120502	0.34549	0.099206	0.0514533	0.854702	-0.206881
YLR079W	SIC1	7	0.744916	0.726953	0.735934	0.39975	0.499885	0.449817	0.517454	0.682906	0.60018	0.371196	0.59601	0.483603	0.698414	0.339284	0.518849	0.305954	0.71955	0.512752	-0.710238	0.101491	-0.294181	0.0844377	-0.504263	0.205975	-0.227135
YLR089C	ALT1	7	1.17772	0.746916	0.96232	0.404824	0.425878	0.415351	0.767891	1.07133	0.919612	0.647936	0.792995	0.720466	1.04817	0.713041	0.880604	0.482764	0.962892	0.722828	-1.21219	0.289563	-0.0654914	0.00472267	-0.128023	1.08416	-0.347373
YLR097C	HRT3	7	1.39572	0.393953	0.894836	0.510165	0.406689	0.458427	0.678501	1.14216	0.910332	0.439296	0.637652	0.538474	0.658308	0.549154	0.603731	0.386519	0.96402	0.67527	-0.964931	0.165029	0.0247702	0.326587	-0.567717	0.397214	-0.43093
YLR098C	CHA4	7	1.25312	0.453758	0.853437	0.289373	0.248276	0.268824	0.84242	1.28582	1.06412	0.496324	0.494638	0.495481	0.568708	0.577366	0.573037	0.279243	0.743016	0.51113	-1.66662	0.209798	0.318306	0.0448609	-0.574657	1.09196	-1.0579
YLR102C	APC9	7	1.4178	0.607654	1.01273	0.70724	0.273976	0.490608	0.67408	0.749004	0.711542	0.418563	0.726786	0.572674	0.963423	0.615508	0.789465	0.4275	0.588724	0.508112	-1.0456	0.463161	-0.509225	-0.172568	-0.359299	0.686305	-0.485803
YLR113W	HOG1	7	0.853701	0.408864	0.631283	0.366185	0.264489	0.315337	0.461558	0.294752	0.378155	0.616204	0.637255	0.62673	0.439903	0.795321	0.617612	0.158611	0.383875	0.271243	-1.00139	-0.0211421	-0.739307	-1.20826	-0.0315846	0.969807	-0.479394
YML083C		7	0.370753	0.927532	0.649142	0.283492	0.271704	0.277598	0.138095	0.388114	0.263105	0.347099	0.371139	0.359119	0.753908	0.565574	0.659741	0.319729	0.155794	0.237762	-1.22554	0.877438	-1.3029	-0.594946	0.0233645	1.2489	-0.146122
YML082W		7	0.182955	0.314407	0.248681	0.170551	0.0944079	0.132479	0.0808712	0.18125	0.131061	0.0596899	0.130482	0.0950862	0.122007	0.101316	0.111661	0.420795	0.235985	0.32839	-0.908527	0.231823	-0.92406	1.7881	-1.15516	-0.246637	1.32518
YML081W	TDA9	7	0.321921	0.475125	0.398523	0.0884243	0.0875639	0.0879941	0.458156	0.305437	0.381797	0.233279	0.355759	0.294519	0.358901	0.35103	0.354965	1.04188	0.382568	0.712225	-2.17918	0.269319	-0.0618585	1.27397	-0.166985	2.0122	0.899527
YML079W	CFF1	7	0.39503	0.670281	0.532656	0.262464	0.130417	0.19644	0.314296	0.311466	0.312881	0.413931	0.621987	0.517959	0.350262	0.406776	0.378519	0.255051	0.603953	0.429502	-1.43911	-0.452473	-0.76759	-0.270172	-0.492838	0.946276	0.457053
YML062C	MFT1	7	0.749512	0.293724	0.521618	0.289585	0.0887628	0.189174	0.219105	0.44654	0.332823	0.383283	0.536382	0.459833	0.668173	0.482382	0.575278	0.404943	0.726299	0.565621	-1.46328	0.323149	-0.64824	0.298728	0.141264	1.60455	0.765083
YML059C	NTE1	7	0.358794	0.168729	0.263762	0.175716	0.120214	0.147965	0.387618	0.478111	0.432865	0.277892	0.59649	0.437191	0.541879	0.379468	0.460673	0.38803	0.734186	0.561108	-0.833979	0.0754818	0.714682	0.360017	0.80451	1.63849	0.374363
YML058W	SML1	7	0.491228	0.494011	0.492619	0.488532	0.102124	0.295328	0.262711	0.436176	0.349444	0.190503	0.256488	0.223496	0.357082	0.223639	0.290361	0.26181	0.689227	0.475519	-0.738157	0.377598	-0.495414	1.08925	-0.762628	-0.0244706	0.444443
YML057W	CMP2	7	0.868671	0.302262	0.585466	0.239298	0.101242	0.17027	0.459772	0.445755	0.452764	0.178341	0.331094	0.254717	0.412986	0.202817	0.307901	0.313063	0.681479	0.497271	-1.78176	0.27357	-0.370828	0.965135	-0.927119	0.854643	0.135274
YML057C-A		7	0.470398	0.239523	0.35496	0.290157	0.110608	0.200383	0.245417	0.50337	0.374393	0.283838	0.261497	0.272667	0.231543	0.22	0.225772	0.295683	0.424177	0.35993	-0.8249	-0.272277	0.0768971	0.400575	-0.652794	0.172107	-0.0568392
YML056C	IMD4	7	0.31469	0.281667	0.298178	0.0701509	0.125185	0.0976681	0.219074	0.315836	0.267455	0.144238	0.237467	0.190852	0.172189	0.29155	0.231869	0.155219	0.443351	0.299285	-1.61022	0.280854	-0.156878	0.649062	-0.362863	1.24735	0.162222
YML055W	SPC2	7	0.307925	0.222769	0.265347	0.163343	0.1296	0.146472	0.156878	0.136615	0.146747	0.194844	0.117551	0.156198	0.195	0.286154	0.240577	0.167798	0.367448	0.267623	-0.857258	0.623125	-0.854551	0.77683	-0.141381	0.715877	0.866875
YML052W	SUR7	7	0.183451	0.35499	0.269221	0.223632	0.109995	0.166813	0.187513	0.275361	0.231437	0.182687	0.248424	0.215555	0.290837	0.496303	0.39357	0.212133	0.218373	0.215253	-0.690554	0.868562	-0.21817	-0.00202505	0.547831	1.23839	-0.104586
YML051W	GAL80	7	0.605333	1.06164	0.833484	0.507407	0.440816	0.474112	0.307535	0.510798	0.409167	0.881654	0.6	0.740827	0.486275	0.514286	0.50028	0.182677	0.126694	0.154686	-0.813927	-0.5664	-1.02647	-2.2598	-0.736419	0.0775086	-1.40335
YML034W	SRC1	7	0.476574	0.809029	0.642802	0.587083	0.535063	0.561073	0.382551	0.262193	0.322372	0.743976	0.436416	0.590196	0.327531	0.259816	0.293673	0.495954	0.339204	0.417579	-0.196184	-1.00698	-0.995648	-0.499146	-1.13016	-0.933978	0.373323
YML032C	RAD52	7	0.307745	0.652679	0.480212	0.48625	0.231125	0.358687	0.293428	0.317958	0.305693	0.877917	0.56988	0.723898	0.74175	0.209189	0.47547	0.477962	0.370278	0.42412	-0.420943	-0.606434	-0.651589	-0.771315	-0.0143179	0.406626	0.472389
YML026C	RPS18B	7	1.02637	0.895778	0.961075	0.212237	0.376004	0.294121	0.506997	0.591073	0.549035	0.975954	0.432157	0.704056	0.410189	0.229983	0.320086	0.407848	0.483947	0.445898	-1.70824	-1.13723	-0.807752	-0.658977	-1.58619	0.12205	-0.300185
YML019W	OST6	7	0.429295	0.528241	0.478768	0.174107	0.196547	0.185327	0.192683	0.350759	0.271721	0.419326	0.459955	0.43964	0.257314	0.178735	0.218025	0.295897	0.213744	0.25482	-1.36925	-1.01183	-0.8172	-0.786843	-1.13484	0.234417	-0.0926458
YML017W	PSP2	7	0.736018	0.684112	0.710065	0.222375	0.351881	0.287128	0.278369	0.528892	0.40363	0.631386	0.706285	0.668836	0.426915	0.186059	0.306487	0.303645	0.556336	0.42999	-1.30626	-1.12583	-0.814916	-0.637348	-1.21212	0.0941328	0.0912696
YML016C	PPZ1	7	0.570821	0.505481	0.538151	0.361964	0.215171	0.288567	0.446949	0.323893	0.385421	0.492886	0.534441	0.513664	0.494702	0.569983	0.532342	0.314716	0.424971	0.369844	-0.899102	0.0515299	-0.481577	-0.473909	-0.0156571	0.883445	-0.059519
YML014W	TRM9	7	0.695029	0.367873	0.531451	0.347964	0.284749	0.316357	0.243364	0.418288	0.330826	0.271966	0.402286	0.337126	0.527188	0.476584	0.501886	0.213551	0.449399	0.331475	-0.748384	0.574071	-0.683864	-0.0243888	-0.082577	0.665807	0.00282786
YML013W	UBX2	7	0.750909	0.489079	0.619994	0.455447	0.344167	0.399807	0.429814	0.646309	0.538062	0.570764	0.651552	0.611158	0.428202	0.65958	0.543891	0.310152	0.710487	0.510319	-0.632951	-0.168227	-0.204483	-0.260146	-0.188936	0.444015	-0.0763713
YML012C-A		7	0.796278	0.604964	0.700621	0.185719	0.183927	0.184823	0.525309	0.380042	0.452675	0.258314	0.391352	0.324833	0.512416	0.489312	0.500864	0.165815	0.660442	0.413129	-1.92249	0.62472	-0.630158	0.346892	-0.484215	1.43827	-0.131885
YML012W	ERV25	7	0.466547	0.502527	0.484537	0.385031	0.127825	0.256428	0.361906	0.530333	0.44612	0.338741	0.484237	0.411489	0.70619	0.477832	0.592011	0.184249	0.422737	0.303493	-0.918053	0.524768	-0.119176	-0.439193	0.289017	1.20707	-0.555769
YML009W-B		7	0.119255	0.0925227	0.105889	0.178135	0.118	0.148067	0.195925	0.363219	0.279572	0.122	0.223959	0.17298	0.0710185	0.282981	0.177	0.140944	0.255932	0.198438	0.4837	0.0331475	1.40066	0.19809	0.741196	0.257496	-0.494527
YML008C	ERG6	7	0.0993404	0.097087	0.0982137	0.0797861	0.0735875	0.0766868	0.0500451	0.0809583	0.0655017	0.0809058	0.0883107	0.0846083	0.107333	0.0862418	0.0967876	0.195165	0.0718308	0.133498	-0.356946	0.194023	-0.584391	0.657946	-0.0211022	0.335844	1.02721
YML007W	YAP1	7	0.217524	0.112275	0.1649	0.289091	0.10934	0.199216	0.0676391	0.191797	0.129718	0.0983927	0.294041	0.196217	0.0785412	0.18812	0.133331	0.222056	0.10011	0.161083	0.272745	-0.557439	-0.346206	-0.284643	-0.306579	-0.579324	0.312422
YMR002W	MIX17	7	0.371873	0.332304	0.352089	0.0607065	0.0859903	0.0733484	0.170953	0.286228	0.228591	0.250619	0.343308	0.296963	0.192086	0.293063	0.242574	0.403549	0.185356	0.294452	-2.2631	-0.291859	-0.623172	-0.0122507	-0.537513	1.72559	0.365268
YMR006C	PLB2	7	0.988127	0.816717	0.902422	0.649759	0.318808	0.484283	0.422384	0.429872	0.426128	0.413151	0.736924	0.575038	0.169377	0.34784	0.258609	0.22908	0.346449	0.287765	-0.89795	-1.15289	-1.08252	-0.998767	-1.80303	-0.905082	-0.566397
YMR008C	PLB1	7	0.987573	0.1995	0.593537	0.0989767	0.170039	0.134508	0.2128	0.375495	0.294147	0.445587	0.706711	0.576149	0.355	0.322457	0.338729	0.34868	0.192375	0.270527	-2.14164	-0.766312	-1.0128	-1.09067	-0.809207	1.33244	-0.120765
YMR009W	ADI1	7	0.331767	0.302181	0.316974	0.157905	0.08815	0.123027	0.480457	0.266917	0.373687	0.57598	0.767973	0.671977	0.470733	0.23841	0.354571	0.551958	0.247439	0.399698	-1.36538	-0.922336	0.237468	-0.7495	0.161712	1.5271	0.0970796
YMR042W	ARG80	7	0.262832	0.211571	0.237202	0.55234	0.168491	0.360415	0.36164	0.389909	0.375774	0.271517	0.440258	0.355887	0.145108	0.222707	0.183907	0.382661	0.203377	0.293019	0.603547	-0.952441	0.663753	-0.280428	-0.367134	-0.970681	-0.358874
YMR155W		7	0.675429	0.266954	0.471191	0.263832	0.205565	0.234699	0.529043	0.688634	0.608839	0.503374	0.463059	0.483216	0.259844	0.381429	0.320636	0.389818	0.319792	0.354805	-1.0055	-0.591733	0.369747	-0.445642	-0.555376	0.450127	-0.779033
YOR025W	HST3	7	0.61478	0.219854	0.417317	0.519	0.158062	0.338531	0.473894	0.80965	0.641772	0.316491	0.505848	0.411169	0.191938	0.453404	0.322671	0.573533	0.276914	0.425223	-0.301855	-0.349669	0.620918	0.048488	-0.371079	-0.0692245	-0.593841
YOR039W	CKB2	7	0.553428	0.197804	0.375616	0.104175	0.202169	0.153172	0.492676	0.811715	0.652196	0.395414	0.648415	0.521915	0.164313	0.387599	0.275956	0.326456	0.2915	0.308978	-1.2941	-0.919378	0.796048	-0.75631	-0.44482	0.84928	-1.0778
YOR311C	DGK1	7	0.254419	0.202723	0.228571	0.257623	0.126927	0.192275	0.416892	0.266471	0.341682	0.253937	0.338111	0.296024	0.139417	0.353622	0.24652	0.180179	0.200201	0.19019	-0.249473	-0.264014	0.580009	-0.638275	0.109058	0.358531	-0.845211
YOR327C	SNC2	7	0.457205	0.188172	0.322689	0.202727	0.254778	0.228752	0.486497	0.685605	0.586051	0.156457	0.508143	0.3323	0.232379	0.62061	0.426495	0.282196	0.199525	0.24086	-0.496356	0.360041	0.860883	-0.464289	0.402385	0.898741	-1.28283
YMR164C	MSS11	7	1.22857	0.566508	0.89754	0.632644	0.664326	0.648485	0.0958111	0.517593	0.306702	0.664326	0.598858	0.631592	0.805912	0.665929	0.735921	0.234398	0.0617436	0.148071	-0.468903	0.220557	-1.54914	-2.0927	-0.286426	0.182477	-1.05055
YMR182C	RGM1	7	0.502701	0.307982	0.405341	0.588324	0.550442	0.569383	0.188728	0.438987	0.313858	0.463465	0.154445	0.308955	0.437436	0.218499	0.327967	0.212263	0.146423	0.179343	0.490263	0.0861553	-0.369027	-0.784676	-0.305585	-0.795848	-0.807389
YMR183C	SSO2	7	1.15932	0.463625	0.811472	0.165507	0.298574	0.232041	0.530942	0.709714	0.620328	0.61029	0.417593	0.513941	0.689974	0.371731	0.530852	0.665958	0.332468	0.499213	-1.80616	0.0467072	-0.38751	-0.0419488	-0.61223	1.19393	-0.313376
YMR186W	HSC82	7	0.920598	0.457822	0.68921	0.332547	0.259605	0.296076	0.852042	0.668747	0.760394	0.478256	0.952565	0.71541	0.424118	0.452932	0.438525	0.339953	0.221683	0.280818	-1.21898	-0.706111	0.141804	-1.34914	-0.652284	0.566692	-1.43711
YMR188C	MRPS17	7	0.357089	0.277622	0.317355	0.16464	0.14073	0.152685	0.447355	0.431974	0.439665	0.36867	0.521051	0.44486	0.238356	0.305432	0.271894	0.313444	0.217949	0.265697	-1.05554	-0.710311	0.470304	-0.743572	-0.223057	0.832482	-0.726623
YMR189W	GCV2	7	0.416	0.246655	0.331327	0.220424	0.0816804	0.151052	0.563518	0.360727	0.462123	0.425563	0.551325	0.488444	0.310562	0.406652	0.358607	0.520277	0.198957	0.359617	-1.13321	-0.44579	0.480018	-0.441733	0.114146	1.24736	-0.361814
YMR199W	CLN1	7	0.504628	0.278126	0.391377	0.735554	0.221739	0.478647	0.386708	0.471417	0.429063	0.207412	0.599998	0.403705	0.467607	0.566489	0.517048	0.276607	0.322755	0.299681	0.290402	0.356996	0.132629	-0.429875	0.401738	0.111336	-0.517761
YMR201C	RAD14	7	0.701166	0.398891	0.550028	0.267228	0.168771	0.217999	0.449811	0.758137	0.603974	0.60437	0.944942	0.774656	0.332406	0.793511	0.562959	0.426602	0.455623	0.441113	-1.33518	-0.460527	0.13498	-0.812408	0.0335224	1.3687	-0.453339
YMR207C	HFA1	7	0.253816	0.224402	0.239109	0.305813	0.153545	0.229679	0.173275	0.542986	0.358131	0.254167	0.313527	0.283847	0.164397	0.181216	0.172807	0.191648	0.26395	0.227799	-0.058047	-0.715953	0.582818	-0.317353	-0.468508	-0.410461	-0.652727
YMR224C	MRE11	7	0.872353	0.651902	0.762128	0.380204	0.339854	0.360029	0.465814	1.01839	0.742102	0.265452	1.02911	0.647282	0.476954	0.469617	0.473286	0.34109	0.520351	0.43072	-1.08192	-0.451684	-0.0384155	-0.587643	-0.687322	0.394596	-0.784865
YMR246W	FAA4	7	0.438218	0.579902	0.50906	1.49894	0.492135	0.995535	0.437871	0.811111	0.624491	0.597569	0.772325	0.684947	0.883075	0.36666	0.624867	0.45512	0.662638	0.558879	0.967637	-0.132443	0.294846	-0.293457	0.295714	-0.671923	-0.160145
YMR250W	GAD1	7	1.00179	1.19028	1.09604	1.80539	0.618493	1.21194	0.652964	1.50706	1.08001	0.49858	1.93814	1.21836	0.492116	0.644513	0.568315	0.512328	0.691765	0.602047	0.145026	-1.10018	-0.0212474	-1.01699	-0.947532	-1.09256	-0.843099
YMR254C		7	0.749096	0.8625	0.805798	0.934356	0.404108	0.669232	0.165246	0.479461	0.322353	0.973	0.599696	0.786348	0.572372	0.46725	0.519811	0.297574	0.41664	0.357107	-0.267911	-0.597181	-1.32178	-1.13881	-0.632431	-0.364519	0.147715
YMR258C	ROY1	7	0.251172	0.289917	0.270544	0.142582	0.0717889	0.107185	0.117508	0.193623	0.155565	0.632444	0.0959123	0.364178	0.303722	0.118848	0.211285	0.142433	0.164331	0.153382	-1.33576	-0.785453	-0.798345	-1.24752	-0.356675	0.979082	-0.0203934
YMR280C	CAT8	7	0.233465	0.329208	0.281337	0.507909	0.158443	0.333176	0.13155	0.377892	0.254721	0.716065	0.22791	0.471987	0.47277	0.272315	0.372543	0.335308	0.246411	0.290859	0.243987	-0.341342	-0.14338	-0.698426	0.40511	0.161123	0.191405
YMR285C	NGL2	7	0.373197	0.3795	0.376348	0.650375	0.357662	0.504018	0.323442	0.459217	0.39133	0.625277	0.769281	0.697279	0.595547	0.354394	0.474971	0.273856	0.309041	0.291448	0.421408	-0.553898	0.0563157	-1.2585	0.33577	-0.085638	-0.425144
YMR304W	UBP15	7	0.0979032	0.142953	0.120428	0.102371	0.0783002	0.0903356	0.18758	0.183449	0.185514	0.286112	0.256493	0.271303	0.121641	0.280825	0.201233	0.199574	0.118265	0.15892	-0.414805	-0.431038	0.623359	-0.771605	0.740694	1.1555	-0.223233
YNL333W	SNZ2	7	0.231351	0.611846	0.421598	0.704722	0.192204	0.448463	0.33549	0.326296	0.330893	0.543976	0.650076	0.597026	0.450025	0.313542	0.381783	0.398546	0.339242	0.368894	0.0891191	-0.645041	-0.349506	-0.694588	-0.143116	-0.232235	0.156843
YNL302C	RPS19B	7	0.228491	0.282826	0.255659	0.862816	0.164452	0.513634	0.293559	0.190603	0.242081	0.361389	0.583385	0.472387	0.394769	0.389397	0.392083	0.310353	0.295978	0.303165	1.00652	-0.268811	-0.0787271	-0.639864	0.61694	-0.389583	0.324613
YNL301C	RPL18B	7	0.268413	0.355768	0.31209	0.439814	0.147643	0.293728	0.463378	0.439506	0.451442	0.280292	0.69776	0.489026	0.315319	0.379621	0.34747	0.35471	0.337546	0.346128	-0.0874812	-0.493023	0.532576	-0.498606	0.154925	0.242406	-0.383234
YNL265C	IST1	7	0.246205	0.235769	0.240987	0.466653	0.171319	0.318986	0.302203	0.474923	0.388563	0.34147	0.620502	0.480986	0.466306	0.431131	0.448719	0.327075	0.253064	0.29007	0.404537	-0.100183	0.689194	-0.729595	0.896855	0.492318	-0.42175
YOR001W	RRP6	7	0.161615	0.203159	0.182387	0.142646	0.237671	0.190159	0.21025	0.26761	0.23893	0.293508	0.45622	0.374864	0.142462	0.322742	0.232602	0.421559	0.264107	0.342833	0.0602016	-0.688502	0.389586	-0.12886	0.350862	0.290661	0.520917
YOR002W	ALG6	7	0.116849	0.249914	0.183381	0.475094	0.248932	0.362013	0.2636	0.332155	0.297877	0.347208	0.415572	0.38139	0.128828	0.302537	0.215683	0.512584	0.216315	0.36445	0.981195	-0.822357	0.69987	-0.0655473	0.234063	-0.747132	0.291003
YOR003W	YSP3	7	0.214342	0.312439	0.26339	1.11035	0.266194	0.68827	0.286205	0.62725	0.456728	0.349283	0.74348	0.546381	0.271228	0.620923	0.446076	0.464322	0.262754	0.363538	1.38577	-0.292619	0.794132	-0.587802	0.760087	-0.625687	-0.329228
YPL267W	ACM1	7	0.277419	0.172581	0.225	0.168709	0.163721	0.166215	0.144779	0.269476	0.207127	0.358841	0.0920833	0.225462	0.106889	0.134826	0.120857	0.270366	0.222881	0.246623	-0.436876	-0.899581	-0.119407	0.129424	-0.89662	-0.459744	0.251793
YPL262W	FUM1	7	0.334985	0.330458	0.332722	0.19621	0.0668785	0.131544	0.099721	0.460902	0.280312	0.325374	0.235429	0.280401	0.165731	0.202008	0.18387	0.246249	0.152116	0.199182	-1.33877	-0.608811	-0.247284	-0.493404	-0.855633	0.483137	-0.492942
YPL206C	PGC1	7	0.134046	0.300128	0.217087	0.245339	0.14378	0.194559	0.110869	0.203734	0.157302	0.262017	0.456444	0.359231	0.114926	0.235595	0.17526	0.126819	0.193355	0.160087	-0.158062	-1.03541	-0.464741	-1.16605	-0.308774	-0.150711	0.0253227
YPL202C	AFT2	7	0.246701	0.247598	0.24715	0.202526	0.209271	0.205898	0.165529	0.216308	0.190918	0.212004	0.159299	0.185651	0.202643	0.200488	0.201565	0.334198	0.176912	0.255555	-0.263455	0.11865	-0.372432	0.461038	-0.294141	-0.0306857	0.420678
YPL177C	CUP9	7	0.122442	0.149	0.135721	0.156857	0.194824	0.17584	0.139286	0.167938	0.153612	0.144	0.136023	0.140011	0.144403	0.158972	0.151687	0.180938	0.23747	0.209204	0.373623	0.115558	0.178647	0.579364	0.160459	-0.213164	0.445618
YPL166W	ATG29	7	0.199396	0.196801	0.198098	0.286271	0.237782	0.262027	0.185291	0.217797	0.201544	0.183863	0.202188	0.193026	0.174262	0.208825	0.191544	0.270635	0.288649	0.279642	0.403497	-0.0111195	0.0248771	0.53479	-0.0485446	-0.452041	0.472488
YPL140C	MKK2	7	0.196383	0.233804	0.215093	0.277344	0.184809	0.231076	0.231672	0.210102	0.220887	0.206694	0.282891	0.244792	0.227052	0.190812	0.208932	0.388148	0.362141	0.375144	0.103406	-0.228523	0.0383458	0.615887	-0.0419276	-0.145334	0.764136
YPL100W	ATG21	7	0.238847	0.213517	0.226182	0.247709	0.178086	0.212898	0.337397	0.232549	0.284973	0.287377	0.232092	0.259734	0.255934	0.273866	0.2649	0.367095	0.368037	0.367566	-0.0873256	0.0284124	0.333338	0.500966	0.227963	0.315289	0.367179
YHR030C	SLT2	7	0.155726	0.242195	0.198961	0.163602	0.272334	0.217968	0.288052	0.337273	0.312663	0.313611	0.434647	0.374129	0.155298	0.253046	0.204172	0.38815	0.300354	0.344252	0.131636	-0.873751	0.652124	-0.12007	0.0373016	-0.0943345	0.138859
YHR046C	INM1	7	0.265312	0.215376	0.240344	0.373998	0.264254	0.319126	0.430016	0.340876	0.385446	0.456926	0.493947	0.475436	0.397214	0.453839	0.425526	0.5694	0.463202	0.516301	0.409027	-0.160004	0.681429	0.118961	0.824148	0.415121	0.421684
YHR100C	GEP4	7	0.171709	0.168865	0.170287	0.0911167	0.086335	0.0887259	0.136785	0.132719	0.134752	0.324525	0.26561	0.295068	0.387586	0.272765	0.330175	0.326622	0.146437	0.23653	-0.940542	0.162186	-0.337661	-0.319025	0.955264	1.89581	0.811713
YPR049C	ATG11	7	1.37579	0.589916	0.982856	1.22587	1.10156	1.16372	1.35828	1.05799	1.20813	1.27281	1.38485	1.32883	1.10986	1.18459	1.14722	0.974735	0.910186	0.942461	0.243688	-0.21201	0.297729	-0.495649	0.223092	-0.020596	-0.358276
YPR052C	NHP6A	7	1.1479	1.05284	1.10037	1.17221	1.03342	1.10282	1.3652	1.1524	1.2588	1.43228	1.27381	1.35305	1.18065	1.26202	1.22133	1.00442	0.831893	0.918155	0.00320302	-0.147757	0.194057	-0.559405	0.150467	0.147264	-0.455238
YPR060C	ARO7	7	1.34658	0.774556	1.06057	1.26804	1.13689	1.20247	1.13942	0.933159	1.03629	0.983446	0.913068	0.948257	1.03678	1.18258	1.10968	1.02117	0.685623	0.853395	0.181157	0.226788	-0.0334149	-0.152065	0.0652987	-0.115858	-0.280139
YPR065W	ROX1	7	0.512906	1.14554	0.829222	0.749744	0.634975	0.69236	0.702287	0.510911	0.606599	0.441678	1.23958	0.840629	0.812664	1.09659	0.954626	1.10651	0.551826	0.829167	-0.260236	0.183467	-0.451015	-0.0198065	0.203177	0.463414	0.45092
YPR079W	MRL1	7	0.88698	0.616	0.75149	1.64043	1.34883	1.49463	1.26216	1.09529	1.17872	0.880513	0.678779	0.779646	0.60697	0.499337	0.553153	0.680225	0.78059	0.730408	0.991965	-0.49514	0.649397	-0.0941177	-0.442074	-1.43404	-0.690449
YJL089W	SIP4	7	0.428735	0.558833	0.493784	0.897367	0.678135	0.787751	0.443571	0.464186	0.453878	0.325651	0.851691	0.588671	0.666962	0.874908	0.770935	0.711847	0.559616	0.635732	0.67386	0.389147	-0.121574	0.110956	0.642729	-0.0311302	0.486112
YJR066W	TOR1	7	0.667171	0.292742	0.479957	0.751608	0.508987	0.630298	0.445867	0.442073	0.44397	0.390516	0.33499	0.362753	0.472836	0.655345	0.564091	0.308195	0.492124	0.40016	0.393129	0.636939	-0.112442	0.141588	0.233023	-0.160106	-0.149886
YIL056W	VHR1	7	0.765281	0.333196	0.549238	1.13241	0.556923	0.844667	0.64573	0.457787	0.551758	0.270567	0.2527	0.261634	0.41563	0.724	0.569815	0.280955	0.614303	0.447629	0.62095	1.12294	0.00660455	0.774755	0.0530612	-0.567889	-0.301733
YLR372W	ELO3	7	0.230886	0.187765	0.209325	0.172917	0.146692	0.159805	0.164915	0.136908	0.150911	0.219381	0.174519	0.19695	0.201808	0.184533	0.193171	0.143396	0.282931	0.213163	-0.389437	-0.0279536	-0.472045	0.114131	-0.115872	0.273565	0.498258
YLR375W	STP3	7	0.402736	0.342127	0.372431	0.294523	0.285559	0.290041	0.248858	0.20944	0.229149	0.277998	0.45708	0.367539	0.497671	0.639561	0.568616	0.486722	0.296768	0.391745	-0.360716	0.629559	-0.700686	0.0920196	0.610481	0.971197	0.773628
YLR345W		7	0.806145	0.413837	0.609991	1.10297	0.970697	1.03683	0.351726	0.514102	0.432914	0.585859	0.415458	0.500659	0.653192	0.636398	0.644795	0.505375	0.434328	0.469851	0.765321	0.365013	-0.494707	-0.0916231	0.0800524	-0.685268	0.118123
YLR356W	ATG33	7	1.17958	0.414454	0.797014	1.21305	1.31162	1.26234	0.541372	0.850174	0.695773	0.934753	0.319892	0.627323	0.482377	0.956758	0.719567	0.523632	0.886889	0.705261	0.663419	0.197922	-0.195989	0.168949	-0.147476	-0.810894	0.01954
YJR005W	APL1	7	1.70941	0.485373	1.09739	1.19198	0.965277	1.07863	1.41591	1.40245	1.40918	1.2821	1.57722	1.42966	1.19648	0.914248	1.05536	1.12684	0.939724	1.03328	-0.0248826	-0.437934	0.360775	-0.468441	-0.0563407	-0.0314581	-0.447623
YJR019C	TES1	7	1.21	1.14459	1.1773	1.26308	0.830958	1.04702	1.04991	1.15613	1.10302	1.03271	1.17983	1.10627	1.00241	1.19314	1.09777	1.14269	1.08997	1.11633	-0.169189	-0.0111219	-0.0940156	0.0130667	-0.100902	0.0682874	0.0173026
YJR024C	MDE1	7	0.741902	0.580608	0.661255	1.30968	1.12748	1.21858	1.07849	1.05386	1.06617	0.94971	1.36274	1.15622	0.651052	1.09391	0.872482	1.29301	0.955927	1.12447	0.881921	-0.406225	0.689163	-0.0401778	0.399918	-0.482003	0.0768021
YJR031C	GEA1	7	0.998713	0.755874	0.877293	1.16138	0.834741	0.998059	1.11164	1.10559	1.10861	1.12838	1.06697	1.09768	0.70883	0.861393	0.785112	1.2474	0.764612	1.00601	0.186066	-0.483481	0.337625	-0.125814	-0.160161	-0.346227	-0.140119
YDL100C	GET3	7	0.4862	0.802735	0.644467	1.08228	0.89968	0.990979	1.04925	0.852486	0.950868	0.620686	0.963536	0.792111	0.659968	0.706497	0.683232	1.00646	0.699288	0.852876	0.620747	-0.213326	0.561137	0.106633	0.0842689	-0.536478	-0.156909
YDL131W	LYS21	7	0.908916	0.623574	0.766245	1.36472	1.04959	1.20716	1.04356	0.985185	1.01437	1.0324	0.59265	0.812526	0.577653	0.770473	0.674063	0.886667	0.762577	0.824622	0.655735	-0.26953	0.404712	0.0213192	-0.184922	-0.840657	-0.298785
YDL142C	CRD1	7	0.591607	0.804802	0.698205	0.780184	0.56502	0.672602	0.855256	0.630684	0.74297	0.468244	0.809203	0.638724	0.598327	0.972611	0.785469	0.91708	0.705736	0.811408	-0.0538969	0.298363	0.0896541	0.345235	0.169905	0.223802	0.127123
YDR463W	STP1	7	0.770242	0.758057	0.764149	0.994641	0.361418	0.678029	0.589787	0.509461	0.549624	0.418454	0.988714	0.703584	0.597561	0.987429	0.792495	0.922639	0.616982	0.769811	-0.172507	0.171679	-0.47541	0.129781	0.0525468	0.225054	0.486059
wild-type	BY4700	7	1.04202	0.982579	1.0123	0.80772	0.979862	0.893791	1.07594	0.977392	1.02667	0.986118	1.14453	1.06532	0.562252	1.06323	0.812742	0.803983	1.21778	1.01088	-0.17963	-0.390423	0.0203303	-0.075681	-0.31677	-0.13714	-0.0223586
YBR035C	PDX3	7	0.965936	0.836484	0.90121	0.780128	0.929947	0.855038	1.24359	1.03106	1.13732	1.05204	0.653871	0.852957	0.349506	0.887204	0.618355	0.784291	0.862438	0.823364	-0.0758755	-0.464038	0.335709	-0.0509427	-0.543428	-0.467553	-0.466041
YGR225W	AMA1	7	1.03539	0.910565	0.972979	1.06152	0.991525	1.02652	1.09108	0.958871	1.02498	0.939924	0.878416	0.90917	0.741734	0.978031	0.859882	0.826425	0.804123	0.815274	0.0772853	-0.0804105	0.0751113	-0.157265	-0.17827	-0.255555	-0.330236
YNL090W	RHO2	7	0.909862	0.615532	0.762697	1.35171	1.19397	1.27284	0.88166	0.949583	0.915622	0.900114	0.307304	0.603709	0.641554	1.02603	0.833791	0.726045	1.02792	0.876985	0.738869	0.465833	0.263642	0.538699	0.128576	-0.610293	-0.0622
YBR020W	GAL1	7	1.05219	0.754074	0.903132	1.17641	0.978164	1.07729	1.34755	1.12179	1.23467	1.28738	1.22678	1.25708	1.16096	0.938335	1.04965	0.87655	0.872847	0.874698	0.254397	-0.260171	0.451118	-0.52322	0.216897	-0.0374993	-0.49727
YMR021C	MAC1	7	1.01906	0.852298	0.93568	1.0044	0.681953	0.843176	1.18072	0.994294	1.08751	1.10855	1.09676	1.10266	1.17811	1.14133	1.15972	0.962294	0.848628	0.905461	-0.150182	0.0727978	0.216936	-0.284258	0.309693	0.459874	-0.2643
YMR286W	MRPL33	7	0.830042	0.359895	0.594969	1.0094	0.513903	0.76165	0.650568	0.562173	0.606371	0.7379	1.01556	0.876728	0.682458	0.673244	0.677851	0.732895	0.595906	0.664401	0.356314	-0.37116	0.0273857	-0.400075	0.188155	-0.168159	0.131854
YLL042C	ATG10	7	0.857329	0.530846	0.694088	0.835411	0.547891	0.691651	0.82246	0.732839	0.777649	0.718466	0.895844	0.807155	0.798246	0.667676	0.732961	0.776245	0.581651	0.678948	-0.0050741	-0.139108	0.164001	-0.249543	0.0786187	0.0836928	-0.195818
YKL016C	ATP7	7	0.78109	0.659701	0.720396	0.606607	0.542074	0.574341	0.651862	0.569261	0.610562	0.573711	0.688201	0.630956	0.492788	0.330583	0.411685	0.665266	0.547273	0.60627	-0.326882	-0.615997	-0.238653	-0.0575794	-0.807248	-0.480366	-0.0101773
YNL242W	ATG2	7	0.368985	0.63896	0.503972	0.632473	0.494712	0.563592	0.590227	0.4214	0.505814	0.483028	0.498963	0.490996	0.494682	0.514042	0.504362	0.664608	0.557697	0.611153	0.161307	0.0387479	0.00526114	0.315822	0.00111419	-0.160193	0.272927
YKR055W	RHO4	7	0.515625	0.771701	0.643663	0.565362	0.361378	0.46337	0.570283	0.332837	0.45156	0.428899	0.587786	0.508343	0.756663	0.609101	0.682882	0.84921	0.502976	0.676093	-0.474141	0.425835	-0.511388	0.411421	0.0853301	0.559472	0.582305
YML094C-A		7	0.559373	0.214535	0.386954	0.30214	0.261834	0.281987	0.43242	0.39188	0.41215	0.371179	0.158018	0.264598	0.25801	0.259817	0.258914	0.228652	0.400572	0.314612	-0.456533	-0.0313336	0.0910061	0.249769	-0.579693	-0.12316	-0.389596
YJL124C	LSM1	7	0.534379	0.299282	0.41683	0.41768	0.205165	0.311423	0.327679	0.423314	0.375497	0.361397	0.298546	0.329972	0.284494	0.16646	0.225477	0.29751	0.362772	0.330141	-0.420587	-0.549364	-0.150661	0.000739584	-0.886482	-0.465895	-0.185717
YNL139C	THO2	7	0.589538	0.28493	0.437234	0.306721	0.271827	0.289274	0.299216	0.42351	0.361363	0.363333	0.249871	0.306602	0.245595	0.150599	0.198097	0.313218	0.350617	0.331918	-0.595968	-0.630162	-0.274956	0.114456	-1.1422	-0.54623	-0.122624
YLR396C	VPS33	7	0.873838	0.538977	0.706408	0.946213	0.876252	0.911232	0.609911	0.915254	0.762582	0.587585	0.513641	0.550613	0.669866	0.231803	0.450834	0.60294	0.684659	0.643799	0.367318	-0.288442	0.110392	0.225573	-0.647904	-1.01522	-0.244282
YJL212C	OPT1	7	0.43313	0.696495	0.564812	0.87585	0.469407	0.672628	0.270423	0.354458	0.31244	0.313922	0.297774	0.305848	0.702452	0.400893	0.551672	0.578422	0.390504	0.484463	0.252038	0.850997	-0.854191	0.663571	-0.0339599	-0.285998	0.632804
YLR431C	ATG23	7	1.43975	0.883374	1.16156	0.852747	0.898758	0.875753	1.28503	0.802326	1.04368	1.15826	1.10556	1.13191	1.14687	1.06673	1.1068	1.10874	0.91362	1.01118	-0.407473	-0.0323687	-0.15439	-0.162717	-0.0696772	0.337796	-0.0456351
YLR448W	RPL6B	7	1.19261	0.529243	0.860929	0.982466	1.04417	1.01332	0.964766	0.740767	0.852767	0.968631	1.10102	1.03482	0.837509	0.806595	0.822052	0.837103	0.815152	0.826128	0.235119	-0.332084	-0.0137427	-0.324948	-0.0666649	-0.301783	-0.0457869
YML021C	UNG1	7	0.929881	0.634522	0.782202	0.739654	0.886753	0.813204	1.14187	0.982468	1.06217	0.774534	0.977029	0.875781	0.724906	0.553246	0.639076	0.792969	0.963525	0.878247	0.0560767	-0.454582	0.441404	0.00405611	-0.291552	-0.347628	-0.274318
YML081C-A	ATP18	7	0.430304	0.307356	0.36883	0.392491	0.362561	0.377526	0.576093	0.42483	0.500462	0.317718	0.58225	0.449984	0.546	0.614194	0.580097	0.827109	0.406875	0.616992	0.0336203	0.366419	0.440304	0.455377	0.653338	0.619718	0.301992
YMR169C	ALD3	7	0.566655	0.450272	0.508463	0.661882	0.543893	0.602888	0.736776	0.472564	0.60467	0.350062	0.522998	0.43653	0.466121	0.516525	0.491323	0.833892	0.597677	0.715784	0.245745	0.170591	0.250004	0.713445	-0.0494727	-0.295218	0.243377
YNR050C	LYS9	7	0.840945	0.168684	0.504814	0.781033	0.760547	0.77079	0.995102	0.733988	0.864545	0.68526	0.297379	0.49132	0.491667	0.59445	0.543059	0.306885	0.756035	0.53146	0.610585	0.144446	0.776189	0.113299	0.105355	-0.50523	-0.70198
YNR056C	BIO5	7	0.826279	0.258386	0.542333	0.908257	0.548347	0.728302	0.791583	0.655883	0.723733	0.385219	0.318689	0.351954	0.490994	0.65215	0.571572	0.425793	0.47822	0.452007	0.425359	0.699549	0.41628	0.360957	0.0757582	-0.349601	-0.679114
YNR058W	BIO3	7	1.10357	0.460727	0.78215	1.10152	0.900211	1.00087	1.01804	1.06706	1.04255	0.768967	0.523373	0.64617	0.501336	0.663932	0.582634	0.565438	0.855427	0.710432	0.35573	-0.149323	0.414598	0.136784	-0.424856	-0.780586	-0.553347
YAL012W	CYS3	7	0.973421	0.795299	0.88436	0.845518	0.860952	0.853235	0.994225	0.982194	0.988209	0.798277	0.876647	0.837462	0.641307	0.825079	0.733193	0.865726	0.792569	0.829148	-0.0516902	-0.191829	0.160184	-0.0143942	-0.270439	-0.218749	-0.253188
YAL054C	ACS1	7	1.08665	0.738871	0.912758	1.08445	1.18864	1.13655	1.09959	1.09813	1.09886	0.898519	0.98366	0.941089	0.836313	0.968174	0.902244	1.00987	0.661374	0.835622	0.31635	-0.0608145	0.267704	-0.171481	-0.0167157	-0.333066	-0.395086
YJR131W	MNS1	7	0.999441	0.696865	0.848153	1.301	1.16057	1.23078	0.934573	1.24391	1.08924	0.922532	0.800258	0.861395	0.863407	0.994056	0.928731	0.862631	0.908245	0.885438	0.537182	0.108586	0.360928	0.0397155	0.130937	-0.406245	-0.298862
YDR058C	TGL2	7	1.15242	0.711713	0.932066	1.18103	0.694104	0.937567	1.18865	0.927362	1.05801	1.10741	0.903905	1.00566	1.08905	0.774776	0.931914	1.09289	0.855664	0.974279	0.00849066	-0.109874	0.182846	-0.0457344	-0.000235642	-0.0087263	-0.118943
YGR110W	CLD1	7	0.839257	0.774854	0.807056	1.12818	0.535899	0.832038	1.15007	1.03646	1.09327	1.12238	0.910401	1.01639	1.42521	1.18207	1.30364	1.08363	0.850445	0.967039	0.0439808	0.35909	0.437905	-0.071808	0.691805	0.647824	-0.176999
YJL196C	ELO1	7	0.866751	0.494443	0.680597	1.17668	0.583984	0.880333	0.953883	0.919749	0.936816	0.931268	0.91492	0.923094	0.899375	0.751557	0.825466	0.928355	0.666204	0.797279	0.371249	-0.161268	0.460965	-0.211392	0.278408	-0.0928412	-0.23268
YDL085W	NDE2	7	0.760222	0.76319	0.761706	0.908523	0.710651	0.809587	0.983169	0.89565	0.939409	0.605922	1.29583	0.950878	0.573327	0.982857	0.778092	1.11184	0.612963	0.862404	0.087952	-0.289319	0.302519	-0.140896	0.030706	-0.057246	-0.12339
YDR463W	STP1	7	0.427746	0.433345	0.430545	0.428477	0.50268	0.465578	0.615943	0.597465	0.606704	0.533724	0.544645	0.539184	0.648064	0.604247	0.626156	0.840843	0.582059	0.711451	0.112859	0.215742	0.494828	0.399986	0.540356	0.427497	0.229771
YDR483W	KRE2	7	0.675689	0.363891	0.51979	1.01875	0.65762	0.838184	0.896525	0.834863	0.865694	0.548147	0.34227	0.445208	0.40959	0.438487	0.424039	0.716916	0.743738	0.730327	0.689337	-0.0702849	0.735928	0.714062	-0.293733	-0.98307	-0.245315
YDR486C	VPS60	7	0.765607	0.478129	0.621868	0.47231	0.322756	0.397533	0.413766	0.434713	0.424239	0.471653	0.362502	0.417078	0.643267	0.622417	0.632842	0.704058	0.499607	0.601833	-0.645534	0.601529	-0.55173	0.529046	0.0252364	0.670771	0.504484
YDR529C	QCR7	7	0.50726	0.258142	0.382701	0.734483	0.33242	0.533451	0.471392	0.585371	0.528382	0.395391	0.748059	0.571725	0.646538	0.691715	0.669127	0.837811	0.512427	0.675119	0.479139	0.226959	0.465364	0.23982	0.806062	0.326924	0.353561
YGL216W	KIP3	7	0.736106	0.63824	0.687173	0.562514	0.522451	0.542483	0.808361	0.665834	0.737098	0.726467	0.81804	0.772254	0.630167	0.712806	0.671487	0.883807	0.440116	0.661961	-0.341095	-0.201716	0.101183	-0.222327	-0.0333138	0.307782	-0.155109
YGR180C	RNR4	7	1.12958	0.831525	0.980552	1.00342	0.821122	0.912273	1.0121	0.940614	0.976359	1.04832	0.852037	0.950176	0.684737	0.636346	0.660542	1.02514	0.873208	0.949175	-0.104128	-0.524545	-0.00618168	-0.00152098	-0.569944	-0.465816	-0.0407384
YML007C-A	MIN4	7	1.23222	0.345183	0.788704	1.17684	0.835878	1.00636	1.03517	0.992657	1.01391	0.9805	0.816564	0.898532	0.728029	0.43401	0.58102	1.09398	0.8362	0.96509	0.351589	-0.628983	0.362378	0.103093	-0.440897	-0.792485	-0.0711987
YAR035C-A		7	1.34186	1.07469	1.20828	1.20321	0.950145	1.07668	1.28122	0.962673	1.12195	0.998579	1.10679	1.05269	1.07559	1.01565	1.04562	1.0176	0.845627	0.931613	-0.166365	-0.00971579	-0.106951	-0.176272	-0.208593	-0.0422288	-0.268199
YBR196C-B		7	1.37597	0.980557	1.17826	1.04961	0.739852	0.894731	1.13158	0.81428	0.972928	0.990622	1.00653	0.998574	1.31839	1.11443	1.21641	1.00244	0.919822	0.961129	-0.397137	0.284687	-0.276258	-0.0551382	0.0459655	0.443102	-0.017602
YBR296C-A	TYC1	7	1.57804	0.713767	1.1459	1.00936	0.889878	0.949621	1.04533	0.91875	0.982042	0.91875	0.907598	0.913174	0.804657	0.925408	0.865032	0.96034	0.786892	0.873616	-0.271061	-0.0781359	-0.222628	-0.0638906	-0.405658	-0.134597	-0.168785
YDR182W-A		7	1.12794	0.488966	0.808454	1.02823	0.740631	0.884429	0.983769	0.937682	0.960726	0.963027	0.783058	0.873042	0.944513	0.761993	0.853253	0.952943	0.66655	0.809747	0.12958	-0.0330779	0.248958	-0.108581	0.0778079	-0.051772	-0.246654
YDR194W-A		7	0.757203	0.379214	0.568209	0.601113	0.447001	0.524057	0.624993	0.563814	0.594404	0.442362	0.56038	0.501371	0.804521	0.590961	0.697741	0.87157	0.538275	0.704923	-0.116696	0.476814	0.0650225	0.491588	0.296271	0.412967	0.246022
YER087C-B	SBH1	7	0.772455	0.304868	0.538662	0.663361	0.495083	0.579222	0.782361	0.5616	0.67198	0.347569	0.256634	0.302102	0.533351	0.557155	0.545253	0.697125	0.520295	0.60871	0.104737	0.851892	0.319039	1.01072	0.0175463	-0.0871911	-0.142663
YDR147W	EKI1	7	0.690083	0.198063	0.444073	1.19242	0.686603	0.939513	0.590159	0.684157	0.637158	0.603778	0.369858	0.486818	0.585347	0.699508	0.642428	0.497432	0.759863	0.628648	1.08112	0.400151	0.520853	0.368869	0.532736	-0.54838	-0.0193993
YGL202W	ARO8	7	0.581074	0.714079	0.647576	0.820748	0.60779	0.714269	0.743374	0.478904	0.611139	0.482045	0.727089	0.604567	0.787386	0.941481	0.864433	0.844822	0.695035	0.769929	0.141417	0.515853	-0.0835495	0.348823	0.416704	0.275287	0.333224
YGL237C	HAP2	7	0.925493	0.802575	0.864034	0.81095	0.670184	0.740567	0.819327	0.777222	0.798274	0.746899	0.685769	0.716334	0.627866	0.73637	0.682118	0.787737	0.818306	0.803021	-0.222458	-0.0706112	-0.114204	0.164806	-0.341067	-0.118609	0.00855359
YLR251W	SYM1	7	1.08648	0.900857	0.993667	1.10252	1.13974	1.12113	1.11974	0.928974	1.02436	0.870681	0.727359	0.79902	0.971379	0.885353	0.928366	1.04678	0.807254	0.927017	0.174116	0.216462	0.0438815	0.214363	-0.0980687	-0.272185	-0.144049
YLR332W	MID2	7	0.817016	0.921	0.869008	1.43891	1.2727	1.3558	0.838654	1.14727	0.992962	1.03984	0.605291	0.822565	0.97989	1.17375	1.07682	0.960582	1.07398	1.01728	0.641705	0.388577	0.192369	0.306519	0.309336	-0.332369	0.0349099
YBR147W	RTC2	7	0.769655	0.639806	0.704731	0.868005	0.627752	0.747878	0.801606	0.778188	0.789897	0.640213	0.737917	0.689065	0.812699	0.808536	0.810618	0.90827	0.538878	0.723574	0.085732	0.234381	0.164593	0.0705006	0.20195	0.116218	-0.126524
YBR159W	IFA38	7	0.521097	0.261084	0.391091	0.688505	0.416024	0.552264	0.414197	0.421928	0.418062	0.453447	0.583339	0.518393	0.669605	0.50686	0.588232	0.39506	0.435383	0.415222	0.497856	0.18234	0.0962155	-0.320165	0.588883	0.0910271	-0.00983722
YBR162C	TOS1	7	0.436631	0.313551	0.375091	0.617256	0.257414	0.437335	0.349091	0.337867	0.343479	0.39566	0.644237	0.519948	0.598883	0.541862	0.570372	0.685807	0.443055	0.564431	0.2215	0.133535	-0.127019	0.118429	0.604664	0.383164	0.716577
YDL006W	PTC1	7	0.55961	0.55223	0.55592	0.96804	0.307291	0.637666	0.52421	0.494692	0.509451	0.682392	0.889579	0.785986	0.613495	0.448339	0.530917	0.561043	0.63687	0.598957	0.197923	-0.566017	-0.125933	-0.392051	-0.066391	-0.264314	0.233508
YDL041W		7	0.397649	0.227271	0.31246	0.450105	0.390312	0.420208	0.288744	0.61131	0.450027	0.380984	0.425297	0.40314	0.614803	0.77414	0.694471	0.894284	0.312822	0.603553	0.427432	0.784633	0.526337	0.582198	1.15224	0.72481	0.42347
YDL042C	SIR2	7	0.374261	0.638716	0.506489	0.513629	0.381628	0.447628	0.360251	0.3169	0.338576	0.307343	0.772018	0.53968	0.669206	0.643017	0.656111	0.764127	0.437826	0.600977	-0.178229	0.281836	-0.581053	0.155204	0.37341	0.551639	0.827831
YDL046W	NPC2	7	0.592565	0.284813	0.438689	0.592513	0.407164	0.499838	0.456588	0.546587	0.501588	0.372133	0.51621	0.444172	0.762575	0.686676	0.724626	0.701281	0.635337	0.668309	0.188263	0.706119	0.193303	0.589398	0.724037	0.535774	0.414013
YDL056W	MBP1	7	0.187221	0.188375	0.187798	0.4026	0.226055	0.314328	0.330124	0.410158	0.370141	0.162188	0.314215	0.238202	0.466493	0.543583	0.505038	0.365596	0.349718	0.357657	0.74309	1.08421	0.978895	0.586392	1.42721	0.684123	-0.0494987
YDL078C	MDH3	7	0.407839	0.30091	0.354375	0.408174	0.324159	0.366167	0.458205	0.420567	0.439386	0.335856	0.535285	0.435571	0.737945	0.678708	0.708327	0.487573	0.458439	0.473006	0.0472258	0.701508	0.310214	0.118951	0.99914	0.951914	0.106369
YDL080C	THI3	7	0.191429	0.390833	0.291131	0.347091	0.2225	0.284796	0.268219	0.333985	0.301102	0.443317	0.580229	0.511773	0.639972	0.613645	0.626808	0.42162	0.362661	0.39214	-0.0317411	0.292521	0.0485836	-0.384134	1.10636	1.1381	0.381118
YDR017C	KCS1	7	0.254028	0.5138	0.383914	0.862759	0.44276	0.652759	0.378865	0.389637	0.384251	0.817965	0.801937	0.809951	0.853568	0.826278	0.839923	0.656968	0.611799	0.634383	0.765769	0.0524224	0.00126681	-0.352481	1.12947	0.363706	0.723305
YBR283C	SSH1	7	0.514466	0.682683	0.598574	0.788999	0.687014	0.738006	0.384326	0.525323	0.454824	0.623729	0.725186	0.674458	0.768609	0.859836	0.814223	0.761098	0.570959	0.666028	0.302102	0.271696	-0.396221	-0.0181439	0.443893	0.141791	0.550274
YNL045W	LAP2	7	1.09181	0.337862	0.714836	0.873511	0.638784	0.756148	0.855655	0.934827	0.895241	0.805685	0.963951	0.884818	0.924304	0.760315	0.842309	0.941488	0.70081	0.821149	0.0810563	-0.0710304	0.324665	-0.107736	0.236738	0.155682	-0.124632
YNR008W	LRO1	7	0.356388	0.284028	0.320208	0.443563	0.424958	0.43426	0.266279	0.59792	0.4321	0.798794	0.705969	0.752381	0.66609	0.617201	0.641645	0.558333	0.387696	0.473014	0.439549	-0.229688	0.432353	-0.66958	1.00277	0.563216	0.13052
YNR031C	SSK2	7	0.309744	0.246954	0.278349	0.624527	0.247887	0.436207	0.303776	0.400906	0.352341	0.192156	0.633649	0.412903	0.690967	0.451667	0.571317	0.753462	0.339723	0.546593	0.648117	0.46849	0.340076	0.404665	1.0374	0.389278	0.633494
YNR036C	MRPS12	7	0.147743	0.208718	0.178231	0.488243	0.16747	0.327857	0.207763	0.336648	0.272206	0.254224	0.562675	0.40845	0.253697	0.319987	0.286842	0.446771	0.226091	0.336431	0.87932	-0.509904	0.610953	-0.279848	0.68651	-0.19281	0.305613
YNR049C	MSO1	7	0.131041	0.228255	0.179648	0.213463	0.164616	0.189039	0.161681	0.214968	0.188324	0.321261	0.314861	0.318061	0.399716	0.342259	0.370987	0.256755	0.151815	0.204285	0.0735122	0.222064	0.0680444	-0.638722	1.0462	0.972683	0.117365
YNL129W	NRK1	7	0.156364	0.20504	0.180702	0.4485	0.190543	0.319521	0.106224	0.26775	0.186987	0.304642	0.275353	0.289997	0.361214	0.32058	0.340897	0.231099	0.191681	0.21139	0.8223	0.233296	0.0493239	-0.456133	0.915724	0.0934238	0.17697
YNL084C	END3	7	0.128177	0.220257	0.174217	0.303637	0.191204	0.24742	0.15411	0.269715	0.211913	0.300374	0.318354	0.309364	0.411438	0.459564	0.435501	0.246508	0.225043	0.235775	0.506078	0.493371	0.282583	-0.39189	1.32179	0.815711	0.153944
YNL063W	MTQ1	7	0.130093	0.287759	0.208926	0.463948	0.364195	0.414072	0.228411	0.311179	0.269795	0.597354	0.57608	0.586717	0.674207	0.852048	0.763128	0.318208	0.222457	0.270332	0.986887	0.37926	0.368869	-1.11793	1.86893	0.882044	0.00287116
YNL057W		7	0.208848	0.444366	0.326607	0.391235	0.357897	0.374566	0.292885	0.311612	0.302248	0.474587	0.604376	0.539482	0.662291	0.770609	0.71645	0.441179	0.240136	0.340658	0.197666	0.409292	-0.111822	-0.663251	1.13331	0.935645	0.172589
YIL098C	FMC1	7	0.170284	0.474674	0.322479	0.315678	0.476811	0.396245	0.195069	0.419175	0.307122	0.525234	0.827199	0.676217	0.713685	0.543223	0.628454	0.679456	0.415213	0.547335	0.297186	-0.105679	-0.0703934	-0.305062	0.962602	0.665416	0.833612
YIL146C	ATG32	7	0.289536	0.70883	0.499183	0.783309	0.815539	0.799424	0.373734	0.530711	0.452222	0.719378	0.706532	0.712955	0.706712	0.676852	0.691782	0.666803	0.414465	0.540634	0.679393	-0.0434928	-0.142535	-0.399158	0.47075	-0.208643	0.25762
YNL106C	INP52	7	0.57234	0.262904	0.417622	0.639888	0.850937	0.745412	0.401039	0.652785	0.526912	0.612449	0.566992	0.58972	0.605129	1.00292	0.804026	0.698332	0.398092	0.548212	0.835842	0.447211	0.335364	-0.105298	0.945045	0.109204	0.0571718
YLL001W	DNM1	8	0.25664	0.592991	0.424815	1.04053	0.575912	0.808222	0.1094	0.179012	0.144206	0.685481	0.391114	0.538298	0.175961	0.201892	0.188926	0.909243	0.444615	0.676929	0.927915	-1.51058	-1.5587	0.330601	-1.16901	-2.09693	2.23087
YOR328W	PDR10	8	0.232202	0.401636	0.316919	0.442189	0.176534	0.309362	0.229585	0.327106	0.278346	1.05917	0.228073	0.643623	0.317376	0.240934	0.279155	0.87832	0.540136	0.709228	-0.0348218	-1.20515	-0.187238	0.140033	-0.183048	-0.148226	1.34937
YOR351C	MEK1	8	0.140561	0.95	0.545281	1.59125	0.474409	1.03283	0.35625	0.261458	0.308854	0.546017	1.63281	1.08941	0.163525	0.304487	0.234006	0.382096	0.870833	0.626464	0.921531	-2.21894	-0.820073	-0.798249	-1.22045	-2.14199	1.02031
YOR357C	SNX3	8	0.172871	0.290146	0.231509	0.160234	0.177565	0.168899	0.367475	0.23715	0.302313	0.301424	0.2639	0.282662	0.210595	0.2436	0.227098	0.33413	0.510722	0.422426	-0.454903	-0.315766	0.384974	0.579621	-0.0277542	0.427148	0.482659
YOR358W	HAP5	8	0.110584	0.279972	0.195278	0.149016	0.174709	0.161862	0.174808	0.237698	0.206253	0.202	0.311134	0.256567	0.184176	0.202225	0.193201	0.314754	0.338839	0.326797	-0.270761	-0.409234	0.0788858	0.349056	-0.015427	0.255334	0.663978
YOR374W	ALD4	8	0.14326	0.428314	0.285787	0.371198	0.249329	0.310263	0.110298	0.211065	0.160682	0.143483	0.327564	0.235523	0.109013	0.220714	0.164863	0.362483	0.453643	0.408063	0.118552	-0.514599	-0.830737	0.792921	-0.79367	-0.912221	1.34459
YOR380W	RDR1	8	0.1535	0.413482	0.283491	0.328027	0.197476	0.262752	0.195073	0.23961	0.217341	0.177319	0.284537	0.230928	0.242433	0.277992	0.260212	0.427268	0.458867	0.443068	-0.109604	0.172248	-0.38334	0.940085	-0.123614	-0.0140099	1.02756
YOL018C	TLG2	8	0.142152	0.230255	0.186203	0.173196	0.0663933	0.119795	0.117308	0.139864	0.128586	0.158365	0.114053	0.136209	0.0928456	0.113528	0.103187	0.299618	0.24628	0.272949	-0.636313	-0.400566	-0.534146	1.00281	-0.851622	-0.215309	1.0859
YOL019W	TOS7	8	0.177104	1.0133	0.5952	0.746801	0.228829	0.487815	0.123532	0.517373	0.320453	0.305505	0.391854	0.348679	0.139967	0.131341	0.135654	0.422245	0.237857	0.330051	-0.287039	-1.36197	-0.893263	-0.0792114	-2.13344	-1.8464	0.0425793
YOL049W	GSH2	8	0.177591	0.787459	0.482525	0.75124	0.13844	0.44484	0.106502	0.16098	0.133741	0.201552	0.339236	0.270394	0.206133	0.184725	0.195429	0.307373	0.272594	0.289983	-0.117319	-0.468419	-1.85116	0.100907	-1.30396	-1.18664	1.11653
YLL053C		8	0.162034	0.989725	0.575879	0.925019	0.84523	0.885124	0.194565	0.321087	0.257826	1.43539	0.305165	0.87028	1.64044	0.773667	1.20705	0.881314	0.533947	0.707631	0.620113	0.471937	-1.15937	-0.298483	1.06765	0.447537	1.4566
YLR003C	CMS1	8	0.334409	0.785827	0.560118	0.98831	0.486831	0.73757	0.366337	0.375837	0.371087	0.345261	0.366682	0.355971	0.310466	0.192968	0.251717	0.478321	0.519082	0.498702	0.39705	-0.499958	-0.593974	0.486416	-1.15393	-1.55098	0.42642
YLR021W	IRC25	8	0.138329	0.858978	0.498654	0.363823	0.241865	0.302844	0.285882	0.236755	0.261319	0.313102	0.178935	0.246019	0.284491	0.402106	0.343298	0.399913	0.488593	0.444253	-0.719463	0.480695	-0.932227	0.852614	-0.538576	0.180887	0.76557
YLR058C	SHM2	8	0.19016	0.301627	0.245893	0.212153	0.135107	0.17363	0.280864	0.130762	0.205813	0.104464	0.17875	0.141607	0.140625	0.168575	0.1546	0.215128	0.40414	0.309634	-0.502016	0.126645	-0.256698	1.12867	-0.669492	-0.167477	0.589229
YLR065C	SND2	8	0.265934	0.570076	0.418005	0.211251	0.343753	0.277502	0.426834	0.479415	0.453125	0.560939	0.490597	0.525768	0.453717	0.315871	0.384794	0.392505	0.828347	0.610426	-0.591021	-0.450341	0.116388	0.21539	-0.119434	0.471586	0.429909
YLR072W	LAM6	8	0.430066	0.721789	0.575928	0.329711	0.484227	0.406969	0.758206	0.692781	0.725493	0.699288	0.895348	0.797318	0.902667	0.449849	0.676258	0.56288	1.70348	1.13318	-0.500968	-0.237582	0.333075	0.507152	0.231686	0.732654	0.643345
YLR079W	SIC1	8	0.385301	0.975686	0.680494	0.461647	0.439962	0.450804	0.546325	0.454924	0.500624	0.321492	0.639393	0.480443	0.407408	0.22339	0.315399	0.32382	1.14455	0.734184	-0.594081	-0.607187	-0.442853	0.611776	-1.1094	-0.515323	0.552412
YLR089C	ALT1	8	0.776339	0.981624	0.878982	0.375441	0.372643	0.374042	0.833559	0.891639	0.862599	0.539292	0.864297	0.701795	0.827976	0.678168	0.753072	0.57145	1.47443	1.02294	-1.23263	0.101739	-0.0271424	0.543599	-0.223045	1.00959	0.245957
YLR097C	HRT3	8	0.840036	0.464808	0.652422	0.478855	0.249284	0.36407	0.706127	0.854903	0.780515	0.337529	0.641772	0.48965	0.484455	0.478804	0.48163	0.394031	1.48936	0.941694	-0.841591	-0.023827	0.258621	0.943506	-0.43788	0.403711	0.270832
YLR098C	CHA4	8	0.692088	0.573303	0.632696	0.240234	0.151913	0.196074	0.854882	1.12257	0.988727	0.30897	0.510278	0.409624	0.449204	0.510718	0.479961	0.29965	1.11071	0.70518	-1.69012	0.228617	0.644061	0.783691	-0.398594	1.29152	-0.487581
YLR102C	APC9	8	1.18017	0.892269	1.03622	0.63401	0.171786	0.402898	0.905862	0.792389	0.849126	0.225469	0.825893	0.525681	0.964846	0.702444	0.833645	0.53875	0.869115	0.703932	-1.36284	0.665246	-0.287281	0.42125	-0.313827	1.04902	-0.270542
YLR113W	HOG1	8	0.435248	0.571881	0.503564	0.301016	0.166851	0.233933	0.647133	0.168524	0.407829	0.419923	0.708329	0.564126	0.465151	0.814743	0.639947	0.133528	0.491873	0.312701	-1.10608	0.181936	-0.304212	-0.851236	0.345777	1.45185	-0.383182
YML083C		8	0.220134	1.37113	0.795634	0.274273	0.268098	0.271185	0.171524	0.358095	0.264809	0.381579	0.465206	0.423393	1.00019	0.949291	0.974742	0.437338	0.246286	0.341812	-1.55283	1.20303	-1.58715	-0.308793	0.292915	1.84574	0.368248
YML082W		8	0.168636	0.704449	0.436543	0.169068	0.130099	0.149583	0.123295	0.135	0.129148	0.0637597	0.165789	0.114775	0.117694	0.0828947	0.100294	0.554432	0.224053	0.389242	-1.54517	-0.194565	-1.7571	1.76187	-2.12188	-0.57671	1.59165
YML081W	TDA9	8	0.24435	0.640897	0.442623	0.0821972	0.0963721	0.0892847	0.614791	0.265844	0.440317	0.152883	0.232881	0.192882	0.485353	0.39628	0.440817	1.39313	0.593598	0.993366	-2.30959	1.19246	-0.0075359	2.3646	-0.00590116	2.30369	1.17378
YML079W	CFF1	8	0.268394	0.821928	0.545161	0.313	0.10299	0.207995	0.430942	0.308397	0.36967	0.222559	0.664982	0.44377	0.371874	0.528912	0.450393	0.350133	0.753001	0.551567	-1.39013	0.0213711	-0.560446	0.313724	-0.275498	1.11464	0.5773
YML062C	MFT1	8	0.415149	0.374418	0.394783	0.381916	0.0930665	0.237491	0.274171	0.301812	0.287992	0.43355	0.59002	0.511785	0.598738	0.465066	0.531902	0.525716	1.0506	0.788158	-0.733186	0.0556215	-0.455035	0.622947	0.430099	1.16328	1.45246
YML059C	NTE1	8	0.234985	0.256727	0.245856	0.259488	0.0946891	0.177088	0.335355	0.229861	0.282608	0.279127	0.749347	0.514237	0.383052	0.315632	0.349342	0.384676	1.02117	0.702923	-0.473343	-0.557792	0.200991	0.450933	0.506829	0.980172	1.31456
YML058W	SML1	8	0.239108	0.80955	0.524329	0.654077	0.0689842	0.36153	0.230348	0.25519	0.242769	0.212969	0.356831	0.2849	0.20387	0.255764	0.229817	0.241195	1.04636	0.643776	-0.536355	-0.309966	-1.11089	1.17611	-1.18998	-0.653629	1.40697
YML057W	CMP2	8	0.413463	0.446272	0.429868	0.371779	0.0941553	0.232967	0.460897	0.252816	0.356856	0.192404	0.590875	0.391639	0.252337	0.358351	0.305344	0.408147	0.920777	0.664462	-0.883767	-0.359091	-0.268549	0.76266	-0.493458	0.390309	0.896842
YML057C-A		8	0.325808	0.379976	0.352892	0.467995	0.0534483	0.260722	0.175865	0.26973	0.222798	0.193339	0.361139	0.277239	0.120556	0.2975	0.209028	0.302686	0.554938	0.428812	-0.436716	-0.407436	-0.663492	0.629215	-0.755532	-0.318816	0.94461
YML056C	IMD4	8	0.203966	0.4732	0.338583	0.106289	0.0954537	0.100872	0.170252	0.175464	0.172858	0.0990476	0.247	0.173024	0.0839686	0.28562	0.184794	0.174077	0.538459	0.356268	-1.74699	0.094949	-0.96992	1.04199	-0.873589	0.873401	1.04337
YML055W	SPC2	8	0.204679	0.573538	0.389109	0.273672	0.1104	0.192036	0.156878	0.118154	0.137516	0.143644	0.101224	0.122434	0.142	0.318462	0.230231	0.180706	0.513103	0.346905	-1.0188	0.911071	-1.50057	1.50253	-0.757093	0.261705	1.33494
YML052W	SUR7	8	0.212185	0.545432	0.378808	0.249384	0.0864245	0.167904	0.161392	0.354813	0.258102	0.0966646	0.203528	0.150096	0.172575	0.549478	0.361027	0.196419	0.323729	0.260074	-1.17383	1.26622	-0.553524	0.793035	-0.0693624	1.10447	0.0109788
YML051W	GAL80	8	0.341333	1.66792	1.00463	0.551852	0.478231	0.515042	0.335121	0.529577	0.432349	1.03773	0.847222	0.942474	0.564706	0.47619	0.520448	0.216798	0.163209	0.190003	-0.963902	-0.856699	-1.21639	-2.31043	-0.948836	0.0150656	-1.18617
YML034W	SRC1	8	0.283181	1.19565	0.739413	0.636945	0.572964	0.604954	0.437742	0.259913	0.348827	0.921114	0.549676	0.735395	0.406103	0.261065	0.333584	0.670326	0.445314	0.55782	-0.289555	-1.14047	-1.08387	-0.398719	-1.14833	-0.858777	0.677286
YML032C	RAD52	8	0.210784	0.893274	0.552029	0.5275	0.230148	0.378824	0.370503	0.299789	0.335146	0.834917	0.82503	0.829973	0.798188	0.303905	0.551046	0.646654	0.487068	0.566861	-0.543217	-0.590891	-0.719955	-0.55007	-0.00257028	0.540647	0.758205
YML026C	RPS18B	8	0.721162	0.916722	0.818942	0.273969	0.293236	0.283603	0.561523	0.479203	0.520363	0.997562	0.509749	0.753655	0.445173	0.234774	0.339973	0.474697	0.63263	0.553663	-1.52989	-1.14848	-0.654243	-0.444896	-1.26834	0.261551	0.0894915
YML019W	OST6	8	0.190798	0.441515	0.316156	0.15578	0.112025	0.133903	0.184764	0.159436	0.1721	0.390536	0.445671	0.418103	0.154834	0.0869023	0.120868	0.326476	0.38828	0.357378	-1.23945	-1.79042	-0.877389	-0.226408	-1.3872	-0.147749	1.0542
YML017W	PSP2	8	0.479632	0.86788	0.673756	0.185591	0.30928	0.247436	0.318897	0.229721	0.274309	0.751839	0.724467	0.738153	0.440291	0.175114	0.307703	0.299179	0.680675	0.489927	-1.44517	-1.26238	-1.29642	-0.591353	-1.13069	0.314484	0.836764
YML016C	PPZ1	8	0.356494	0.774019	0.565256	0.331099	0.210368	0.270733	0.441106	0.138458	0.289782	0.595597	0.652914	0.624255	0.484135	0.526543	0.505339	0.409876	0.51822	0.464048	-1.06203	-0.304884	-0.963936	-0.427862	-0.161653	0.900379	0.679306
YML014W	TRM9	8	0.346689	0.499648	0.423169	0.304995	0.180954	0.242975	0.289903	0.231054	0.260479	0.285783	0.430668	0.358226	0.49527	0.515516	0.505393	0.251067	0.500302	0.375684	-0.800427	0.496539	-0.700066	0.0686525	0.256174	1.0566	0.528354
YML013W	UBX2	8	0.511983	0.713693	0.612838	0.375142	0.238423	0.306782	0.449781	0.507193	0.478487	0.468268	0.677824	0.573046	0.399487	0.653481	0.526484	0.341756	0.816506	0.579131	-0.998292	-0.122262	-0.357026	0.0152386	-0.219117	0.779175	0.27541
YML012C-A		8	0.410204	0.92382	0.667012	0.124604	0.179495	0.152049	0.46955	0.27548	0.372515	0.116013	0.307653	0.211833	0.422133	0.43021	0.426171	0.199135	0.712818	0.455976	-2.13317	1.00851	-0.840415	1.10603	-0.646279	1.48689	0.291661
YML012W	ERV25	8	0.208125	0.596373	0.402249	0.234141	0.100293	0.167217	0.390813	0.493333	0.442073	0.127267	0.359362	0.243315	0.541125	0.426514	0.483819	0.229466	0.41625	0.322858	-1.26637	0.991644	0.136196	0.408075	0.26638	1.53275	-0.453385
YML009W-B		8	0.0828511	0.0911818	0.0870164	0.104385	0.0642059	0.0842952	0.251585	0.306063	0.278824	0.058	0.164959	0.11148	0.0666481	0.203222	0.134935	0.132422	0.25673	0.194576	-0.0458367	0.275487	1.67999	0.803554	0.632907	0.678743	-0.51902
YML008C	ERG6	8	0.106539	0.0956159	0.101077	0.0888756	0.1015	0.0951878	0.0697813	0.0749167	0.072349	0.116946	0.0894576	0.103202	0.07	0.0822614	0.0761307	0.2436	0.0635026	0.153551	-0.0866128	-0.438915	-0.482417	0.573255	-0.408911	-0.322298	1.08568
YML007W	YAP1	8	0.280968	0.139007	0.209988	0.357324	0.248041	0.302682	0.106964	0.111272	0.109118	0.0758107	0.270859	0.173335	0.0693685	0.128364	0.0988664	0.265313	0.177974	0.221644	0.527498	-0.810009	-0.944417	0.35468	-1.08675	-1.61425	1.02235
YMR002W	MIX17	8	0.426616	0.420808	0.423712	0.0783805	0.125192	0.101786	0.18927	0.213867	0.201568	0.313498	0.55119	0.432344	0.13025	0.323997	0.227123	0.532293	0.340654	0.436474	-2.05754	-0.928704	-1.07181	0.0137136	-0.899607	1.15794	1.11462
YMR006C	PLB2	8	0.748974	1.34325	1.04611	0.802353	0.226814	0.514584	0.295277	0.339031	0.317154	0.46531	0.924167	0.694739	0.12278	0.281886	0.202333	0.281082	0.489199	0.38514	-1.02356	-1.77974	-1.72178	-0.851086	-2.37024	-1.34667	0.2802
YMR008C	PLB1	8	0.730112	0.211452	0.470782	0.111349	0.15659	0.133969	0.1292	0.193918	0.161559	0.35351	0.93382	0.643665	0.237	0.199093	0.218046	0.408129	0.276618	0.342373	-1.81316	-1.56167	-1.543	-0.91074	-1.11042	0.702732	1.08351
YMR009W	ADI1	8	0.232417	0.332232	0.282325	0.212846	0.0824629	0.147654	0.321628	0.12673	0.224179	0.404021	0.980001	0.692011	0.348802	0.224334	0.286568	0.677449	0.349894	0.513671	-0.93513	-1.27192	-0.332704	-0.429949	0.0215222	0.956652	1.19619
YMR042W	ARG80	8	0.178269	0.28092	0.229594	0.687896	0.101953	0.394925	0.298496	0.212976	0.255736	0.11416	0.584605	0.349383	0.0987333	0.163318	0.131026	0.537104	0.281599	0.409351	0.782491	-1.41496	0.155569	0.22853	-0.809235	-1.59173	0.678684
YMR155W		8	0.486857	0.450831	0.468844	0.27793	0.132522	0.205226	0.460174	0.460515	0.460344	0.186574	0.597882	0.392228	0.160089	0.267429	0.213759	0.452848	0.400208	0.426528	-1.19189	-0.875708	-0.0263943	0.120948	-1.13312	0.0587722	-0.110073
YOR025W	HST3	8	0.410958	0.30275	0.356854	0.414651	0.103348	0.259	0.321163	0.813512	0.567338	0.135156	0.629781	0.382468	0.106632	0.373392	0.240012	0.619917	0.321163	0.47054	-0.462384	-0.672235	0.668874	0.298977	-0.572228	-0.109844	-0.26989
YOR039W	CKB2	8	0.356982	0.281089	0.319036	0.094618	0.0949726	0.0947953	0.441356	0.665965	0.553661	0.0944676	0.750555	0.422511	0.112062	0.345155	0.228609	0.401701	0.381057	0.391379	-1.75083	-0.886109	0.795284	-0.110423	-0.480836	1.26999	-0.500434
YOR311C	DGK1	8	0.159976	0.314754	0.237365	0.221929	0.0472599	0.134594	0.342205	0.197793	0.269999	0.0709531	0.450815	0.260884	0.0965192	0.334112	0.215316	0.297821	0.214169	0.255995	-0.818491	-0.276955	0.185845	-0.0272934	-0.140654	0.677837	-0.0768373
YOR327C	SNC2	8	0.215697	0.272484	0.24409	0.207377	0.108057	0.157717	0.408657	0.68176	0.545209	0.0653852	0.628341	0.346863	0.172576	0.584758	0.378667	0.360145	0.192874	0.27651	-0.630077	0.126563	1.15939	-0.327036	0.633513	1.26359	-0.979479
YMR164C	MSS11	8	1.13529	0.883889	1.00959	0.897893	0.795581	0.846737	0.111141	0.386204	0.248672	0.736798	0.869817	0.803308	0.864507	0.521327	0.692917	0.327619	0.149949	0.238784	-0.253784	-0.213269	-2.02145	-1.75025	-0.543014	-0.28923	-0.0585401
YMR182C	RGM1	8	0.392106	0.465921	0.429014	0.906177	0.698804	0.80249	0.177094	0.283868	0.230481	0.513122	0.188166	0.350644	0.424406	0.145888	0.285147	0.218568	0.294491	0.256529	0.90346	-0.298303	-0.896376	-0.450884	-0.589319	-1.49278	0.154476
YMR183C	SSO2	8	0.787629	0.672561	0.730095	0.255694	0.205017	0.230355	0.361292	0.454217	0.407754	0.71112	0.620557	0.665839	0.722782	0.291726	0.507254	0.823041	0.578006	0.700524	-1.66422	-0.392464	-0.840384	0.0732608	-0.525375	1.13885	0.780734
YMR186W	HSC82	8	0.699494	0.436483	0.567988	0.3583	0.204254	0.281277	0.695635	0.209249	0.452442	0.490389	1.19474	0.842565	0.345727	0.168902	0.257314	0.443922	0.426225	0.435073	-1.01387	-1.71126	-0.328128	-0.95353	-1.14233	-0.12846	-0.0564743
YMR188C	MRPS17	8	0.260165	0.2418	0.250982	0.177746	0.165607	0.171676	0.344704	0.160673	0.252689	0.341804	0.622818	0.482311	0.121244	0.133626	0.127435	0.352998	0.403	0.377999	-0.547894	-1.9202	0.00977623	-0.351581	-0.97782	-0.429925	0.581021
YMR189W	GCV2	8	0.235852	0.283469	0.25966	0.166721	0.0994094	0.133065	0.483858	0.111515	0.297687	0.431939	0.651566	0.541752	0.249217	0.230592	0.239904	0.514731	0.411177	0.462954	-0.964495	-1.17518	0.197168	-0.226766	-0.114168	0.850327	0.637073
YMR199W	CLN1	8	0.232905	0.374529	0.303717	0.811419	0.179789	0.495604	0.277605	0.148976	0.213291	0.159372	0.715184	0.437278	0.330206	0.378222	0.354214	0.290726	0.500325	0.395526	0.706459	-0.303929	-0.509906	-0.144778	0.221894	-0.484566	0.890951
YMR201C	RAD14	8	0.410506	0.313414	0.36196	0.385641	0.190514	0.288077	0.358461	0.360838	0.35965	0.471995	1.07418	0.773086	0.281391	0.466687	0.374039	0.497703	0.615442	0.556572	-0.329374	-1.04744	-0.00923874	-0.474059	0.0473581	0.376732	0.629977
YMR207C	HFA1	8	0.113586	0.199904	0.156745	0.265147	0.104137	0.184642	0.17799	0.493728	0.335859	0.159894	0.242688	0.201291	0.115943	0.158386	0.137165	0.151448	0.309987	0.230718	0.236311	-0.553375	1.09944	0.196847	-0.19251	-0.428821	-0.541726
YMR224C	MRE11	8	0.499786	0.704425	0.602105	0.393036	0.257736	0.325386	0.510177	1.03247	0.771323	0.16709	0.984173	0.575631	0.377508	0.390713	0.384111	0.282388	0.587996	0.435192	-0.887864	-0.583622	0.357319	-0.403492	-0.648493	0.239371	-0.825682
YMR246W	FAA4	8	0.211141	0.734543	0.472842	1.52901	0.256382	0.892694	0.461428	0.794015	0.627721	0.282053	0.82438	0.553217	0.726379	0.334639	0.530509	0.344034	0.818006	0.58102	0.916808	-0.0604673	0.408766	0.0707441	0.166019	-0.750789	-0.111536
YMR250W	GAD1	8	0.669391	1.27426	0.971827	2.01096	0.507358	1.25916	0.531687	1.5014	1.01654	0.439146	2.16538	1.30226	0.456815	0.642558	0.549686	0.442502	0.93778	0.690141	0.373691	-1.24434	0.0648999	-0.91606	-0.822092	-1.19578	-0.558708
YMR254C		8	0.645534	0.9465	0.796017	1.04482	0.499459	0.772141	0.217574	0.392629	0.305101	0.855167	0.608203	0.731685	0.513767	0.22575	0.369759	0.557617	0.39536	0.476489	-0.0439357	-0.984638	-1.38351	-0.61878	-1.10622	-1.06228	0.643152
YMR258C	ROY1	8	0.414167	0.178609	0.296388	0.465768	0.294058	0.379913	0.198415	0.172915	0.185665	0.67498	0.235421	0.4552	0.222116	0.0729293	0.147523	0.318201	0.179027	0.248614	0.358182	-1.62556	-0.674788	-0.872594	-1.00655	-1.36473	0.421209
YMR280C	CAT8	8	0.33365	0.300705	0.317177	0.752205	0.245958	0.499082	0.29836	0.404953	0.351657	0.469239	0.458033	0.463636	0.322848	0.121348	0.222098	0.578329	0.249914	0.414122	0.653986	-1.0618	0.148878	-0.162938	-0.514094	-1.16808	0.235888
YMR285C	NGL2	8	0.324253	0.2904	0.307326	0.913317	0.337071	0.625194	0.406048	0.382681	0.394364	0.527547	0.915877	0.721712	0.411211	0.21514	0.313176	0.426445	0.587422	0.506933	1.02453	-1.20445	0.359758	-0.509626	0.0271997	-0.997333	0.362267
YMR304W	UBP15	8	0.102254	0.125359	0.113807	0.180655	0.0575126	0.119084	0.18758	0.09712	0.14235	0.12962	0.198246	0.163933	0.062627	0.0811078	0.0718674	0.227165	0.202333	0.214749	0.0653914	-1.1897	0.322858	0.389549	-0.663175	-0.728567	0.593211
YNL333W	SNZ2	8	0.186299	0.746639	0.466469	0.887472	0.149378	0.518425	0.311974	0.252959	0.282466	0.418559	0.672024	0.545292	0.301422	0.112402	0.206912	0.392972	0.521199	0.457085	0.152355	-1.39801	-0.723701	-0.254564	-1.17277	-1.32512	0.694384
YNL302C	RPS19B	8	0.199347	0.275755	0.237551	0.954669	0.0956259	0.525147	0.286887	0.122406	0.204647	0.162625	0.63811	0.400367	0.259869	0.159915	0.209892	0.336009	0.417404	0.376707	1.14448	-0.931678	-0.215104	-0.0878829	-0.178592	-1.32308	0.880307
YNL301C	RPL18B	8	0.190714	0.316367	0.253541	0.606818	0.108318	0.357568	0.362301	0.225247	0.293774	0.162781	0.725053	0.443917	0.222944	0.222148	0.222546	0.448225	0.476535	0.46238	0.496	-0.996186	0.212489	0.058788	-0.188112	-0.684112	0.654373
YNL265C	IST1	8	0.316549	0.296676	0.306613	0.665464	0.113766	0.389615	0.274991	0.301948	0.288469	0.170735	0.724455	0.447595	0.265524	0.180946	0.223235	0.363969	0.327673	0.345821	0.345632	-1.00363	-0.0879996	-0.372169	-0.457855	-0.803487	0.261606
YOR001W	RRP6	8	0.14349	0.22706	0.185275	0.225268	0.123659	0.174464	0.125667	0.232426	0.179047	0.170726	0.48407	0.327398	0.145725	0.120151	0.132938	0.46677	0.246629	0.3567	-0.0867425	-1.30029	-0.0493334	0.123664	-0.478914	-0.392171	0.994375
YOR002W	ALG6	8	0.120188	0.267083	0.193635	0.8333	0.125503	0.479402	0.139348	0.317586	0.228467	0.191175	0.442035	0.316605	0.0900752	0.116288	0.103181	0.602152	0.166872	0.384512	1.30789	-1.6175	0.238644	0.280342	-0.90816	-2.21605	0.751041
YOR003W	YSP3	8	0.160942	0.294132	0.227537	1.5209	0.212745	0.86682	0.168475	0.546	0.357238	0.257414	0.920244	0.588829	0.153185	0.548611	0.350898	0.558202	0.297346	0.427774	1.92963	-0.746796	0.650785	-0.461	0.624952	-1.30468	0.259964
YPL267W	ACM1	8	0.290077	0.150312	0.220195	0.301522	0.315021	0.308272	0.1376	0.287827	0.212713	0.47591	0.202583	0.339247	0.163302	0.11114	0.137221	0.391402	0.227286	0.309344	0.485423	-1.30583	-0.0498683	-0.133123	-0.682275	-1.1677	0.5403
YPL262W	FUM1	8	0.356973	0.0965148	0.226744	0.31423	0.117365	0.215798	0.128364	0.263373	0.195869	0.28906	0.255048	0.272054	0.151669	0.0601632	0.105916	0.343217	0.276693	0.309955	-0.0713823	-1.36097	-0.211177	0.188168	-1.09814	-1.02676	0.662175
YPL206C	PGC1	8	0.206225	0.191097	0.198661	0.389404	0.27729	0.333347	0.165331	0.131026	0.148179	0.2291	0.39511	0.312105	0.14916	0.145203	0.147181	0.160274	0.286334	0.223304	0.746717	-1.08444	-0.422971	-0.48302	-0.432714	-1.17943	0.591674
YPL202C	AFT2	8	0.343737	0.201462	0.2726	0.22466	0.305229	0.264944	0.148976	0.180783	0.164879	0.387719	0.208639	0.298179	0.172621	0.226281	0.199451	0.396038	0.200452	0.298245	-0.0410942	-0.580141	-0.725374	0.000320015	-0.450747	-0.409652	0.855088
YPL177C	CUP9	8	0.257442	0.175	0.216221	0.286714	0.267882	0.277298	0.117857	0.166082	0.14197	0.303	0.232159	0.26758	0.109478	0.135421	0.122449	0.299063	0.234217	0.26664	0.358933	-1.12779	-0.606922	-0.00507632	-0.820324	-1.17926	0.909307
YPL166W	ATG29	8	0.335747	0.211748	0.273748	0.537554	0.258042	0.397798	0.157973	0.215214	0.186593	0.318273	0.318363	0.318318	0.115159	0.183987	0.149573	0.461265	0.297586	0.379425	0.539189	-1.08962	-0.552949	0.253348	-0.871996	-1.41118	1.02392
YPL140C	MKK2	8	0.212434	0.186089	0.199261	0.553455	0.305926	0.429691	0.18211	0.241798	0.211954	0.273257	0.4615	0.367378	0.207823	0.1491	0.178461	0.537846	0.348879	0.443363	1.10864	-1.04165	0.089094	0.271222	-0.159048	-1.26769	1.06473
YPL100W	ATG21	8	0.247083	0.208855	0.227969	0.484158	0.211653	0.347905	0.245379	0.258711	0.252045	0.346677	0.421985	0.384331	0.220531	0.205966	0.213248	0.590983	0.349211	0.470097	0.609855	-0.849815	0.144842	0.290609	-0.0963051	-0.70616	0.899277
YHR030C	SLT2	8	0.134623	0.176335	0.155479	0.509541	0.237924	0.373732	0.174031	0.25629	0.21516	0.239374	0.501072	0.370223	0.18007	0.151094	0.165582	0.558901	0.406633	0.482767	1.26529	-1.16085	0.468693	0.382933	0.0908242	-1.17446	1.16591
YHR046C	INM1	8	0.249155	0.242298	0.245726	0.634314	0.404097	0.519205	0.295574	0.254976	0.275275	0.488308	0.639149	0.563729	0.243541	0.38473	0.314135	0.826421	0.552714	0.689568	1.07925	-0.843615	0.163819	0.290691	0.354333	-0.72492	1.32482
YHR100C	GEP4	8	0.138475	0.189973	0.164224	0.120404	0.091648	0.106026	0.0827331	0.107196	0.0949646	0.36197	0.299911	0.330941	0.249648	0.20695	0.228299	0.527898	0.176476	0.352187	-0.631247	-0.535647	-0.790204	0.0897692	0.47526	1.10651	1.89088
YPR049C	ATG11	8	1.22063	0.564061	0.892346	1.23978	1.22298	1.23138	1.42735	1.08436	1.25585	1.4737	1.37709	1.4254	1.08991	1.21966	1.15479	0.948166	0.954311	0.951238	0.464602	-0.303736	0.492994	-0.583483	0.371951	-0.0926507	-0.400789
YPR052C	NHP6A	8	1.14579	1.09104	1.11842	1.19396	1.14514	1.16955	1.51102	1.23262	1.37182	1.5037	1.23587	1.36979	1.23668	1.36482	1.30075	1.01016	0.854851	0.932506	0.0644923	-0.0746082	0.294633	-0.554767	0.217884	0.153391	-0.556908
YPR060C	ARO7	8	1.32954	0.837943	1.08374	1.35	1.25942	1.30471	1.297	0.99858	1.14779	1.23705	0.972532	1.10479	1.10834	1.36755	1.23794	1.05783	0.781455	0.919644	0.26771	0.164174	0.0828365	-0.264624	0.191927	-0.0757829	-0.319708
YPR065W	ROX1	8	0.312204	1.219	0.7656	0.996019	0.761746	0.878882	0.749405	0.752921	0.751163	0.802207	1.31162	1.05691	0.863766	1.22266	1.04321	1.16011	0.553456	0.856783	0.199079	-0.0188255	-0.027465	-0.302855	0.446369	0.247289	0.189804
YPR079W	MRL1	8	0.884316	0.74375	0.814033	1.70964	1.4243	1.56697	1.41214	1.23799	1.32507	1.06645	0.395075	0.730761	0.527275	0.307557	0.417416	0.823113	0.850703	0.836908	0.94482	-0.807913	0.702905	0.195669	-0.963601	-1.90842	-0.662923
YJL089W	SIP4	8	0.76433	0.704928	0.734629	1.21266	0.807303	1.00998	0.517972	0.858003	0.687987	0.526383	0.612191	0.569287	0.496432	0.746605	0.621518	0.8392	0.584662	0.711931	0.45924	0.12664	-0.0946346	0.322581	-0.24122	-0.700459	0.0493558
YJR066W	TOR1	8	0.505432	0.404673	0.455053	0.962326	0.697037	0.829682	0.739972	0.789076	0.764524	0.627458	0.272763	0.450111	0.327182	0.41577	0.371476	0.557646	0.557741	0.557693	0.866524	-0.277009	0.748528	0.309193	-0.292763	-1.15929	-0.45509
YIL056W	VHR1	8	0.931991	0.420387	0.676189	1.40345	0.652838	1.02814	0.855538	0.872034	0.863786	0.36511	0.298169	0.33164	0.305856	0.714063	0.50996	0.482667	0.713944	0.598306	0.604541	0.620767	0.353247	0.851267	-0.407044	-1.01158	-0.529791
YLR372W	ELO3	8	0.211646	0.204654	0.20815	0.316086	0.260571	0.288329	0.432157	0.340652	0.386405	0.361457	0.207358	0.284408	0.151141	0.305067	0.228104	0.311648	0.284937	0.298293	0.470093	-0.318268	0.892492	0.0687682	0.132071	-0.338022	-0.373385
YLR375W	STP3	8	0.455109	0.547403	0.501256	0.446066	0.525791	0.485928	0.639247	0.405845	0.522546	0.457351	0.551648	0.5045	0.576444	0.844309	0.710376	0.74758	0.345709	0.546644	-0.0448038	0.493731	0.0600102	0.11575	0.503036	0.54784	0.0650451
YLR345W		8	1.05849	0.526627	0.792559	1.27775	1.28641	1.28208	0.742327	0.788078	0.765203	0.738031	0.523873	0.630952	0.677044	0.827414	0.752229	0.7775	0.373557	0.575529	0.693897	0.253642	-0.0506761	-0.132642	-0.0753465	-0.769243	-0.410954
YLR356W	ATG33	8	1.58632	0.520763	1.05354	1.35583	1.42952	1.39268	0.915428	0.959085	0.937257	1.06262	0.518324	0.790472	0.446267	1.19595	0.821107	0.702072	0.66299	0.682531	0.40261	0.0548556	-0.168735	-0.21182	-0.359609	-0.762218	-0.457549
YJR005W	APL1	8	1.75903	0.51696	1.138	1.24434	1.03253	1.13844	1.52559	1.49907	1.51233	1.37494	1.63974	1.50734	1.11079	1.02181	1.0663	1.14758	0.979021	1.0633	0.000557919	-0.499394	0.410276	-0.503455	-0.0938863	-0.0944442	-0.508223
YJR019C	TES1	8	1.2276	1.19766	1.21263	1.29911	0.890312	1.09471	1.17393	1.2739	1.22392	1.18897	1.21761	1.20329	1.0454	1.26614	1.15577	1.17488	1.15888	1.16688	-0.14759	-0.058127	0.0133635	-0.0443249	-0.0692845	0.0783057	-0.0688459
YJR024C	MDE1	8	0.811167	0.626652	0.71891	1.44996	1.31346	1.38171	1.22111	1.37591	1.29851	1.1518	1.46767	1.30973	0.679087	1.24897	0.964031	1.34252	1.10364	1.22308	0.942573	-0.442122	0.852974	-0.0987552	0.423269	-0.519305	-0.0863386
YJR031C	GEA1	8	1.13924	0.825877	0.982556	1.31225	0.873409	1.09283	1.23004	1.27775	1.2539	1.28837	1.13522	1.21179	0.701874	1.00875	0.855312	1.28668	0.825748	1.05621	0.153458	-0.502622	0.351806	-0.198244	-0.200089	-0.353548	-0.247518
YDL100C	GET3	8	0.4726	0.913321	0.69296	1.27139	1.00724	1.13931	1.18616	0.932282	1.05922	0.881352	1.05896	0.970155	0.664949	0.749641	0.707295	1.138	0.787013	0.962508	0.717319	-0.455903	0.612163	-0.0114174	0.0295397	-0.687779	-0.138137
YDL131W	LYS21	8	0.99535	0.784464	0.889907	1.43563	1.09282	1.26422	1.22923	1.12557	1.1774	1.26326	0.673928	0.968596	0.542094	0.735497	0.638796	0.998608	0.83748	0.918044	0.506526	-0.600541	0.403883	-0.0773319	-0.4783	-0.984826	-0.358974
YDL142C	CRD1	8	0.559011	0.873493	0.716252	0.995955	0.714902	0.855428	1.01726	0.727618	0.872441	0.773937	0.942641	0.858289	0.637205	1.13036	0.883785	0.996657	0.763065	0.879861	0.256178	0.0422311	0.28459	0.0358117	0.303227	0.0470481	0.0122173
YDR463W	STP1	8	0.898615	0.858943	0.878779	1.24678	0.471945	0.859363	0.775149	0.596225	0.685687	0.646052	1.161	0.903526	0.638871	1.215	0.926935	1.06246	0.687696	0.87508	-0.0322325	0.0369028	-0.357951	-0.0461506	0.076968	0.109201	0.351865
wild-type	BY4700	8	1.14925	0.981465	1.06536	0.849086	1.05214	0.950612	1.1877	1.05461	1.12116	1.23016	1.38782	1.30899	0.542524	1.17554	0.859031	1.06428	1.30917	1.18672	-0.164406	-0.60767	0.0736522	-0.141467	-0.310553	-0.146147	0.0819981
YBR035C	PDX3	8	1.08872	0.999822	1.04427	0.835684	1.02294	0.929313	1.39827	1.18595	1.29211	1.26892	0.854881	1.0619	0.263433	1.10362	0.683529	0.984354	0.967004	0.975679	-0.168262	-0.635572	0.30723	-0.122168	-0.611425	-0.443162	-0.405251
YGR225W	AMA1	8	1.14678	0.996954	1.07186	1.20139	1.11149	1.15644	1.2377	1.08539	1.16154	1.09563	0.928118	1.01187	0.729562	1.14826	0.938913	0.894151	0.92868	0.911415	0.109572	-0.107967	0.11592	-0.15085	-0.191059	-0.300631	-0.349863
YNL090W	RHO2	8	1.15833	0.686491	0.92241	1.4822	1.34572	1.41396	1.04171	1.10556	1.07364	1.0899	0.405142	0.747523	0.535433	1.20878	0.872105	0.963161	1.16072	1.06194	0.61626	0.222384	0.219024	0.506512	-0.0809064	-0.697166	-0.0158021
YBR020W	GAL1	8	1.10293	0.782412	0.942673	1.28652	1.04227	1.16439	1.42414	1.24495	1.33454	1.38336	1.2695	1.32643	1.10148	1.05639	1.07894	0.867933	0.907204	0.887569	0.304751	-0.297936	0.501519	-0.579616	0.194782	-0.109969	-0.588417
YMR021C	MAC1	8	0.980571	0.880848	0.930709	0.993966	0.739731	0.866849	1.22235	1.15693	1.18964	1.09479	1.1156	1.10519	1.21167	1.17307	1.19237	0.967675	0.857311	0.912493	-0.10255	0.109533	0.354122	-0.276414	0.35743	0.45998	-0.382639
YMR286W	MRPL33	8	0.806542	0.461955	0.634248	0.837911	0.6874	0.762655	0.952079	0.812872	0.882476	0.75638	1.08422	0.920302	0.730024	0.699044	0.714534	0.861442	0.677097	0.769269	0.265983	-0.365105	0.476508	-0.258618	0.171954	-0.0940293	-0.198068
YLL042C	ATG10	8	0.940854	0.618147	0.779501	1.0109	0.690932	0.850914	0.98974	0.933041	0.96139	0.983629	1.01724	1.00044	0.788654	0.836851	0.812753	0.81947	0.674912	0.747191	0.126464	-0.29974	0.302572	-0.42108	0.0602662	-0.0661974	-0.363645
YKL016C	ATP7	8	0.902314	0.781902	0.842108	0.740022	0.746782	0.743402	0.863431	0.747614	0.805522	0.835105	0.646005	0.740555	0.609801	0.469605	0.539703	0.748094	0.698306	0.7232	-0.179862	-0.456441	-0.0640804	-0.0342121	-0.641839	-0.461977	-0.15553
YNL242W	ATG2	8	0.350424	0.7154	0.532912	0.657772	0.630168	0.64397	0.758665	0.726425	0.742545	0.577642	0.374472	0.476057	0.483758	0.669743	0.57675	0.758769	0.579457	0.669113	0.273096	0.276813	0.478581	0.491116	0.11405	-0.159046	-0.150228
YKR055W	RHO4	8	0.569674	0.835069	0.702372	0.637134	0.403686	0.52041	0.70067	0.575099	0.637885	0.563456	0.552799	0.558127	0.826858	0.887719	0.857289	0.94254	0.510417	0.726478	-0.432586	0.619187	-0.138938	0.380326	0.287547	0.720133	0.187624
YML094C-A		8	0.545548	0.26221	0.403879	0.542783	0.394245	0.468514	0.532457	0.486633	0.509545	0.439526	0.134238	0.286882	0.215154	0.449446	0.3323	0.271102	0.453048	0.362075	0.214169	0.212028	0.335286	0.335831	-0.281436	-0.495605	-0.49292
YJL124C	LSM1	8	0.569104	0.423374	0.496239	0.55609	0.263347	0.409718	0.467473	0.533552	0.500513	0.48615	0.220115	0.353132	0.250094	0.352762	0.301428	0.418373	0.416877	0.417625	-0.276403	-0.228395	0.0123721	0.242001	-0.719221	-0.442818	-0.261198
YNL139C	THO2	8	0.489914	0.345167	0.41754	0.313481	0.358848	0.336164	0.244716	0.379229	0.311972	0.438307	0.228199	0.333253	0.249274	0.440213	0.344743	0.451034	0.459617	0.455326	-0.31275	0.0489057	-0.420497	0.450281	-0.276393	0.036357	0.54548
YLR396C	VPS33	8	0.86767	0.583648	0.725659	0.977218	0.971547	0.974383	0.711968	1.08679	0.899379	0.6415	0.565446	0.603473	0.634954	0.42587	0.530412	0.754551	0.860238	0.807394	0.425197	-0.186176	0.309638	0.419985	-0.452178	-0.877375	-0.155656
YJL212C	OPT1	8	0.374702	0.679637	0.52717	0.902966	0.71737	0.810168	0.289815	0.703889	0.496852	0.39688	0.30491	0.350895	0.614107	0.464716	0.539412	0.700645	0.333496	0.517071	0.619954	0.620346	-0.0854502	0.559321	0.0331199	-0.586835	0.0575446
YLR431C	ATG23	8	1.51072	0.930442	1.22058	0.918279	0.978669	0.948474	1.33262	0.92303	1.12783	1.23601	1.14126	1.18863	1.17571	1.15693	1.16632	1.1392	1.00093	1.07007	-0.363887	-0.0273374	-0.11402	-0.151602	-0.0656003	0.298286	-0.0758445
YLR448W	RPL6B	8	1.34735	0.602633	0.974993	1.20316	1.24639	1.22478	1.09746	0.928914	1.01319	1.11748	1.19383	1.15566	0.816843	0.952203	0.884523	0.944174	0.930975	0.937575	0.329057	-0.38574	0.055439	-0.301705	-0.140492	-0.469549	-0.111897
YML021C	UNG1	8	0.839302	0.733088	0.786195	0.958851	0.877495	0.918173	1.28204	0.970756	1.1264	0.711181	0.903642	0.807412	0.622752	0.636162	0.629457	0.821063	0.9657	0.893381	0.223878	-0.359197	0.518759	0.145972	-0.32078	-0.544659	-0.33437
YML081C-A	ATP18	8	0.207536	0.413945	0.31074	0.408149	0.423729	0.415939	0.638374	0.51527	0.576822	0.566117	0.549312	0.557715	0.427	0.666976	0.546988	0.901337	0.450625	0.675981	0.420662	-0.0280179	0.892416	0.277456	0.815799	0.395137	0.228856
YMR169C	ALD3	8	0.598441	0.434943	0.516692	0.810235	0.643202	0.726719	0.795082	0.554144	0.674613	0.458702	0.549431	0.504066	0.447025	0.603017	0.525021	0.836356	0.666263	0.751309	0.492093	0.0587602	0.384755	0.575793	0.0230697	-0.469023	0.155347
YNR050C	LYS9	8	1.06487	0.192221	0.628546	0.964128	0.898828	0.931478	1.22524	0.804226	1.01473	0.907535	0.381438	0.644486	0.506062	0.757633	0.631848	0.411079	0.851637	0.631358	0.567502	-0.0285734	0.691012	-0.0296919	0.00755733	-0.559945	-0.684573
YNR056C	BIO5	8	1.082	0.247646	0.664824	1.3229	0.659297	0.991096	1.01898	0.732529	0.875754	0.573691	0.482318	0.528004	0.4533	0.923331	0.688315	0.553878	0.548386	0.551132	0.576053	0.38252	0.397553	0.0618477	0.0500972	-0.525956	-0.668128
YNR058W	BIO3	8	1.23605	0.436144	0.836096	1.29282	0.958816	1.12582	1.21121	1.18491	1.19806	0.935494	0.763173	0.849334	0.503966	0.876839	0.690402	0.759594	0.928173	0.843883	0.429236	-0.298894	0.51896	-0.00928757	-0.276231	-0.705467	-0.505585
YAL012W	CYS3	8	1.15518	0.938596	1.04689	1.02295	0.952236	0.987592	1.18584	1.16695	1.1764	0.99517	1.05489	1.02503	0.666473	0.973056	0.819764	1.03786	0.891096	0.964477	-0.0841231	-0.322386	0.168265	-0.0878483	-0.352829	-0.268706	-0.286557
YAL054C	ACS1	8	1.2601	0.823909	1.042	1.25146	1.27633	1.26389	1.33381	1.23138	1.28259	1.0625	1.11409	1.08829	0.855321	1.05349	0.954406	1.13117	0.757403	0.944287	0.278515	-0.189393	0.299705	-0.204772	-0.126683	-0.405198	-0.441766
YJR131W	MNS1	8	1.24871	0.792498	1.02061	1.43999	1.26413	1.35206	1.0644	1.42316	1.24378	1.08359	0.912452	0.998022	0.879911	1.09819	0.989048	0.965873	1.01912	0.992499	0.405733	-0.0130308	0.285309	-0.00800655	-0.0453128	-0.451046	-0.325598
YDR058C	TGL2	8	1.08764	0.741725	0.914681	1.11583	0.736801	0.926315	1.20152	0.97287	1.0872	1.15634	0.885204	1.02077	1.1041	0.801493	0.952797	1.12273	0.882183	1.00246	0.0182332	-0.0994194	0.249272	-0.0261228	0.0589002	0.0406669	-0.117075
YGR110W	CLD1	8	0.842545	0.855128	0.848837	1.16766	0.608945	0.888301	1.18783	1.10729	1.14756	1.22951	0.859669	1.04459	1.51351	1.29108	1.4023	1.11167	0.924237	1.01795	0.0655616	0.424855	0.435015	-0.0372674	0.724232	0.658671	-0.172905
YJL196C	ELO1	8	0.842062	0.551276	0.696669	1.08225	0.624932	0.85359	1.03455	0.998917	1.01674	0.965712	0.739486	0.852599	0.804641	0.720687	0.762664	1.04128	0.768877	0.905077	0.29307	-0.16082	0.5454	0.0861731	0.130575	-0.162495	-0.167832
YDL085W	NDE2	8	0.751583	0.833944	0.792764	1.1245	0.630433	0.877464	1.03072	0.996013	1.01337	0.875887	1.13289	1.00439	0.628321	1.09816	0.863242	1.18208	0.717823	0.94995	0.146449	-0.218481	0.354195	-0.0803952	0.122875	-0.0235745	-0.093234
YDR463W	STP1	8	0.342197	0.602276	0.472236	0.65386	0.478185	0.566023	0.772948	0.667755	0.720352	0.774879	0.298947	0.536913	0.676388	0.552679	0.614534	0.918943	0.758153	0.838548	0.261351	0.194803	0.609193	0.643204	0.379983	0.118632	0.219192
YDR483W	KRE2	8	0.639833	0.535133	0.587483	1.33451	0.629738	0.982124	1.08114	0.943212	1.01218	0.728562	0.239397	0.483979	0.408782	0.347011	0.377897	0.826629	0.865043	0.845836	0.741357	-0.356953	0.784842	0.805432	-0.636555	-1.37791	-0.259012
YDR486C	VPS60	8	0.490389	0.700906	0.595647	0.543496	0.342772	0.443134	0.676474	0.544221	0.610348	0.513198	0.447133	0.480165	0.671748	0.784083	0.727915	0.799509	0.607455	0.703482	-0.426717	0.60024	0.0351724	0.550983	0.289313	0.716029	0.204883
YDR529C	QCR7	8	0.505549	0.396061	0.450805	0.902364	0.361908	0.632136	0.674562	0.654033	0.664297	0.56961	0.868672	0.719141	0.701584	0.872879	0.787231	0.962657	0.594895	0.778776	0.487731	0.130513	0.559325	0.114934	0.804283	0.316552	0.22938
YGL216W	KIP3	8	0.816304	0.811786	0.814045	0.603946	0.521649	0.562797	1.03214	0.920693	0.976419	0.835899	1.02444	0.930168	0.78854	0.875396	0.831968	1.05487	0.490876	0.772871	-0.532493	-0.160963	0.262391	-0.267263	0.0314198	0.563913	-0.337271
YGR180C	RNR4	8	1.1772	1.0004	1.0888	1.01779	0.884151	0.950968	1.11934	1.0407	1.08002	1.12743	0.938789	1.03311	0.733647	0.847451	0.790549	1.22195	0.914571	1.06826	-0.195265	-0.386069	-0.0116753	0.0482682	-0.461807	-0.266542	-0.0157951
YML007C-A	MIN4	8	1.34073	0.4255	0.883115	1.21503	0.933365	1.0742	1.18358	1.10471	1.14415	0.986667	0.925366	0.956017	0.726941	0.77922	0.753081	1.24618	0.956714	1.10144	0.282587	-0.344231	0.373602	0.20429	-0.229797	-0.512385	-0.0548781
YAR035C-A		8	1.33343	1.16285	1.24814	1.26749	1.03976	1.15363	1.31463	1.06578	1.19021	1.04712	1.07719	1.06216	1.10573	1.15302	1.12937	1.00318	0.87806	0.940622	-0.113605	0.0885272	-0.0685702	-0.175308	-0.14426	-0.0306542	-0.339525
YBR196C-B		8	1.38218	1.01558	1.19888	1.1752	0.71185	0.943526	1.25863	0.972714	1.11567	1.0361	0.95971	0.997907	1.50731	1.26521	1.38626	1.05918	1.04999	1.05458	-0.345553	0.474217	-0.103773	0.0796938	0.209507	0.55506	-0.0812442
YBR296C-A	TYC1	8	1.57662	0.833	1.20481	1.13668	0.955871	1.04628	1.11883	1.03678	1.07781	1.03273	0.697426	0.865077	0.829677	1.08297	0.956324	1.04635	0.907691	0.977023	-0.203542	0.144672	-0.160705	0.175564	-0.333234	-0.129692	-0.141637
YDR182W-A		8	1.0601	0.543375	0.801736	1.10366	0.73174	0.9177	1.06328	1.078	1.07064	1.17157	0.568212	0.869892	0.761521	0.874195	0.817858	1.05552	0.782691	0.919107	0.194896	-0.0889864	0.417273	0.0793973	0.0287233	-0.166173	-0.220166
YDR194W-A		8	0.334165	0.529282	0.431723	0.668796	0.395389	0.532092	0.738328	0.606948	0.672638	0.658028	0.510883	0.584455	0.589912	0.62832	0.609116	0.978414	0.587291	0.782853	0.30157	0.0596239	0.639723	0.421647	0.49661	0.19504	0.21891
YER087C-B	SBH1	8	0.375375	0.414104	0.39474	0.737509	0.473417	0.605463	0.783489	0.5655	0.674495	0.506458	0.331709	0.419084	0.449291	0.562608	0.505949	0.823527	0.596523	0.710025	0.617138	0.271755	0.772906	0.760631	0.358092	-0.259046	0.0740621
YDR147W	EKI1	8	0.806	0.336954	0.571477	1.36947	0.807291	1.08838	0.841657	0.852392	0.847025	0.752386	0.61084	0.681613	0.585347	0.854425	0.719886	0.742845	0.842111	0.792478	0.929416	0.0788162	0.567708	0.217419	0.333073	-0.596343	-0.0960331
YGL202W	ARO8	8	0.805489	0.77419	0.789839	0.962934	0.660387	0.811661	0.938735	0.532494	0.735614	0.698214	0.97073	0.834472	0.940459	1.11479	1.02762	1.06436	0.778627	0.921493	0.0393174	0.300376	-0.102609	0.143109	0.379681	0.340364	0.325023
YGL237C	HAP2	8	1.07793	0.783633	0.93078	0.930284	0.793854	0.862069	1.01241	0.779316	0.895863	0.957536	0.894404	0.92597	0.833706	0.934342	0.884024	1.04244	0.990957	1.0167	-0.110636	-0.0668799	-0.0551614	0.134851	-0.0743548	0.0362817	0.182537
YLR251W	SYM1	8	1.22728	1.01346	1.12037	1.18701	1.22271	1.20486	1.27495	1.04018	1.15756	1.02318	0.875833	0.949506	0.927587	0.996736	0.962162	1.21772	0.871702	1.04471	0.104891	0.0191018	0.0471134	0.137858	-0.219624	-0.324515	-0.147981
YLR332W	MID2	8	0.930903	1.08542	1.00816	1.52377	1.33386	1.42882	0.940187	1.28144	1.11081	1.2159	0.705447	0.960671	0.928723	1.3328	1.13076	1.10925	1.13704	1.12315	0.50309	0.235179	0.139888	0.22543	0.165565	-0.337525	0.0159279
YBR147W	RTC2	8	0.786658	0.673205	0.729932	0.795111	0.647695	0.721403	0.697287	0.983099	0.840193	0.950036	0.786351	0.868193	0.791075	0.92214	0.856608	0.91333	0.644295	0.778812	-0.0169558	-0.0193819	0.20296	-0.156741	0.230873	0.247829	-0.109445
YBR159W	IFA38	8	0.536824	0.325722	0.431273	0.605791	0.448152	0.526972	0.461333	0.556483	0.508908	0.560895	0.488022	0.524458	0.230667	0.39355	0.312108	0.437234	0.641061	0.539147	0.289125	-0.748782	0.238805	0.0398518	-0.466555	-0.75568	0.0832741
YBR162C	TOS1	8	0.432232	0.435131	0.433682	0.595598	0.298426	0.447012	0.452772	0.521883	0.487328	0.574596	0.598604	0.5866	0.459547	0.620551	0.540049	0.6984	0.60291	0.650655	0.0436774	-0.119286	0.168256	0.149517	0.316455	0.272777	0.417001
YDL006W	PTC1	8	0.704562	0.745511	0.725036	1.10054	0.357019	0.728778	0.786315	0.68406	0.735188	1.01441	0.991135	1.00277	0.60427	0.61881	0.61154	0.660479	0.861524	0.761001	0.00742667	-0.713477	0.0200595	-0.398025	-0.245607	-0.253034	0.0497859
YDL041W		8	0.251532	0.390831	0.321181	0.505047	0.460335	0.482691	0.524698	0.869418	0.697058	0.554911	0.425297	0.490104	0.33884	0.698931	0.518885	1.06173	0.373025	0.717377	0.587713	0.0823278	1.11789	0.549644	0.692029	0.104316	0.0414537
YDL042C	SIR2	8	0.205547	0.865113	0.53533	0.546303	0.441747	0.494025	0.469724	0.443014	0.456369	0.452793	0.93106	0.691926	0.658548	0.710363	0.684455	0.830345	0.520911	0.675628	-0.115844	-0.0156625	-0.230228	-0.0343895	0.354528	0.470372	0.566029
YDL046W	NPC2	8	0.597268	0.427219	0.512244	0.709093	0.447617	0.578355	0.724925	0.712289	0.718607	0.427705	0.626136	0.52692	0.763476	0.839811	0.801644	0.78511	0.781077	0.783093	0.175124	0.605377	0.488372	0.5716	0.64613	0.471007	0.123982
YDL056W	MBP1	8	0.165526	0.240748	0.203137	0.59736	0.279677	0.438519	0.587905	0.515169	0.551537	0.199356	0.459668	0.329512	0.341963	0.529994	0.435979	0.55714	0.505027	0.531084	1.11019	0.403925	1.44101	0.688608	1.10181	-0.00838156	-0.0545185
YDL078C	MDH3	8	0.42258	0.381595	0.402088	0.497561	0.371692	0.434627	0.746886	0.527884	0.637385	0.352003	0.610898	0.48145	0.61144	0.728544	0.669992	0.699061	0.533022	0.616041	0.112266	0.476757	0.664655	0.355641	0.736632	0.624366	-0.0491382
YDL080C	THI3	8	0.44544	0.478415	0.461927	0.480096	0.43	0.455048	0.712696	0.434485	0.57359	0.513667	0.453235	0.483451	0.474818	0.645997	0.560407	0.501978	0.318609	0.410293	-0.0216478	0.213106	0.312355	-0.236714	0.27881	0.300458	-0.483365
YDR017C	KCS1	8	0.407306	0.591536	0.499421	1.09742	0.64999	0.873705	0.861159	0.653442	0.757301	1.00201	0.817604	0.909806	0.746758	0.897194	0.821976	0.761443	0.677811	0.719627	0.80689	-0.146462	0.60061	-0.338309	0.71884	-0.0880498	-0.0736169
YBR283C	SSH1	8	0.713571	0.858974	0.786272	0.9756	0.884406	0.930003	0.60935	0.770237	0.689793	0.800958	0.862068	0.831513	0.790813	0.923528	0.857171	0.829963	0.724094	0.777029	0.242206	0.043843	-0.188865	-0.0977719	0.124553	-0.117653	0.171803
YNL045W	LAP2	8	1.04307	0.399026	0.721047	0.803851	0.582867	0.693359	0.685906	1.02409	0.854997	0.926613	0.908552	0.917582	0.295251	0.660658	0.477954	0.732076	0.757468	0.744772	-0.0564911	-0.940965	0.245826	-0.301039	-0.593221	-0.53673	-0.199121
YNR008W	LRO1	8	0.321448	0.415202	0.368325	0.227167	0.335078	0.281123	0.221899	0.506285	0.364092	0.600693	0.409312	0.505002	0.356307	0.352108	0.354208	0.548215	0.556842	0.552528	-0.38978	-0.511695	-0.0166764	0.129758	-0.0563843	0.333396	0.601745
YNR031C	SSK2	8	0.207187	0.334688	0.270937	0.349902	0.207308	0.278605	0.317765	0.517966	0.417866	0.301111	0.636938	0.469024	0.182324	0.404315	0.293319	0.660049	0.374767	0.517408	0.0402621	-0.677191	0.625081	0.141639	0.114513	0.0742505	0.308262
YNR036C	MRPS12	8	0.223923	0.277913	0.250918	0.393019	0.185873	0.289446	0.300564	0.603233	0.451898	0.273387	0.687993	0.48069	0.095697	0.344659	0.220178	0.633436	0.228272	0.430854	0.206078	-1.12644	0.848784	-0.157908	-0.188546	-0.394624	-0.0687998
YNR049C	MSO1	8	0.254541	0.21297	0.233755	0.317401	0.166147	0.241774	0.226773	0.300082	0.263427	0.33386	0.411315	0.372588	0.330997	0.280316	0.305656	0.312618	0.149029	0.230824	0.0486577	-0.285669	0.172406	-0.690788	0.386911	0.338254	-0.190614
YNL129W	NRK1	8	0.26243	0.169129	0.215779	0.4706	0.223136	0.346868	0.168572	0.307125	0.237849	0.374179	0.308638	0.341409	0.234	0.28782	0.26091	0.22143	0.146043	0.183736	0.68483	-0.387947	0.140488	-0.893864	0.273996	-0.410834	-0.372409
YNL084C	END3	8	0.216237	0.213515	0.214876	0.408406	0.269781	0.339093	0.249908	0.362468	0.306188	0.41502	0.30728	0.36115	0.310352	0.377221	0.343786	0.234094	0.172207	0.20315	0.658179	-0.0710884	0.510914	-0.830052	0.678007	0.0198285	-0.59187
YNL063W	MTQ1	8	0.205292	0.27117	0.238231	0.792851	0.470789	0.63182	0.329477	0.38166	0.355568	0.906169	0.592503	0.749336	0.658738	0.826781	0.74276	0.261216	0.179888	0.220552	1.40715	-0.0127171	0.577767	-1.7645	1.64054	0.233383	-0.689011
YNL057W		8	0.265969	0.399688	0.332828	0.529617	0.523012	0.526314	0.385017	0.619528	0.502273	0.73335	0.650205	0.691778	0.50131	0.75099	0.62615	0.389691	0.202179	0.295935	0.661147	-0.143801	0.593693	-1.22503	0.91173	0.250583	-0.763189
YIL098C	FMC1	8	0.240239	0.479822	0.36003	0.409993	0.655487	0.53274	0.43361	0.581985	0.507798	0.851766	1.05522	0.953492	0.453328	0.588687	0.521007	0.756131	0.274696	0.515413	0.565314	-0.871918	0.496135	-0.887492	0.533185	-0.0321284	0.0214765
YIL146C	ATG32	8	0.288738	0.72162	0.505179	0.903515	1.02529	0.9644	0.556937	0.722013	0.639475	0.945328	0.796491	0.87091	0.619176	0.723042	0.671109	0.638162	0.298124	0.468143	0.932837	-0.375976	0.340093	-0.895574	0.409752	-0.523085	-0.449939
YNL106C	INP52	8	0.562376	0.260569	0.411473	0.83855	1.07108	0.954815	0.566296	0.684889	0.625593	0.688182	0.786824	0.737503	0.642083	1.04856	0.845321	0.694087	0.324252	0.509169	1.21442	0.196851	0.604427	-0.534503	1.0387	-0.175721	-0.297078
YLL001W	DNM1	10	0.14927	0.926938	0.538104	1.18084	0.745996	0.96342	0.176144	0.265806	0.220975	0.626046	0.715776	0.670911	0.262415	0.146625	0.20452	0.501651	0.581485	0.541568	0.840279	-1.71388	-1.284	-0.308979	-1.39564	-2.23592	1.29326
YOR328W	PDR10	10	0.149673	0.557354	0.353513	0.503373	0.22308	0.363226	0.443287	0.588791	0.516039	1.1114	0.363424	0.73741	0.53671	0.169722	0.353216	0.477402	0.772403	0.624902	0.0391049	-1.06192	0.545717	-0.238836	-0.00121309	-0.040318	0.27615
YOR351C	MEK1	10	0.12602	1.35266	0.739339	1.61945	0.577799	1.09863	0.696007	0.510417	0.603212	0.486642	2.09668	1.29166	0.337756	0.253486	0.295621	0.245882	1.06778	0.656833	0.571392	-2.12741	-0.293572	-0.975628	-1.32249	-1.89388	0.122863
YOR357C	SNX3	10	0.209915	0.220429	0.215172	0.195965	0.194362	0.195164	0.6525	0.36521	0.508855	0.236833	0.411413	0.324123	0.263532	0.193978	0.228755	0.192283	0.481722	0.337002	-0.140807	-0.502741	1.24176	0.056216	0.088311	0.229118	-0.594496
YOR358W	HAP5	10	0.137124	0.216948	0.177036	0.126167	0.1515	0.138834	0.361269	0.361772	0.36152	0.15303	0.340621	0.246826	0.303	0.17179	0.237395	0.117543	0.379565	0.248554	-0.350686	-0.0562017	1.03003	0.0100665	0.423247	0.773933	-0.540519
YOR374W	ALD4	10	0.223351	0.416738	0.320044	0.263535	0.130836	0.197185	0.210124	0.350541	0.280333	0.165299	0.488368	0.326834	0.3066	0.265096	0.285848	0.153552	0.469286	0.311419	-0.698721	-0.193307	-0.191132	-0.0697005	-0.163023	0.535698	0.151716
YOR380W	RDR1	10	0.233135	0.276577	0.254856	0.196256	0.0962486	0.146252	0.239844	0.379382	0.309613	0.175555	0.38843	0.281992	0.388623	0.26228	0.325451	0.240536	0.380484	0.31051	-0.801224	0.206786	0.280784	0.138985	0.352759	1.15398	0.00417429
YOL018C	TLG2	10	0.240187	0.13725	0.188719	0.171018	0.0424024	0.10671	0.100885	0.266657	0.183771	0.133731	0.24647	0.1901	0.206884	0.115222	0.161053	0.122897	0.456645	0.289771	-0.82254	-0.239224	-0.0383296	0.608151	-0.2287	0.59384	0.657005
YOL019W	TOS7	10	0.348567	1.14223	0.745401	0.51011	0.105334	0.307722	0.0984677	0.752542	0.425505	0.316961	0.63886	0.47791	0.206908	0.12932	0.168114	0.351157	0.283533	0.317345	-1.27639	-1.5073	-0.80884	-0.590688	-2.14858	-0.872187	-0.423124
YOL049W	GSH2	10	0.249474	0.809617	0.529545	0.696271	0.0996015	0.397936	0.135132	0.249977	0.192554	0.200719	0.466973	0.333846	0.237053	0.185473	0.211263	0.19114	0.335599	0.263369	-0.412217	-0.660144	-1.45949	-0.342096	-1.32572	-0.913499	0.451821
YLL053C		10	0.378598	1.52758	0.95309	0.494227	0.88138	0.687803	0.262239	0.342493	0.302366	0.93786	0.519798	0.728829	2.00565	0.553875	1.27976	0.613538	0.631828	0.622683	-0.470616	0.812225	-1.65632	-0.227084	0.425193	0.89581	1.0422
YLR003C	CMS1	10	0.389312	1.04938	0.719344	0.631554	0.52503	0.578292	0.463308	0.580955	0.522131	0.238242	0.570673	0.404458	0.316968	0.303036	0.310002	0.277842	0.703756	0.490799	-0.314884	-0.38371	-0.462269	0.279144	-1.2144	-0.89952	-0.0892807
YLR021W	IRC25	10	0.207494	1.24882	0.728158	0.119974	0.295677	0.207826	0.439139	0.359123	0.399131	0.209223	0.293124	0.251173	0.136556	0.213082	0.174819	0.241898	0.633292	0.437595	-1.80888	-0.522823	-0.867388	0.800915	-2.05839	-0.249515	0.132734
YLR058C	SHM2	10	0.159043	0.386216	0.272629	0.182812	0.176893	0.179853	0.438349	0.325	0.381674	0.121046	0.182361	0.151704	0.117188	0.105549	0.111368	0.0830966	0.645779	0.364438	-0.600124	-0.445916	0.485403	1.26442	-1.2916	-0.691477	-0.0666693
YLR065C	SND2	10	0.481826	0.756257	0.619042	0.10606	0.319039	0.21255	0.612677	0.590839	0.601758	0.363475	0.559022	0.461249	0.397138	0.286713	0.341926	0.225086	0.939771	0.582429	-1.54224	-0.431861	-0.0408536	0.336537	-0.856353	0.685884	-0.047102
YLR072W	LAM6	10	0.727805	0.964682	0.846243	0.117822	0.444449	0.281135	0.891554	0.798513	0.845034	0.426259	0.868512	0.647385	0.872908	0.348893	0.6109	0.233389	1.45186	0.842622	-1.58981	-0.0836876	-0.00206376	0.380261	-0.470135	1.11967	-0.00412257
YLR079W	SIC1	10	0.637352	1.24959	0.943471	0.162479	0.335096	0.248788	0.618502	0.474703	0.546603	0.19353	0.830488	0.512009	0.522279	0.203794	0.363036	0.170471	1.30164	0.736056	-1.92306	-0.496055	-0.787485	0.523647	-1.37786	0.5452	0.429324
YLR089C	ALT1	10	1.01915	1.13982	1.07949	0.156706	0.317709	0.237208	0.856861	0.974662	0.915761	0.331167	1.04833	0.68975	0.936562	0.625488	0.781025	0.357603	1.76029	1.05894	-2.18613	0.179295	-0.237304	0.618481	-0.466907	1.71922	0.209584
YLR097C	HRT3	10	1.46518	0.388285	0.926732	0.17865	0.16524	0.171945	0.857519	1.02175	0.939637	0.217952	0.985836	0.601894	0.596824	0.401277	0.49905	0.249257	1.82153	1.03539	-2.43021	-0.270324	0.0199516	0.782596	-0.892967	1.53724	0.140003
YLR098C	CHA4	10	1.41177	0.857384	1.13458	0.080806	0.149646	0.115226	1.12655	1.44907	1.28781	0.235562	0.895431	0.565497	0.581511	0.516709	0.54911	0.24219	1.56384	0.903017	-3.29962	-0.042423	0.182768	0.675234	-1.04699	2.25263	-0.512097
YLR102C	APC9	10	1.73996	1.37327	1.55661	0.173437	0.192048	0.182743	1.1504	0.91354	1.03197	0.159562	0.920871	0.540217	1.26369	0.801203	1.03245	0.4425	1.02714	0.734818	-3.09053	0.934459	-0.593008	0.443849	-0.592342	2.49818	-0.489944
YLR113W	HOG1	10	0.96986	0.765739	0.8678	0.158266	0.249658	0.203962	0.838656	0.321188	0.579922	0.279552	1.12634	0.702946	0.521474	0.933216	0.727345	0.0841008	0.893925	0.489013	-2.08906	0.0492267	-0.581504	-0.523541	-0.254722	1.83434	-0.245986
[truncated: 536 more rows]
